# Supplementary material for: Comprehensive Scanning of Prophages in Lactobacillus: Distribution, Diversity, Antibiotic Resistance Genes, and Linkages with CRISPR-Cas Systems
Source: mSystems. 2021 Jun 1;6(3):e01211-20. doi: 10.1128/mSystems.01211-20 (PMC8269257; doi:10.1128/mSystems.01211-20)
Supplement: TABLE S2 [file msystems.01211-20-st002.xlsx]

## Sheet: L. acidophilus
Strain	Number	Completeness	Score	# Total Proteins	Start Position	End Position	Region Length	Most Common Phage	GC %	Region（Scafford）
ATCC 4356	1	incomplete	40	11	125618	156577	30960	PHAGE_Lactob_Lj965_NC_005355(1)	0.3452	10
ATCC 53544	1	incomplete	40	11	1047105	1078067	30963	PHAGE_Lactob_Lj965_NC_005355(1)	0.3451	chromosome
ATCC4796	1	incomplete	40	11	292681	323652	30972	PHAGE_Lactob_Lj965_NC_005355(1)	0.3451	SCAFFOLD1
CIP 76_13	1	incomplete	40	11	125056	156016	30961	PHAGE_Lactob_Lj965_NC_005355(1)	0.3452	scaffold,,SCF86
CIRM-BIA 442	1	incomplete	40	11	125894	156856	30963	PHAGE_Lactob_Lj965_NC_005355(1)	0.3451	Contig 244
CIRM-BIA 445	1	incomplete	40	11	292634	323606	30973	PHAGE_Lactob_Lj965_NC_005355(1)	0.345	scaffold,,SCF42
DS1_1A	1	incomplete	40	11	125550	156512	30963	PHAGE_Lactob_Lj965_NC_005355(1)	0.3451	cov_85.040118
DS2_1A	1	incomplete	30	11	177313	189025	11713	PHAGE_Strept_Sfi11_NC_002214(1)	0.3396	cov_32.192931
DS5_1A	1	incomplete	40	11	124903	155865	30963	PHAGE_Lactob_Lj965_NC_005355(1)	0.3451	cov_44.203352
DS8_1A	1	incomplete	30	11	522368	534080	11713	PHAGE_Strept_Sfi11_NC_002214(1)	0.3396	cov_149.825411
DS9_1A	1	incomplete	40	11	125550	156512	30963	PHAGE_Lactob_Lj965_NC_005355(1)	0.3451	cov_52.685460
DS10_1A	1	incomplete	30	11	522368	534080	11713	PHAGE_Strept_Sfi11_NC_002214(1)	0.3396	cov_126.802178
DS11_1A	1	incomplete	30	11	522368	534080	11713	PHAGE_Strept_Sfi11_NC_002214(1)	0.3396	cov_44.430879
DS13_1A	1	incomplete	30	11	522471	534183	11713	PHAGE_Strept_Sfi11_NC_002214(1)	0.3396	cov_40.222026
DS13_1B	1	incomplete	40	11	124853	155815	30963	PHAGE_Lactob_Lj965_NC_005355(1)	0.3451	cov_46.965474
DS20_1	1	incomplete	30	11	522784	534496	11713	PHAGE_Strept_Sfi11_NC_002214(1)	0.3396	cov_88.540352
DS24_1	1	incomplete	30	11	522471	534183	11713	PHAGE_Strept_Sfi11_NC_002214(1)	0.3396	cov_40.222026
DSM 9126	1	incomplete	40	11	278588	309560	30973	PHAGE_Lactob_Lj965_NC_005355(1)	0.345	SCF9
DSM 20079（JCM 1132 NBRC 13951）	1	incomplete	40	11	386165	417125	30961	PHAGE_Lactob_Lj965_NC_005355(1)	0.3451	chromosome
DSM20242	1	incomplete	40	11	26079	57051	30973	PHAGE_Lactob_Lj965_NC_005355(1)	0.345	contig,SCF200-1
FSI4	1	incomplete	40	11	733306	764268	30963	PHAGE_Lactob_Lj965_NC_005355(1)	0.3451	complete
KLDS 1_0901	1	incomplete	30	11	1292802	1304514	11713	PHAGE_Strept_Sfi11_NC_002214(1)	0.3395	Scaf1
L-55	1	incomplete	40	11	292358	323330	30973	PHAGE_Lactob_Lj965_NC_005355(1)	0.345	contig:,LBAP_01
LA1	1	incomplete	40	11	733002	763964	30963	PHAGE_Lactob_Lj965_NC_005355(1)	0.3451	complete
La-14	1	incomplete	40	11	733010	763972	30963	PHAGE_Lactob_Lj965_NC_005355(1)	0.3451	whole
LMG P-21904	1	incomplete	30	11	131659	153424	21766	PHAGE_Lactob_Lj965_NC_005355(1)	0.336	contig000005
NCFM	1	incomplete	40	11	733013	763975	30963	PHAGE_Lactob_Lj965_NC_005355(1)	0.3451	complete
LA-G80-111	1	incomplete	30	10	732999	763961	30963	PHAGE_Lactob_Lb338_1_NC_012530(1)	0.3451	complete
LA-G80-111	2	incomplete	30	8	1752812	1760433	7622	PHAGE_Escher_vB_EcoM_Schickermooser_NC_048196(1)	0.3419	complete
s-13	1	incomplete	30	11	246795	277757	30963	PHAGE_Klebsi_vB_Kpn_F48_NC_048694(1)	0.3451	Scaffolds_1_792156
s-4	1	incomplete	30	11	246795	277757	30963	PHAGE_Lactoc_bIL310_NC_002669(1)	0.3451	Scaffolds_1_792156
P2	1	incomplete	40	14	1	8904	8904	PHAGE_Pseudo_PaMx11_NC_028770(1)	0.6178	scaffold18.1
P2	2	incomplete	30	11	297	12009	11713	PHAGE_Strept_Sfi11_NC_002214(1)	0.3396	scaffold5.1
PNW3	1	incomplete	40	11	131096	162058	30963	PHAGE_Lactob_Lj965_NC_005355(1)	0.3451	cov_165.027269
UBLA-34	1	incomplete	30	11	522784	534496	11713	PHAGE_Strept_Sfi11_NC_002214(1)	0.3396	cov_88.540352
WG-LB-IV	1	incomplete	40	11	69152	100114	30963	PHAGE_Lactob_Lj965_NC_005355(1)	0.3451	Scaffold1
YT1	1	intact	150	68	893433	939720	46288	PHAGE_Lactob_KC5a_NC_007924(25)	0.3413	chromosome

## Sheet: L. brevis
Strain	Number	Completeness	Score	# Total Proteins	Start Position	End Position	Region Length	Most Common Phage	GC %	Region（Scafford）
DL111	1	incomplete	60	20	25992	40346	14355	PHAGE_Entro_EFRM31_NC_015270(2)	0.4175	6
DL111	2	intact	140	46	7104	38529	31426	PHAGE_Lactob_Sha1_NC_019489(19)	0.4204	17
DL111	3	intact	110	39	851	30562	29712	PHAGE_Lactob_LBR48_NC_027990(29)	0.4631	20
DL111	4	incomplete	20	24	230	13086	12857	PHAGE_Lactob_LBR48_NC_027990(7)	0.415	30
DL111	5	incomplete	20	12	3501	10879	7379	PHAGE_Bacill_G_NC_023719(2)	0.3949	33
17312	1	intact	110	75	219979	272957	52979	PHAGE_Lactob_LBR48_NC_027990(20)	0.4236	1
17312	2	questionable	90	51	911	39738	38828	PHAGE_Lactob_LBR48_NC_027990(14)	0.447	8
DP111	1	intact	110	75	376540	429898	53359	PHAGE_Lactob_LBR48_NC_027990(20)	0.4235	1
DP111	2	questionable	90	52	2827	41654	38828	PHAGE_Lactob_LBR48_NC_027990(14)	0.447	9
3M004	1	incomplete	40	10	18052	24058	6007	PHAGE_Lactob_ATCC8014_NC_019916(1)	0.401	12
3M004	2	incomplete	50	15	19637	33942	14306	PHAGE_Entero_vB_EfaS_AL2_NC_042127(3)	0.4145	7
15f	1	intact	150	72	539	50452	49914	PHAGE_Lactob_LBR48_NC_027990(41)	0.4412	contig018
47f	1	intact	150	69	142497	193219	50723	PHAGE_Lactob_LBR48_NC_027990(19)	0.4331	contig00002
47f	2	incomplete	40	20	1080	18080	17001	PHAGE_Lactob_LBR48_NC_027990(6)	0.4216	contig00019
47f	3	incomplete	60	35	19261	37452	18192	PHAGE_Lactob_LBR48_NC_027990(5)	0.4179	contig00019
47f	4	intact	130	56	1748	40388	38641	PHAGE_Lactob_LBR48_NC_027990(35)	0.4551	contig00020
47f	5	incomplete	50	15	74	12456	12383	PHAGE_Entero_vB_EfaS_AL2_NC_042127(2)	0.4203	contig00047
100D8	1	incomplete	20	23	3034	15717	12684	PHAGE_Lactob_LBR48_NC_027990(12)	0.4319	complete
100D8	2	questionable	70	19	1617026	1631624	14599	PHAGE_Entero_vB_EfaS_AL2_NC_042127(3)	0.4193	complete
100D8	3	intact	140	63	2305709	2351266	45558	PHAGE_Lactob_LBR48_NC_027990(41)	0.44	complete
100D8	4	incomplete	20	17	8990	29878	20889	PHAGE_Bacill_G_NC_023719(2)	0.3931	plasmid,unnamed2
100D8	5	intact	150	59	3	39935	39933	PHAGE_Lactob_Sha1_NC_019489(29)	0.4079	plasmid,unnamed3
A	1	intact	120	76	152	43974	43823	PHAGE_Lactob_LBR48_NC_027990(14)	0.4152	contig15
A	2	intact	110	36	3677	32412	28736	PHAGE_Lactob_LBR48_NC_027990(35)	0.4602	contig26
A	3	incomplete	20	8	538	3937	3400	PHAGE_Lactob_LBR48_NC_027990(5)	0.4444	contig114
A	4	incomplete	30	35	87	16131	16045	PHAGE_Lactob_LBR48_NC_027990(9)	0.4064	contig56
A	5	incomplete	50	8	65	4793	4729	PHAGE_Paenib_Tripp_NC_028930(3)	0.4028	contig88
AG48	1	incomplete	20	14	809	7028	6220	PHAGE_Lactob_LBR48_NC_027990(5)	0.4203	scf7180000000026
AG48	2	intact	100	75	2253504	2310657	57154	PHAGE_Lactob_LBR48_NC_027990(20)	0.4219	scf7180000000026
AG48	3	incomplete	40	26	55	10935	10881	PHAGE_Lactob_LBR48_NC_027990(2)	0.4159	scf7180000000019
AG48	4	incomplete	20	15	6275	12707	6433	PHAGE_Lactob_LBR48_NC_027990(5)	0.4216	scf7180000000025
AG48	5	questionable	80	20	33192	56843	23652	PHAGE_Lactob_phiAT3_NC_005893(2)	0.3894	scf7180000000020
AG48	6	incomplete	20	24	3	5505	5503	PHAGE_Lactob_LBR48_NC_027990(5)	0.4183	scf7180000000018
ATCC14869（DSM20054）	1	questionable	90	90	46167	104036	57870	PHAGE_Lactob_LBR48_NC_027990(26)	0.4302	472
ATCC367	1	intact	130	70	1086294	1142323	56030	PHAGE_Lactob_LBR48_NC_027990(24)	0.4339	complete
ATCC27305	1	incomplete	10	11	668433	677830	9398	PHAGE_Pseudo_PaBG_NC_022096(2)	0.3942	5
BDGP6	1	intact	150	60	164125	206062	41938	PHAGE_Lactob_Sha1_NC_019489(18)	0.4211	chromosome
BDGP6	2	questionable	90	79	254074	308637	54564	PHAGE_Lactob_LBR48_NC_027990(20)	0.4249	chromosome
BDGP6	3	intact	150	85	678367	737782	59416	PHAGE_Lactob_LBR48_NC_027990(21)	0.4315	chromosome
BDGP6	4	incomplete	60	19	877461	903970	26510	PHAGE_Entero_vB_EfaS_AL2_NC_042127(4)	0.4232	chromosome
BDGP6	5	intact	140	64	2446977	2493238	46262	PHAGE_Lactob_LBR48_NC_027990(22)	0.4486	chromosome
BDGP6	6	intact	150	55	2747916	2785111	37196	PHAGE_Lactob_Sha1_NC_019489(8)	0.3982	chromosome
BSO310	1	intact	130	61	2850	42201	39352	PHAGE_Lactob_LBR48_NC_027990(13)	0.4221	19.1
BSO310	2	incomplete	20	8	2	3425	3424	PHAGE_Lactob_LBR48_NC_027990(5)	0.4442	89.1
BSO464	1	incomplete	30	16	148193	161187	12995	PHAGE_Entero_phiEF24C_NC_009904(3)	0.4573	whole
BSO464	2	incomplete	50	21	454061	468364	14304	PHAGE_Lactob_LBR48_NC_027990(5)	0.403	whole
BSO464	3	incomplete	50	6	1604634	1610475	5842	PHAGE_Bacill_Glittering_NC_022766(1)	0.423	whole
BSO464	4	incomplete	50	7	2456214	2463751	7538	PHAGE_Brocho_A9_NC_015253(1)	0.4101	whole
BSO464	5	questionable	70	23	1759	24608	22850	PHAGE_Lactob_phiAT3_NC_005893(2)	0.4382	plasmid,pLb464-2
BSO464	6	intact	150	61	26041	64247	38207	PHAGE_Lactob_Sha1_NC_019489(17)	0.4204	plasmid,pLb464-4
BSO464	7	questionable	80	22	73173	84378	11206	PHAGE_Paenib_Tripp_NC_028930(4)	0.3777	plasmid,pLb464-4
CD0817	1	intact	150	77	1919284	1973370	54087	PHAGE_Lactob_LBR48_NC_027990(45)	0.4516	chromosome
CD0817	2	incomplete	10	16	2075604	2090490	14887	PHAGE_Bacill_AR9_NC_031039(2)	0.5062	chromosome
CD0817	3	intact	130	61	2417087	2476754	59668	PHAGE_Lactob_Lj771_NC_010179(21)	0.4742	chromosome
CRL2013	1	intact	100	75	1	51082	51082	PHAGE_Lactob_LBR48_NC_027990(17)	0.4321	3_2
CRL2013	2	intact	140	53	243409	296677	53269	PHAGE_Lactob_Sha1_NC_019489(15)	0.4103	3_2
CRL2013	3	intact	140	69	440	42586	42147	PHAGE_Lactob_LBR48_NC_027990(13)	0.4141	6
D6	1	incomplete	50	37	244	32051	31808	PHAGE_Lactob_LBR48_NC_027990(12)	0.4328	Contig_14
D6	2	intact	140	63	626	39850	39225	PHAGE_Lactob_LBR48_NC_027990(13)	0.4203	Contig_20
D6	3	questionable	70	18	3372	18049	14678	PHAGE_Entero_vB_EfaS_AL2_NC_042127(3)	0.4181	Contig_29
D6	4	intact	100	27	3	22604	22602	PHAGE_Lactob_LBR48_NC_027990(28)	0.4673	Contig_31
D6	5	intact	150	46	48	41526	41479	PHAGE_Lactob_Sha1_NC_019489(17)	0.4283	Contig_6
D7	1	incomplete	30	8	881764	889471	7708	PHAGE_Bacill_G_NC_023719(2)	0.4498	Contig001
D7	2	intact	130	73	1012880	1084580	71701	PHAGE_Lactob_LBR48_NC_027990(28)	0.4387	Contig001
D7	3	intact	130	78	1450508	1500933	50426	PHAGE_Lactob_LBR48_NC_027990(20)	0.4266	Contig001
D7	4	intact	150	56	1711471	1753249	41779	PHAGE_Lactob_Sha1_NC_019489(12)	0.4104	Contig001
D7	5	intact	130	27	1224	20768	19545	PHAGE_Staphy_SPbeta_like_NC_029119(2)	0.3982	Contig004
D7	6	incomplete	30	13	1251	12790	11540	PHAGE_Achrom_JWAlpha_NC_023556(1)	0.3705	Contig005
DM9218	1	intact	140	69	1059906	1110957	51052	PHAGE_Lactob_LBR48_NC_027990(41)	0.4047	1
DM9218	2	intact	130	56	1332086	1379112	47027	PHAGE_Lactob_LBR48_NC_027990(19)	0.4019	1
DM9218	3	intact	130	77	1925065	1984289	59225	PHAGE_Lactob_LBR48_NC_027990(26)	0.4131	1
DM9218	4	incomplete	50	19	2120365	2135177	14813	PHAGE_Entero_vB_EfaS_AL2_NC_042127(3)	0.416	1
DM9218	5	incomplete	30	15	52171	77055	24885	PHAGE_Bacill_G_NC_023719(2)	0.3721	3
DM9218	6	incomplete	60	37	3766	26640	22875	PHAGE_Lactob_LBR48_NC_027990(5)	0.3943	4
DM9218	7	questionable	80	14	28506	44428	15923	PHAGE_Lactob_LBR48_NC_027990(6)	0.3894	4
DmCS_003	1	intact	130	19	686	19477	18792	PHAGE_Lactob_JCL1032_NC_019456(5)	0.4135	contig102
DmCS_003	2	intact	130	54	711	32986	32276	PHAGE_Lactob_LBR48_NC_027990(17)	0.4379	contig24
DmCS_003	3	incomplete	60	22	520	17953	17434	PHAGE_Lactob_LBR48_NC_027990(7)	0.4235	contig36
DmCS_003	4	incomplete	20	29	544	17086	16543	PHAGE_Lactob_CL1_NC_028888(4)	0.4118	contig39
DmCS_003	5	incomplete	30	13	149	12839	12691	PHAGE_Lister_B054_NC_009813(3)	0.436	contig66
DmCS_003	6	incomplete	20	22	17965	30403	12439	PHAGE_Lactob_PLE2_NC_031036(2)	0.3838	contig76
DS1_5	1	incomplete	10	12	111291	120631	9341	PHAGE_Entero_phiEF24C_NC_009904(2)	0.4673	cov_30.874967
EW	1	questionable	90	49	562	23501	22940	PHAGE_Lactob_Sha1_NC_019489(13)	0.4113	1_1
EW	2	intact	130	74	417725	465648	47924	PHAGE_Lactob_LBR48_NC_027990(21)	0.4344	1_3
EW	3	incomplete	60	19	134060	160569	26510	PHAGE_Entero_vB_EfaS_AL2_NC_042127(4)	0.4232	1_6
EW	4	intact	150	60	17058	52801	35744	PHAGE_Lactob_Sha1_NC_019489(8)	0.3968	1_19
EW	5	intact	100	43	148189	184755	36567	PHAGE_Lactob_Sha1_NC_019489(12)	0.4435	1_20
EW	6	intact	130	56	7924	41854	33931	PHAGE_Lactob_LBR48_NC_027990(10)	0.4204	1_27
DPC6108	1	intact	150	51	9586	56027	46442	PHAGE_Lactob_Sha1_NC_019489(11)	0.4072	contig_0
DPC6108	2	intact	140	76	1788554	1838396	49843	PHAGE_Lactob_LBR48_NC_027990(48)	0.4469	contig_0
DPC6108	3	intact	150	67	2352348	2402872	50525	PHAGE_Lactob_LBR48_NC_027990(19)	0.4228	contig_0
DPC6108	4	incomplete	30	21	209657	222200	12544	PHAGE_Lactob_LBR48_NC_027990(4)	0.4232	contig_1
DPC6108	5	incomplete	20	14	174	10772	10599	PHAGE_Clostr_phiCTC2A_NC_030949(1)	0.3673	contig_10
DPC6108	6	incomplete	50	34	1	17380	17380	PHAGE_Lactob_LBR48_NC_027990(16)	0.414	contig_2
DPC6108	7	questionable	70	14	50299	61134	10836	PHAGE_Entero_EF62phi_NC_017732(2)	0.3846	Contig_3
DPC6108	8	incomplete	20	13	1047	12310	11264	PHAGE_Clostr_phiCTC2A_NC_030949(1)	0.3687	contig_6
DPC6108	9	incomplete	20	14	1132	11710	10579	PHAGE_Clostr_phiCTC2A_NC_030949(1)	0.3677	contig_7
DPC6108	10	incomplete	20	18	116	7578	7463	PHAGE_Clostr_phiCTC2A_NC_030949(1)	0.3677	contig_8
DPC6108	11	incomplete	20	12	244	6851	6608	PHAGE_Achrom_JWAlpha_NC_023556(1)	0.3661	contig_1
EF	1	intact	150	60	17058	52801	35744	PHAGE_Lactob_Sha1_NC_019489(8)	0.3968	Contig16
EF	2	intact	100	43	148189	184755	36567	PHAGE_Lactob_Sha1_NC_019489(12)	0.4435	Contig17
EF	3	questionable	90	49	562	23501	22940	PHAGE_Lactob_Sha1_NC_019489(13)	0.4113	Contig1
EF	4	intact	130	56	7924	41854	33931	PHAGE_Lactob_LBR48_NC_027990(10)	0.4204	Contig24
EF	5	intact	130	74	417725	465648	47924	PHAGE_Lactob_LBR48_NC_027990(21)	0.4344	Contig3
EF	6	incomplete	60	19	134060	160569	26510	PHAGE_Entero_vB_EfaS_AL2_NC_042127(4)	0.4232	contig56
G101	1	incomplete	60	18	774521	788989	14469	PHAGE_Entero_vB_EfaS_AL2_NC_042127(2)	0.4186	contig01
G101	2	incomplete	60	22	41976	52122	10147	PHAGE_Brocho_A9_NC_015253(4)	0.4048	contig03
G101	3	incomplete	40	6	12143	16437	4295	PHAGE_Agroba_Atu_ph07_NC_042013(2)	0.3998	contig04
G101	4	incomplete	50	21	27293	36454	9162	PHAGE_Bacill_G_NC_023719(2)	0.4256	contig06
G101	5	questionable	70	25	234	17379	17146	PHAGE_Salmon_SJ46_NC_031129(3)	0.4101	contig07
G430	1	questionable	70	18	1227	19403	18177	PHAGE_Lactob_LBR48_NC_027990(8)	0.4651	contig48
G430	2	incomplete	50	37	103	21183	21081	PHAGE_Lactob_LBR48_NC_027990(6)	0.4257	contig13
G430	3	incomplete	50	18	1238	15980	14743	PHAGE_Entero_vB_EfaS_AL2_NC_042127(3)	0.4203	contig23
HF01	1	incomplete	20	8	539	3938	3400	PHAGE_Lactob_LBR48_NC_027990(5)	0.4444	contig116
HF01	2	intact	150	70	13	45758	45746	PHAGE_Lactob_LBR48_NC_027990(44)	0.4431	contig13
HF01	3	intact	120	55	3	33644	33642	PHAGE_Lactob_LBR48_NC_027990(13)	0.4208	contig16
JK09	1	intact	120	75	3	43545	43543	PHAGE_Lactob_LBR48_NC_027990(14)	0.4175	contig15
JK09	2	intact	150	64	559	43333	42775	PHAGE_Lactob_LBR48_NC_027990(44)	0.4491	contig12
JK09	3	incomplete	20	8	539	3938	3400	PHAGE_Lactob_LBR48_NC_027990(5)	0.4444	contig115
JK09--	1	incomplete	20	8	539	3938	3400	PHAGE_Lactob_LBR48_NC_027990(5)	0.4444	contig100
JK09--	2	incomplete	50	8	65	4673	4609	PHAGE_Paenib_Tripp_NC_028930(3)	0.401	contig78
KB290	1	intact	140	67	1718305	1762920	44616	PHAGE_Lactob_LBR48_NC_027990(46)	0.4432	complete
KB290	2	intact	150	71	2131640	2179407	47768	PHAGE_Lactob_KC5a_NC_007924(19)	0.4432	complete
KB290	3	incomplete	40	22	4709	17255	12547	PHAGE_Bacill_G_NC_023719(3)	0.3991	plasmid,pKB290-5
KMB_615	1	intact	120	68	495	42818	42324	PHAGE_Lactob_LBR48_NC_027990(35)	0.4442	cov_82.7204
KMB_615	2	questionable	70	33	2	21185	21184	PHAGE_Entero_vB_EfaS_AL2_NC_042127(3)	0.4158	cov_69.1391
KMB_620	1	questionable	70	16	256	26888	26633	PHAGE_Entero_vB_EfaS_AL2_NC_042127(3)	0.4254	cov_38.41
Lb1595	1	intact	150	62	190145	236464	46320	PHAGE_Lactob_Sha1_NC_019489(15)	0.406	1
Lb1595	2	intact	130	71	22157	76602	54446	PHAGE_Lactob_LBR48_NC_027990(19)	0.4341	13
Lb1595	3	intact	130	54	1057	38474	37418	PHAGE_Lactob_LBR48_NC_027990(39)	0.4531	18
LMT1-73	1	intact	110	74	1845011	1898364	53354	PHAGE_Lactob_LBR48_NC_027990(20)	0.4235	complete
LMT1-73	2	incomplete	40	8	19204	27051	7848	PHAGE_Entero_EF62phi_NC_017732(2)	0.3866	plasmid,p1
NBRC3345	1	incomplete	20	16	72102	86689	14588	PHAGE_Bacill_AR9_NC_031039(2)	0.4427	CON0003
NBRC3345	2	intact	120	63	84	43100	43017	PHAGE_Lactob_LBR48_NC_027990(19)	0.4448	CON0015
NBRC3345	3	intact	150	62	130	41622	41493	PHAGE_Lactob_Lj771_NC_010179(19)	0.4396	CON0016
NBRC3960	1	intact	150	65	1253	48382	47130	PHAGE_Lactob_LBR48_NC_027990(47)	0.4482	001
NBRC3960	2	incomplete	60	20	402	12269	11868	PHAGE_Entero_vB_EfaS_AL2_NC_042127(3)	0.4246	044
NBRC12005	1	incomplete	20	9	88467	99216	10750	PHAGE_Bacill_AR9_NC_031039(2)	0.4539	003
NBRC12005	2	incomplete	10	12	5825	15166	9342	PHAGE_Entero_phiEF24C_NC_009904(2)	0.4671	006
NBRC12005	3	incomplete	60	10	4146	11790	7645	PHAGE_Entero_vB_EfaS_AL2_NC_042127(3)	0.4407	037
NBRC13110	1	intact	110	39	67	28988	28922	PHAGE_Lactob_LBR48_NC_027990(30)	0.4586	028
NBRC13110	2	incomplete	60	19	316	14476	14161	PHAGE_Entero_vB_EfaS_AL2_NC_042127(3)	0.4176	037
NCTC13386	1	intact	150	63	876934	919709	42776	PHAGE_Lactob_jlb1_NC_024206(20)	0.4405	contig000001
NCTC13386	2	intact	120	64	1949092	1998926	49835	PHAGE_Lactob_LBR48_NC_027990(20)	0.4458	contig000001
NCTC13768	1	questionable	80	77	1571087	1619750	48664	PHAGE_Lactob_LBR48_NC_027990(25)	0.4361	chromosome
NPS-QW-145	1	incomplete	60	19	1110475	1125756	15282	PHAGE_Entero_vB_EfaS_AL2_NC_042127(3)	0.4077	chromosome
NPS-QW-145	2	questionable	70	67	1634730	1680139	45410	PHAGE_Lactob_LBR48_NC_027990(21)	0.4301	chromosome
Q	1	intact	120	68	839	39659	38821	PHAGE_Lactob_LBR48_NC_027990(14)	0.4172	contig15
Q	2	intact	150	69	1	45020	45020	PHAGE_Lactob_LBR48_NC_027990(44)	0.4448	contig12
Q	3	incomplete	20	8	539	3938	3400	PHAGE_Lactob_LBR48_NC_027990(5)	0.4444	contig119
Q	4	incomplete	50	9	16664	22503	5840	PHAGE_Paenib_Tripp_NC_028930(3)	0.4005	contig43
SA-C12	1	intact	150	65	795928	853379	57452	PHAGE_Lactob_LBR48_NC_027990(39)	0.4347	chromosome
SA-C12	2	intact	150	51	1390567	1429058	38492	PHAGE_Lactob_Sha1_NC_019489(12)	0.4335	chromosome
SA-C12	3	questionable	70	38	1431727	1458880	27154	PHAGE_Lactob_Sha1_NC_019489(5)	0.4191	chromosome
SA-C12	4	incomplete	60	12	9291	18827	9537	PHAGE_Entero_EF62phi_NC_017732(2)	0.3759	plasmid,pSAC12_B
SF9B	1	incomplete	50	20	267	11551	11285	PHAGE_Lactob_LBR48_NC_027990(7)	0.4393	contig_24
SF9B	2	questionable	90	45	2788	35449	32662	PHAGE_Lactob_LBR48_NC_027990(31)	0.4477	contig_37
SF9B	3	intact	130	70	92135	148960	56826	PHAGE_Lactob_LBR48_NC_027990(22)	0.4362	contig_6
SF9B	4	incomplete	60	18	2890	17651	14762	PHAGE_Entero_vB_EfaS_AL2_NC_042127(3)	0.4202	contig_71
SF15B	1	questionable	90	45	2786	35447	32662	PHAGE_Lactob_LBR48_NC_027990(31)	0.4478	contig_154
SF15B	2	incomplete	20	26	320	23020	22701	PHAGE_Lactob_J_1_NC_022756(4)	0.4175	contig_177
SF15B	3	incomplete	50	20	1	11345	11345	PHAGE_Lactob_LBR48_NC_027990(7)	0.4393	contig_215
SF15B	4	intact	130	56	131	50760	50630	PHAGE_Lactob_LBR48_NC_027990(23)	0.4471	contig_67
SRCM101106	1	incomplete	30	14	545124	556587	11464	PHAGE_Entero_phiEF24C_NC_009904(3)	0.4586	chromosome
SRCM101106	2	incomplete	30	13	674286	685966	11681	PHAGE_Brevib_Jimmer2_NC_041976(2)	0.4166	chromosome
SRCM101106	3	intact	130	65	697658	748627	50970	PHAGE_Lactob_LBR48_NC_027990(41)	0.4348	chromosome
SRCM101106	4	questionable	70	19	746338	761210	14873	PHAGE_Entero_vB_EfaS_AL2_NC_042127(3)	0.4173	chromosome
SRCM101106	5	intact	140	77	894015	963542	69528	PHAGE_Lactob_LBR48_NC_027990(21)	0.4416	chromosome
SRCM101106	6	incomplete	20	12	106	11080	10975	PHAGE_Clostr_phiCTC2A_NC_030949(1)	0.3665	plasmid,pLB1106-4
SRCM101174	1	incomplete	60	18	794755	809221	14467	PHAGE_Entero_vB_EfaS_AL2_NC_042127(2)	0.4187	chromosome
SRCM101174	2	intact	130	74	944745	1015102	70358	PHAGE_Lactob_LBR48_NC_027990(25)	0.4434	chromosome
SRCM101174	3	intact	150	71	1528162	1583148	54987	PHAGE_Lactob_LBR48_NC_027990(42)	0.4369	chromosome
SRCM101174	4	incomplete	20	14	968	13787	12820	PHAGE_Clostr_phiCTC2A_NC_030949(1)	0.3739	plasmid,pLB1174-3
SRCM103306	1	incomplete	50	17	4089	17209	13121	PHAGE_Bacill_G_NC_023719(3)	0.4032	SBJN01000001.1
SRCM103306	2	intact	130	77	759794	808372	48579	PHAGE_Lactob_LBR48_NC_027990(24)	0.443	SBJN01000006.1
TMW1_6	1	incomplete	10	12	269564	278905	9342	PHAGE_Entero_phiEF24C_NC_009904(2)	0.4665	Scaffold_1
TMW1_6	2	incomplete	20	10	2112331	2123087	10757	PHAGE_Bacill_AR9_NC_031039(2)	0.4538	Scaffold_1
TMW1_313	1	incomplete	40	30	141	20622	20482	PHAGE_Lactob_LBR48_NC_027990(7)	0.4349	Scaffold_1
TMW1_313	2	incomplete	50	27	1736873	1766297	29425	PHAGE_Thermu_OH2_NC_021784(2)	0.4154	Scaffold_1
TMW1_313	3	incomplete	30	10	1778000	1784549	6550	PHAGE_Pseudo_73_NC_007806(1)	0.455	Scaffold_1
TMW1_313	4	incomplete	40	14	1921325	1941411	20087	PHAGE_Lactob_LBR48_NC_027990(4)	0.3938	Scaffold_1
TMW1_313	5	intact	140	44	2536545	2568554	32010	PHAGE_Lactob_LBR48_NC_027990(36)	0.4556	Scaffold_1
TMW1_465	1	incomplete	60	20	171941	200026	28086	PHAGE_Lactoc_949_NC_015263(2)	0.4225	Scaffold_3
TMW1_465	2	incomplete	10	12	49340	58680	9341	PHAGE_Entero_phiEF24C_NC_009904(2)	0.4658	Scaffold_4
TMW1_465	3	incomplete	40	10	5766	13044	7279	PHAGE_Entero_vB_EfaS_AL3_NC_042126(3)	0.4395	Scaffold_6
TMW1_465	1	intact	130	70	875219	924471	49253	PHAGE_Lactob_LBR48_NC_027990(40)	0.4379	chromosome
TMW1_2108	2	intact	130	59	1641580	1690356	48777	PHAGE_Oenoco_phiS13_NC_023560(15)	0.4135	chromosome
TMW1_2108	3	intact	100	28	30875	46228	15354	PHAGE_Paenib_Tripp_NC_028930(3)	0.4271	plasmid,pl12108-4
TMW1_2108	4	intact	140	72	1	43087	43087	PHAGE_Lactob_LBR48_NC_027990(13)	0.4184	plasmid,pl12108-5
TMW1_2111	1	intact	140	72	877246	926496	49251	PHAGE_Lactob_LBR48_NC_027990(41)	0.4378	chromosome
TMW1_2111	2	intact	140	60	1645712	1694489	48778	PHAGE_Oenoco_phiS13_NC_023560(16)	0.4135	chromosome
TMW1_2111	3	intact	130	41	15951	49965	34015	PHAGE_Paenib_Tripp_NC_028930(3)	0.42	plasmid,pl12111-4
TMW1_2112	1	intact	150	67	872885	924528	51644	PHAGE_Lactob_LBR48_NC_027990(41)	0.436	chromosome
TMW1_2112	2	intact	120	64	2352	40450	38099	PHAGE_Lactob_LBR48_NC_027990(15)	0.4229	plasmid,pl12112-1
TMW1_2113	1	intact	150	72	870833	922475	51643	PHAGE_Lactob_LBR48_NC_027990(41)	0.436	chromosome
TMW1_2113	2	intact	150	86	922245	973776	51532	PHAGE_Lactob_LBR48_NC_027990(41)	0.4349	chromosome
TR052	1	questionable	90	26	2997	13496	10500	PHAGE_Lactob_phiAT3_NC_005893(2)	0.3908	NODE_15
TR052	2	intact	140	62	167373	215944	48572	PHAGE_Lactob_LBR48_NC_027990(34)	0.4466	NODE_2
TR052	3	intact	100	83	233897	288147	54251	PHAGE_Lactob_LBR48_NC_027990(24)	0.4244	NODE_2
TR055	1	incomplete	60	20	130087	145311	15225	PHAGE_Entero_vB_EfaS_AL2_NC_042127(4)	0.4129	NODE_1
TR055	2	intact	140	65	153982	203277	49296	PHAGE_Lactob_LBR48_NC_027990(43)	0.4377	NODE_3
TR055	3	incomplete	20	16	12237	26513	14277	PHAGE_Bacill_AR9_NC_031039(2)	0.4436	NODE_9
TR169	1	intact	130	46	158355	201109	42755	PHAGE_Lactob_PLE2_NC_031036(9)	0.459	NODE_1
TR169	2	intact	140	75	249068	299833	50766	PHAGE_Lactob_LBR48_NC_027990(43)	0.4392	NODE_1
TR169	3	incomplete	50	37	3339	24437	21099	PHAGE_Lactob_LBR48_NC_027990(6)	0.4242	NODE_20
TUCO-5E	1	incomplete	60	9	13551	18761	5211	PHAGE_Entero_EF62phi_NC_017732(2)	0.4149	scaffold28.1
UCCLB95	1	incomplete	60	14	46482	58925	12444	PHAGE_Paenib_Tripp_NC_028930(3)	0.4571	chromosome
UCCLB95	2	intact	130	65	854234	920310	66077	PHAGE_Lactob_LBR48_NC_027990(17)	0.4412	chromosome
UCCLB95	3	incomplete	40	12	1150400	1171610	21211	PHAGE_Bacill_AR9_NC_031039(2)	0.4607	chromosome
UCCLB95	4	incomplete	60	20	1591313	1607060	15748	PHAGE_Entero_vB_EfaS_AL2_NC_042127(4)	0.416	chromosome
UCCLB521	1	incomplete	40	6	360	5254	4895	PHAGE_Lactob_phiAT3_NC_005893(2)	0.3886	plasmid,pUCCLB521_C
UCCLB521	2	incomplete	40	11	250	8129	7880	PHAGE_Lactob_phiAT3_NC_005893(2)	0.3595	plasmid,pUCCLB521_D
UCCLB556	1	questionable	90	73	1273829	1328177	54349	PHAGE_Lactob_LBR48_NC_027990(21)	0.4248	chromosome
UCCLBBS124	1	incomplete	30	13	1287383	1301416	14034	PHAGE_Bacill_AR9_NC_031039(2)	0.4426	chromosome
UCCLBBS124	2	intact	150	106	1459425	1526989	67565	PHAGE_Lactob_LBR48_NC_027990(17)	0.4321	chromosome
UCCLBBS124	3	incomplete	30	19	1452	12612	11161	PHAGE_Escher_RCS47_NC_042128(2)	0.3884	plasmid,pUCCLBBS124_B
UCCLBBS124	4	incomplete	60	16	13086	21664	8579	PHAGE_Entero_EF62phi_NC_017732(2)	0.4054	plasmid,pUCCLBBS124_C
UCCLBBS449	1	incomplete	40	12	1038130	1058408	20279	PHAGE_Lactob_LBR48_NC_027990(5)	0.4291	chromosome
UCCLBBS449	2	incomplete	50	13	1361285	1373945	12661	PHAGE_Paenib_Tripp_NC_028930(3)	0.4528	chromosome
UCCLBBS449	3	incomplete	20	19	1647004	1664298	17295	PHAGE_Lactob_LBR48_NC_027990(6)	0.3917	chromosome
UCCLBBS449	4	intact	150	67	1663018	1714522	51505	PHAGE_Lactob_LBR48_NC_027990(43)	0.4374	chromosome
UCCLBBS449	5	intact	150	35	29704	52382	22679	PHAGE_Staphy_SPbeta_like_NC_029119(2)	0.3729	plasmid,pUCCLBBS449_A
UCCLBBS449	6	intact	120	34	1155	37678	36524	PHAGE_Staphy_SPbeta_like_NC_029119(2)	0.4009	plasmid,pUCCLBBS449_B
UCCLBBS449	7	incomplete	60	20	2433	19102	16670	PHAGE_Lactob_phiAT3_NC_005893(2)	0.4088	plasmid,pUCCLBBS449_C
WIKIM12	1	incomplete	40	9	2870	9706	6837	PHAGE_Lactob_phiAT3_NC_005893(2)	0.3896	Contig013
WIKIM12	2	intact	130	70	871	43042	42172	PHAGE_Lactob_LBR48_NC_027990(13)	0.417	Contig020
WIKIM12	3	incomplete	20	12	136	11074	10939	PHAGE_Clostr_phiCTC2A_NC_030949(1)	0.3684	Contig029
WIKIM12	4	intact	130	74	21658	74065	52408	PHAGE_Lactob_LBR48_NC_027990(23)	0.4275	Contig069
WIKIM12	5	intact	140	77	1653	52414	50762	PHAGE_Lactob_LBR48_NC_027990(43)	0.4392	Contig078
WK12	1	intact	140	77	1653	52414	50762	PHAGE_Lactob_LBR48_NC_027990(43)	0.4392	contig00078
WK12	2	intact	130	74	21658	74065	52408	PHAGE_Lactob_LBR48_NC_027990(23)	0.4275	contig00069
WK12	3	incomplete	20	12	136	11074	10939	PHAGE_Clostr_phiCTC2A_NC_030949(1)	0.3684	contig00029
WK12	4	intact	130	70	871	43042	42172	PHAGE_Lactob_LBR48_NC_027990(13)	0.417	contig00020
WK12	5	incomplete	40	9	2870	9706	6837	PHAGE_Lactob_phiAT3_NC_005893(2)	0.3896	contig00013
ZG1	1	intact	120	64	115207	165041	49835	PHAGE_Lactob_LBR48_NC_027990(20)	0.4458	contig_2
ZG1	2	intact	150	60	197	41691	41495	PHAGE_Lactob_Lj771_NC_010179(19)	0.4397	contig_9
ZLB004	1	intact	150	75	1032476	1100835	68360	PHAGE_Lactob_LBR48_NC_027990(26)	0.433	chromosome
ZLB004	2	incomplete	50	10	44988	52577	7590	PHAGE_Lactob_phiAT3_NC_005893(2)	0.378	plasmid,p1

## Sheet: L. crispatus
Strain	Number	Completeness	Score	# Total Proteins	Start Position	End Position	Region Length	Most Common Phage	GC %	Region（Scafford）
FAHXC2L1	1	questionable	90	52	290	40588	40299	PHAGE_Lactob_phiJB_NC_022775(13)	0.3802	15
FCQJJ9M2	1	incomplete	60	51	172863	210626	37764	PHAGE_Lister_B054_NC_009813(14)	0.4058	1
FGSYC18L1	1	incomplete	30	10	29467	38185	8719	PHAGE_Bacill_Grass_NC_022771(1)	0.3402	11
FGuxi14M5	1	intact	110	62	19771	61859	42089	PHAGE_Lactob_Lj928_NC_005354(10)	0.3447	16
FHNFQ15L11	1	incomplete	40	7	140673	148515	7843	PHAGE_Bacter_Diva_NC_028788(2)	0.3743	3
FHNFQ29L3	1	intact	150	73	211635	269242	57608	PHAGE_Lactob_Lv_1_NC_011801(8)	0.3644	1
FHNFQ37L2	1	intact	150	54	591	39948	39358	PHAGE_Lactob_LfeSau_NC_029068(16)	0.3468	7
FHNFQ45L4	1	intact	150	56	16000	57557	41558	PHAGE_Lactob_phiJB_NC_022775(12)	0.388	6
FHNFQ45L4	2	incomplete	30	13	913	11122	10210	PHAGE_Entero_phi92_NC_023693(4)	0.3579	15
FHNFQ45L4	3	incomplete	40	12	25646	35272	9627	PHAGE_Lactob_Lj965_NC_005355(2)	0.3268	22
FHNFQ56M4	1	incomplete	40	7	10704	18546	7843	PHAGE_Bacter_Diva_NC_028788(2)	0.3743	2
FHNXY35M5	1	intact	100	28	223	23863	23641	PHAGE_Lactob_phiAQ113_NC_019782(19)	0.3663	25
FHNXY35M5	2	incomplete	20	30	837	16912	16076	PHAGE_Lactob_PLE2_NC_031036(7)	0.3373	30
FHNXY45L1	1	incomplete	20	7	264945	271601	6657	PHAGE_Entero_mEp234_NC_019715(2)	0.368	1
FHNXY56M7	1	incomplete	10	12	26753	44134	17382	PHAGE_Entero_phi92_NC_023693(4)	0.3574	5
FHNXY64M2	1	incomplete	40	7	112243	118140	5898	PHAGE_Clostr_c_st_NC_007581(4)	0.3813	4
FHNXY64M2	2	intact	130	26	83866	111370	27505	PHAGE_Lactob_phig1e_NC_004305(12)	0.3474	6
FHNXY70M14	1	incomplete	40	23	40518	68842	28325	PHAGE_Bacill_G_NC_023719(4)	0.3403	1
FHNXY73M2	1	incomplete	30	11	146960	165502	18543	PHAGE_Strept_Sfi11_NC_002214(1)	0.3501	1
FHuNAHMY89L4	1	incomplete	40	14	260076	286444	26369	PHAGE_Lactob_Lj965_NC_005355(2)	0.3538	1
FJLHD56L3	1	incomplete	10	9	15708	23621	7914	PHAGE_Bacill_AR9_NC_031039(2)	0.3965	5
FJLHD56L3	2	incomplete	20	10	129180	136575	7396	PHAGE_Entero_mEp234_NC_019715(2)	0.3664	5
FJLHD56L3	3	incomplete	30	10	74741	83607	8867	PHAGE_Bacill_phiNIT1_NC_021856(1)	0.3751	8
FJXPY62L2	1	incomplete	10	7	73864	78827	4964	PHAGE_Bacill_vB_BanS_Tsamsa_NC_023007(1)	0.3533	5
FJXPY62L2	2	incomplete	10	9	105909	120000	14092	PHAGE_Entero_phi92_NC_023693(4)	0.3665	6
FJXPY62L2	3	incomplete	30	8	28403	34791	6389	PHAGE_Bacill_G_NC_023719(3)	0.3727	8
FJXPY62L2	4	incomplete	20	9	15433	23308	7876	PHAGE_Bacill_AR9_NC_031039(2)	0.3961	9
FSCDJY7L2	1	intact	150	66	902	56260	55359	PHAGE_Lactob_Lv_1_NC_011801(12)	0.3692	2
FSCDJY7L2	2	incomplete	20	23	5147	25871	20725	PHAGE_Lister_B054_NC_009813(14)	0.4366	12
FSCDJY7L2	3	incomplete	40	27	2898	27280	24383	PHAGE_Lactob_LBR48_NC_027990(16)	0.4298	17
FSCDJY7L2	4	incomplete	60	16	940	14403	13464	PHAGE_Clostr_c_st_NC_007581(2)	0.3609	47
FSCDJY7L2	5	incomplete	30	29	827	13066	12240	PHAGE_Lactob_Lj965_NC_005355(3)	0.3743	60
FSCDJY7L2	6	incomplete	20	23	41	11539	11499	PHAGE_Lactob_Lj965_NC_005355(6)	0.3683	63
FSCDJY13L2	1	intact	150	72	901	59542	58642	PHAGE_Lactob_phiadh_NC_000896(9)	0.3716	2
FSCDJY13L2	2	incomplete	20	23	5619	26343	20725	PHAGE_Lister_B054_NC_009813(14)	0.4366	9
FSCDJY13L2	3	incomplete	30	38	29692	44526	14835	PHAGE_Lactob_jlb1_NC_024206(5)	0.3766	9
FSCDJY13L2	4	incomplete	60	15	1	16627	16627	PHAGE_Clostr_c_st_NC_007581(2)	0.3581	41
FSCDJY67L3	1	incomplete	20	12	4195	11377	7183	PHAGE_Lactob_jlb1_NC_024206(3)	0.3309	12
FSCPS74L3	1	intact	120	28	76465	100958	24494	PHAGE_Lactob_phig1e_NC_004305(12)	0.3521	1
FSCPS74L3	2	incomplete	20	21	100287	114520	14234	PHAGE_Lactob_Lj771_NC_010179(5)	0.3245	1
FSCPS74L3	3	intact	150	53	122	41503	41382	PHAGE_Lactob_phiAQ113_NC_019782(23)	0.3487	14
FSCPS86L2	1	intact	100	54	189554	230496	40943	PHAGE_Lactob_Lj928_NC_005354(11)	0.3613	3
FSCPS86L2	2	intact	100	44	85	33406	33322	PHAGE_Lactob_phiadh_NC_000896(9)	0.3519	16
FZJHZD27M9	1	incomplete	50	10	53126	62192	9067	PHAGE_Staphy_phiPV83_NC_002486(2)	0.3606	1
FZJHZD27M9	2	incomplete	20	12	156013	163211	7199	PHAGE_Lactob_jlb1_NC_024206(5)	0.328	1
FZJHZD27M9	3	incomplete	10	9	13672	21528	7857	PHAGE_Bacill_AR9_NC_031039(2)	0.3965	9
FZJHZD27M9	4	incomplete	10	12	19825	26957	7133	PHAGE_Entero_phi92_NC_023693(4)	0.3564	25
QAHBZ6L1	1	intact	150	46	46	33429	33384	PHAGE_Lactob_Lv_1_NC_011801(8)	0.3698	11
QGSYC5L3	1	incomplete	40	9	123952	132061	8110	PHAGE_Stx2_c_1717_NC_011357(2)	0.3861	1
QGSYC5L3	2	incomplete	40	9	111490	118366	6877	PHAGE_Clostr_c_st_NC_007581(3)	0.4285	4
QGSYC5L3	3	incomplete	10	9	5716	12174	6459	PHAGE_Entero_phi92_NC_023693(4)	0.3737	8
QGSYC6L6	1	incomplete	20	8	185908	193270	7363	PHAGE_Burkho_ST79_NC_021343(2)	0.3789	1
QGSYC6L6	2	incomplete	10	9	9605	15068	5464	PHAGE_Bacill_vB_BanS_Tsamsa_NC_023007(1)	0.3494	23
QJSWX106M5	1	incomplete	20	23	15175	35913	20739	PHAGE_Lister_B054_NC_009813(15)	0.436	1
QJSWX106M5	2	incomplete	40	39	39262	57517	18256	PHAGE_Lactob_jlb1_NC_024206(5)	0.3761	1
QJSWX106M5	3	intact	150	72	2136	59541	57406	PHAGE_Lactob_Lv_1_NC_011801(9)	0.3704	3
QJSWX106M5	4	incomplete	60	16	873	14373	13501	PHAGE_Clostr_c_st_NC_007581(2)	0.3607	49
QJSWX109M4	1	incomplete	30	41	36	28709	28674	PHAGE_Lactob_LBR48_NC_027990(12)	0.4022	5
QJSWX109M4	2	questionable	90	55	35	41309	41275	PHAGE_Lactob_phiadh_NC_000896(19)	0.357	9
QJSWX109M4	3	incomplete	20	39	13124	30914	17791	PHAGE_Lactob_phiadh_NC_000896(8)	0.3332	19
QJSWX109M4	4	incomplete	30	18	1024	12089	11066	PHAGE_Lactob_phiAQ113_NC_019782(7)	0.4177	49
QJSWX110M1	1	incomplete	30	41	26	28699	28674	PHAGE_Lactob_LBR48_NC_027990(12)	0.4022	5
QJSWX110M1	2	questionable	90	55	36	41310	41275	PHAGE_Lactob_phiadh_NC_000896(19)	0.357	9
QJSWX110M1	3	incomplete	20	39	13114	30904	17791	PHAGE_Lactob_phiadh_NC_000896(8)	0.3332	17
QJSWX110M1	4	incomplete	30	19	4283	15349	11067	PHAGE_Lactob_phiAQ113_NC_019782(8)	0.4177	48
QJSWX112M2	1	incomplete	20	35	29550	54572	25023	PHAGE_Lister_B054_NC_009813(12)	0.4055	2
QJSWX112M2	2	incomplete	20	23	8168	28783	20616	PHAGE_Lactob_JCL1032_NC_019456(4)	0.3479	12
QJSWX112M2	3	incomplete	20	23	6362	20115	13754	PHAGE_Lactob_phiadh_NC_000896(3)	0.3383	17
QJSWX112M2	4	incomplete	60	18	35	21428	21394	PHAGE_Lactob_phiadh_NC_000896(12)	0.3768	36
QJSWX112M2	5	incomplete	30	19	4293	15360	11068	PHAGE_Lactob_phiAQ113_NC_019782(8)	0.4178	49
QJSWX113M3	1	incomplete	20	26	549	23173	22625	PHAGE_Lister_B054_NC_009813(15)	0.433	4
QJSWX113M3	2	incomplete	20	27	20954	39128	18175	PHAGE_Lactob_Lj965_NC_005355(6)	0.3811	4
QJSWX113M3	3	incomplete	20	37	549	27571	27023	PHAGE_Lactob_LBR48_NC_027990(14)	0.4046	10
QJSWX113M3	4	questionable	70	36	130	32819	32690	PHAGE_Lactob_phiadh_NC_000896(18)	0.3626	13
QJSWX113M3	5	incomplete	20	39	13114	30904	17791	PHAGE_Lactob_phiadh_NC_000896(8)	0.3331	15
QJSWX120M1	1	incomplete	50	15	27	11454	11428	PHAGE_Lactob_phiAQ113_NC_019782(5)	0.3759	1
QJSWX120M1	2	incomplete	20	23	17994	38718	20725	PHAGE_Lister_B054_NC_009813(14)	0.4366	1
QJSWX120M1	3	incomplete	40	38	42067	60232	18166	PHAGE_Lactob_jlb1_NC_024206(5)	0.3771	1
QJSWX120M1	4	intact	150	68	983	59474	58492	PHAGE_Lactob_phiadh_NC_000896(10)	0.3701	3
QJSWX120M1	5	incomplete	60	15	1	16664	16664	PHAGE_Clostr_c_st_NC_007581(2)	0.358	43
QJSWX128M5	1	intact	150	72	3726	58968	55243	PHAGE_Lactob_Lv_1_NC_011801(9)	0.3711	3
QJSWX128M5	2	questionable	90	50	3755	46639	42885	PHAGE_Lactob_phiadh_NC_000896(17)	0.3558	7
QJSWX148M3	1	incomplete	30	18	76	10620	10545	PHAGE_Lactob_jlb1_NC_024206(5)	0.3307	1
QJSWX148M3	2	questionable	80	73	27622	73915	46294	PHAGE_Lactob_LBR48_NC_027990(16)	0.4075	1
QJSWX148M3	3	intact	150	57	697	46145	45449	PHAGE_Lactob_Lv_1_NC_011801(10)	0.3722	7
QJSWX148M3	4	incomplete	60	13	1152	14639	13488	PHAGE_Clostr_c_st_NC_007581(2)	0.361	46
QJSWX149M5	1	incomplete	50	40	37005	58128	21124	PHAGE_Lactob_jlb1_NC_024206(5)	0.3817	2
QJSWX149M5	2	incomplete	20	23	58487	79211	20725	PHAGE_Lister_B054_NC_009813(14)	0.4365	2
QJSWX149M5	3	incomplete	60	65	224	43609	43386	PHAGE_Lactob_LBR48_NC_027990(14)	0.3964	9
QJSWX149M5	4	incomplete	40	27	2899	27281	24383	PHAGE_Lactob_LBR48_NC_027990(16)	0.4298	24
QJSWX149M5	5	incomplete	40	11	3376	13152	9777	PHAGE_Bacill_Grass_NC_022771(1)	0.3525	55
QJSWX149M5	6	incomplete	20	23	42	11540	11499	PHAGE_Lactob_Lj965_NC_005355(6)	0.3683	70
QJSWX150M37	1	incomplete	20	22	5250	25973	20724	PHAGE_Lister_B054_NC_009813(14)	0.4363	8
QJSWX150M37	2	incomplete	30	39	29234	44459	15226	PHAGE_Lactob_jlb1_NC_024206(5)	0.374	8
QJSWX150M37	3	intact	150	41	2004	40949	38946	PHAGE_Lactob_phiadh_NC_000896(6)	0.3822	11
QJSWX150M37	4	incomplete	60	15	845	14414	13570	PHAGE_Clostr_c_st_NC_007581(2)	0.3616	41
QJSWX150M37	5	incomplete	20	14	250	5600	5351	PHAGE_Lactob_Lv_1_NC_011801(2)	0.354	91
QJSWX154M12	1	incomplete	20	29	1111	27112	26002	PHAGE_Lactob_LBR48_NC_027990(14)	0.4309	1
QJSWX154M12	2	incomplete	40	36	30461	47844	17384	PHAGE_Lactob_jlb1_NC_024206(5)	0.3743	1
QJSWX154M12	3	questionable	70	61	29747	74516	44770	PHAGE_Lister_B054_NC_009813(15)	0.4018	3
QJSWX154M12	4	intact	100	38	4049	24560	20512	PHAGE_Lactob_Lv_1_NC_011801(8)	0.3526	23
QJSWX154M12	5	incomplete	30	23	1666	24002	22337	PHAGE_Lactob_phiadh_NC_000896(5)	0.3796	25
QJSWX154M12	6	incomplete	60	18	928	14513	13586	PHAGE_Clostr_c_st_NC_007581(2)	0.361	46
QJSWX154M12	7	incomplete	50	17	3145	13872	10728	PHAGE_Lactob_phiadh_NC_000896(11)	0.3642	50
QJSWX166M13	1	questionable	90	56	130	46093	45964	PHAGE_Lactob_phiadh_NC_000896(21)	0.3555	1
QJSWX166M13	2	questionable	90	20	7242	19720	12479	PHAGE_Lactob_Lc_Nu_NC_007501(7)	0.3625	20
QJSWX169M3	1	intact	150	71	54958	116181	61224	PHAGE_Lactob_Lv_1_NC_011801(9)	0.369	1
QJSWX169M3	2	incomplete	20	27	5205	28361	23157	PHAGE_Lactob_Lj965_NC_005355(6)	0.3809	2
QJSWX169M3	3	incomplete	60	45	30287	63011	32725	PHAGE_Lister_B054_NC_009813(16)	0.4275	2
QJSWX174M9	1	intact	150	69	903	59434	58532	PHAGE_Lactob_phiadh_NC_000896(9)	0.3719	4
QJSWX174M9	2	questionable	80	53	5965	50295	44331	PHAGE_Lactob_phiadh_NC_000896(19)	0.3574	6
QJSWX174M9	3	incomplete	40	28	2135	26810	24676	PHAGE_Lactob_LBR48_NC_027990(16)	0.4291	15
QJSWX174M9	4	incomplete	20	25	29100	41166	12067	PHAGE_Lactob_Lj965_NC_005355(6)	0.3694	15
QJSWX174M9	5	incomplete	20	23	5147	25871	20725	PHAGE_Lister_B054_NC_009813(14)	0.4367	20
QJSWX174M9	6	incomplete	30	29	818	13198	12381	PHAGE_Lactob_Lj965_NC_005355(3)	0.3742	53
QJSWX174M9	7	incomplete	40	11	1152	11070	9919	PHAGE_Bacill_Grass_NC_022771(1)	0.354	55
QJSWX175M3	1	incomplete	20	26	3433	26895	23463	PHAGE_Lister_B054_NC_009813(16)	0.4328	12
QJSWX175M3	2	incomplete	30	14	89	9391	9303	PHAGE_Lactob_jlb1_NC_024206(3)	0.3334	65
QJSWX178M1	1	intact	100	64	168	53019	52852	PHAGE_Lactob_phiadh_NC_000896(21)	0.3573	2
QJSWX178M1	2	questionable	70	40	25636	57536	31901	PHAGE_Lister_B054_NC_009813(16)	0.4326	4
QJSWX200M1	1	incomplete	20	24	9224	30722	21499	PHAGE_Lactob_LBR48_NC_027990(13)	0.4316	1
QJSWX200M1	2	incomplete	40	35	34442	51921	17480	PHAGE_Lactob_jlb1_NC_024206(5)	0.3737	1
QJSWX200M1	3	intact	150	68	2010	58227	56218	PHAGE_Lactob_Lv_1_NC_011801(12)	0.3687	3
QJSWX200M1	4	incomplete	20	31	133	15238	15106	PHAGE_Lactob_Lj965_NC_005355(7)	0.3716	9
QJSWX200M1	5	incomplete	40	33	16494	44995	28502	PHAGE_Lister_B054_NC_009813(15)	0.4259	9
QJSWX200M1	6	incomplete	50	14	1134	12908	11775	PHAGE_Clostr_c_st_NC_007581(2)	0.3571	53
QJSWX197M1	1	incomplete	40	8	79981	96726	16746	PHAGE_Lactob_Lj965_NC_005355(1)	0.3469	3
QJSWX198M4	1	incomplete	40	8	79999	96700	16702	PHAGE_Lactob_Lj965_NC_005355(1)	0.3473	3
2029	1	incomplete	20	22	65	20556	20492	PHAGE_Lister_B054_NC_009813(14)	0.4129	_285
2029	2	incomplete	60	21	1500	18812	17313	PHAGE_Lactob_LBR48_NC_027990(12)	0.4341	_280
2029	3	incomplete	10	30	1873	13242	11370	PHAGE_Lactob_jlb1_NC_024206(5)	0.3793	_263
ATCC 33820	1	incomplete	10	8	8342	16273	7932	PHAGE_Bacill_AR9_NC_031039(2)	0.3956	contig_4
ATCC 33820	2	incomplete	20	16	2013	11162	9150	PHAGE_Lactob_jlb1_NC_024206(5)	0.3233	contig_7
C25	1	incomplete	40	16	56911	104621	47711	PHAGE_Mycoba_32HC_NC_023602(1)	0.3436	Contig_002
C037	1	incomplete	40	38	37661	68460	30800	PHAGE_Lactob_LBR48_NC_027990(14)	0.4035	Contig_7
CTV-05	1	intact	150	89	194196	271800	77605	PHAGE_Lister_B054_NC_009813(14)	0.3828	supercont1.2
CTV-05	2	questionable	80	18	333266	365924	32659	PHAGE_Bacill_PBS1_NC_043027(3)	0.3496	supercont1.2
CTV-05	3	questionable	90	63	371697	417235	45539	PHAGE_Lactob_LBR48_NC_027990(13)	0.371	supercont1.2
CTV-05	4	incomplete	60	45	9759	41358	31600	PHAGE_Lister_B054_NC_009813(15)	0.4204	supercont1.5
CTV-05	5	intact	100	58	3945	51858	47914	PHAGE_Lactob_phiadh_NC_000896(22)	0.3632	supercont1.12
CTV-05	6	incomplete	60	15	1481	20346	18866	PHAGE_Clostr_c_st_NC_007581(3)	0.3535	supercont1.15
DISK12	1	questionable	70	37	89977	129326	39350	PHAGE_Lactob_phiadh_NC_000896(7)	0.3598	contig_12
DISK12	2	questionable	70	34	42521	67640	25120	PHAGE_Lactob_phiAQ113_NC_019782(19)	0.374	contig_19
DSM 20584	1	incomplete	10	8	8298	16229	7932	PHAGE_Bacill_AR9_NC_031039(2)	0.3956	4
DSM 20584	2	incomplete	20	15	38068	57162	19095	PHAGE_Lactob_jlb1_NC_024206(5)	0.3454	7
EM-LC1	1	incomplete	40	14	109492	136686	27195	PHAGE_Lactob_Lj965_NC_005355(2)	0.3459	NODE_8
FB077-07	1	incomplete	50	42	348642	383570	34929	PHAGE_Lister_B054_NC_009813(15)	0.4208	supercont1.2
FB077-07	2	incomplete	50	40	387289	405566	18278	PHAGE_Lactob_jlb1_NC_024206(5)	0.377	supercont1.2
FB077-07	3	questionable	80	63	464194	520995	56802	PHAGE_Lactob_phiadh_NC_000896(22)	0.36	supercont1.2
FB077-07	4	questionable	70	44	96216	129888	33673	PHAGE_Lister_B054_NC_009813(15)	0.4232	supercont1.3
FB077-07	5	incomplete	60	16	994	14494	13501	PHAGE_Clostr_c_st_NC_007581(2)	0.3606	supercont1.6
G125-2-CHN	1	intact	150	72	424338	499298	74961	PHAGE_Lactob_Lv_1_NC_011801(9)	0.3429	supercont1.1
G214-1	1	incomplete	20	18	422	10500	10079	PHAGE_Lactob_phiAQ113_NC_019782(8)	0.4203	Contig_00001
G214-1	2	incomplete	30	24	1932	23650	21719	PHAGE_Lister_B054_NC_009813(13)	0.425	Contig_00192
G214-1	3	incomplete	20	24	25950	36702	10753	PHAGE_Lactob_Lj965_NC_005355(6)	0.3683	Contig_00192
GJV-V01	1	intact	100	56	291	43000	42710	PHAGE_Lactob_phiadh_NC_000896(16)	0.3347	4
GJV-V01	2	incomplete	20	27	297743	324853	27111	PHAGE_Lactob_Lj965_NC_005355(6)	0.3827	3
GJV-V01	3	incomplete	60	42	320332	353057	32726	PHAGE_Lister_B054_NC_009813(16)	0.4275	3
GMV-3A-US	1	intact	100	58	295	56705	56411	PHAGE_Lactob_phiadh_NC_000896(16)	0.3422	supercont1.5
GMV-3A-US	2	incomplete	50	42	73024	108197	35174	PHAGE_Lister_B054_NC_009813(15)	0.42	supercont1.5
GMV-3A-US	3	incomplete	40	38	111905	130476	18572	PHAGE_Lactob_jlb1_NC_024206(5)	0.3702	supercont1.5
GMV-3A-US	4	incomplete	60	41	69197	100796	31600	PHAGE_Lister_B054_NC_009813(15)	0.4203	supercont1.4
GMV-3A-US	5	incomplete	20	25	99157	119595	20439	PHAGE_Lactob_Lj965_NC_005355(6)	0.3397	supercont1.4
GSJ-3C-US	1	incomplete	10	17	89111	96013	6903	PHAGE_Lactob_Lj965_NC_005355(2)	0.3339	supercont1.8
GSJ-3C-US	2	incomplete	60	13	5228	18596	13369	PHAGE_Clostr_c_st_NC_007581(2)	0.3464	supercont1.14
JCM 1185	1	incomplete	40	23	3616	15499	11884	PHAGE_Lactob_jlb1_NC_024206(4)	0.3345	contig00005
JCM 1185	2	incomplete	20	24	23022	49437	26416	PHAGE_Bacill_Finn_NC_020480(1)	0.3605	contig00009
JCM 1185	3	incomplete	20	16	2479	12092	9614	PHAGE_Bacill_G_NC_023719(3)	0.3516	contig00054
JCM 5810	1	incomplete	10	8	53197	61072	7876	PHAGE_Bacill_AR9_NC_031039(2)	0.3964	7
MV-1A-US	1	incomplete	40	37	403959	432944	28986	PHAGE_Lactob_jlb1_NC_024206(5)	0.3893	supercont2.3
MV-1A-US	2	incomplete	50	42	426204	460894	34691	PHAGE_Lister_B054_NC_009813(15)	0.4216	supercont2.3
MV-1A-US	3	intact	110	61	493534	545241	51708	PHAGE_Lactob_phiadh_NC_000896(16)	0.3414	supercont2.3
MV-1A-US	4	intact	130	61	375064	429733	54670	PHAGE_Lactob_phiJB_NC_022775(12)	0.3912	supercont2.4
OAB24-B	1	incomplete	20	29	6488	32365	25878	PHAGE_Lister_B054_NC_009813(14)	0.4067	Contig_1
OAB24-B	2	incomplete	30	11	64	7570	7507	PHAGE_Lactob_phiAQ113_NC_019782(6)	0.4161	Contig_31
PSS7772C	1	questionable	90	64	20092	72806	52715	PHAGE_Lactob_phiadh_NC_000896(23)	0.3573	20
PSS7772C	2	incomplete	20	23	6358	20111	13754	PHAGE_Lactob_phiadh_NC_000896(3)	0.3383	67
PSS7772C	3	incomplete	50	42	701	35075	34375	PHAGE_Lister_B054_NC_009813(15)	0.4239	69
PSS7772C	4	incomplete	10	23	38341	47061	8721	PHAGE_Lactob_jlb1_NC_024206(5)	0.3845	69
PSS7772C	5	incomplete	40	15	36959	59186	22228	PHAGE_Lactob_Lj965_NC_005355(3)	0.3777	69
ST1	1	incomplete	40	10	542781	549150	6370	PHAGE_Clostr_c_st_NC_007581(3)	0.3772	complete
ST1	2	incomplete	60	22	1134300	1165277	30978	PHAGE_Bacill_G_NC_023719(3)	0.3424	complete
ST1	3	incomplete	30	15	1758141	1769212	11072	PHAGE_Sphing_PAU_NC_019521(4)	0.3536	complete
VMC1	1	incomplete	30	10	1131	10198	9068	PHAGE_Bacill_Grass_NC_022771(1)	0.3523	contig_84
VMC1	2	incomplete	60	42	488	32096	31609	PHAGE_Lister_B054_NC_009813(15)	0.4203	contig_95
VMC1	3	incomplete	20	24	34396	45149	10754	PHAGE_Lactob_Lj965_NC_005355(6)	0.368	contig_95
VMC2	1	questionable	70	16	305	13295	12991	PHAGE_Clostr_c_st_NC_007581(2)	0.3602	contig_38
VMC2	2	incomplete	60	43	12211	43296	31086	PHAGE_Lister_B054_NC_009813(15)	0.4229	contig_38
VMC2	3	incomplete	60	55	47167	91740	44574	PHAGE_Lactob_Lj965_NC_005355(8)	0.3482	contig_6
VMC2	4	questionable	80	31	17291	48664	31374	PHAGE_Lactob_phiadh_NC_000896(15)	0.371	contig_6
VMC2	5	incomplete	20	34	140	23745	23606	PHAGE_Lactob_phiadh_NC_000896(7)	0.3496	contig_68
VMC2	6	incomplete	50	43	686	35661	34976	PHAGE_Lister_B054_NC_009813(15)	0.4219	contig_84
VMC2	7	incomplete	50	40	39393	57620	18228	PHAGE_Lactob_jlb1_NC_024206(5)	0.3763	contig_9
VMC3	1	incomplete	40	11	3439	15964	12526	PHAGE_Bacill_Grass_NC_022771(1)	0.3588	contig_19
VMC4	1	incomplete	60	51	98	44510	44413	PHAGE_Lactob_LBR48_NC_027990(15)	0.3968	contig_32
VMC4	2	incomplete	20	21	853	13835	12983	PHAGE_Lactob_phiAQ113_NC_019782(9)	0.3919	contig_33
VMC4	3	incomplete	30	22	17824	38087	20264	PHAGE_Lister_B054_NC_009813(14)	0.4348	contig_33
VMC4	4	incomplete	20	22	30631	54997	24367	PHAGE_Lactob_Lj965_NC_005355(3)	0.4058	contig_33
VMC4	5	incomplete	20	36	9	22607	22599	PHAGE_Lactob_phiadh_NC_000896(7)	0.3396	contig_53
VMC4	6	questionable	90	62	26827	78907	52081	PHAGE_Lactob_phiadh_NC_000896(25)	0.3569	contig_54
VMC5	1	incomplete	20	33	27377	54148	26772	PHAGE_Lactob_phiadh_NC_000896(7)	0.355	contig_111
VMC5	2	incomplete	30	37	8865	41952	33088	PHAGE_Lactob_jlb1_NC_024206(5)	0.3609	contig_31
VMC5	3	incomplete	50	45	45691	80640	34950	PHAGE_Lister_B054_NC_009813(15)	0.4194	contig_31
VMC5	4	incomplete	60	43	12286	43885	31600	PHAGE_Lister_B054_NC_009813(15)	0.4204	contig_40
VMC5	5	incomplete	60	13	1193	14680	13488	PHAGE_Clostr_c_st_NC_007581(2)	0.361	contig_68
VMC6	1	incomplete	60	45	12481	44081	31601	PHAGE_Lister_B054_NC_009813(15)	0.4203	contig_106
VMC6	2	incomplete	50	43	850	35753	34904	PHAGE_Lister_B054_NC_009813(15)	0.4232	contig_57
VMC6	3	incomplete	40	39	39471	58125	18655	PHAGE_Lactob_jlb1_NC_024206(5)	0.3742	contig_57
VMC6	4	incomplete	40	11	1401	11319	9919	PHAGE_Bacill_Grass_NC_022771(1)	0.3539	contig_92
VMC7	1	questionable	70	33	323	29921	29599	PHAGE_Lactob_phiadh_NC_000896(13)	0.3542	contig_108
UMNLC1	1	incomplete	30	10	132	7061	6930	PHAGE_Entero_mEp234_NC_019715(2)	0.3678	contig_3
UMNLC1	2	questionable	80	31	2247	28054	25808	PHAGE_Lactob_LBR48_NC_027990(18)	0.4203	contig_4
UMNLC1	3	incomplete	40	31	17338	59170	41833	PHAGE_Lactob_Lj771_NC_010179(5)	0.3886	contig_4
UMNLC1	4	intact	140	59	1671	37045	35375	PHAGE_Lactob_phiAQ113_NC_019782(24)	0.3518	contig_9
UMNLC2	1	intact	140	50	22632	70174	47543	PHAGE_Lactob_phig1e_NC_004305(12)	0.355	9C4S15120
UMNLC2	2	incomplete	30	10	1	6523	6523	PHAGE_Entero_mEp234_NC_019715(2)	0.3462	9C4S1512066
UMNLC3	1	incomplete	30	9	11867	18479	6613	PHAGE_Burkho_ST79_NC_021343(2)	0.3469	9C9S16116
UMNLC3	2	intact	140	56	299	41612	41314	PHAGE_Lactob_phig1e_NC_004305(12)	0.3512	9C9S16142
UMNLC4	1	incomplete	30	10	1	6523	6523	PHAGE_Entero_mEp234_NC_019715(2)	0.3462	9D2S17119
UMNLC4	2	intact	130	45	32143	65645	33503	PHAGE_Lactob_phig1e_NC_004305(12)	0.359	9D2S1719
UMNLC5	1	incomplete	40	14	35522	45043	9522	PHAGE_Bacill_G_NC_023719(2)	0.3497	9H9S18110
UMNLC5	2	incomplete	60	11	38436	48327	9892	PHAGE_Plankt_PaV_LD_NC_016564(1)	0.3703	9H9S18117
UMNLC6	1	incomplete	20	11	1827	10194	8368	PHAGE_Entero_phi92_NC_023693(4)	0.3792	9I3S19144
UMNLC6	2	incomplete	60	13	10765	20656	9892	PHAGE_Bacill_phiNIT1_NC_021856(1)	0.3699	9I3S19136
UMNLC6	3	incomplete	40	14	161728	171267	9540	PHAGE_Bacill_G_NC_023719(2)	0.3505	9I3S1918
UMNLC7	1	incomplete	60	37	20059	48350	28292	PHAGE_Lactob_LBR48_NC_027990(13)	0.4036	9I5S2017
UMNLC8	1	intact	140	50	97	41230	41134	PHAGE_Lactob_phig1e_NC_004305(12)	0.3506	9D6S2112
UMNLC9	1	incomplete	50	9	33433	40463	7031	PHAGE_Plankt_PaV_LD_NC_016564(1)	0.4385	10A4S22110
UMNLC9	2	incomplete	20	9	106110	115164	9055	PHAGE_Bacill_phiNIT1_NC_021856(1)	0.3686	10A4S2217
UMNLC10	1	incomplete	40	14	170909	180448	9540	PHAGE_Bacill_G_NC_023719(2)	0.3505	10A5S2311
UMNLC10	2	incomplete	60	13	38233	48124	9892	PHAGE_Plankt_PaV_LD_NC_016564(1)	0.3699	10A5S2316
UMNLC11	1	incomplete	40	11	132	7441	7310	PHAGE_Entero_mEp234_NC_019715(2)	0.3637	9E6S24145
UMNLC12	1	incomplete	20	10	38364	46820	8457	PHAGE_Plankt_PaV_LD_NC_016564(1)	0.3685	9E7S25116
UMNLC12	2	incomplete	50	9	42976	50009	7034	PHAGE_Staphy_phiPV83_NC_002486(1)	0.439	9E7S2513
UMNLC13	1	incomplete	20	10	3955	12411	8457	PHAGE_Plankt_PaV_LD_NC_016564(1)	0.3683	9E9S26150
UMNLC14	1	incomplete	30	10	4993	11921	6929	PHAGE_Entero_mEp234_NC_019715(2)	0.3685	10B5S27128
UMNLC15	1	incomplete	30	9	70049	76843	6795	PHAGE_Entero_mEp234_NC_019715(2)	0.367	10B6S28110
UMNLC16	1	incomplete	30	24	1459	23916	22458	PHAGE_Lister_B054_NC_009813(12)	0.4136	10B8S4124
UMNLC16	2	questionable	70	43	17722	50371	32650	PHAGE_Lister_B054_NC_009813(15)	0.4206	10B8S418
UMNLC18	1	incomplete	10	9	2937	9387	6451	PHAGE_Entero_phi92_NC_023693(4)	0.3796	SNF2W1B1M4S27175
UMNLC19	1	incomplete	10	9	3102	9552	6451	PHAGE_Entero_phi92_NC_023693(4)	0.3798	SNF2W1B2M1S28129
UMNLC20	1	incomplete	20	10	38635	47688	9054	PHAGE_Plankt_PaV_LD_NC_016564(1)	0.3687	SNF2W1B3L10S30121
UMNLC21	1	incomplete	20	10	41526	50579	9054	PHAGE_Bacill_phiNIT1_NC_021856(1)	0.3687	SNF2W1B3L3S29115
UMNLC22	1	incomplete	20	10	46198	55251	9054	PHAGE_Bacill_phiNIT1_NC_021856(1)	0.3687	SNF2W1B4M1S3114
UMNLC23	1	incomplete	20	10	46368	55421	9054	PHAGE_Bacill_phiNIT1_NC_021856(1)	0.3687	SNF2W1B4MS32122
UMNLC24	1	incomplete	20	10	45899	54952	9054	PHAGE_Bacill_phiNIT1_NC_021856(1)	0.3687	SNF2W1B4M3S33119
UMNLC25	1	incomplete	20	10	46344	55397	9054	PHAGE_Bacill_phiNIT1_NC_021856(1)	0.3687	SNF2W1B4M4S34114

## Sheet: L. del. bulgaricus
Strain	Number	Completeness	Score	# Total Proteins	Start Position	End Position	Region Length	Most Common Phage	GC %	Region（Scafford）
DQHXNS1L21	1	intact	140	44	8738	49019	40282	PHAGE_Lactob_jlb1_NC_024206(20)	0.4923	13
DQHXNS2L1	1	incomplete	30	17	502	26393	25892	PHAGE_Clostr_c_st_NC_007581(3)	0.4601	13
DQHXNS3L9	1	intact	140	44	8738	49019	40282	PHAGE_Lactob_jlb1_NC_024206(20)	0.4923	13
DQHXNS4L3	1	intact	130	45	1571	41840	40270	PHAGE_Lactob_jlb1_NC_024206(19)	0.4923	12
DQHXNS5L6	1	intact	100	32	70916	104557	33642	PHAGE_Lactob_phiJB_NC_022775(9)	0.4711	3
DQHXNS5L6	2	incomplete	30	24	884	13635	12752	PHAGE_Lactob_Lv_1_NC_011801(6)	0.4277	30
DQHXNS6L6	1	intact	130	45	1697	41966	40270	PHAGE_Lactob_jlb1_NC_024206(19)	0.4923	12
DQHXNS11M10	1	incomplete	10	11	18379	30241	11863	PHAGE_Prochl_P_SSM2_NC_006883(4)	0.5272	2
DQHXNS11M10	2	incomplete	30	9	14219	21062	6844	PHAGE_Bacill_vB_BanS_Tsamsa_NC_023007(1)	0.4994	17
DQHXNS11M10	3	incomplete	10	7	7807	13102	5296	PHAGE_Entero_phi92_NC_023693(4)	0.5049	26
DQHXNS11M10	4	incomplete	50	10	1161	7055	5895	PHAGE_Staphy_SPbeta_like_NC_029119(2)	0.3808	30
DQHXNS14M5	1	incomplete	30	16	502	26378	25877	PHAGE_Clostr_c_st_NC_007581(3)	0.4601	4
DQHXNS15M2	1	incomplete	30	7	185487	198424	12938	PHAGE_Strept_858_NC_010353(1)	0.4602	1
DQHXNS15M2	2	incomplete	10	11	18449	30311	11863	PHAGE_Prochl_P_SSM2_NC_006883(4)	0.5269	2
DQHXNS15M2	3	incomplete	20	9	10113	17492	7380	PHAGE_Bacill_vB_BanS_Tsamsa_NC_023007(1)	0.4707	5
DQHXNS15M2	4	incomplete	10	8	21827	29946	8120	PHAGE_Plankt_PaV_LD_NC_016564(1)	0.5042	14
DQHXNS15M2	5	incomplete	20	11	1	6846	6846	PHAGE_Entero_phi92_NC_023693(4)	0.4832	15
DQHXNS17M6	1	incomplete	20	8	16795	24528	7734	PHAGE_Mycoba_Catera_NC_008207(1)	0.5304	2
DQHXNS17M6	2	incomplete	10	11	19208	31010	11803	PHAGE_Prochl_P_SSM2_NC_006883(4)	0.5266	3
DQHXNS17M6	3	incomplete	20	7	82610	88368	5759	PHAGE_Bacill_vB_BanS_Tsamsa_NC_023007(1)	0.4977	4
DQHXNS17M6	4	incomplete	20	10	120487	126738	6252	PHAGE_Sphing_PAU_NC_019521(4)	0.4955	4
DQHXNS18M41	1	incomplete	30	8	13803	23189	9387	PHAGE_Mycoba_Catera_NC_008207(1)	0.5115	2
DSCAB10M20	1	questionable	80	54	72396	118568	46173	PHAGE_Lactob_phiadh_NC_000896(15)	0.427	2
DSCAB10M20	2	incomplete	40	16	15991	26149	10159	PHAGE_Clostr_c_st_NC_007581(3)	0.4798	13
DXJLHTS2M2	1	incomplete	10	11	101492	113295	11804	PHAGE_Prochl_P_SSM2_NC_006883(4)	0.5264	1
DXJLHTS2M2	2	incomplete	30	6	128452	133909	5458	PHAGE_Lactoc_bIL310_NC_002669(1)	0.4485	4
DXJLHTS2M2	3	incomplete	30	9	23187	29986	6800	PHAGE_Bacill_vB_BanS_Tsamsa_NC_023007(1)	0.5001	6
DXJLHTS2M2	4	incomplete	10	7	2744	8229	5486	PHAGE_Entero_phi92_NC_023693(4)	0.5078	26
DXJLHTS3M1	1	intact	150	59	142169	189820	47652	PHAGE_Lactob_phig1e_NC_004305(7)	0.4133	9
DXJSLMS1M11	1	incomplete	10	11	18736	30539	11804	PHAGE_Prochl_P_SSM2_NC_006883(4)	0.5263	3
DXJSLMS1M11	2	incomplete	30	9	15342	22157	6816	PHAGE_Bacill_vB_BanS_Tsamsa_NC_023007(1)	0.4996	4
DXJSLMS1M11	3	incomplete	40	7	9024	16590	7567	PHAGE_Ralsto_RSA1_NC_009382(1)	0.4192	11
DXJSLMS1M11	4	incomplete	30	13	555	7761	7207	PHAGE_Entero_phi92_NC_023693(4)	0.4815	21
DXJSLMS2M2	1	incomplete	10	8	18764	27335	8572	PHAGE_Synech_S_CAM4_NC_031900(2)	0.525	2
DXJSLMS2M2	2	incomplete	30	8	55156	60952	5797	PHAGE_Bacill_vB_BanS_Tsamsa_NC_023007(1)	0.4977	6
2038	1	incomplete	30	10	991472	1020965	29494	PHAGE_Clostr_c_st_NC_007581(2)	0.4663	complete
ACA-DC87	1	incomplete	30	11	958688	981102	22415	PHAGE_Clostr_c_st_NC_007581(3)	0.4756	chromosome
ATCC11842=JCM1002=DSM20081	1	incomplete	40	15	974305	984909	10605	PHAGE_Clostr_c_st_NC_007581(3)	0.474	complete
ATCC11842=JCM1002=DSM20081	2	incomplete	40	9	1682697	1689709	7013	PHAGE_Bacill_vB_BanS_Tsamsa_NC_023007(1)	0.4882	complete
ATCCBAA-365	1	incomplete	20	11	971987	995004	23018	PHAGE_Clostr_c_st_NC_007581(3)	0.4568	complete
ATCCBAA-365	2	incomplete	10	11	1244693	1256495	11803	PHAGE_Prochl_P_SSM2_NC_006883(4)	0.5266	complete
ATCCBAA-365	3	incomplete	30	20	1658526	1673345	14820	PHAGE_Entero_phi92_NC_023693(4)	0.4398	complete
ATCCBAA-365	4	incomplete	20	9	1691703	1698538	6836	PHAGE_Bacill_vB_BanS_Tsamsa_NC_023007(1)	0.4987	complete
ATCCBAA-365	5	incomplete	10	8	1818745	1826892	8148	PHAGE_Plankt_PaV_LD_NC_016564(1)	0.5036	complete
CFL1	1	incomplete	10	11	198407	210209	11803	PHAGE_Prochl_P_SSM2_NC_006883(4)	0.5264	Contig102
CFL1	2	incomplete	40	9	75439	82246	6808	PHAGE_Bacill_vB_BanS_Tsamsa_NC_023007(1)	0.5	Contig105
CFL1	3	incomplete	20	15	106979	115532	8554	PHAGE_Entero_phi92_NC_023693(2)	0.4649	Contig105
CFL1	4	incomplete	30	10	11903	18916	7014	PHAGE_Plankt_PaV_LD_NC_016564(1)	0.482	Contig109
CFL1	5	incomplete	10	8	23774	31888	8115	PHAGE_Plankt_PaV_LD_NC_016564(2)	0.5044	Contig109
CFL1	6	incomplete	20	11	14696	24971	10276	PHAGE_Clostr_c_st_NC_007581(2)	0.4794	Contig116
CNCMI-1519	1	intact	140	40	228823	262605	33783	PHAGE_Lactob_jlb1_NC_024206(21)	0.473	Contig011
CNCMI-1632	1	incomplete	30	9	50878	57719	6842	PHAGE_Bacill_vB_BanS_Tsamsa_NC_023007(1)	0.4988	Contig041
CNCMI-1632	2	incomplete	20	10	3165	10811	7647	PHAGE_Sphing_PAU_NC_019521(4)	0.4906	Contig025
CNCMI-1632	3	incomplete	10	11	13667	25469	11803	PHAGE_Prochl_P_SSM2_NC_006883(4)	0.5266	Contig007
CNCMI-1632	4	incomplete	20	11	779	11042	10264	PHAGE_Clostr_c_st_NC_007581(2)	0.4794	Contig001
CRL871	1	incomplete	20	17	16878	30987	14110	PHAGE_Bacill_G_NC_023719(3)	0.5427	Contig6
DSM20080	1	incomplete	20	11	956272	983706	27435	PHAGE_Clostr_c_st_NC_007581(2)	0.457	chromosome
DSM20080	2	incomplete	10	11	1234984	1246847	11864	PHAGE_Prochl_P_SSM2_NC_006883(4)	0.5272	chromosome
DSM20080	3	incomplete	20	7	1688315	1694097	5783	PHAGE_Bacill_vB_BanS_Tsamsa_NC_023007(1)	0.4989	chromosome
KLDS1_0207	1	intact	133	46	341571	389963	48393	PHAGE_Lactob_phiJB_NC_022775(41)	0.4829	chromosome
L99	1	incomplete	30	10	938937	968469	29533	PHAGE_Clostr_c_st_NC_007581(2)	0.4734	chromosome
Lb1-WT	1	incomplete	20	11	4129	27146	23018	PHAGE_Clostr_c_st_NC_007581(3)	0.4567	contig_12
Lb1-WT	2	incomplete	10	11	2278	10784	8507	PHAGE_Entero_phi92_NC_023693(4)	0.4381	contig_16
Lb1-WT	3	incomplete	10	8	17618	25765	8148	PHAGE_Plankt_PaV_LD_NC_016564(1)	0.5036	contig_18
Lb1-WT	4	incomplete	10	8	71080	79239	8160	PHAGE_Plankt_PaV_LD_NC_016564(1)	0.5037	contig_18
Lb1-WT	5	incomplete	10	11	14750	26552	11803	PHAGE_Prochl_P_SSM2_NC_006883(4)	0.5266	contig_1
Lb1-WT	6	incomplete	20	9	11099	17934	6836	PHAGE_Bacill_vB_BanS_Tsamsa_NC_023007(1)	0.4987	contig_25
LBB_B5	1	incomplete	40	10	2256	34755	32500	PHAGE_Clostr_c_st_NC_007581(2)	0.4799	contig_5
MBT92059	1	intact	150	47	107913	145163	37251	PHAGE_Lactob_KC5a_NC_007924(22)	0.4702	NODE_1
MN-BM-F01	1	incomplete	40	8	265204	272276	7073	PHAGE_Bacill_G_NC_023719(3)	0.4927	complete
MN-BM-F01	2	incomplete	30	7	492670	502187	9518	PHAGE_Staphy_StauST398_2_NC_021323(1)	0.4612	complete
MN-BM-F01	3	incomplete	30	11	965048	995979	30932	PHAGE_Clostr_c_st_NC_007581(3)	0.4703	complete
MN-BM-F01	4	incomplete	10	11	1266254	1278056	11803	PHAGE_Prochl_P_SSM2_NC_006883(4)	0.5264	complete
MN-BM-F01	5	incomplete	20	14	1677550	1686689	9140	PHAGE_Entero_phi92_NC_023693(2)	0.4671	complete
MN-BM-F01	6	incomplete	20	7	1713234	1719011	5778	PHAGE_Bacill_vB_BanS_Tsamsa_NC_023007(1)	0.4991	complete
ND02	1	incomplete	30	8	256321	265600	9280	PHAGE_Cronob_ENT39118_NC_019934(1)	0.5109	complete
ND02	2	intact	150	76	1206694	1277635	70942	PHAGE_Lactob_JCL1032_NC_019456(51)	0.4526	complete
ND02	3	incomplete	30	13	1895757	1918373	22617	PHAGE_Clostr_c_st_NC_007581(2)	0.4647	complete
ND02	4	questionable	90	10	2041500	2051921	10422	PHAGE_Paenib_Tripp_NC_028930(3)	0.4273	complete
ND04	1	incomplete	30	9	1815878	1843426	27549	PHAGE_Clostr_c_st_NC_007581(3)	0.4569	complete
PB2003-044-T3-4	1	incomplete	10	8	21032	29590	8559	PHAGE_Synech_S_SKS1_NC_020851(3)	0.5247	contig00113
PB2003-044-T3-4	2	incomplete	20	8	4867	11677	6811	PHAGE_Bacill_vB_BanS_Tsamsa_NC_023007(1)	0.5029	contig00021
LBVIB27_V12	1	intact	150	47	542325	591785	49461	PHAGE_Lactob_jlb1_NC_024206(22)	0.4788	00001
LBVIB44_V12	1	intact	102	59	53269	94214	40946	PHAGE_Lactob_LL_H_NC_009554(35)	0.4711	00003
YNF-5	1	incomplete	10	11	97733	109582	11850	PHAGE_Prochl_P_SSM2_NC_006883(4)	0.5278	1
YNF-5	2	incomplete	30	14	2684	13337	10654	PHAGE_Lactob_Lb338_1_NC_012530(2)	0.4737	15
YNF-5	3	incomplete	20	8	3713	10556	6844	PHAGE_Bacill_vB_BanS_Tsamsa_NC_023007(1)	0.5031	30
YNF-5	4	incomplete	10	7	63269	68599	5331	PHAGE_Entero_phi92_NC_023693(4)	0.5018	5
Lb1-GS-1	1	incomplete	10	8	23779	31938	8160	PHAGE_Plankt_PaV_LD_NC_016564(1)	0.5037	contig_11
Lb1-GS-1	2	incomplete	20	11	4129	27146	23018	PHAGE_Clostr_c_st_NC_007581(3)	0.4567	contig_19
Lb1-GS-1	3	incomplete	10	11	2595	11101	8507	PHAGE_Entero_phi92_NC_023693(4)	0.4381	contig_22
Lb1-GS-1	4	incomplete	20	9	11358	18193	6836	PHAGE_Bacill_vB_BanS_Tsamsa_NC_023007(1)	0.4987	contig_3
Lb1-GS-1	5	incomplete	10	11	176588	188390	11803	PHAGE_Prochl_P_SSM2_NC_006883(4)	0.5266	contig_4

## Sheet: L. fermentum
Strain	Number	Completeness	Score	# Total Proteins	Start Position	End Position	Region Length	Most Common Phage	GC %	Region（Scafford）
FFJNDD18L1	1	intact	130	53	36459	73335	36877	PHAGE_Lactob_LfeSau_NC_029068(16)	0.4385	6
FFJNDD18L1	2	questionable	80	41	2	22560	22559	PHAGE_Entero_vB_IME197_NC_028671(11)	0.371	29
FFJNDD18L1	3	incomplete	30	20	2	14018	14017	PHAGE_Brocho_NF5_NC_015252(2)	0.3461	39
FFJNDD19L1	1	intact	150	50	35771	75241	39471	PHAGE_Lactob_LF1_NC_019486(14)	0.4368	1
FAHBZ45M1	1	incomplete	50	10	2887	8996	6110	PHAGE_Lactob_LBR48_NC_027990(2)	0.3975	55
FAHBZ47M1	1	incomplete	10	10	55348	63819	8472	PHAGE_Gordon_Troje_NC_042102(1)	0.512	2
FAHBZ47M1	2	incomplete	60	9	112828	120302	7475	PHAGE_Bacill_Shbh1_NC_030925(2)	0.4217	2
FAHBZ47M1	3	incomplete	10	8	235	8034	7800	PHAGE_Entero_DE3_NC_042057(1)	0.5447	17
FAHBZ47M1	4	incomplete	30	11	24201	32651	8451	PHAGE_Lactob_LF1_NC_019486(3)	0.4278	21
FAHBZ47M1	5	incomplete	10	9	9262	17742	8481	PHAGE_Prochl_P_SSM2_NC_006883(3)	0.5774	23
FBJSY7_4	1	questionable	70	27	7556	31569	24014	PHAGE_Geobac_E2_NC_009552(3)	0.4337	6
FBJSY20_4	1	intact	150	52	46866	84798	37933	PHAGE_Lactob_LfeSau_NC_029068(20)	0.4323	5
FBJSY20_4	2	intact	150	54	7765	45477	37713	PHAGE_Lactob_LF1_NC_019486(15)	0.4587	14
FBJSY21_1	1	intact	150	61	236	51717	51482	PHAGE_Lactob_LF1_NC_019486(28)	0.4617	10
FBJSY24_1	1	questionable	90	18	3748	16709	12962	PHAGE_Lactob_LfeSau_NC_029068(14)	0.4334	31
FBJSY24_1	2	incomplete	20	23	813	13458	12646	PHAGE_Lactob_LF1_NC_019486(11)	0.4384	41
FBJSY31_4	1	incomplete	20	24	9	25869	25861	PHAGE_Lactob_LfeSau_NC_029068(8)	0.4612	3
FBJSY31_4	2	intact	130	43	1	40355	40355	PHAGE_Lactob_LF1_NC_019486(13)	0.4715	4
FBJSY31_4	3	questionable	90	19	119	13143	13025	PHAGE_Lactob_LfeSau_NC_029068(16)	0.43	44
FBJSY36_1	1	incomplete	20	24	219	15315	15097	PHAGE_Lactob_LF1_NC_019486(10)	0.408	5
FBJSY36_1	2	intact	120	26	64	24731	24668	PHAGE_Lactob_LF1_NC_019486(25)	0.478	24
FCQ6L1	1	intact	120	42	3	32333	32331	PHAGE_Lactob_LF1_NC_019486(10)	0.4391	5
FCQ7L1	1	incomplete	30	24	25	22206	22182	PHAGE_Lactob_LF1_NC_019486(9)	0.4503	1
FCQ7L1	2	intact	150	36	359	32777	32419	PHAGE_Lactob_JCL1032_NC_019456(13)	0.4699	24
FCQ9L1	1	questionable	70	34	1	19350	19350	PHAGE_Lactob_LF1_NC_019486(9)	0.4265	40
FCQ9L1	2	incomplete	60	18	913	14704	13792	PHAGE_Lactob_LfeSau_NC_029068(14)	0.4587	49
FCQNA30M9	1	incomplete	10	10	19581	28052	8472	PHAGE_Gordon_Troje_NC_042102(1)	0.5118	7
FCQNA30M9	2	incomplete	10	8	9307	17787	8481	PHAGE_Prochl_P_SSM2_NC_006883(3)	0.5769	15
FCQNA30M9	3	incomplete	10	8	5282	13081	7800	PHAGE_Entero_DE3_NC_042057(1)	0.5445	40
FCQNA30M9	4	incomplete	50	12	1	9737	9737	PHAGE_Lactob_LfeSau_NC_029068(11)	0.4242	43
FCQNA30M9	5	incomplete	10	12	820	8234	7415	PHAGE_Lactob_LfeSau_NC_029068(7)	0.4363	47
FCQNA36M8	1	questionable	70	11	877	11213	10337	PHAGE_Geobac_E2_NC_009552(3)	0.4325	28
FFJ12	1	intact	150	53	47567	91104	43538	PHAGE_Lactob_LF1_NC_019486(40)	0.446	2
FFJ16	1	intact	140	58	41579	77543	35965	PHAGE_Lactob_LfeSau_NC_029068(18)	0.4262	5
FGDLZR11-1	1	incomplete	10	10	49454	57925	8472	PHAGE_Gordon_Troje_NC_042102(1)	0.5122	4
FGDLZR11-1	2	incomplete	10	8	31664	39463	7800	PHAGE_Entero_DE3_NC_042057(1)	0.5449	15
FGDLZR12-1	1	incomplete	10	10	49024	57495	8472	PHAGE_Gordon_Troje_NC_042102(1)	0.5122	4
FGDLZR12-1	2	incomplete	10	10	11833	22068	10236	PHAGE_Prochl_P_SSM2_NC_006883(3)	0.5671	20
FGDLZR12-1	3	incomplete	10	8	846	8645	7800	PHAGE_Entero_DE3_NC_042057(1)	0.5449	28
FGDLZR13-1	1	incomplete	10	10	54920	63391	8472	PHAGE_Gordon_Troje_NC_042102(1)	0.5122	4
FGDLZR13-1	2	incomplete	10	10	11833	22068	10236	PHAGE_Prochl_P_SSM2_NC_006883(3)	0.5671	21
FGDLZR13-1	3	incomplete	10	8	834	8633	7800	PHAGE_Entero_DE3_NC_042057(1)	0.5449	28
FGDLZR18-1	1	questionable	70	26	8547	32558	24012	PHAGE_Geobac_E2_NC_009552(3)	0.4313	3
FGDLZR22-3	1	intact	150	65	56148	102075	45928	PHAGE_Lactob_LfeSau_NC_029068(10)	0.4567	3
FGDLZR22-3	2	questionable	70	11	38277	48613	10337	PHAGE_Geobac_E2_NC_009552(3)	0.4336	11
FGDLZR22-3	3	intact	100	51	854	27384	26531	PHAGE_Lactob_LfeSau_NC_029068(16)	0.4375	31
FGDLZR33-1	1	incomplete	40	15	9	15563	15555	PHAGE_Lactob_LF1_NC_019486(6)	0.464	7
FGDLZR33-1	2	incomplete	30	7	7033	15454	8422	PHAGE_Bacill_G_NC_023719(4)	0.5527	36
FGDLZR33-1	3	incomplete	40	7	1622	6358	4737	PHAGE_Entero_phi92_NC_023693(4)	0.4501	50
FGDLZR161	1	intact	140	34	320	26956	26637	PHAGE_Lactoc_bIL286_NC_002667(8)	0.4589	3
FGDLZR161	2	questionable	70	11	3273	13609	10337	PHAGE_Geobac_E2_NC_009552(3)	0.4336	37
FGDLZR161	3	incomplete	40	11	3	12345	12343	PHAGE_Lactob_LfeSau_NC_029068(5)	0.4082	45
FGDLZR161	4	incomplete	20	21	142	11435	11294	PHAGE_Lactob_LF1_NC_019486(8)	0.443	48
FGDLZR161	5	questionable	80	21	261	11474	11214	PHAGE_Lactob_LfeSau_NC_029068(12)	0.412	49
FGSYC50M4	1	incomplete	10	8	1681	10161	8481	PHAGE_Prochl_P_SSM2_NC_006883(3)	0.5765	16
FGSYC50M4	2	incomplete	10	10	9184	17654	8471	PHAGE_Gordon_Troje_NC_042102(1)	0.5119	35
FGSYC50M4	3	incomplete	30	9	7494	14823	7330	PHAGE_Bacter_Diva_NC_028788(2)	0.4479	40
FGSYC50M4	4	incomplete	20	8	4193	11863	7671	PHAGE_Entero_EFDG1_NC_029009(2)	0.5577	41
FGSYC50M4	5	incomplete	50	13	1173	11719	10547	PHAGE_Mycoba_Enkosi_NC_028936(2)	0.4061	44
FGSYC50M4	6	incomplete	10	8	201	7999	7799	PHAGE_Entero_DE3_NC_042057(1)	0.5444	64
FGX5-1	1	incomplete	40	26	106	21395	21290	PHAGE_Lactob_LF1_NC_019486(10)	0.4426	5
FGX6-1	1	intact	150	29	1066	31173	30108	PHAGE_Lactob_JCL1032_NC_019456(11)	0.4778	24
FGX6-1	2	incomplete	10	22	765	11035	10271	PHAGE_Lactob_LF1_NC_019486(11)	0.4403	44
FHNMY66L1	1	intact	120	38	414	27587	27174	PHAGE_Lactob_LfeSau_NC_029068(11)	0.4591	24
FHuNaR183	1	intact	150	69	421	57147	56727	PHAGE_Lactob_LF1_NC_019486(15)	0.4462	10
FHuNHHMY30_1	1	incomplete	30	8	23897	32441	8545	PHAGE_Bacill_G_NC_023719(4)	0.5506	20
FHuNHHMY30_1	2	intact	150	45	3	35484	35482	PHAGE_Lactob_LF1_NC_019486(32)	0.4541	24
FHuNHHMY30_1	3	questionable	80	26	215	18216	18002	PHAGE_Lactoc_lato_NC_004746(6)	0.445	37
FHuNHHMY31_1	1	incomplete	30	8	43426	51848	8423	PHAGE_Bacill_G_NC_023719(4)	0.5527	9
FHuNHHMY31_1	2	intact	150	48	123	42409	42287	PHAGE_Lactob_Lv_1_NC_011801(10)	0.4589	12
FHuNHHMY31_1	3	incomplete	60	12	288	11822	11535	PHAGE_Geobac_E2_NC_009552(2)	0.427	46
FHuNHHMY32_1	1	intact	140	42	135	32599	32465	PHAGE_Lactob_LF1_NC_019486(12)	0.4784	7
FHuNHHMY32_1	2	intact	150	57	64	39624	39561	PHAGE_Lactob_phiPYB5_NC_027982(22)	0.4594	15
FHuNHHMY32_1	3	incomplete	60	11	16826	28184	11359	PHAGE_Geobac_E2_NC_009552(2)	0.4161	24
FJSNTR75-3	1	incomplete	10	10	48975	57446	8472	PHAGE_Gordon_Troje_NC_042102(1)	0.5123	7
FJSNTR75-3	2	incomplete	10	8	20046	28526	8481	PHAGE_Prochl_P_SSM2_NC_006883(3)	0.5774	17
FJSNTR75-3	3	incomplete	50	10	23684	29287	5604	PHAGE_Staphy_StauST398_4_NC_023499(1)	0.4814	23
FJSNTR75-3	4	incomplete	10	8	7113	15204	8092	PHAGE_Strept_P9_NC_009819(3)	0.4382	32
FJSNTR75-3	5	incomplete	40	16	9291	16786	7496	PHAGE_Lactoc_bIL311_NC_002670(2)	0.3873	38
FJSNTR75-3	6	incomplete	20	19	4893	13910	9018	PHAGE_Lactob_jlb1_NC_024206(4)	0.4306	40
FJSNTR75-3	7	incomplete	10	8	4612	12400	7789	PHAGE_Entero_DE3_NC_042057(1)	0.5453	46
FJSWX1_1	1	intact	110	37	13	27145	27133	PHAGE_Lactob_LF1_NC_019486(9)	0.4468	10
FJSWX1_1	2	incomplete	30	15	35639	49131	13493	PHAGE_Lactob_LF1_NC_019486(5)	0.4746	12
FJSWX1_1	3	incomplete	20	9	6055	14826	8772	PHAGE_Entero_DE3_NC_042057(1)	0.5315	45
FJSWX1_1	4	incomplete	50	8	1485	8298	6814	PHAGE_Strept_Rima_NC_041889(1)	0.4213	55
FJSWX6_1	1	intact	150	69	74	50039	49966	PHAGE_Lactob_LF1_NC_019486(17)	0.4596	11
FJSWX9_1	1	intact	140	49	3998	39246	35249	PHAGE_Lactob_LfeSau_NC_029068(23)	0.425	19
FJSWX9_1	2	incomplete	50	9	2004	9036	7033	PHAGE_Geobac_E2_NC_009552(3)	0.4216	45
FJSWX12_1	1	incomplete	20	9	215	8986	8772	PHAGE_Entero_DE3_NC_042057(1)	0.5313	42
FJSWX14_1	1	intact	150	52	216	43235	43020	PHAGE_Lactob_LF1_NC_019486(14)	0.4709	11
FJSWX16_1	1	intact	150	50	1	43044	43044	PHAGE_Lactob_LF1_NC_019486(30)	0.4545	2
FJSWX18_3	1	intact	150	52	1021	48247	47227	PHAGE_Lactob_LF1_NC_019486(17)	0.4505	10
FJSWX21_3	1	incomplete	10	10	57160	65631	8472	PHAGE_Gordon_Troje_NC_042102(1)	0.512	3
FJSWX21_3	2	incomplete	10	8	201	8000	7800	PHAGE_Entero_DE3_NC_042057(1)	0.5447	16
FJSWX21_3	3	incomplete	10	8	11024	19504	8481	PHAGE_Prochl_P_SSM2_NC_006883(3)	0.5774	25
FJSWX25_2	1	intact	150	62	294	46970	46677	PHAGE_Lactob_LF1_NC_019486(25)	0.4549	13
FJSYC7_4	1	intact	100	31	641	25564	24924	PHAGE_Lactob_LF1_NC_019486(12)	0.4829	3
FJXSRPY6L1	1	intact	150	59	20065	64128	44064	PHAGE_Lactob_LF1_NC_019486(34)	0.4661	10
FJXSRPY11L1	1	intact	130	49	4430	48265	43836	PHAGE_Lactob_LfeSau_NC_029068(27)	0.4231	7
FJXSRPY11L1	2	intact	130	52	36478	77481	41004	PHAGE_Lactob_LfeSau_NC_029068(27)	0.4311	7
FJXSRPY12L1	1	intact	150	53	128	44478	44351	PHAGE_Lactob_LF1_NC_019486(22)	0.458	15
FJXSRPY19L2	1	intact	120	38	37601	74926	37326	PHAGE_Lactob_LfeSau_NC_029068(24)	0.4251	7
FJXSRPY19L2	2	incomplete	40	22	90	15178	15089	PHAGE_Staphy_SPbeta_like_NC_029119(2)	0.3776	35
FJXSRPY20L1	1	incomplete	30	10	199	9817	9619	PHAGE_Clostr_c_st_NC_007581(3)	0.5178	15
FJXSRPY20L1	2	intact	100	28	1727	23243	21517	PHAGE_Lactob_LfeSau_NC_029068(18)	0.4176	27
FNMHLBE23L2	1	incomplete	10	10	32020	40489	8470	PHAGE_Gordon_Troje_NC_042102(1)	0.5122	4
FNMHLBE23L2	2	incomplete	40	14	4714	12384	7671	PHAGE_Lactoc_bIL311_NC_002670(2)	0.3893	13
FNMHLBE23L2	3	incomplete	10	8	9853	18333	8481	PHAGE_Prochl_P_SSM2_NC_006883(3)	0.5768	24
FNMHLBE23L2	4	incomplete	10	8	16853	24647	7795	PHAGE_Entero_DE3_NC_042057(1)	0.545	27
FNMHLBE24L1	1	incomplete	10	10	44835	53306	8472	PHAGE_Pseudo_Lu11_NC_017972(2)	0.5127	2
FNMHLBE24L1	2	incomplete	10	9	3821	12301	8481	PHAGE_Prochl_P_SSM2_NC_006883(3)	0.5775	22
FNMHLBE24L1	3	incomplete	10	8	4448	12253	7806	PHAGE_Entero_DE3_NC_042057(1)	0.5445	42
FNMHLBE27L1	1	incomplete	30	9	2830	12292	9463	PHAGE_Aeromo_25_NC_008208(1)	0.4287	11
FNMHLBE27L1	2	intact	100	42	139	29978	29840	PHAGE_Lactob_LfeSau_NC_029068(22)	0.4224	25
FQHXN16L1	1	incomplete	50	13	68842	74702	5861	PHAGE_Lactob_LfeSau_NC_029068(2)	0.4771	1
FQHXN16L1	2	incomplete	60	26	11	23017	23007	PHAGE_Lactob_LF1_NC_019486(8)	0.4568	22
FQHXN18L1	1	incomplete	10	10	55326	63797	8472	PHAGE_Gordon_Troje_NC_042102(1)	0.5123	5
FQHXN18L1	2	incomplete	10	8	33470	41258	7789	PHAGE_Entero_DE3_NC_042057(1)	0.5445	17
FQHXN18L1	3	incomplete	10	8	20043	28523	8481	PHAGE_Prochl_P_SSM2_NC_006883(3)	0.5781	19
FQHXN18L1	4	incomplete	30	6	2	5148	5147	PHAGE_Lactob_LF1_NC_019486(2)	0.4628	38
FQHXN22L1	1	intact	140	43	2952	36543	33592	PHAGE_Lactob_LF1_NC_019486(10)	0.4659	2
FQHXN49L5	1	intact	150	50	858	42072	41215	PHAGE_Lactob_LF1_NC_019486(28)	0.4694	3
FQHXN80M4	1	incomplete	10	10	48854	57325	8472	PHAGE_Gordon_Troje_NC_042102(1)	0.5123	6
FQHXN80M4	2	incomplete	10	9	9510	17990	8481	PHAGE_Prochl_P_SSM2_NC_006883(3)	0.5775	17
FQHXN80M4	3	incomplete	20	14	17509	24648	7140	PHAGE_Lactoc_bIL311_NC_002670(2)	0.3845	20
FQHXN80M4	4	incomplete	10	8	199	7987	7789	PHAGE_Entero_DE3_NC_042057(1)	0.5454	50
FQHXN80M4	5	incomplete	60	13	2094	9441	7348	PHAGE_Staphy_StauST398_4_NC_023499(1)	0.4511	60
FQHXN83M7	1	intact	150	41	1	32852	32852	PHAGE_Lactoc_bIL286_NC_002667(8)	0.4546	4
FQHXN83M7	2	questionable	70	11	2	9462	9461	PHAGE_Geobac_E2_NC_009552(3)	0.4349	52
FSCDJY38_1	1	intact	140	55	25003	66825	41823	PHAGE_Lactob_LF1_NC_019486(14)	0.4427	1
FSCPS24_1	1	questionable	80	22	9494	22044	12551	PHAGE_Bacter_Diva_NC_028788(2)	0.4317	23
FSCPS33_1	1	intact	150	49	128	37494	37367	PHAGE_Lactob_LF1_NC_019486(13)	0.4686	16
FSDLZ21M1	1	questionable	90	22	68073	87679	19607	PHAGE_Lactob_LfeSau_NC_029068(17)	0.4329	5
FSDLZ21M1	2	incomplete	20	28	33	23561	23529	PHAGE_Lactob_LF1_NC_019486(6)	0.4458	8
FSDLZ21M1	3	intact	150	55	3	37176	37174	PHAGE_Lactob_LF1_NC_019486(15)	0.4508	19
FSDLZ22M13	1	incomplete	40	13	69277	75588	6312	PHAGE_Lactob_LfeSau_NC_029068(2)	0.4781	2
FSDLZ22M13	2	incomplete	10	10	42688	51160	8473	PHAGE_Gordon_GTE2_NC_015720(1)	0.5139	3
FSDLZ22M13	3	incomplete	20	10	38733	57241	18509	PHAGE_Lactoc_bIL310_NC_002669(2)	0.5025	13
FSDLZ22M13	4	incomplete	10	9	10425	18905	8481	PHAGE_Prochl_P_SSM2_NC_006883(3)	0.5788	25
FSDLZ24M1	1	incomplete	50	23	11439	31594	20156	PHAGE_Crocei_P2559Y_NC_023614(3)	0.4374	22
FSDLZ27M1	1	intact	130	29	45	30513	30469	PHAGE_Lactob_JCL1032_NC_019456(13)	0.4642	2
FSDLZ27M1	2	incomplete	30	42	70	29945	29876	PHAGE_Lactob_phiPYB5_NC_027982(12)	0.4287	11
FSDLZ29M2	1	questionable	80	16	2	11724	11723	PHAGE_Lactob_LfeSau_NC_029068(14)	0.4369	39
FSH4_3	1	intact	130	26	99836	129161	29326	PHAGE_Lactob_JCL1032_NC_019456(12)	0.4746	2
FSH4_3	2	incomplete	10	30	207	14820	14614	PHAGE_Lactob_LF1_NC_019486(16)	0.4284	38
FSH5_4	1	questionable	90	39	993	24043	23051	PHAGE_Lactob_LfeSau_NC_029068(16)	0.4242	30
FSH6_5	1	intact	140	47	1357	36534	35178	PHAGE_Lactob_LF1_NC_019486(10)	0.435	5
FSH9_5	1	incomplete	50	29	94	17601	17508	PHAGE_Lactob_LF1_NC_019486(8)	0.4217	36
FSH10_1	1	incomplete	30	15	88508	98436	9929	PHAGE_Lactob_LF1_NC_019486(7)	0.447	5
FSH10_1	2	questionable	90	30	117	22705	22589	PHAGE_Lactob_JCL1032_NC_019456(12)	0.4658	24
FSH10_1	3	intact	100	30	537	24217	23681	PHAGE_Lactob_LfeSau_NC_029068(11)	0.4726	27
FSH10_1	4	intact	110	20	3439	20626	17188	PHAGE_Lactob_Lc_Nu_NC_007501(13)	0.4507	30
FSH17_1	1	intact	150	51	15954	58157	42204	PHAGE_Lactob_LF1_NC_019486(27)	0.4515	10
FWXBH11-1	1	intact	150	52	35731	77045	41315	PHAGE_Lactob_LF1_NC_019486(14)	0.457	2
FWXBH11-1	2	intact	150	48	10081	45317	35237	PHAGE_Lactob_LfeSau_NC_029068(12)	0.4557	10
FWXBH11-1	3	incomplete	20	9	466	9237	8772	PHAGE_Entero_DE3_NC_042057(1)	0.5315	43
FWXBH11-1	4	incomplete	60	11	1	9235	9235	PHAGE_Geobac_E2_NC_009552(2)	0.4209	51
FWXBH11-2	1	intact	150	48	10081	45317	35237	PHAGE_Lactob_LfeSau_NC_029068(12)	0.4557	9
FWXBH11-2	2	intact	140	48	84	37305	37222	PHAGE_Lactob_LF1_NC_019486(13)	0.4608	17
FWXBH11-2	3	incomplete	20	9	466	9237	8772	PHAGE_Entero_DE3_NC_042057(1)	0.5315	43
FWXBH11-2	4	incomplete	60	9	3	8479	8477	PHAGE_Geobac_E2_NC_009552(2)	0.4189	53
FWXBH11-3	1	intact	150	52	35731	77045	41315	PHAGE_Lactob_LF1_NC_019486(14)	0.4509	2
FWXBH11-3	2	intact	150	46	203	37309	37107	PHAGE_Lactob_LfeSau_NC_029068(11)	0.4661	13
FWXBH11-3	3	incomplete	20	9	466	9237	8772	PHAGE_Entero_DE3_NC_042057(1)	0.5292	40
FWXBH11-3	4	incomplete	60	9	545	9021	8477	PHAGE_Geobac_E2_NC_009552(2)	0.4189	52
FWXBH11-4	1	intact	150	52	35731	77045	41315	PHAGE_Lactob_LF1_NC_019486(14)	0.457	3
FWXBH11-4	2	intact	150	48	10603	43555	32953	PHAGE_Lactob_LfeSau_NC_029068(12)	0.4562	10
FWXBH11-4	3	incomplete	20	9	6212	14983	8772	PHAGE_Entero_DE3_NC_042057(1)	0.5315	42
FWXBH11-4	4	incomplete	60	9	545	9021	8477	PHAGE_Geobac_E2_NC_009552(2)	0.4189	52
FWXBH11-5	1	intact	140	47	1	47586	47586	PHAGE_Lactob_LF1_NC_019486(14)	0.469	7
FWXBH11-5	2	intact	150	47	949	42240	41292	PHAGE_Lactob_LfeSau_NC_029068(12)	0.4758	13
FWXBH11-5	3	incomplete	20	9	466	9237	8772	PHAGE_Entero_DE3_NC_042057(1)	0.5293	43
FWXBH11-5	4	incomplete	60	9	545	9021	8477	PHAGE_Geobac_E2_NC_009552(2)	0.4189	57
FXJCJ3-2	1	intact	150	28	1	23198	23198	PHAGE_Lactob_phig1e_NC_004305(11)	0.4631	4
FXJCJ3-2	2	questionable	70	11	38277	48613	10337	PHAGE_Geobac_E2_NC_009552(3)	0.4335	10
FXJCJ3-2	3	questionable	70	28	7852	31766	23915	PHAGE_Lactob_phig1e_NC_004305(11)	0.4699	27
FXJCJ3-2	4	incomplete	20	29	3	24547	24545	PHAGE_Lactob_phiPYB5_NC_027982(13)	0.4683	33
FXJCJ3-2	5	incomplete	40	25	6684	19756	13073	PHAGE_Lactob_LF1_NC_019486(9)	0.4359	37
FXJCJ6-1	1	intact	140	46	315	34497	34183	PHAGE_Lactob_LF1_NC_019486(14)	0.4649	22
FXJCJ6-1	2	intact	110	24	9532	30421	20890	PHAGE_Lactob_Lv_1_NC_011801(8)	0.4909	27
FXJCJ26M3	1	intact	130	47	90827	126483	35657	PHAGE_Lactob_LfeSau_NC_029068(27)	0.4345	2
FXJCJ41L6	1	incomplete	10	10	49194	57665	8472	PHAGE_Gordon_Troje_NC_042102(1)	0.512	3
FXJCJ41L6	2	incomplete	10	9	9609	18086	8478	PHAGE_Prochl_P_SSM2_NC_006883(3)	0.5784	4
FXJCJ41L6	3	intact	110	15	2595	19225	16631	PHAGE_Lactob_Lv_1_NC_011801(6)	0.4992	25
FXJSW21M2	1	incomplete	40	6	16408	21709	5302	PHAGE_Bacter_Diva_NC_028788(2)	0.4906	18
FXJSW7-1	1	incomplete	20	20	793	18035	17243	PHAGE_Lactob_LfeSau_NC_029068(7)	0.4599	4
FXJWS24L1	1	incomplete	10	8	19843	28323	8481	PHAGE_Prochl_P_SSM2_NC_006883(3)	0.5776	18
FXJWS24L1	2	incomplete	40	9	24071	27845	3775	PHAGE_Strept_P9_NC_009819(2)	0.418	28
FXJWS24L1	3	incomplete	10	12	101	9583	9483	PHAGE_Entero_phiEF24C_NC_009904(2)	0.5084	33
FXJWS24L1	4	questionable	80	19	5586	15592	10007	PHAGE_Staphy_SPbeta_like_NC_029119(2)	0.4447	37
FXJWS24L1	5	incomplete	10	8	7057	15148	8092	PHAGE_Strept_P9_NC_009819(3)	0.4383	39
FXJWS24L1	6	incomplete	20	10	995	15863	14869	PHAGE_Lactoc_bIL310_NC_002669(2)	0.5069	42
FXJWS24L1	7	incomplete	10	8	235	8023	7789	PHAGE_Entero_DE3_NC_042057(1)	0.5455	61
FXJWS33-1	1	intact	150	79	74	57975	57902	PHAGE_Lactob_LF1_NC_019486(21)	0.4639	9
FXJWS34-1	1	intact	120	36	640	35177	34538	PHAGE_Lactob_JCL1032_NC_019456(11)	0.4674	22
FXJWS34-1	2	incomplete	20	34	23	15355	15333	PHAGE_Lactob_LF1_NC_019486(13)	0.4348	33
FXJWS39-1	1	incomplete	10	10	75163	83634	8472	PHAGE_Gordon_Troje_NC_042102(1)	0.5118	4
FXJWS39-1	2	incomplete	10	8	19643	28123	8481	PHAGE_Prochl_P_SSM2_NC_006883(3)	0.5766	20
FXJWS39-1	3	incomplete	60	10	668	8246	7579	PHAGE_Bacill_Shbh1_NC_030925(2)	0.4225	21
FXJWS39-1	4	incomplete	10	8	291	8090	7800	PHAGE_Entero_DE3_NC_042057(1)	0.5444	40
FXJWS41-1	1	incomplete	10	10	55096	63567	8472	PHAGE_Gordon_Troje_NC_042102(1)	0.5118	3
FXJWS41-1	2	incomplete	10	8	846	8645	7800	PHAGE_Entero_DE3_NC_042057(1)	0.5438	16
FXJWS41-1	3	incomplete	10	9	9398	17878	8481	PHAGE_Prochl_P_SSM2_NC_006883(3)	0.5768	18
FXJWS41-1	4	incomplete	60	9	252	6673	6422	PHAGE_Staphy_StauST398_4_NC_023499(1)	0.4273	53
FXJWS46L3	1	intact	150	50	33590	72112	38523	PHAGE_Lactob_LF1_NC_019486(14)	0.4583	1
FXJWS46L3	2	intact	110	41	145	26632	26488	PHAGE_Lactob_LfeSau_NC_029068(17)	0.4291	25
FYNDL5_4	1	intact	150	49	676	39169	38494	PHAGE_Lactob_LF1_NC_019486(35)	0.4656	16
FYNDL6_4	1	questionable	80	25	3968	26334	22367	PHAGE_Geobac_E2_NC_009552(3)	0.4332	5
FYNDL6_4	2	intact	150	50	34330	73783	39454	PHAGE_Lactob_LF1_NC_019486(13)	0.4461	6
FYNDL6_4	3	intact	150	61	371	39064	38694	PHAGE_Lactob_LF1_NC_019486(17)	0.461	15
FYNDL9_6	1	intact	140	46	47805	91232	43428	PHAGE_Lactob_LfeSau_NC_029068(19)	0.4439	3
FYNLJ61L1	1	intact	120	35	284	26864	26581	PHAGE_Lactob_LF1_NC_019486(9)	0.4811	22
FZJTZ2M5	1	intact	140	47	23	36892	36870	PHAGE_Lactob_LF1_NC_019486(10)	0.4751	5
FZJTZ13M9	1	questionable	70	24	10526	32840	22315	PHAGE_Geobac_E2_NC_009552(3)	0.436	4
FZJTZ13M9	2	questionable	80	22	9431	21981	12551	PHAGE_Bacter_Diva_NC_028788(2)	0.4317	32
FZJTZ20M5	1	incomplete	10	11	48151	56621	8471	PHAGE_Bacill_Grass_NC_022771(1)	0.5121	4
FZJTZ20M5	2	incomplete	10	8	209	8008	7800	PHAGE_Entero_DE3_NC_042057(1)	0.5446	12
FZJTZ20M5	3	incomplete	10	8	19334	27814	8481	PHAGE_Prochl_P_SSM2_NC_006883(3)	0.5775	18
FZJTZ20M5	4	incomplete	20	14	2631	20507	17877	PHAGE_Lactob_LF1_NC_019486(2)	0.4591	28
FZJTZ22M6	1	intact	150	49	86870	126325	39456	PHAGE_Lactob_LF1_NC_019486(13)	0.4461	1
FZJTZ23M8	1	intact	150	49	87021	126476	39456	PHAGE_Lactob_LF1_NC_019486(13)	0.4461	1
FZJTZ24M3	1	intact	150	59	46451	90219	43769	PHAGE_Lactob_LF1_NC_019486(38)	0.4509	5
FZJTZ24M3	2	incomplete	20	20	122	13480	13359	PHAGE_Lactob_LfeSau_NC_029068(6)	0.4458	32
FZJTZ25M1	1	intact	130	45	21	33754	33734	PHAGE_Lactob_LfeSau_NC_029068(15)	0.446	4
FZJTZ67_1	1	incomplete	10	10	55295	63766	8472	PHAGE_Gordon_Troje_NC_042102(1)	0.5119	3
FZJTZ67_1	2	incomplete	10	8	201	8000	7800	PHAGE_Entero_DE3_NC_042057(1)	0.5446	16
FZJTZ67_1	3	incomplete	10	9	9872	18352	8481	PHAGE_Prochl_P_SSM2_NC_006883(3)	0.5769	23
FZJTZ67_1	4	incomplete	20	11	6517	15192	8676	PHAGE_Lactob_LF1_NC_019486(3)	0.4525	35
FZJTZ68_1	1	incomplete	50	22	35	25753	25719	PHAGE_Lactob_LF1_NC_019486(10)	0.4578	5
HN11-2	1	intact	150	50	12410	52838	40429	PHAGE_Lactob_phiPYB5_NC_027982(17)	0.4585	6
HN11-2	2	intact	150	29	11042	38459	27418	PHAGE_Lactob_phig1e_NC_004305(10)	0.4419	20
HN11-2	3	questionable	90	20	455	19551	19097	PHAGE_Lactob_LfeSau_NC_029068(15)	0.4103	41
HN11-4	1	intact	150	50	2118	45776	43659	PHAGE_Lactob_phiPYB5_NC_027982(17)	0.4625	6
HN11-4	2	intact	150	29	179	27596	27418	PHAGE_Lactob_phig1e_NC_004305(10)	0.4419	20
HN11-4	3	questionable	90	20	455	19551	19097	PHAGE_Lactob_LfeSau_NC_029068(15)	0.4103	41
HN11-4	4	incomplete	50	9	2861	10030	7170	PHAGE_Geobac_E2_NC_009552(3)	0.4247	57
HN11-5	1	questionable	70	11	25121	35457	10337	PHAGE_Geobac_E2_NC_009552(3)	0.4358	3
HN11-5	2	intact	150	50	12410	52849	40440	PHAGE_Lactob_phiPYB5_NC_027982(17)	0.4585	7
HN11-5	3	intact	150	29	181	27598	27418	PHAGE_Lactob_phig1e_NC_004305(10)	0.4419	18
HN11-5	4	questionable	90	20	455	19551	19097	PHAGE_Lactob_LfeSau_NC_029068(15)	0.4103	37
HN11-6	1	questionable	70	11	25121	35457	10337	PHAGE_Geobac_E2_NC_009552(3)	0.4358	3
HN11-6	2	intact	150	50	12410	52848	40439	PHAGE_Lactob_phiPYB5_NC_027982(17)	0.4585	6
HN11-6	3	intact	150	29	179	27596	27418	PHAGE_Lactob_phig1e_NC_004305(10)	0.4419	19
HN11-6	4	questionable	90	21	354	19450	19097	PHAGE_Lactob_LfeSau_NC_029068(15)	0.4103	40
HN11-7	1	questionable	70	11	25121	35457	10337	PHAGE_Geobac_E2_NC_009552(3)	0.4358	3
HN11-7	2	intact	150	50	12410	52849	40440	PHAGE_Lactob_phiPYB5_NC_027982(17)	0.4585	7
HN11-7	3	intact	150	29	181	27598	27418	PHAGE_Lactob_phig1e_NC_004305(10)	0.4418	20
HN11-7	4	questionable	90	21	354	19450	19097	PHAGE_Lactob_LfeSau_NC_029068(15)	0.4103	39
HN11-8	1	intact	140	27	119	30701	30583	PHAGE_Lactob_JCL1032_NC_019456(12)	0.4663	7
HN11-8	2	incomplete	30	40	105	17207	17103	PHAGE_Lactob_LF1_NC_019486(16)	0.4259	34
HN11-8	3	incomplete	20	20	3295	15984	12690	PHAGE_Lactob_LfeSau_NC_029068(6)	0.4441	35
HN11-9	1	questionable	70	11	25109	35445	10337	PHAGE_Geobac_E2_NC_009552(3)	0.4358	3
HN11-9	2	intact	150	50	2106	45764	43659	PHAGE_Lactob_phiPYB5_NC_027982(17)	0.4625	5
HN11-9	3	intact	150	29	11030	38447	27418	PHAGE_Lactob_phig1e_NC_004305(10)	0.4419	18
HN11-9	4	questionable	90	20	443	19539	19097	PHAGE_Lactob_LfeSau_NC_029068(15)	0.4103	40
HN11-10	1	questionable	70	11	25121	35457	10337	PHAGE_Geobac_E2_NC_009552(3)	0.4358	2
HN11-10	2	intact	150	50	12410	52849	40440	PHAGE_Lactob_phiPYB5_NC_027982(17)	0.4585	7
HN11-10	3	intact	150	29	11042	38459	27418	PHAGE_Lactob_phig1e_NC_004305(10)	0.4418	21
HN11-10	4	questionable	90	21	354	19450	19097	PHAGE_Lactob_LfeSau_NC_029068(15)	0.4103	41
HN44-1	1	intact	150	53	103745	145809	42065	PHAGE_Lactob_LF1_NC_019486(15)	0.4683	1
HN44-1	2	incomplete	20	26	86290	108392	22103	PHAGE_Lactob_LfeSau_NC_029068(7)	0.4577	4
HN44-1	3	intact	100	23	5501	24524	19024	PHAGE_Lactob_LfeSau_NC_029068(17)	0.4274	29
TC1	1	intact	140	61	13	38611	38599	PHAGE_Lactob_LF1_NC_019486(15)	0.4501	17
28-3-CHN	1	intact	100	34	5	24117	24113	PHAGE_Lactob_LfeSau_NC_029068(20)	0.4181	supercont1.1
28-3-CHN	2	intact	150	50	42289	95772	53484	PHAGE_Lactob_LfeSau_NC_029068(9)	0.4472	supercont1.6
47_7	1	intact	110	12	1595081	1622273	27193	PHAGE_Staphy_SPbeta_like_NC_029119(3)	0.2945	whole
47_7	2	intact	150	22	1763118	1790403	27286	PHAGE_Staphy_SPbeta_like_NC_029119(4)	0.4403	whole
779_LFER	1	intact	150	56	12328	55878	43551	PHAGE_Lactob_LF1_NC_019486(20)	0.466	1211_61204_838218_369__..._1000_
779_LFER	2	questionable	80	20	456	17367	16912	PHAGE_Lactob_LfeSau_NC_029068(15)	0.4302	NZ_JUTH01000155.1,Lactobacillus,fermentum,strain,779_LFER,1264_17537_274568_1035__..._588_,,whole,genome,shotgun,sequence
779_LFER	3	incomplete	60	35	444	20237	19794	PHAGE_Lactob_LfeSau_NC_029068(8)	0.4371	NZ_JUTH01000061.1,Lactobacillus,fermentum,strain,779_LFER,880_20434_304020,,whole,genome,shotgun,sequence
3872	1	incomplete	30	10	4282	16281	12000	PHAGE_Geobac_E3_NC_029073(3)	0.527	complete
3872	2	questionable	80	9	570371	577483	7113	PHAGE_Staphy_SPbeta_like_NC_029119(4)	0.4586	complete
3872	3	intact	140	29	768770	805320	36551	PHAGE_Staphy_SPbeta_like_NC_029119(4)	0.3783	complete
3872	4	intact	130	64	866503	906224	39722	PHAGE_Lactob_LF1_NC_019486(7)	0.4183	complete
3872	5	questionable	70	23	1204115	1234559	30445	PHAGE_Staphy_SPbeta_like_NC_029119(2)	0.475	complete
3872	6	incomplete	60	10	1319334	1328234	8901	PHAGE_Clostr_phiMMP02_NC_019421(2)	0.44	complete
3872	7	intact	150	44	1564361	1603857	39497	PHAGE_Lactob_LF1_NC_019486(11)	0.4584	complete
3872	8	incomplete	50	8	1760249	1769721	9473	PHAGE_Strept_858_NC_010353(1)	0.4149	complete
3872	9	questionable	70	20	1830343	1849466	19124	PHAGE_Klebsi_phiKO2_NC_005857(2)	0.4316	complete
AF11-4-H	1	incomplete	10	10	51734	59754	8021	PHAGE_Gordon_Troje_NC_042102(1)	0.5108	3
AF11-4-H	2	incomplete	10	12	1356	9998	8643	PHAGE_Lactob_iA2_NC_028830(2)	0.471	35
AF11-4-H	3	incomplete	20	15	58156	72426	14271	PHAGE_Bacill_G_NC_023719(3)	0.5375	5
AF15-40LB	1	incomplete	10	10	55614	64085	8472	PHAGE_Gordon_Troje_NC_042102(1)	0.5119	1
AF15-40LB	2	incomplete	10	8	11735	20215	8481	PHAGE_Prochl_P_SSM2_NC_006883(3)	0.5778	27
AF15-40LB	3	incomplete	20	11	761	10052	9292	PHAGE_Lactob_LF1_NC_019486(3)	0.4539	9
AF16-22LB	1	incomplete	30	37	81047	110736	29690	PHAGE_Lactob_LF1_NC_019486(12)	0.4635	1
AF16-22LB	2	intact	150	30	38260	73480	35221	PHAGE_Lactob_JCL1032_NC_019456(11)	0.4887	5
ATCC14931	1	incomplete	10	10	49861	58332	8472	PHAGE_Gordon_Troje_NC_042102(1)	0.5127	whole
ATCC14931	2	incomplete	10	9	148940	156114	7175	PHAGE_Lactob_Lrm1_NC_011104(2)	0.4569	whole
ATCC14931	3	incomplete	10	8	84400	92188	7789	PHAGE_Entero_DE3_NC_042057(1)	0.5455	whole
BFE6620	1	incomplete	10	8	149771	158251	8481	PHAGE_Prochl_P_SSM2_NC_006883(3)	0.5772	chromosome
BFE6620	2	incomplete	10	10	337305	345776	8472	PHAGE_Gordon_Troje_NC_042102(1)	0.5125	chromosome
BFE6620	3	questionable	90	19	674254	723164	48911	PHAGE_Staphy_SPbeta_like_NC_029119(2)	0.4465	chromosome
BFE6620	4	incomplete	60	8	1237335	1243519	6185	PHAGE_Plankt_PaV_LD_NC_016564(2)	0.3872	chromosome
BFE6620	5	questionable	70	9	1759546	1768272	8727	PHAGE_Bacter_Diva_NC_028788(2)	0.4308	chromosome
BFE6620	6	questionable	70	11	1777662	1792108	14447	PHAGE_Bacter_Diva_NC_028788(2)	0.4293	chromosome
BFE6620	7	incomplete	10	8	1859361	1867149	7789	PHAGE_Entero_DE3_NC_042057(1)	0.5458	chromosome
BFE6620	8	incomplete	50	8	1961074	1966891	5818	PHAGE_Staphy_StauST398_4_NC_023499(1)	0.4407	chromosome
BFE6620	9	incomplete	50	11	1966553	1982228	15676	PHAGE_Plankt_PaV_LD_NC_016564(2)	0.3981	chromosome
CBA7106	1	incomplete	10	8	149771	158251	8481	PHAGE_Prochl_P_SSM2_NC_006883(3)	0.5772	chromosome
CBA7106	2	incomplete	10	10	337305	345776	8472	PHAGE_Gordon_Troje_NC_042102(1)	0.5125	chromosome
CBA7106	3	questionable	90	19	674254	723164	48911	PHAGE_Staphy_SPbeta_like_NC_029119(2)	0.4465	chromosome
CBA7106	4	incomplete	60	8	1237335	1243519	6185	PHAGE_Plankt_PaV_LD_NC_016564(2)	0.3872	chromosome
CBA7106	5	questionable	70	9	1759546	1768272	8727	PHAGE_Bacter_Diva_NC_028788(2)	0.4308	chromosome
CBA7106	6	questionable	70	11	1777662	1792108	14447	PHAGE_Bacter_Diva_NC_028788(2)	0.4293	chromosome
CBA7106	7	incomplete	10	8	1859361	1867149	7789	PHAGE_Entero_DE3_NC_042057(1)	0.5458	chromosome
CBA7106	8	incomplete	50	8	1961074	1966891	5818	PHAGE_Staphy_StauST398_4_NC_023499(1)	0.4407	chromosome
CBA7106	9	incomplete	50	11	1966553	1982228	15676	PHAGE_Plankt_PaV_LD_NC_016564(2)	0.3981	chromosome
CECT5716	1	intact	140	37	539035	576426	37392	PHAGE_Lactob_Lv_1_NC_011801(9)	0.4809	complete
CECT5716	2	questionable	70	23	568966	587133	18168	PHAGE_Lactob_LF1_NC_019486(3)	0.5002	complete
CECT5716	3	incomplete	60	31	757944	781975	24032	PHAGE_Lactob_LF1_NC_019486(9)	0.427	complete
CECT5716	4	intact	130	20	782480	797921	15442	PHAGE_Staphy_SPbeta_like_NC_029119(2)	0.4214	complete
CECT5716	5	questionable	70	12	909197	916577	7381	PHAGE_Bacter_Diva_NC_028788(2)	0.5083	complete
CECT5716	6	intact	150	28	1764343	1791438	27096	PHAGE_Staphy_SPbeta_like_NC_029119(4)	0.4721	complete
DSM20055	1	intact	140	26	1217	30263	29047	PHAGE_Lactob_JCL1032_NC_019456(11)	0.4693	21
DSM20055	2	incomplete	30	45	358	21290	20933	PHAGE_Lactob_LF1_NC_019486(12)	0.418	30
DSM20055	3	incomplete	30	7	4367	12740	8374	PHAGE_Bacill_G_NC_023719(4)	0.5535	38
F-6	1	questionable	90	15	859751	871068	11318	PHAGE_Lactob_LBR48_NC_027990(2)	0.3995	complete
F-6	2	questionable	70	12	937538	943411	5874	PHAGE_Lactob_phiAT3_NC_005893(2)	0.3926	complete
F-6	3	incomplete	30	10	1887791	1897393	9603	PHAGE_Clostr_c_st_NC_007581(3)	0.5193	complete
FTDC8312	1	incomplete	30	10	4282	16281	12000	PHAGE_Geobac_E3_NC_029073(3)	0.527	chromosome
FTDC8312	2	intact	120	17	131929	144506	12578	PHAGE_Lactob_phiAT3_NC_005893(2)	0.4343	chromosome
FTDC8312	3	intact	150	51	799172	857282	58111	PHAGE_Lactob_LF1_NC_019486(11)	0.4197	chromosome
FTDC8312	4	questionable	70	24	1146413	1178197	31785	PHAGE_Staphy_SPbeta_like_NC_029119(2)	0.4728	chromosome
FTDC8312	5	incomplete	60	10	1262497	1271458	8962	PHAGE_Clostr_phiMMP02_NC_019421(2)	0.4394	chromosome
FTDC8312	6	intact	150	31	1424928	1446948	22021	PHAGE_Bacter_Diva_NC_028788(2)	0.4428	chromosome
FTDC8312	7	incomplete	50	9	1671726	1686105	14380	PHAGE_Shigel_SfII_NC_021857(2)	0.4463	chromosome
FTDC8312	8	intact	100	16	1737749	1748574	10826	PHAGE_Bacter_Diva_NC_028788(2)	0.4209	chromosome
FTDC8312	9	questionable	90	35	1759997	1803950	43954	PHAGE_Clostr_phiCT453A_NC_028991(3)	0.4189	chromosome
IFO3956	1	intact	140	38	538655	575894	37240	PHAGE_Lactob_Lv_1_NC_011801(9)	0.4815	complete
IFO3956	2	questionable	70	30	748314	785840	37527	PHAGE_Lactob_LF1_NC_019486(10)	0.4457	complete
IFO3956	3	intact	130	19	781756	797261	15506	PHAGE_Staphy_SPbeta_like_NC_029119(2)	0.4258	complete
IFO3956	4	questionable	70	9	908452	915823	7372	PHAGE_Bacter_Diva_NC_028788(2)	0.5087	complete
IFO3956	5	intact	100	13	1606040	1616915	10876	PHAGE_Staphy_SPbeta_like_NC_029119(2)	0.4143	complete
IFO3956	6	intact	150	30	1763104	1793569	30466	PHAGE_Staphy_SPbeta_like_NC_029119(4)	0.4854	complete
IFO3956	7	incomplete	60	8	2012212	2017946	5735	PHAGE_Lactob_phiAT3_NC_005893(2)	0.4382	complete
IMDO130101	1	intact	150	57	1361755	1408747	46993	PHAGE_Lactob_LF1_NC_019486(42)	0.4567	chromosome
LAC-FRN-92	1	incomplete	40	8	1266284	1272028	5745	PHAGE_Lactob_Lb338_1_NC_012530(2)	0.5055	chromosome
LAC-FRN-92	2	questionable	70	14	1910440	1920707	10268	PHAGE_Geobac_E3_NC_029073(2)	0.4771	chromosome
LAC-FRN-92	3	incomplete	60	12	1924693	1930345	5653	PHAGE_Lactob_phiAT3_NC_005893(2)	0.4329	chromosome
LAC-FRN-92	4	questionable	70	20	1936207	1949597	13391	PHAGE_Shigel_Sf6_NC_005344(2)	0.4361	chromosome
LAC-FRN-92	5	intact	150	23	1975411	1994186	18776	PHAGE_Bacter_Diva_NC_028788(2)	0.4347	chromosome
LAC-FRN-92	6	intact	150	28	1996300	2018099	21800	PHAGE_Geobac_E3_NC_029073(2)	0.44	chromosome
LAC-FRN-92	7	intact	150	24	2042951	2058724	15774	PHAGE_Bacter_Diva_NC_028788(2)	0.4374	chromosome
LDTM7301	1	incomplete	50	9	1033545	1043065	9521	PHAGE_Staphy_SPbeta_like_NC_029119(2)	0.4282	chromosome
LF2	1	intact	150	73	17671	69720	52050	PHAGE_Lactob_LF1_NC_019486(21)	0.4758	contig56
LF2	2	questionable	80	26	5813	50856	45044	PHAGE_Geobac_E2_NC_009552(3)	0.448	contig77
LfQi6	1	incomplete	10	8	149474	157954	8481	PHAGE_Prochl_P_SSM2_NC_006883(3)	0.5776	chromosome
LfQi6	2	incomplete	10	10	349995	358466	8472	PHAGE_Gordon_Troje_NC_042102(1)	0.5118	chromosome
LfQi6	3	questionable	70	6	796941	804402	7462	PHAGE_Staphy_SPbeta_like_NC_029119(2)	0.2321	chromosome
LfQi6	4	questionable	70	6	1399381	1407393	8013	PHAGE_Staphy_SPbeta_like_NC_029119(2)	0.2919	chromosome
LfQi6	5	questionable	80	8	1605924	1614715	8792	PHAGE_Staphy_SPbeta_like_NC_029119(3)	0.3121	chromosome
LfQi6	6	questionable	70	8	1772556	1778337	5782	PHAGE_Bacter_Diva_NC_028788(2)	0.418	chromosome
LfQi6	7	incomplete	10	8	1919594	1927374	7781	PHAGE_Entero_DE3_NC_042057(1)	0.5447	chromosome
MAG1415	1	incomplete	50	24	11589	30322	18734	PHAGE_Bacill_BalMu_1_NC_030945(8)	0.5257	contig_194772
MTCC25067	1	questionable	70	12	1553361	1562976	9616	PHAGE_Geobac_E2_NC_009552(2)	0.4265	complete
MTCC25067	2	questionable	80	12	1619890	1630194	10305	PHAGE_Lactob_Lb338_1_NC_012530(2)	0.4924	complete
MTCC25067	3	incomplete	60	12	1812224	1822969	10746	PHAGE_Clostr_c_st_NC_007581(4)	0.4979	complete
NB-22	1	intact	100	27	16147	38147	22001	PHAGE_Lactob_LfeSau_NC_029068(18)	0.4154	15
NB-22	2	intact	120	31	35570	64064	28495	PHAGE_Lactob_LF1_NC_019486(23)	0.4642	7
NCC2970	1	incomplete	40	12	745671	757945	12275	PHAGE_Clostr_c_st_NC_007581(3)	0.4962	complete
NCDC400	1	incomplete	10	10	15463	23934	8472	PHAGE_Gordon_Troje_NC_042102(1)	0.511	14
NCDC400	2	incomplete	40	9	18873	27325	8453	PHAGE_Staphy_SPbeta_like_NC_029119(2)	0.4904	17
NCDC400	3	incomplete	10	8	9399	17879	8481	PHAGE_Prochl_P_SSM2_NC_006883(3)	0.5745	19
NCDC400	4	incomplete	50	6	719	8297	7579	PHAGE_Lactob_CL1_NC_028888(2)	0.4933	64
RI-508	1	incomplete	10	13	52384	64115	11732	PHAGE_Entero_phiEF24C_NC_009904(2)	0.4995	contig_11
RI-508	2	incomplete	20	7	20287	28905	8619	PHAGE_Pseudo_RIO_1_NC_021300(1)	0.5021	contig_12
RI-508	3	incomplete	30	18	6414	17405	10992	PHAGE_Strept_YMC_2011_NC_018285(2)	0.4758	contig_20
RI-508	4	incomplete	10	8	290	8077	7788	PHAGE_Entero_DE3_NC_042057(1)	0.5474	contig_46
RI-508	5	incomplete	10	10	10554	19253	8700	PHAGE_Synech_ACG_2014j_NC_026926(2)	0.5684	contig_5
SNUV175	1	intact	150	71	180488	239038	58551	PHAGE_Lactob_LfeSau_NC_029068(21)	0.4336	chromosome
SNUV175	2	intact	140	62	327606	387809	60204	PHAGE_Lactob_LF1_NC_019486(19)	0.4787	chromosome
SNUV175	3	intact	150	50	446938	499587	52650	PHAGE_Lactob_phig1e_NC_004305(12)	0.455	chromosome
SNUV175	4	incomplete	40	11	1170738	1181835	11098	PHAGE_Clostr_c_st_NC_007581(3)	0.5088	chromosome
SNUV175	5	questionable	70	16	1454887	1467870	12984	PHAGE_Geobac_E2_NC_009552(3)	0.4255	chromosome
SNUV175	6	incomplete	20	9	1468527	1477992	9466	PHAGE_Strept_P9_NC_009819(3)	0.4476	chromosome
UMB0187	1	intact	150	54	46441	89275	42835	PHAGE_Lactob_LF1_NC_019486(31)	0.4609	whole
UMB0187	2	incomplete	50	9	73	5841	5769	PHAGE_Entero_phiFL3A_NC_013648(1)	0.4309	whole
VRI-003	1	questionable	70	46	655803	708100	52298	PHAGE_Lactob_LF1_NC_019486(13)	0.4454	whole
VRI-003	2	questionable	70	11	1436072	1447257	11186	PHAGE_Lactob_phiAT3_NC_005893(3)	0.4178	whole
VRI-003	3	incomplete	60	16	1508556	1527528	18973	PHAGE_Geobac_E2_NC_009552(2)	0.4075	whole

## Sheet: L. gasseri
Strain	Number	Completeness	Score	# Total Proteins	Start Position	End Position	Region Length	Most Common Phage	GC %	Region（Scafford）
AHFY1	1	questionable	85	67	127101	172561	45461	PHAGE_Lactob_phiadh_NC_000896(36)	0.3547	1
AHFY1	2	incomplete	50	12	4717	13012	8296	PHAGE_Bacill_Grass_NC_022771(1)	0.3409	21
AHWH7	1	intact	150	47	519	31021	30503	PHAGE_Lactob_KC5a_NC_007924(16)	0.3783	8
BJHD4	1	intact	120	75	365258	419095	53838	PHAGE_Lactob_Lj965_NC_005355(23)	0.3547	1
FGSY23_L3	1	intact	150	62	52114	99133	47020	PHAGE_Lactob_phig1e_NC_004305(12)	0.3616	2
FGSY23_L3	2	questionable	70	24	3337	42133	38797	PHAGE_Strept_P9_NC_009819(3)	0.4027	8
FGSYC2_L2	1	intact	150	60	44003	102021	58019	PHAGE_Lactob_phig1e_NC_004305(12)	0.3558	4
FGSYC2_L2	2	questionable	70	24	3122	41918	38797	PHAGE_Strept_P9_NC_009819(3)	0.4027	7
FGSYC7_L1	1	incomplete	20	11	640861	651862	11002	PHAGE_Entero_phi92_NC_023693(4)	0.3237	1
FGSYC7_L1	2	incomplete	10	12	4736	12160	7425	PHAGE_Bacill_G_NC_023719(4)	0.4163	9
FGSYC8_L2	1	questionable	90	66	161	49038	48878	PHAGE_Lactob_phiadh_NC_000896(33)	0.3505	3
FGSYC8_L2	2	questionable	70	23	33827	63854	30028	PHAGE_Strept_P9_NC_009819(3)	0.4142	6
FGSYC8_L2	3	intact	140	47	2	30996	30995	PHAGE_Lactob_KC5a_NC_007924(35)	0.372	10
FGSYC9	1	intact	150	59	176968	218404	41437	PHAGE_Lactob_KC5a_NC_007924(45)	0.367	1
FGSYC10	1	intact	150	63	52206	99210	47005	PHAGE_Lactob_phig1e_NC_004305(12)	0.3616	3
FGSYC10	2	questionable	70	24	3392	42188	38797	PHAGE_Strept_P9_NC_009819(3)	0.4027	8
FGSYC15	1	questionable	90	64	4570	50145	45576	PHAGE_Lactob_phiadh_NC_000896(34)	0.3548	2
FGSYC15	2	intact	150	59	63580	101543	37964	PHAGE_Lactob_KC5a_NC_007924(50)	0.3677	6
FGSYC18_L5	1	intact	150	63	52106	99127	47022	PHAGE_Lactob_phig1e_NC_004305(12)	0.3617	2
FGSYC18_L5	2	questionable	70	25	3352	42150	38799	PHAGE_Clostr_phiCT453A_NC_028991(3)	0.4027	7
FGSYC19	1	questionable	85	67	127188	172666	45479	PHAGE_Lactob_phiadh_NC_000896(36)	0.3548	1
FGSYC19	2	intact	140	54	269	41280	41012	PHAGE_Lactob_KC5a_NC_007924(20)	0.3593	3
FGSYC19	3	incomplete	50	11	11741	2003	-9737	PHAGE_Bacill_Grass_NC_022771(1)	0.3409	14
FGSYC34_L2	1	intact	150	62	52105	99127	47023	PHAGE_Lactob_phig1e_NC_004305(12)	0.3617	2
FGSYC34_L2	2	questionable	70	26	3122	41997	38876	PHAGE_Staphy_YMC/09/04/R1988_NC_022758(3)	0.4028	7
FGSYC38_L3	1	intact	150	59	134159	177354	43196	PHAGE_Lactob_KC5a_NC_007924(17)	0.3651	1
FGSYC41	1	intact	150	61	126785	184924	58140	PHAGE_Lactob_phig1e_NC_004305(12)	0.3557	2
FGSYC41	2	questionable	70	24	3442	42238	38797	PHAGE_Strept_P9_NC_009819(3)	0.4028	9
FGSYC43_L1	1	questionable	70	42	1073	35212	34140	PHAGE_Lactob_phiadh_NC_000896(28)	0.3614	2
FGSYC43_L1	2	incomplete	30	22	893	14437	13545	PHAGE_Lactob_phiadh_NC_000896(4)	0.3315	10
FGSYC43_L1	3	incomplete	20	35	240	15385	15146	PHAGE_Lactob_KC5a_NC_007924(20)	0.3545	12
FGSYC79_L2	1	intact	150	57	277580	350484	72905	PHAGE_Lactob_phig1e_NC_004305(13)	0.3537	1
FGSYC79_L2	2	intact	150	63	1	39024	39024	PHAGE_Lactob_KC5a_NC_007924(47)	0.3661	9
FGSZY12_L1	1	incomplete	60	16	82533	95045	12513	PHAGE_Geobac_E2_NC_009552(2)	0.4258	3
FGSZY27	1	incomplete	60	16	82874	95386	12513	PHAGE_Geobac_E2_NC_009552(2)	0.4258	3
FGSZY29	1	questionable	90	67	175937	240972	65036	PHAGE_Lactob_phiadh_NC_000896(34)	0.3469	1
FGSZY29	2	intact	150	60	340894	383016	42123	PHAGE_Lactob_KC5a_NC_007924(38)	0.3664	1
FGSZY30	1	questionable	90	67	175937	240971	65035	PHAGE_Lactob_phiadh_NC_000896(34)	0.3469	1
FGSZY30	2	intact	150	60	340893	383015	42123	PHAGE_Lactob_KC5a_NC_007924(38)	0.3664	1
FGSZY36	1	questionable	90	67	175937	240971	65035	PHAGE_Lactob_phiadh_NC_000896(34)	0.3469	1
FGSZY36	2	intact	150	60	340893	383015	42123	PHAGE_Lactob_KC5a_NC_007924(38)	0.3664	1
FHeBCZ3_L3	1	questionable	70	25	22610	58470	35861	PHAGE_Clostr_phiCT453A_NC_028991(4)	0.3969	2
FHeBCZ3_L3	2	intact	140	61	97503	141730	44228	PHAGE_Lactob_phig1e_NC_004305(12)	0.372	2
FHeBCZ3_L3	3	intact	100	40	203	30187	29985	PHAGE_Lactob_Lj965_NC_005355(22)	0.3685	17
FHeNJZ11	1	incomplete	20	8	165983	174107	8125	PHAGE_Synech_ACG_2014f_NC_026927(2)	0.2834	1
FHeNJZ11	2	incomplete	10	8	188661	194924	6264	PHAGE_Entero_phi92_NC_023693(4)	0.3533	1
FHeNJZ11	3	incomplete	10	10	28848	36272	7425	PHAGE_Bacill_G_NC_023719(4)	0.4168	7
FHLJDQ3	1	intact	150	59	217	56110	55894	PHAGE_Lactob_Lc_Nu_NC_007501(26)	0.4475	1
FHLJDQ3	2	questionable	87	59	485	40313	39829	PHAGE_Lactob_PLE3_NC_031125(35)	0.448	17
FHLJDQ3	3	incomplete	30	9	783	7057	6275	PHAGE_Paenib_Shelly_NC_041909(4)	0.4693	29
FHNFQ3	1	incomplete	50	11	10709	19004	8296	PHAGE_Bacill_Grass_NC_022771(1)	0.341	15
FHNFQ10_L1	1	incomplete	60	13	154254	169608	15355	PHAGE_Geobac_E2_NC_009552(2)	0.4082	5
FHNFQ10_L1	2	intact	92	56	25	42474	42450	PHAGE_Lactob_phiadh_NC_000896(39)	0.3572	11
FHNFQ11	1	incomplete	50	12	500126	515480	15355	PHAGE_Geobac_E2_NC_009552(2)	0.4082	1
FHNFQ11	2	intact	97	65	307328	369445	62118	PHAGE_Lactob_phiadh_NC_000896(41)	0.3528	2
FHNFQ14	1	questionable	90	33	1	29148	29148	PHAGE_Lactob_Lj965_NC_005355(20)	0.3676	2
FHNFQ14	2	intact	100	35	1051	28880	27830	PHAGE_Lactob_phig1e_NC_004305(12)	0.3848	4
FHNFQ14	3	incomplete	30	8	384	14703	14320	PHAGE_Bacill_SP_10_NC_019487(2)	0.3428	6
FHNFQ14	4	questionable	70	25	46928	82788	35861	PHAGE_Clostr_phiCT453A_NC_028991(3)	0.3969	6
FHNFQ14	5	intact	120	37	3	27532	27530	PHAGE_Lactob_KC5a_NC_007924(32)	0.3717	11
FHNFQ15	1	questionable	90	33	1	29148	29148	PHAGE_Lactob_Lj965_NC_005355(20)	0.3676	2
FHNFQ15	2	intact	100	34	89219	117048	27830	PHAGE_Lactob_phig1e_NC_004305(12)	0.3848	4
FHNFQ15	3	questionable	70	25	22699	58559	35861	PHAGE_Clostr_phiCT453A_NC_028991(4)	0.3969	6
FHNFQ15	4	incomplete	30	8	83788	105086	21299	PHAGE_Bacill_SP_10_NC_019487(2)	0.3403	6
FHNFQ15	5	intact	120	36	30095	57103	27009	PHAGE_Lactob_KC5a_NC_007924(32)	0.3723	11
FHNFQ16	1	questionable	80	64	167190	212769	45580	PHAGE_Lactob_phiadh_NC_000896(33)	0.3547	1
FHNFQ16	2	incomplete	50	12	9120	17415	8296	PHAGE_Bacill_Grass_NC_022771(1)	0.341	10
FHNFQ20	1	questionable	90	32	920755	947614	26860	PHAGE_Lactob_Lj771_NC_010179(26)	0.3729	1
FHNFQ20	2	incomplete	20	21	418	25449	25032	PHAGE_Lactob_jlb1_NC_024206(15)	0.3484	4
FHNFQ20	3	intact	130	26	179356	203739	24384	PHAGE_Lactob_phig1e_NC_004305(12)	0.3797	4
FHNFQ20	4	incomplete	30	19	746	12148	11403	PHAGE_Lactob_KC5a_NC_007924(8)	0.3564	6
FHNFQ25_L3	1	incomplete	50	12	11656	19951	8296	PHAGE_Bacill_Grass_NC_022771(1)	0.341	20
FHNFQ28	1	intact	150	53	473368	530981	57614	PHAGE_Lactob_Lj771_NC_010179(16)	0.3563	1
FHNFQ29	1	incomplete	30	20	281736	304650	22915	PHAGE_Lactob_KC5a_NC_007924(8)	0.3467	3
FHNFQ29	2	intact	120	18	2259	19772	17514	PHAGE_Lactob_phig1e_NC_004305(12)	0.3863	8
FHNFQ29	3	intact	100	17	2159	18332	16174	PHAGE_Lactob_LfeSau_NC_029068(9)	0.3772	9
FHNFQ34_L1	1	questionable	90	31	1	28497	28497	PHAGE_Lactob_Lj965_NC_005355(19)	0.3662	3
FHNFQ34_L1	2	intact	130	34	88531	116297	27767	PHAGE_Lactob_phig1e_NC_004305(12)	0.3847	5
FHNFQ34_L1	3	incomplete	30	8	22319	43617	21299	PHAGE_Bacill_SP_10_NC_019487(2)	0.3403	14
FHNFQ34_L1	4	intact	120	33	1	26212	26212	PHAGE_Lactob_KC5a_NC_007924(28)	0.3715	22
FHNFQ34_L1	5	incomplete	60	20	1457	16594	15138	PHAGE_Klebsi_phiKO2_NC_005857(2)	0.4339	28
FHNFQ46_L1	1	questionable	80	62	168279	213993	45715	PHAGE_Lactob_phiadh_NC_000896(32)	0.3483	1
FHNFQ53	1	intact	140	52	270	40595	40326	PHAGE_Lactob_jlb1_NC_024206(22)	0.3617	1
FHNFQ53	2	questionable	76	51	454	36130	35677	PHAGE_Lactob_phiadh_NC_000896(32)	0.3616	17
FHNFQ53	3	incomplete	50	11	5297	13592	8296	PHAGE_Bacill_Grass_NC_022771(1)	0.3406	20
FHNFQ56_L1	1	questionable	90	67	150483	211977	61495	PHAGE_Lactob_phiadh_NC_000896(32)	0.3489	1
FHNFQ56_L1	2	questionable	70	24	50969	89807	38839	PHAGE_Clostr_phiCT453A_NC_028991(3)	0.3939	4
FHNFQ57	1	questionable	90	62	598061	650304	52244	PHAGE_Lactob_phiadh_NC_000896(27)	0.3465	1
FHNFQ60_L1	1	incomplete	10	8	315878	322162	6285	PHAGE_Entero_phi92_NC_023693(4)	0.3526	2
FHNFQ60_L1	2	incomplete	20	8	336694	344818	8125	PHAGE_Synech_ACG_2014f_NC_026927(2)	0.2833	2
FHNFQ60_L1	3	incomplete	10	10	3262	10686	7425	PHAGE_Bacill_G_NC_023719(4)	0.4166	11
FHNFQ62_L6	1	incomplete	20	8	682467	690592	8126	PHAGE_Synech_ACG_2014f_NC_026927(2)	0.2843	1
FHNFQ62_L6	2	incomplete	20	9	524710	532631	7922	PHAGE_Pseudo_PaBG_NC_022096(2)	0.3502	2
FHNFQ63_L6	1	incomplete	20	8	167136	175261	8126	PHAGE_Synech_ACG_2014f_NC_026927(2)	0.2843	1
FHNFQ63_L6	2	incomplete	20	9	62402	70323	7922	PHAGE_Pseudo_PaBG_NC_022096(2)	0.3502	4
FHNXY6_L2	1	incomplete	60	23	257896	281075	23180	PHAGE_Lactob_Lj965_NC_005355(16)	0.3678	1
FHNXY6_L2	2	intact	110	53	266	33062	32797	PHAGE_Lactob_Lj771_NC_010179(39)	0.3751	9
FHNXY9_L1	1	intact	150	65	13624	59241	45618	PHAGE_Lactob_KC5a_NC_007924(42)	0.3637	3
FHNXY9_L1	2	questionable	70	26	51050	89888	38839	PHAGE_Clostr_phiCT453A_NC_028991(4)	0.3939	6
FHNXY12_L2	1	intact	140	35	332	30220	29889	PHAGE_Lactob_phig1e_NC_004305(12)	0.377	2
FHNXY12_L2	2	incomplete	40	30	735	20343	19609	PHAGE_Lactob_Lj771_NC_010179(14)	0.3418	3
FHNXY12_L2	3	questionable	90	25	307083	334368	27286	PHAGE_Lactob_Lj965_NC_005355(19)	0.3652	3
FHNXY12_L2	4	intact	120	32	369	25536	25168	PHAGE_Lactob_KC5a_NC_007924(29)	0.3705	11
FHNXY18_L2	1	questionable	85	67	127131	172673	45543	PHAGE_Lactob_phiadh_NC_000896(36)	0.3549	1
FHNXY18_L2	2	intact	100	25	252	20640	20389	PHAGE_Lactob_LfeSau_NC_029068(9)	0.3651	2
FHNXY26_L3	1	questionable	85	68	120252	165732	45481	PHAGE_Lactob_phiadh_NC_000896(36)	0.3547	1
FHNXY26_L3	2	incomplete	50	12	4715	13010	8296	PHAGE_Bacill_Grass_NC_022771(1)	0.341	20
FHNXY28_L4	1	questionable	70	25	22590	58449	35860	PHAGE_Clostr_phiCT453A_NC_028991(4)	0.397	1
FHNXY28_L4	2	questionable	80	75	144478	195517	51040	PHAGE_Lactob_phiadh_NC_000896(32)	0.352	2
FHNXY28_L4	3	intact	150	63	216310	258589	42280	PHAGE_Lactob_KC5a_NC_007924(49)	0.3651	2
FHNXY29_L1	1	incomplete	20	8	164926	173051	8126	PHAGE_Synech_ACG_2014f_NC_026927(2)	0.2837	1
FHNXY29_L1	2	incomplete	20	17	3433	13544	10112	PHAGE_Bacill_G_NC_023719(4)	0.4058	11
FHNXY34_L1	1	incomplete	20	9	514900	522821	7922	PHAGE_Pseudo_PaBG_NC_022096(2)	0.3503	1
FHNXY34_L1	2	incomplete	20	13	7614	17198	9585	PHAGE_Bacill_G_NC_023719(4)	0.4043	6
FHNXY44_L1	1	intact	150	61	365252	437495	72244	PHAGE_Lactob_phig1e_NC_004305(13)	0.3522	1
FHNXY46_L6	1	incomplete	20	9	497970	505891	7922	PHAGE_Pseudo_PaBG_NC_022096(2)	0.3503	2
FHNXY49_L5	1	questionable	70	25	219	36079	35861	PHAGE_Clostr_phiCT453A_NC_028991(3)	0.3969	10
FHNXY52_L2	1	incomplete	20	9	524018	531939	7922	PHAGE_Pseudo_PaBG_NC_022096(2)	0.35	2
FHNXY52_L2	2	incomplete	20	8	167138	175281	8144	PHAGE_Synech_ACG_2014f_NC_026927(2)	0.2841	3
FHNXY54_L2	1	questionable	70	25	22712	58571	35860	PHAGE_Clostr_phiCT453A_NC_028991(4)	0.397	3
FHNXY54_L2	2	intact	120	33	369	25537	25169	PHAGE_Lactob_KC5a_NC_007924(29)	0.3706	18
FHNXY54_L2	3	incomplete	20	30	763	13843	13081	PHAGE_Lactob_KC5a_NC_007924(21)	0.3539	26
FHNXY56_L1	1	intact	150	55	1	40520	40520	PHAGE_Lactob_jlb1_NC_024206(41)	0.3697	1
FHNXY56_L1	2	incomplete	50	45	1	22174	22174	PHAGE_Lactob_phiadh_NC_000896(14)	0.3343	11
FHNXY58_L2	1	incomplete	10	8	316562	322846	6285	PHAGE_Entero_phi92_NC_023693(4)	0.3524	2
FHNXY58_L2	2	incomplete	20	8	337384	345508	8125	PHAGE_Synech_ACG_2014f_NC_026927(2)	0.2833	2
FHNXY61_L1	1	questionable	70	25	22606	58464	35859	PHAGE_Clostr_phiCT453A_NC_028991(4)	0.3969	1
FHNXY61_L1	2	intact	150	64	14621	56870	42250	PHAGE_Lactob_KC5a_NC_007924(48)	0.3649	3
FHuNCS1_L7	1	questionable	80	63	19392	65013	45622	PHAGE_Lactob_phiadh_NC_000896(34)	0.3549	1
FHuNCS1_L7	2	incomplete	50	10	405	7766	7362	PHAGE_Bacill_Grass_NC_022771(1)	0.3363	26
FJFZ1	1	intact	100	20	896	23050	22155	PHAGE_Lactob_JCL1032_NC_019456(12)	0.3704	3
FJFZ1	2	incomplete	10	33	36701	52010	15310	PHAGE_Lactob_phiAQ113_NC_019782(4)	0.3395	3
FJFZ1	3	questionable	70	54	157573	204242	46670	PHAGE_Lactob_phiadh_NC_000896(24)	0.3475	6
FJND4	1	intact	150	56	485881	542938	57058	PHAGE_Lactob_phig1e_NC_004305(12)	0.3547	1
FJND5	1	intact	150	64	163555	205290	41736	PHAGE_Lactob_KC5a_NC_007924(43)	0.3691	1
FJND5	2	intact	150	59	465823	523856	58034	PHAGE_Lactob_phig1e_NC_004305(12)	0.3555	1
FJND5	3	intact	92	56	475337	517853	42517	PHAGE_Lactob_phiadh_NC_000896(39)	0.3563	2
FJND6	1	intact	150	51	614	34381	33768	PHAGE_Lactob_KC5a_NC_007924(18)	0.3774	8
FJND7	1	intact	150	51	292759	333078	40320	PHAGE_Lactob_KC5a_NC_007924(16)	0.3699	1
FJND16	1	questionable	70	61	304	44051	43748	PHAGE_Lactob_phiadh_NC_000896(29)	0.3536	2
FJND16	2	incomplete	30	21	148400	161244	12845	PHAGE_Lactob_phiadh_NC_000896(8)	0.3359	2
FJNDD2	1	intact	150	64	163710	205445	41736	PHAGE_Lactob_KC5a_NC_007924(43)	0.3691	1
FJNDD2	2	intact	150	59	465978	524011	58034	PHAGE_Lactob_phig1e_NC_004305(12)	0.3555	1
FJNDD2	3	intact	95	56	85479	135876	50398	PHAGE_Lactob_phiadh_NC_000896(40)	0.3555	2
FJSWX6_L7	1	intact	120	72	354855	418623	63769	PHAGE_Lactob_Lj965_NC_005355(23)	0.3511	1
FJSWX6_L7	2	intact	140	59	440001	481617	41617	PHAGE_Lactob_KC5a_NC_007924(48)	0.3659	1
FJSWX6_L7	3	questionable	70	19	46704	63613	16910	PHAGE_Geobac_E2_NC_009552(2)	0.4108	4
FJXPY5	1	intact	120	53	155048	196986	41939	PHAGE_Lactob_Lj965_NC_005355(22)	0.3609	1
FJXPY6	1	intact	150	68	521210	567934	46725	PHAGE_Lactob_KC5a_NC_007924(39)	0.3628	1
FJXPY18	1	intact	150	59	447125	505190	58066	PHAGE_Lactob_phig1e_NC_004305(11)	0.3583	1
FJXPY18	2	questionable	70	24	126822	165615	38794	PHAGE_Strept_P9_NC_009819(3)	0.4029	3
FJXPY24_L2	1	intact	150	40	217	31248	31032	PHAGE_Lactob_phig1e_NC_004305(12)	0.3805	4
FJXPY24_L2	2	questionable	70	26	22591	58450	35860	PHAGE_Clostr_phiCT453A_NC_028991(4)	0.397	5
FJXPY24_L2	3	incomplete	30	8	83644	104942	21299	PHAGE_Bacill_SP_10_NC_019487(2)	0.3403	5
FJXPY24_L2	4	intact	120	56	1	55346	55346	PHAGE_Lactob_Lj965_NC_005355(22)	0.3544	6
FJXPY26_L4	1	questionable	85	67	4157	49635	45479	PHAGE_Lactob_phiadh_NC_000896(36)	0.3548	1
FJXPY26_L4	2	incomplete	50	12	8058	16353	8296	PHAGE_Bacill_Grass_NC_022771(1)	0.341	27
FJXPY34_L1	1	intact	110	46	144429	191109	46681	PHAGE_Lactob_Lj965_NC_005355(19)	0.3528	3
FJXPY37	1	intact	150	62	275908	319133	43226	PHAGE_Lactob_KC5a_NC_007924(38)	0.3652	1
FNMGHLBE6_L1	1	incomplete	10	9	314664	322221	7558	PHAGE_Entero_phi92_NC_023693(4)	0.3468	2
FNMGHLBE6_L1	2	incomplete	20	8	335479	343603	8125	PHAGE_Synech_ACG_2014f_NC_026927(2)	0.2837	2
FNMGHLBE17_L3	1	questionable	76	65	157	42239	42083	PHAGE_Lactob_phiadh_NC_000896(32)	0.3518	8
FNMGHLBE20_L5	1	intact	150	51	2652	39384	36733	PHAGE_Lactob_phig1e_NC_004305(13)	0.3645	1
FSDHZ19	1	intact	130	74	331856	382630	50775	PHAGE_Lactob_Lj965_NC_005355(22)	0.3533
FSDHZ21_L1	1	questionable	70	19	46708	63617	16910	PHAGE_Geobac_E2_NC_009552(2)	0.4107	4
FSDHZ21_L1	2	intact	100	26	152	25815	25664	PHAGE_Lactob_Lj965_NC_005355(19)	0.3664	9
FSDHZ21_L1	3	incomplete	30	40	107	20007	19901	PHAGE_Lactob_phiadh_NC_000896(15)	0.3406	10
FTJWQ2	1	incomplete	20	8	688039	696164	8126	PHAGE_Synech_ACG_2014f_NC_026927(2)	0.2845	1
FTJWQ2	2	incomplete	20	9	62405	70326	7922	PHAGE_Pseudo_PaBG_NC_022096(2)	0.3502	2
HHHT1	1	questionable	80	63	57229	102803	45575	PHAGE_Lactob_phiadh_NC_000896(34)	0.3548	6
HHHT1	2	intact	140	49	87	35082	34996	PHAGE_Lactob_jlb1_NC_024206(23)	0.3666	19
JSCZD2	1	intact	150	117	152853	250350	97498	PHAGE_Lactob_KC5a_NC_007924(48)	0.3557	1
JSCZD2	2	incomplete	30	21	357889	370733	12845	PHAGE_Lactob_phiadh_NC_000896(8)	0.3361	1
JSCZD2	3	intact	150	63	518156	577785	59630	PHAGE_Lactob_phig1e_NC_004305(12)	0.3555	1
JSSZ11	1	incomplete	30	21	484276	510945	26670	PHAGE_Lactob_phiadh_NC_000896(8)	0.3439	1
JSSZ11	2	questionable	80	66	105	41967	41863	PHAGE_Lactob_phiadh_NC_000896(32)	0.3519	8
JSWX9	1	questionable	70	65	312	44717	44406	PHAGE_Lactob_phiadh_NC_000896(31)	0.3531	1
JSWX9	2	incomplete	30	21	149487	162331	12845	PHAGE_Lactob_phiadh_NC_000896(8)	0.3358	1
JSWX9	3	incomplete	40	8	259	12809	12551	PHAGE_Entero_N15_NC_001901(1)	0.3268	9
JSWX10	1	questionable	70	65	312	44717	44406	PHAGE_Lactob_phiadh_NC_000896(31)	0.3531	1
JSWX10	2	incomplete	30	21	149487	162331	12845	PHAGE_Lactob_phiadh_NC_000896(8)	0.3358	1
JSWX10	3	incomplete	40	8	259	12809	12551	PHAGE_Entero_N15_NC_001901(1)	0.3268	9
JSWX21	1	intact	150	61	176857	217717	40861	PHAGE_Lactob_jlb1_NC_024206(42)	0.3694	1
JSWX21	2	intact	130	67	380707	430708	50002	PHAGE_Lactob_Lj965_NC_005355(23)	0.3543	1
JSWX33	1	intact	140	35	585891	613721	27831	PHAGE_Lactob_phig1e_NC_004305(12)	0.385	1
JSWX33	2	intact	100	36	415	30923	30509	PHAGE_Lactob_Lj965_NC_005355(20)	0.3642	2
JSWX33	3	incomplete	30	18	1	10724	10724	PHAGE_Lactob_KC5a_NC_007924(7)	0.3533	28
M2CF21	0	No phage were found in this sequence!
QJSWX107L6	1	intact	140	60	3874	53559	49686	PHAGE_Lactob_jlb1_NC_024206(42)	0.3616	4
QJSWX107L6	2	intact	150	66	45162	104628	59467	PHAGE_Lactob_phig1e_NC_004305(12)	0.3565	5
QJSWX107L6	3	incomplete	20	22	107	26469	26363	PHAGE_Lactob_phiadh_NC_000896(5)	0.3388	9
QJSWX116L3	1	intact	150	63	446948	519523	72576	PHAGE_Lactob_phig1e_NC_004305(11)	0.3546	1
QJSWX116L3	2	questionable	70	24	51100	81375	30276	PHAGE_Clostr_phiCT453A_NC_028991(3)	0.4215	4
QJSWX117L3	1	intact	150	65	59173	131749	72577	PHAGE_Lactob_Lj928_NC_005354(12)	0.3546	1
QJSWX117L3	2	questionable	70	24	126434	165225	38792	PHAGE_Strept_P9_NC_009819(3)	0.4028	4
QJSWX195M4	1	incomplete	20	11	1431	9422	7992	PHAGE_Bacill_G_NC_023719(4)	0.4128	5
QJSWX306M13	1	intact	140	60	3874	53559	49686	PHAGE_Lactob_jlb1_NC_024206(42)	0.3616	4
QJSWX306M13	2	intact	150	50	3	36363	36361	PHAGE_Lactob_phig1e_NC_004305(12)	0.3688	8
QJSWX306M13	3	incomplete	30	15	112	8446	8335	PHAGE_Lactob_Lj965_NC_005355(4)	0.3417	33
QJSWX309M31	1	questionable	70	25	22591	58452	35862	PHAGE_Clostr_phiCT453A_NC_028991(4)	0.3969	6
SDHZD3	1	questionable	80	71	377369	424844	47476	PHAGE_Lactob_phiadh_NC_000896(32)	0.3537	2
SDHZD3	2	intact	120	29	42	23325	23284	PHAGE_Lactob_phig1e_NC_004305(12)	0.3842	10
SDHZD3	3	incomplete	60	25	576	20635	20060	PHAGE_Lactob_KC5a_NC_007924(24)	0.3809	11
SDHZD3	4	incomplete	30	15	320	9532	9213	PHAGE_Lactob_Lj965_NC_005355(5)	0.3606	14
SDYT1	1	intact	120	36	687838	716197	28360	PHAGE_Lactob_KC5a_NC_007924(29)	0.3707	1
SDYT1	2	intact	130	23	90288	113616	23329	PHAGE_Lactob_phig1e_NC_004305(12)	0.3821	6
SDYT1	3	incomplete	30	11	44	7262	7219	PHAGE_Lactob_Lj928_NC_005354(5)	0.3575	11
ZJHZD1	1	questionable	70	24	127142	165934	38793	PHAGE_Strept_P9_NC_009819(3)	0.4028	3
ZJHZD1	2	questionable	70	42	74877	98340	23464	PHAGE_Lactob_Lj928_NC_005354(10)	0.351	7
ZJHZD1	3	incomplete	50	18	19082	35938	16857	PHAGE_Bacill_G_NC_023719(4)	0.3926	11
ZJHZD1	4	intact	110	51	192	31894	31703	PHAGE_Lactob_Lj771_NC_010179(35)	0.3754	13
4M13	1	questionable	90	71	29308	83709	54402	PHAGE_Lactob_phiadh_NC_000896(38)	0.3472	complete
4M13	2	incomplete	40	9	509083	517330	8248	PHAGE_Gordon_Ghobes_NC_031028(1)	0.3575	complete
4M13	3	intact	150	51	1895122	1945089	49968	PHAGE_Lactob_phig1e_NC_004305(13)	0.3583	complete
4M13	4	intact	130	29	1959277	1988303	29027	PHAGE_Lactob_JCL1032_NC_019456(13)	0.3703	complete
4M13	5	incomplete	40	37	1989816	2025599	35784	PHAGE_Lactob_Lj965_NC_005355(4)	0.3403	complete
4M13	6	questionable	70	24	2106162	2124666	18505	PHAGE_Bacill_G_NC_023719(4)	0.3688	complete
202_4	1	incomplete	60	22	29822	64792	34971	PHAGE_Strept_P9_NC_009819(3)	0.4051	contig00042
224_1	1	intact	150	62	90038	132669	42632	PHAGE_Lactob_phig1e_NC_004305(11)	0.3634	ctg1120334623965
224_1	2	intact	150	70	267641	331590	63950	PHAGE_Lactob_jlb1_NC_024206(42)	0.3579	ctg1120334623965
224_1	3	incomplete	50	24	104303	134778	30476	PHAGE_Lactob_phiadh_NC_000896(5)	0.3377	ctg1120334623970
505	1	intact	140	69	104	47798	47695	PHAGE_Lactob_phiadh_NC_000896(22)	0.3576	contig00001
505	2	incomplete	60	57	475	36881	36407	PHAGE_Lactob_phiadh_NC_000896(29)	0.3548	contig00005
505	3	intact	110	23	896	23868	22973	PHAGE_Lactob_JCL1032_NC_019456(12)	0.3712	contig00014
505	4	incomplete	40	35	22154	54344	32191	PHAGE_Lactob_Lj965_NC_005355(4)	0.3382	contig00014
505	5	intact	140	47	586	38265	37680	PHAGE_Lactob_phig1e_NC_004305(13)	0.3699	contig00021
505	6	incomplete	60	21	28314	44781	16468	PHAGE_Bacill_G_NC_023719(4)	0.3747	contig00071
2016	1	incomplete	30	22	453815	473365	19551	PHAGE_Sphing_PAU_NC_019521(4)	0.3102	whole
2016	2	incomplete	20	17	779987	795581	15595	PHAGE_Crocei_P2559Y_NC_023614(3)	0.4346	whole
AL3	1	intact	150	54	1	36653	36653	PHAGE_Lactob_jlb1_NC_024206(21)	0.3654	5
AL5	1	questionable	80	67	191800	243236	51437	PHAGE_Lactob_phiadh_NC_000896(32)	0.3516	2
AL5	2	incomplete	40	13	623583	647823	24241	PHAGE_Agroba_Atu_ph07_NC_042013(1)	0.3424	2
ATCC3323	1	intact	150	125	588537	685318	96782	PHAGE_Lactob_KC5a_NC_007924(47)	0.3604	complete
ATCC3323	2	incomplete	30	20	1134650	1154197	19548	PHAGE_Sphing_PAU_NC_019521(4)	0.3102	complete
ATCC3323	3	questionable	80	22	1458069	1493028	34960	PHAGE_Strept_P9_NC_009819(3)	0.4054	complete
JCM1025	1	incomplete	10	8	614814	621098	6285	PHAGE_Entero_phi92_NC_023693(4)	0.3524	seqence01
JCM1025	2	incomplete	20	8	635619	643743	8125	PHAGE_Synech_ACG_2014f_NC_026927(2)	0.2833	seqence01
JCM1130	1	intact	150	57	154340	195270	40931	PHAGE_Lactob_jlb1_NC_024206(48)	0.3724	seqence01
JCM1130	2	intact	130	65	215392	266343	50952	PHAGE_Lactob_phiadh_NC_000896(55)	0.3543	seqence01
JCM5344	1	questionable	85	67	118482	163968	45487	PHAGE_Lactob_phiadh_NC_000896(36)	0.3547	NZ_BEXI01000001.1
JCM5344	2	intact	130	70	24954	81945	56992	PHAGE_Lactob_phiadh_NC_000896(22)	0.3533	NZ_BEXI01000006.1
JCM5344	3	incomplete	50	11	30299	38594	8296	PHAGE_Bacill_Grass_NC_022771(1)	0.341	NZ_BEXI01000004.1
K7	1	incomplete	40	9	504486	512733	8248	PHAGE_Gordon_Ghobes_NC_031028(1)	0.3577	1
K7	2	intact	150	61	743810	785874	42065	PHAGE_Lactob_KC5a_NC_007924(46)	0.3623	1
K7	3	questionable	80	64	788330	833909	45580	PHAGE_Lactob_phiadh_NC_000896(34)	0.3547	1
K7	4	incomplete	50	12	14449	22744	8296	PHAGE_Bacill_Grass_NC_022771(1)	0.3406	4
MV_22	1	intact	95	64	55716	112560	56845	PHAGE_Lactob_phiadh_NC_000896(40)	0.3559	SUPERCONT2.1
MV_22	2	incomplete	30	21	621247	640793	19547	PHAGE_Sphing_PAU_NC_019521(4)	0.3102	SUPERCONT2.1
MV_22	3	intact	150	160	1606543	1708762	102220	PHAGE_Lactob_KC5a_NC_007924(51)	0.36	SUPERCONT2.1
MV_22	4	incomplete	30	11	1	5884	5884	PHAGE_Bacill_phiNIT1_NC_021856(1)	0.3357	SUPERCONT2.2
MV_22	5	incomplete	50	20	40511	48625	8115	PHAGE_Brevib_Sundance_NC_028749(3)	0.3416	SUPERCONT2.2
PSS7772D	1	intact	150	67	759	47171	46413	PHAGE_Lactob_phig1e_NC_004305(12)	0.3626	6
PSS7772D	2	intact	150	57	44710	86446	41737	PHAGE_Lactob_KC5a_NC_007924(32)	0.3605	53
PSS7772D	3	questionable	70	23	68157	105958	37802	PHAGE_Strept_P9_NC_009819(3)	0.4044	179
UBB0045	1	intact	100	61	9651	68909	59259	PHAGE_Lactob_phiadh_NC_000896(30)	0.3536	21837_8_59.1
UBB0045	2	questionable	80	26	29936	64895	34960	PHAGE_Strept_P9_NC_009819(3)	0.4049	21837_8_59.7
UMB0045b	1	intact	100	61	8376	67634	59259	PHAGE_Lactob_phiadh_NC_000896(30)	0.3536	16933_8_18.1
UMB0045b	2	questionable	80	26	30114	65073	34960	PHAGE_Strept_P9_NC_009819(3)	0.4049	16933_8_18.7
UMB0056	1	intact	150	63	171849	214219	42371	PHAGE_Lactob_KC5a_NC_007924(42)	0.3654	21837_8_94.1
UMB0099	1	intact	150	57	154446	195360	40915	PHAGE_Lactob_jlb1_NC_024206(48)	0.3725	16933_8_13.1
UMB0099	2	intact	102	58	215482	276051	60570	PHAGE_Lactob_phiadh_NC_000896(43)	0.3528	16933_8_13.1

## Sheet: L. helveticus
Strain	Number	Completeness	Score	# Total Proteins	Start Position	End Position	Region Length	Most Common Phage	GC %	Region（Scafford）
6M3	1	incomplete	40	12	72856	80980	8125	PHAGE_Bacter_Diva_NC_028788(2)	0.3636	2
6M3	2	incomplete	10	11	21631	28697	7067	PHAGE_Pseudo_Lu11_NC_017972(2)	0.355	19
8G3	1	incomplete	50	9	9801	24086	14286	PHAGE_Bacter_Diva_NC_028788(2)	0.3664	1
8G3	2	incomplete	30	11	12911	22036	9126	PHAGE_Plankt_PaV_LD_NC_016564(1)	0.4124	29
8G3	3	incomplete	40	9	2	6658	6657	PHAGE_Aeromo_25_NC_008208(1)	0.3034	90
BNCC138614(ATCC15009)	0	No phage were found in this sequence!
D1S22	1	incomplete	10	11	21593	28659	7067	PHAGE_Pseudo_Lu11_NC_017972(2)	0.3553	2
D1S22	2	incomplete	20	7	3510	12282	8773	PHAGE_Bacill_AR9_NC_031039(2)	0.3472	9
D1S22	3	incomplete	30	11	1	6941	6941	PHAGE_Bacill_G_NC_023719(2)	0.3422	74
D4A98	1	incomplete	40	12	71071	79195	8125	PHAGE_Bacter_Diva_NC_028788(2)	0.3636	1
D4A98	2	incomplete	10	11	21579	28645	7067	PHAGE_Pseudo_Lu11_NC_017972(2)	0.3555	5
D4A98	3	incomplete	20	7	41536	50299	8764	PHAGE_Bacill_AR9_NC_031039(2)	0.3468	7
D4A98	4	incomplete	20	7	4078	10191	6114	PHAGE_Entero_phi92_NC_023693(4)	0.3834	44
D7S160	1	incomplete	10	11	58504	65570	7067	PHAGE_Pseudo_Lu11_NC_017972(2)	0.3552	4
D7S160	2	incomplete	20	7	3549	12312	8764	PHAGE_Bacill_AR9_NC_031039(2)	0.3468	30
DNMB1M10	1	intact	140	63	41538	99660	58123	PHAGE_Lactob_phiAQ113_NC_019782(29)	0.352	1
DNMB1M10	2	incomplete	40	7	305	7948	7644	PHAGE_Staphy_SPbeta_like_NC_029119(2)	0.3796	21
DNMHLBE7L2	1	incomplete	50	10	17767	23877	6111	PHAGE_Mycoba_HufflyPuff_NC_022981(1)	0.3225	1
DNMHLBE7L2	2	incomplete	10	6	2065	8897	6833	PHAGE_Prochl_P_SSM2_NC_006883(4)	0.4228	11
DQHXNQ03M15	1	intact	140	58	72	40267	40196	PHAGE_Lactob_phiAQ113_NC_019782(30)	0.3555	8
DQHXNQ04M08	1	incomplete	50	9	9793	23738	13946	PHAGE_Bacter_Diva_NC_028788(2)	0.3663	1
DQHXNQ04M08	2	incomplete	40	10	8814	19969	11156	PHAGE_Bacill_vB_BanS_Tsamsa_NC_023007(1)	0.3595	30
DQHXNQ04M08	3	incomplete	40	15	1664	15026	13363	PHAGE_Staphy_SPbeta_like_NC_029119(2)	0.394	45
DQHXNQ05M22	1	intact	140	64	72	44216	44145	PHAGE_Lactob_phiAQ113_NC_019782(30)	0.3546	4
DQHXNQ05M22	2	incomplete	30	14	739	13009	12271	PHAGE_Sphing_PAU_NC_019521(4)	0.3426	26
DQHXNQ07M66	1	incomplete	50	9	91586	99093	7508	PHAGE_Bacter_Diva_NC_028788(2)	0.3415	1
DQHXNQ07M66	2	incomplete	40	11	1015	12170	11156	PHAGE_Bacill_vB_BanS_Tsamsa_NC_023007(1)	0.3595	30
DQHXNQ07M66	3	incomplete	40	15	166	7057	6892	PHAGE_Staphy_SPbeta_like_NC_029119(2)	0.3723	45
DQHXNQ08M33	1	intact	140	57	194	40275	40082	PHAGE_Lactob_phiAQ113_NC_019782(30)	0.3556	6
DQHXNQ32M42	1	incomplete	50	9	29933	43892	13960	PHAGE_Bacter_Diva_NC_028788(2)	0.3665	1
DQHXNQ32M42	2	incomplete	20	9	3838	11428	7591	PHAGE_Lactob_Lv_1_NC_011801(2)	0.3802	50
DQHXNQ37M10	1	incomplete	60	14	9799	24240	14442	PHAGE_Bacter_Diva_NC_028788(2)	0.3659	2
DQHXNQ37M10	2	incomplete	20	13	1946	8107	6162	PHAGE_Geobac_E3_NC_029073(1)	0.4151	35
DQHXNQ37M10	3	incomplete	40	12	253	11189	10937	PHAGE_Staphy_SPbeta_like_NC_029119(2)	0.3915	47
DQHXNS10M5	1	intact	140	64	3439	60222	56784	PHAGE_Lactob_phiAQ113_NC_019782(30)	0.355	4
DQHXNS14M8	1	intact	140	59	2297	43668	41372	PHAGE_Lactob_phiAQ113_NC_019782(31)	0.3511	9
DSCAB1M1	1	incomplete	10	11	58391	65456	7066	PHAGE_Pseudo_Lu11_NC_017972(2)	0.3554	2
DSCAB1M1	2	incomplete	20	7	38277	47049	8773	PHAGE_Bacill_AR9_NC_031039(2)	0.3472	10
DSCAB1M1	3	incomplete	30	11	1	6941	6941	PHAGE_Bacill_G_NC_023719(2)	0.3422	70
DSCAB4M1	1	incomplete	50	11	15558	33677	18120	PHAGE_Staphy_SPbeta_like_NC_029119(2)	0.3816	15
DSCAB7M1	1	incomplete	40	12	13186	21310	8125	PHAGE_Bacter_Diva_NC_028788(2)	0.3636	1
DSCAB7M1	2	incomplete	10	11	21579	28645	7067	PHAGE_Pseudo_Lu11_NC_017972(2)	0.3555	5
DSCAB7M1	3	incomplete	20	7	3850	12613	8764	PHAGE_Bacill_AR9_NC_031039(2)	0.3468	7
DSCAB7M1	4	incomplete	20	7	6491	12604	6114	PHAGE_Entero_phi92_NC_023693(4)	0.3834	41
DSCAB9M6	1	incomplete	10	11	58391	65457	7067	PHAGE_Pseudo_Lu11_NC_017972(2)	0.3552	2
DSCAB9M6	2	incomplete	20	7	3560	12326	8767	PHAGE_Bacill_AR9_NC_031039(2)	0.3469	10
DSCAB10M13	1	incomplete	10	11	58504	65570	7067	PHAGE_Pseudo_Lu11_NC_017972(2)	0.3552	4
DSCAB10M13	2	incomplete	20	7	3501	12264	8764	PHAGE_Bacill_AR9_NC_031039(2)	0.3468	33
DSCAB11L3	1	incomplete	40	7	26410	29556	3147	PHAGE_Staphy_SPbeta_like_NC_029119(2)	0.3966	25
DSCAB13M2	1	incomplete	60	9	121	5929	5809	PHAGE_Staphy_phiPV83_NC_002486(1)	0.3636	1
DSCAB13M2	2	incomplete	10	11	58464	65530	7067	PHAGE_Pseudo_Lu11_NC_017972(2)	0.3553	4
DYNDL73	1	questionable	80	71	26133	70692	44560	PHAGE_Lister_B054_NC_009813(17)	0.4156	3
DYNDL73	2	incomplete	40	7	22804	30458	7655	PHAGE_Staphy_SPbeta_like_NC_029119(2)	0.3794	19
DYNDL73	3	questionable	70	10	16993	21965	4973	PHAGE_Stx2_c_1717_NC_011357(2)	0.4169	35
DYNDL205	1	incomplete	50	10	17954	24064	6111	PHAGE_Mycoba_HufflyPuff_NC_022981(1)	0.3225	1
DYNDL205	2	incomplete	10	6	2065	8897	6833	PHAGE_Prochl_P_SSM2_NC_006883(4)	0.4229	12
DYNDL213	1	incomplete	40	7	305	7948	7644	PHAGE_Staphy_SPbeta_like_NC_029119(2)	0.3795	18
DYNDL213	2	questionable	70	10	1	5641	5641	PHAGE_Stx2_c_1717_NC_011357(2)	0.3983	35
DYNDL252	1	incomplete	10	11	3362	10530	7169	PHAGE_Bacill_SP_15_NC_031245(2)	0.3536	31
DYNDL321	1	incomplete	40	12	12971	21095	8125	PHAGE_Bacter_Diva_NC_028788(2)	0.3637	1
DYNDL321	2	incomplete	10	12	58514	65580	7067	PHAGE_Pseudo_Lu11_NC_017972(2)	0.3547	4
DYNDL321	3	incomplete	20	11	339	7482	7144	PHAGE_Bacill_G_NC_023719(2)	0.3499	7
DYNDL366	1	incomplete	10	11	21444	28529	7086	PHAGE_Pseudo_Lu11_NC_017972(2)	0.3549	10
DYNDL387	1	incomplete	50	10	17962	24072	6111	PHAGE_Mycoba_HufflyPuff_NC_022981(1)	0.3225	1
DYNDL387	2	incomplete	10	6	2065	8897	6833	PHAGE_Prochl_P_SSM2_NC_006883(4)	0.4229	15
DYNDL387	3	incomplete	50	10	3	6337	6335	PHAGE_Bacter_Diva_NC_028788(2)	0.3632	45
DYNDL451	1	incomplete	50	10	17723	23833	6111	PHAGE_Mycoba_HufflyPuff_NC_022981(1)	0.3225	1
DYNDL451	2	incomplete	10	6	23563	30395	6833	PHAGE_Prochl_P_SSM2_NC_006883(4)	0.4228	11
DYNDL451	3	incomplete	60	9	2	5355	5354	PHAGE_Staphy_SPbeta_like_NC_029119(2)	0.4047	89
DYNDL838	1	incomplete	50	10	62666	80310	17645	PHAGE_Lactob_Lj965_NC_005355(1)	0.3252	1
DYNDL838	2	incomplete	10	6	2065	8897	6833	PHAGE_Prochl_P_SSM2_NC_006883(4)	0.4228	15
DYNDL2261	1	incomplete	50	10	48912	70368	21457	PHAGE_Lactob_Lj965_NC_005355(1)	0.3235	1
DYNDL2261	2	incomplete	10	6	13166	19998	6833	PHAGE_Prochl_P_SSM2_NC_006883(4)	0.4228	32
DYNDL2261	3	incomplete	50	7	143	4242	4100	PHAGE_Staphy_SPbeta_like_NC_029119(2)	0.422	116
DYNDL2471	1	incomplete	40	12	12971	21095	8125	PHAGE_Bacter_Diva_NC_028788(2)	0.3637	1
DYNDL2471	2	incomplete	10	12	58450	65516	7067	PHAGE_Pseudo_Lu11_NC_017972(2)	0.3547	3
DYNDL2471	3	incomplete	20	11	339	7482	7144	PHAGE_Bacill_G_NC_023719(2)	0.3499	69
DYNDL56M20	1	incomplete	40	12	105696	113820	8125	PHAGE_Bacter_Diva_NC_028788(2)	0.3637	1
DYNDL56M20	2	incomplete	10	11	21528	28594	7067	PHAGE_Pseudo_Lu11_NC_017972(2)	0.3547	4
DYNDL56M20	3	incomplete	20	11	339	7482	7144	PHAGE_Bacill_G_NC_023719(2)	0.3499	61
DYNDL59M30	1	incomplete	40	12	13154	21278	8125	PHAGE_Bacter_Diva_NC_028788(2)	0.3637	1
DYNDL59M30	2	incomplete	10	11	21528	28594	7067	PHAGE_Pseudo_Lu11_NC_017972(2)	0.3547	4
DYNDL59M30	3	incomplete	20	11	682	7825	7144	PHAGE_Bacill_G_NC_023719(2)	0.3499	63
DYNDL68M7	1	incomplete	50	10	17723	23833	6111	PHAGE_Mycoba_HufflyPuff_NC_022981(1)	0.3225	1
DYNDL68M7	2	incomplete	10	6	2065	8897	6833	PHAGE_Prochl_P_SSM2_NC_006883(4)	0.4229	15
DYNDL68M7	3	incomplete	50	10	3	6166	6164	PHAGE_Bacter_Diva_NC_028788(2)	0.3629	50
FSDJN10M6	1	incomplete	10	11	21528	28594	7067	PHAGE_Pseudo_Lu11_NC_017972(2)	0.3552	4
FSDJN10M6	2	incomplete	20	7	16921	25684	8764	PHAGE_Bacill_AR9_NC_031039(2)	0.3468	29
M210R2M10	1	incomplete	50	9	90889	98722	7834	PHAGE_Bacter_Diva_NC_028788(2)	0.3426	1
M210R2M10	2	incomplete	30	11	12926	22051	9126	PHAGE_Plankt_PaV_LD_NC_016564(1)	0.4124	27
M210R2M10	3	incomplete	40	15	2544	14654	12111	PHAGE_Staphy_SPbeta_like_NC_029119(2)	0.3915	43
VGZTR132M1	1	incomplete	30	7	28080	38406	10327	PHAGE_Bacill_SP_15_NC_031245(2)	0.3808	13
CAUH18	1	incomplete	50	11	1778869	1793994	15126	PHAGE_Staphy_SPbeta_like_NC_029119(2)	0.3838	complete
CNRZ32	1	questionable	80	13	1288285	1306050	17766	PHAGE_Bacter_Diva_NC_028788(2)	0.3749	complete
CNRZ32	2	intact	150	73	1393033	1440447	47415	PHAGE_Lactob_phiAQ113_NC_019782(32)	0.3609	complete
CNRZ32	3	incomplete	60	15	1495140	1507455	12316	PHAGE_Lactob_Lb338_1_NC_012530(2)	0.3592	complete
CNRZ32	4	incomplete	40	7	1926652	1951596	24945	PHAGE_Bacill_SP_15_NC_031245(2)	0.3685	complete
D75	1	incomplete	30	8	187004	195848	8845	PHAGE_Mycoba_Troll4_NC_011285(1)	0.3776	complete
D75	2	incomplete	40	11	271969	279672	7704	PHAGE_Ralsto_RSA1_NC_009382(1)	0.3698	complete
D75	3	questionable	80	22	1043842	1068251	24410	PHAGE_Staphy_SPbeta_like_NC_029119(2)	0.351	complete
D75	4	questionable	70	33	1102156	1144278	42123	PHAGE_Bacill_G_NC_023719(3)	0.3438	complete
D75	5	incomplete	50	13	1261230	1270596	9367	PHAGE_Lactob_Lb338_1_NC_012530(2)	0.3587	complete
D76	1	questionable	80	22	421436	445538	24103	PHAGE_Staphy_SPbeta_like_NC_029119(2)	0.3511	complete
D76	2	questionable	70	33	479443	521632	42190	PHAGE_Bacill_G_NC_023719(3)	0.3438	complete
D76	3	incomplete	60	14	638584	649330	10747	PHAGE_Lactob_Lb338_1_NC_012530(2)	0.3638	complete
D76	4	incomplete	30	8	1621567	1630411	8845	PHAGE_Mycoba_Troll4_NC_011285(1)	0.3776	complete
D76	5	incomplete	40	11	1706534	1714237	7704	PHAGE_Ralsto_RSA1_NC_009382(1)	0.3698	complete
DPC4571	1	incomplete	30	9	778496	787633	9138	PHAGE_Pseudo_73_NC_007806(1)	0.3711	complete
DPC4571	2	incomplete	40	11	1770712	1799187	28476	PHAGE_Lactob_Lb338_1_NC_012530(2)	0.3733	complete
DPC4571	3	incomplete	40	15	1867933	1880405	12473	PHAGE_Mycoba_Troll4_NC_011285(1)	0.3769	complete
FAM8105	1	intact	140	60	490573	531557	40985	PHAGE_Lactob_phiAQ113_NC_019782(27)	0.351	chromosome
FAM8105	2	incomplete	40	7	642850	648129	5280	PHAGE_Coryne_Poushou_NC_042139(1)	0.3799	chromosome
FAM8105	3	incomplete	50	10	852133	859940	7808	PHAGE_Ralsto_RSA1_NC_009382(1)	0.3672	chromosome
FAM8105	4	incomplete	30	10	1439648	1447054	7407	PHAGE_Pseudo_73_NC_007806(1)	0.368	chromosome
FAM8105	5	intact	140	57	1458832	1501450	42619	PHAGE_Lactob_phiJB_NC_022775(12)	0.3842	chromosome
FAM8105	6	incomplete	50	18	2015994	2031360	15367	PHAGE_Lactob_Lb338_1_NC_012530(2)	0.3757	chromosome
FAM8627	1	incomplete	50	10	1039930	1048049	8120	PHAGE_Lactob_Lb338_1_NC_012530(2)	0.3585	chromosome
FAM8627	2	incomplete	40	7	1435400	1460340	24941	PHAGE_Bacill_SP_15_NC_031245(2)	0.3685	chromosome
FAM22155	1	questionable	80	23	1852634	1871251	18618	PHAGE_Aeromo_25_NC_008208(1)	0.3222	chromosome
FAM22155	2	questionable	90	27	1895162	1920015	24854	PHAGE_Lactob_Lb338_1_NC_012530(2)	0.4115	chromosome
FAM22155	3	incomplete	20	10	2006799	2016697	9899	PHAGE_Bacill_Grass_NC_022771(2)	0.382	chromosome
H9	1	incomplete	50	15	314680	323431	8752	PHAGE_Bacill_G_NC_023719(2)	0.3811	complete
H9	2	incomplete	10	7	357378	363946	6569	PHAGE_Bacill_G_NC_023719(2)	0.3847	complete
H9	3	incomplete	50	8	1016213	1030501	14289	PHAGE_Bacter_Diva_NC_028788(2)	0.3672	complete
H9	4	incomplete	30	10	1119137	1126908	7772	PHAGE_Bacill_vB_BanS_Tsamsa_NC_023007(1)	0.3563	complete
H9	5	incomplete	30	9	1178764	1185910	7147	PHAGE_Ralsto_RSA1_NC_009382(1)	0.3582	complete
H9	6	incomplete	50	20	1744476	1765940	21465	PHAGE_Staphy_SPbeta_like_NC_029119(2)	0.4137	complete
H10	1	incomplete	60	11	1761746	1775496	13751	PHAGE_Staphy_SPbeta_like_NC_029119(2)	0.3855	complete
KLDS1_8701	1	incomplete	40	10	1980240	1988336	8097	PHAGE_Bacill_vB_BanS_Tsamsa_NC_023007(1)	0.3566	complete
KLDS1_8701	2	questionable	70	14	2061595	2072501	10907	PHAGE_Bacill_Grass_NC_022771(1)	0.3553	complete
MB2-1	1	questionable	70	16	482483	506600	24118	PHAGE_Lactob_Lb338_1_NC_012530(2)	0.3762	complete
MB2-1	2	intact	100	72	890382	939738	49357	PHAGE_Lactob_LBR48_NC_027990(16)	0.3746	complete
MB2-1	3	incomplete	50	46	1251686	1287956	36271	PHAGE_Lactob_LBR48_NC_027990(13)	0.4035	complete
MB2-1	4	incomplete	40	27	1286792	1309461	22670	PHAGE_Lactob_Lj771_NC_010179(6)	0.3692	complete
MB2-1	5	incomplete	50	12	1362910	1372285	9376	PHAGE_Burkho_Bcep22_NC_005262(1)	0.3578	complete
MB2-1	6	intact	100	52	1395751	1449338	53588	PHAGE_Lactob_phiadh_NC_000896(16)	0.3573	complete
MB2-1	7	incomplete	40	10	1843583	1849473	5891	PHAGE_Bacill_vB_BanS_Tsamsa_NC_023007(1)	0.3592	complete
R0052	1	incomplete	40	9	178487	185348	6862	PHAGE_Lactob_Lb338_1_NC_012530(2)	0.3853	complete
R0052	2	incomplete	40	8	285187	295387	10201	PHAGE_Bacill_AR9_NC_031039(3)	0.3918	complete
R0052	3	incomplete	10	12	354185	361271	7087	PHAGE_Pseudo_Lu11_NC_017972(2)	0.3549	complete
R0052	4	incomplete	30	8	620745	625687	4943	PHAGE_Bacill_G_NC_023719(3)	0.3431	complete
R0052	5	incomplete	50	10	1467289	1474508	7220	PHAGE_Staphy_StauST398_4_NC_023499(1)	0.3832	complete
R0052	6	incomplete	60	19	1751306	1759516	8211	PHAGE_Entero_mEp234_NC_019715(2)	0.3764	complete
R0052	7	incomplete	20	9	1779724	1785607	5884	PHAGE_Entero_phi92_NC_023693(4)	0.3934	complete

## Sheet: L. johnsonii
Strain	Number	Completeness	Score	# Total Proteins	Start Position	End Position	Region Length	Most Common Phage	GC %	Region（Scafford）
FAHBZ615	1	intact	102	52	264236	305896	41661	PHAGE_Lactob_Lj928_NC_005354(34)	0.3522	1
FGSYC6M3	1	incomplete	60	14	421376	440407	19032	PHAGE_Lactob_KC5a_NC_007924(5)	0.3352	1
FGSYC6M3	2	intact	108	52	721909	763237	41329	PHAGE_Lactob_Lj928_NC_005354(36)	0.3552	1
FHBZX13M2	1	intact	110	38	124	23029	22906	PHAGE_Lactob_LfeSau_NC_029068(15)	0.3241	7
FHNXY70M2	1	intact	99	54	3678	60027	56350	PHAGE_Lactob_Lj928_NC_005354(33)	0.3495	3
FJLHD58L1	1	incomplete	40	26	290185	320463	30279	PHAGE_Lactob_Lj928_NC_005354(11)	0.3419	1
FSCPS86M4	1	incomplete	30	15	251365	266738	15374	PHAGE_Lactob_Lj928_NC_005354(5)	0.3316	1
FSCPS86M4	2	incomplete	20	8	6356	15905	9550	PHAGE_Bacill_G_NC_023719(3)	0.3222	2
QGSYC2L2	1	intact	120	54	101218	139836	38619	PHAGE_Lactob_Lj771_NC_010179(39)	0.3645	2
QGSYC2L2	2	incomplete	50	31	51	27347	27297	PHAGE_Lactob_phiadh_NC_000896(28)	0.3645	19
QGSYC2L2	3	incomplete	20	30	160	16318	16159	PHAGE_Lactob_phiadh_NC_000896(16)	0.3453	24
QJSWX160M2	1	intact	120	56	2843	49469	46627	PHAGE_Lactob_Lj965_NC_005355(23)	0.3477	3
VJSWX307M4	1	intact	110	58	257	40897	40641	PHAGE_Lactob_Lj965_NC_005355(19)	0.3534	10
DPC6026	1	incomplete	30	8	782517	790180	7664	PHAGE_Deep_s_D6E_NC_019544(1)	0.3561	complete
DPC6026	2	intact	130	65	838251	888873	50623	PHAGE_Lactob_Lj965_NC_005355(31)	0.3555	complete
DPC6026	3	incomplete	50	14	1137245	1155242	17998	PHAGE_Mycoba_Myrna_NC_011273(2)	0.3451	complete
Byun-jo-01	1	incomplete	20	7	808463	816505	8043	PHAGE_Bacill_G_NC_023719(2)	0.3522	chromosome
Byun-jo-01	2	incomplete	20	8	1692535	1702095	9561	PHAGE_Bacill_G_NC_023719(3)	0.3234	chromosome
IDCC9203	1	intact	140	68	407192	479157	71966	PHAGE_Lactob_Lj965_NC_005355(21)	0.3474	chromosome
IDCC9203	2	intact	120	59	487331	527828	40498	PHAGE_Lactob_KC5a_NC_007924(40)	0.3621	chromosome
IDCC9203	3	incomplete	40	9	605875	613355	7481	PHAGE_Pseudo_PaBG_NC_022096(2)	0.3319	chromosome
IDCC9203	4	incomplete	60	19	1653870	1685213	31344	PHAGE_Bacill_G_NC_023719(3)	0.3358	chromosome
N6.2	1	incomplete	40	9	771656	779136	7481	PHAGE_Pseudo_PaBG_NC_022096(2)	0.33	complete
NCC533	1	intact	143	54	327847	374448	46602	PHAGE_Lactob_Lj965_NC_005355(44)	0.3541	complete
NCC533	2	intact	144	56	1287749	1331686	43938	PHAGE_Lactob_Lj928_NC_005354(48)	0.3476	complete
ZLJ010	1	intact	150	69	658396	703362	44967	PHAGE_Lactob_LBR48_NC_027990(12)	0.3658	complete
ZLJ010	2	incomplete	30	8	821828	829493	7666	PHAGE_Pseudo_PaBG_NC_022096(2)	0.3568	complete
ZLJ010	3	intact	140	60	1059054	1115344	56291	PHAGE_Lactob_phig1e_NC_004305(11)	0.3538	complete
16	1	questionable	90	17	1	12289	12289	PHAGE_Lactob_JCL1032_NC_019456(10)	0.3622	Contig_183
16	2	incomplete	50	19	572	19842	19271	PHAGE_Strept_SpSL1_NC_027396(2)	0.351	Contig_191
16	3	incomplete	30	8	26299	36247	9949	PHAGE_Bacill_G_NC_023719(3)	0.3267	Contig_208
117a	1	questionable	80	34	66	23979	23914	PHAGE_Lactob_LfeSau_NC_029068(9)	0.325	117a_1
117a	2	incomplete	50	23	455	21363	20909	PHAGE_Lactob_Lj928_NC_005354(9)	0.3689	117a_74
117c	1	incomplete	20	28	818	28010	27193	PHAGE_Lactob_LfeSau_NC_029068(7)	0.3315	117c_114
117c	2	intact	100	33	167	27343	27177	PHAGE_Lactob_Lj928_NC_005354(13)	0.3573	117c_35
117d	1	incomplete	50	24	330	21239	20910	PHAGE_Lactob_Lj928_NC_005354(9)	0.3689	117d_13
117d	2	incomplete	50	12	33890	51919	18030	PHAGE_Lactob_JCL1032_NC_019456(2)	0.3458	117d_6
117d	3	incomplete	40	29	42508	73142	30635	PHAGE_Lactob_LfeSau_NC_029068(7)	0.3284	117d_6
117k	1	incomplete	50	12	33893	51922	18030	PHAGE_Lactob_JCL1032_NC_019456(2)	0.3458	117k_67
117k	2	intact	150	60	57433	100265	42833	PHAGE_Lactob_LfeSau_NC_029068(16)	0.3442	117k_67
117q	1	intact	150	59	86471	129302	42832	PHAGE_Lactob_LfeSau_NC_029068(16)	0.3442	117q_29
117x	1	incomplete	50	12	33893	51922	18030	PHAGE_Lactob_JCL1032_NC_019456(2)	0.3458	117x_74
117x	2	intact	150	60	57433	100265	42833	PHAGE_Lactob_LfeSau_NC_029068(16)	0.3442	117x_74
An197	1	intact	92	53	1	41438	41438	PHAGE_Lactob_phiadh_NC_000896(39)	0.36	contig_14
ATCC 33200	1	intact	100	53	730859	770416	39558	PHAGE_Lactob_Lj928_NC_005354(27)	0.3523	SCAFFOLD1
BS15	1	incomplete	50	14	30050	67773	37724	PHAGE_Pseudo_PaBG_NC_022096(2)	0.3619	chromosome
BS15	2	intact	140	65	92153	164488	72336	PHAGE_Lactob_Lj965_NC_005355(23)	0.3499	chromosome
CC3	1	incomplete	60	34	23818	60403	36586	PHAGE_Lactob_jlb1_NC_024206(15)	0.3406	NODE_10
CH32	1	incomplete	40	9	833393	840873	7481	PHAGE_Pseudo_PaBG_NC_022096(2)	0.3304	Seq1_Organism
CRL1647	1	incomplete	50	38	151	25517	25367	PHAGE_Lactob_Lj928_NC_005354(15)	0.3492	contig 1
CRL1647	2	intact	140	48	513	35396	34884	PHAGE_Lactob_LfeSau_NC_029068(19)	0.3398	contig 10
CRL1647	3	intact	100	51	2674	41305	38632	PHAGE_Lactob_Lj928_NC_005354(26)	0.3531	contig 18
DPPM	1	questionable	70	44	83	29805	29723	PHAGE_Lactob_phiadh_NC_000896(7)	0.3497	Ga0068290_119
FI9785	1	intact	130	53	729280	770461	41182	PHAGE_Lactob_LfeSau_NC_029068(20)	0.3436	complete
LBJ456	1	incomplete	20	9	1006427	1013977	7551	PHAGE_Pseudo_PaBG_NC_022096(2)	0.3332	Contig01
LJ0	1	intact	105	54	129	38259	38131	PHAGE_Lactob_Lj928_NC_005354(35)	0.3481	NODE_17
NM60_B2-8	1	incomplete	20	8	26910	36470	9561	PHAGE_Bacill_G_NC_023719(3)	0.3239	NODE_20
NM60_B2-8	2	incomplete	10	15	27357	33863	6507	PHAGE_Lactob_KC5a_NC_007924(2)	0.3335	NODE_23
pf01	1	intact	130	55	692604	755023	62420	PHAGE_Lactob_Lj965_NC_005355(27)	0.3501	chromosome
pf01	2	incomplete	30	8	840479	848141	7663	PHAGE_Deep_s_D6E_NC_019544(1)	0.3561	chromosome
pf01	3	incomplete	30	18	1590471	1609875	19405	PHAGE_Bacill_G_NC_023719(3)	0.3297	chromosome
Q1-7	1	intact	140	61	302141	350777	48637	PHAGE_Lactob_Lj965_NC_005355(35)	0.3503	NODE_1
Q1-7	2	intact	150	61	497291	555738	58448	PHAGE_Lactob_LBR48_NC_027990(13)	0.3613	NODE_1
Q1-7	3	questionable	70	16	67	8605	8539	PHAGE_Lactob_JCL1032_NC_019456(6)	0.3621	NODE_2
Q1-7	4	incomplete	50	52	22835	49473	26639	PHAGE_Lactob_phiadh_NC_000896(5)	0.3423	NODE_2
Q1-7	5	questionable	90	51	251928	291035	39108	PHAGE_Lactob_Lj928_NC_005354(17)	0.3423	NODE_2
UBA1153	1	incomplete	60	34	23710	60295	36586	PHAGE_Lactob_jlb1_NC_024206(15)	0.3407	contig_45
UBA1154	1	incomplete	10	14	213	6363	6151	PHAGE_Lactob_KC5a_NC_007924(8)	0.3518	contig_192
UBA1155	1	incomplete	60	34	23710	60295	36586	PHAGE_Lactob_jlb1_NC_024206(15)	0.3406	contig_11
UBA1156	1	incomplete	60	34	23711	60296	36586	PHAGE_Lactob_jlb1_NC_024206(15)	0.3406	contig_34
UBA1158	1	incomplete	60	34	23711	60296	36586	PHAGE_Lactob_jlb1_NC_024206(15)	0.3406	contig_38
UBA11948	1	intact	100	33	3	32181	32179	PHAGE_Lactob_Lj965_NC_005355(22)	0.3572	contig_23973
UBA11948	2	incomplete	20	33	740	17221	16482	PHAGE_Lactob_Lj965_NC_005355(14)	0.338	contig_3007
UBA11948	3	incomplete	50	13	26951	37341	10391	PHAGE_Lactob_JCL1032_NC_019456(2)	0.3374	contig_3007
UMNLJ21	1	questionable	70	9	334406	341707	7302	PHAGE_Stx2_c_1717_NC_011357(2)	0.3552	complete
UMNLJ21	2	incomplete	20	8	446061	455596	9536	PHAGE_Bacill_G_NC_023719(3)	0.3213	complete
UMNLJ21	3	incomplete	50	15	1448380	1480476	32097	PHAGE_Clostr_phiCD119_NC_007917(2)	0.372	complete
UMNLJ22	1	incomplete	20	8	66060	75595	9536	PHAGE_Bacill_G_NC_023719(3)	0.3213	complete
UMNLJ22	2	questionable	70	9	179950	187251	7302	PHAGE_Stx2_c_1717_NC_011357(2)	0.3552	complete
UMNLJ22	3	incomplete	40	15	1009520	1024945	15426	PHAGE_Clostr_phiCD119_NC_007917(2)	0.3519	complete
UMNLJ50	1	incomplete	20	8	47892	57440	9549	PHAGE_Bacill_G_NC_023719(3)	0.3213	johnsonii06I9S1218_Average_coverage:_139.22
UMNLJ54	1	intact	140	54	1108	41125	40018	PHAGE_Lactob_LfeSau_NC_029068(19)	0.3419	johnsonii07B3S14132_Average_coverage:_105.01
UMNLJ94	1	intact	150	66	11331	56776	45446	PHAGE_Lactob_Lj771_NC_010179(12)	0.3621	contig_66_127_76
UMNLJ95	1	intact	150	66	11797	57242	45446	PHAGE_Lactob_Lj771_NC_010179(12)	0.3621	SNF2W1B5L6S7139_Average_coverage:_177.94
UMNLJ113	0	No phage were found in this sequence!
UMNLJ114	1	intact	150	66	2539	52928	50390	PHAGE_Lactob_Lj771_NC_010179(12)	0.3595	SNF2W3B3M6S23119_Average_coverage:_198.52
UMNLJ114	2	incomplete	60	53	41753	72059	30307	PHAGE_Lactob_phiadh_NC_000896(5)	0.3466	SNF2W3B3M6S23129_Average_coverage:_175.86
UMNLJ114	3	intact	150	30	69977	111924	41948	PHAGE_Lactob_JCL1032_NC_019456(14)	0.3578	SNF2W3B3M6S23129_Average_coverage:_175.86
UMNLJ114	4	questionable	70	13	7210	22372	15163	PHAGE_Lactob_KC5a_NC_007924(5)	0.3421	SNF2W3B3M6S23143_Average_coverage:_150.18
UMNLJ114	5	incomplete	50	14	50024	65836	15813	PHAGE_Entero_mEp235_NC_019708(2)	0.4055	SNF2W3B3M6S2319_Average_coverage:_229.69
W1	1	intact	100	59	86377	123886	37510	PHAGE_Lactob_phiadh_NC_000896(20)	0.3442	scafford1
W1	2	intact	96	54	10190	49756	39567	PHAGE_Lactob_Lj928_NC_005354(32)	0.3506	scafford47
W1P12	1	incomplete	50	19	53510	64133	10624	PHAGE_Lactob_LBR48_NC_027990(5)	0.3804	Contig238
W1P33	1	intact	120	25	17527	40636	23110	PHAGE_Lactob_JCL1032_NC_019456(13)	0.3695	Contig550
W1P33	2	incomplete	40	36	50348	81898	31551	PHAGE_Lactob_phiAQ113_NC_019782(4)	0.3435	Contig57
W2P33	1	incomplete	10	25	2498	17819	15322	PHAGE_Bacill_Eoghan_NC_020477(3)	0.3101	Contig172
W2P33	2	incomplete	60	21	1692	14467	12776	PHAGE_Lister_B054_NC_009813(6)	0.3693	Contig3550
W2P33	3	incomplete	30	7	99640	108600	8961	PHAGE_Bacill_AR9_NC_031039(2)	0.3557	Contig46

## Sheet: L. mucosae
Strain	Number	Completeness	Score	# Total Proteins	Start Position	End Position	Region Length	Most Common Phage	GC %	Region（Scafford）
AGR63	1	incomplete	10	10	135820	144334	8515	PHAGE_Bacill_Grass_NC_022771(1)	0.4702	unitig_0
AGR63	2	incomplete	10	8	11141	19685	8545	PHAGE_Synech_S_SKS1_NC_020851(2)	0.5118	unitig_11
AGR63	3	questionable	70	10	73967	81990	8024	PHAGE_Stx2_c_1717_NC_011357(2)	0.4291	unitig_12
AGR63	4	incomplete	10	9	162868	171329	8462	PHAGE_Staphy_SPbeta_like_NC_029119(3)	0.4877	unitig_12
CRL573	1	incomplete	30	25	20170	47013	26844	PHAGE_Lactob_LF1_NC_019486(5)	0.4407	Contig_26
CRL573	2	intact	150	36	49898	76761	26864	PHAGE_Lactob_Lv_1_NC_011801(6)	0.4954	Contig_26
CRL573	3	intact	140	33	1304	28511	27208	PHAGE_Lactob_JCL1032_NC_019456(13)	0.4603	Contig_27
CRL573	4	intact	150	73	37190	82819	45630	PHAGE_Lactob_LfeSau_NC_029068(10)	0.4376	Contig_28
CRL573	5	intact	150	65	28555	84025	55471	PHAGE_Lactob_phig1e_NC_004305(13)	0.459	Contig_32
DCC1HL5	1	incomplete	60	23	13008	33762	20755	PHAGE_Strept_P9_NC_009819(3)	0.4341	15
DPC6426	1	intact	150	67	34523	76974	42452	PHAGE_Lactob_phiPYB5_NC_027982(9)	0.4525	contig0011
DPC6426	2	questionable	80	12	3	10510	10508	PHAGE_Geobac_E2_NC_009552(2)	0.4248	contig0022
DSM13345	1	intact	110	39	77282	104564	27283	PHAGE_Lactob_PLE3_NC_031125(10)	0.4418	5
FAHBZ1M4	1	incomplete	40	26	93398	132907	39510	PHAGE_Clostr_phiCD211_NC_029048(7)	0.3958	5
FAHBZ1M4	2	intact	150	64	9794	55309	45516	PHAGE_Lactob_phig1e_NC_004305(12)	0.4584	7
FAHBZ1M4	3	questionable	80	25	31100	53826	22727	PHAGE_Geobac_E2_NC_009552(3)	0.435	11
FAHBZ1M4	4	intact	150	42	84	31477	31394	PHAGE_Lactob_Lv_1_NC_011801(10)	0.4849	19
FAHBZ5L1	1	questionable	90	26	971	20578	19608	PHAGE_Lactob_LfeSau_NC_029068(13)	0.451	22
FAHBZ5L1	2	intact	100	18	1661	20454	18794	PHAGE_Lactob_LfeSau_NC_029068(17)	0.4484	24
FAHBZ5L1	3	incomplete	20	28	2522	14896	12375	PHAGE_Lactob_LF1_NC_019486(5)	0.4129	29
FAHBZ5L1	4	incomplete	20	22	2220	14803	12584	PHAGE_Lactob_phiPYB5_NC_027982(4)	0.4189	30
FAHBZ5M5	1	intact	130	57	444	36024	35581	PHAGE_Lactob_LfeSau_NC_029068(16)	0.4298	19
FAHBZ12M2	1	incomplete	60	52	74348	130770	56423	PHAGE_Lactob_PLE3_NC_031125(11)	0.4441	1
FAHBZ12M2	2	incomplete	30	12	171528	198268	26741	PHAGE_Strept_858_NC_010353(1)	0.4473	1
FAHBZ12M2	3	intact	150	45	12052	46149	34098	PHAGE_Lactob_phig1e_NC_004305(14)	0.4128	6
FAHBZ16L4	1	intact	150	48	313345	362217	48873	PHAGE_Lactob_phig1e_NC_004305(13)	0.4168	1
FAHBZ16L4	2	intact	150	46	1	32141	32141	PHAGE_Lactob_phig1e_NC_004305(15)	0.4537	11
FAHBZ18M3	1	incomplete	20	26	93	23850	23758	PHAGE_Staphy_37_NC_007055(2)	0.4292	8
FAHBZ18M3	2	incomplete	30	10	1143	16544	15402	PHAGE_Lactob_LF1_NC_019486(2)	0.4296	9
FAHBZ18M3	3	incomplete	50	28	64	15918	15855	PHAGE_Lactob_LL_H_NC_009554(7)	0.4683	30
FAHBZ18M3	4	incomplete	60	20	160	13490	13331	PHAGE_Lactob_phig1e_NC_004305(4)	0.4459	36
FAHBZ20L1	1	intact	140	55	206359	249972	43614	PHAGE_Lactob_LfeSau_NC_029068(16)	0.4353	1
FAHBZ34M2	1	intact	150	74	23561	71035	47475	PHAGE_Lactob_phig1e_NC_004305(13)	0.459	7
FAHBZ34M2	2	incomplete	30	17	10250	21650	11401	PHAGE_Lactob_Lj928_NC_005354(2)	0.4117	10
FAHBZ49M2	1	intact	110	37	60953	86909	25957	PHAGE_Lactob_PLE3_NC_031125(10)	0.4491	1
FAHBZ49M2	2	incomplete	30	28	77323	112415	35093	PHAGE_Lactob_jlb1_NC_024206(4)	0.444	1
FAHBZ50M5	1	incomplete	20	13	120162	149447	29286	PHAGE_Bacill_1_NC_009737(2)	0.4208	1
FAHBZ50M5	2	incomplete	10	10	49372	57886	8515	PHAGE_Bacill_Grass_NC_022771(1)	0.4689	2
FAHBZ50M5	3	incomplete	10	9	20147	28608	8462	PHAGE_Staphy_SPbeta_like_NC_029119(3)	0.4865	20
FAHBZ50M5	4	incomplete	10	8	7688	16235	8548	PHAGE_Synech_S_SKS1_NC_020851(2)	0.5125	22
FAHBZ53M2	1	incomplete	30	17	516	16428	15913	PHAGE_Lactob_LF1_NC_019486(4)	0.4433	19
FAHBZ53M2	2	intact	100	27	1148	21303	20156	PHAGE_Lactob_LfeSau_NC_029068(14)	0.4507	21
FAHBZ53M2	3	incomplete	30	23	376	16013	15638	PHAGE_Staphy_EW_NC_007056(2)	0.4286	27
FAHBZ53M2	4	intact	120	17	595	18554	17960	PHAGE_Lactob_phig1e_NC_004305(12)	0.4685	30
FAHBZ53M2	5	questionable	70	16	534	16037	15504	PHAGE_Lactoc_lato_NC_004746(7)	0.479	31
FGDLZ3M3	1	intact	130	47	14372	46053	31682	PHAGE_Lactob_phig1e_NC_004305(13)	0.402	6
FGDLZ3M3	2	intact	150	65	11067	58627	47561	PHAGE_Lactob_LF1_NC_019486(12)	0.4458	11
FGDLZ9M10	1	intact	150	48	129020	163524	34505	PHAGE_Lactob_phig1e_NC_004305(14)	0.3979	3
FGDLZ9M10	2	intact	110	37	85335	111059	25725	PHAGE_Lactob_PLE3_NC_031125(10)	0.4458	6
FGDLZ9M10	3	incomplete	20	28	28955	46251	17297	PHAGE_Lactob_LF1_NC_019486(5)	0.423	17
FGSYC1M1	4	incomplete	50	7	9928	13668	3741	PHAGE_Bacill_WBeta_NC_007734(2)	0.413	30
FGSYC1M1	1	intact	120	24	522	20335	19814	PHAGE_Lactob_Lv_1_NC_011801(7)	0.4981	5
FGSYC1M1	2	intact	150	39	513	31780	31268	PHAGE_Lactob_phig1e_NC_004305(12)	0.4723	12
FGSYC1M1	3	incomplete	30	20	51018	63675	12658	PHAGE_Lactob_PLE3_NC_031125(4)	0.4402	15
FGSYC15L3	1	incomplete	40	12	138102	158068	19967	PHAGE_Paenib_Vegas_NC_028767(2)	0.4478	3
FGSYC15L3	2	intact	150	44	4203	34360	30158	PHAGE_Lactob_phig1e_NC_004305(14)	0.4121	6
FGSYC17L3	1	intact	100	30	103238	125882	22645	PHAGE_Lactob_PLE3_NC_031125(10)	0.4466	1
FGSYC17L3	2	incomplete	20	32	124349	146178	21830	PHAGE_Lactob_LL_H_NC_009554(4)	0.4273	1
FGSYC17L3	3	incomplete	30	13	132674	141352	8679	PHAGE_Strept_858_NC_010353(1)	0.403	2
FGSYC17L3	4	intact	100	34	53000	100207	47208	PHAGE_Crocei_P2559Y_NC_023614(3)	0.4036	8
FGSYC17L3	5	incomplete	30	12	3065	9813	6749	PHAGE_Lactoc_lato_NC_004746(1)	0.4033	18
FGSYC19L1	1	questionable	70	41	666	29157	28492	PHAGE_Lactob_LF1_NC_019486(5)	0.4293	14
FGSYC19L1	2	intact	120	37	247	26709	26463	PHAGE_Lactob_Lv_1_NC_011801(8)	0.4645	22
FGSYC19L1	3	incomplete	40	34	1191	19440	18250	PHAGE_Lactob_LL_H_NC_009554(6)	0.4185	27
FGSYC23L4	1	incomplete	30	11	197340	214638	17299	PHAGE_Synech_S_CAM7_NC_031927(2)	0.3714	1
FGSYC23L4	2	intact	140	50	239918	277588	37671	PHAGE_Lactob_LfeSau_NC_029068(21)	0.4216	1
FGSYC23L4	3	intact	120	51	11422	46370	34949	PHAGE_Lactob_phig1e_NC_004305(13)	0.4118	7
FGSYC27L1	1	intact	140	63	995	42071	41077	PHAGE_Lactoc_lato_NC_004746(7)	0.4494	15
FGSYC42L4	1	intact	110	52	974	33879	32906	PHAGE_Lactob_LfeSau_NC_029068(15)	0.4357	13
FGSYC43L5	1	intact	100	51	20	31962	31943	PHAGE_Lactob_phig1e_NC_004305(10)	0.4151	16
FGSYC43L5	2	incomplete	50	40	85	18786	18702	PHAGE_Lactob_LF1_NC_019486(6)	0.4104	21
FGSYC90L5	1	intact	120	48	119386	160481	41096	PHAGE_Lactob_phig1e_NC_004305(13)	0.415	6
FGSYC90L5	2	incomplete	30	18	248	10612	10365	PHAGE_Lactob_LF1_NC_019486(4)	0.4152	27
FGSYC90L5	3	incomplete	40	15	1957	9451	7495	PHAGE_Lactob_LfeSau_NC_029068(2)	0.4224	28
FHNFQ6L2	1	incomplete	30	9	157913	177951	20039	PHAGE_Lactob_LF1_NC_019486(2)	0.3739	2
FHNFQ14L1	1	intact	150	57	827	35867	35041	PHAGE_Lactob_LfeSau_NC_029068(20)	0.4361	15
FHNFQ27L5	1	intact	130	54	14648	46129	31482	PHAGE_Lactob_LfeSau_NC_029068(14)	0.4415	16
FHNFQ27L5	2	intact	140	50	1	32336	32336	PHAGE_Lactoc_lato_NC_004746(7)	0.4716	18
FHNFQ27L5	3	intact	140	26	1	23138	23138	PHAGE_Lactob_phig1e_NC_004305(13)	0.4628	20
FHNFQ27L5	4	incomplete	20	17	24984	32996	8013	PHAGE_Lactob_phiPYB5_NC_027982(3)	0.4249	20
FHNFQ52L2	1	incomplete	20	25	598	14898	14301	PHAGE_Lactob_LF1_NC_019486(5)	0.4157	1
FHNFQ52L2	2	questionable	90	26	351	20238	19888	PHAGE_Lactob_LfeSau_NC_029068(13)	0.4507	21
FHNXY1L8	1	intact	140	30	1089	25418	24330	PHAGE_Lactob_phig1e_NC_004305(11)	0.4714	14
FHNXY1L8	2	incomplete	20	23	27471	38877	11407	PHAGE_Lactob_jlb1_NC_024206(3)	0.4377	14
FHNXY19M3	1	incomplete	20	28	3914	24243	20330	PHAGE_Lactob_LF1_NC_019486(3)	0.4162	15
FHNXY19M3	2	intact	130	38	21949	49587	27639	PHAGE_Lactoc_lato_NC_004746(7)	0.4833	15
FHNXY19M3	3	questionable	70	22	5327	21155	15829	PHAGE_Lactob_PLE3_NC_031125(10)	0.4512	18
FHNXY19M3	4	incomplete	30	34	13305	38649	25345	PHAGE_Lactob_LF1_NC_019486(4)	0.4154	18
FHNXY29L2	1	intact	150	53	46535	86351	39817	PHAGE_Lactob_phig1e_NC_004305(13)	0.4627	5
FHNXY29L2	2	intact	150	46	3581	43399	39819	PHAGE_Lactob_Lv_1_NC_011801(9)	0.4691	16
FHNXY31L3	1	incomplete	10	10	266907	275421	8515	PHAGE_Bacill_Grass_NC_022771(1)	0.4688	1
FHNXY31L3	2	incomplete	10	8	21239	29786	8548	PHAGE_Synech_S_CAM8_NC_021530(2)	0.5137	17
FHNXY31L3	3	incomplete	10	13	10968	17690	6723	PHAGE_Staphy_P954_NC_013195(3)	0.4894	26
FHNXY47L1	1	intact	150	48	335206	370110	34905	PHAGE_Lactob_phig1e_NC_004305(14)	0.4143	1
FHNXY47L1	2	intact	150	54	128528	165719	37192	PHAGE_Lactob_LfeSau_NC_029068(21)	0.4258	3
FHNXY47L1	3	incomplete	30	15	140954	150354	9401	PHAGE_Lactob_phiadh_NC_000896(2)	0.3937	4
FHNXY68L2	1	intact	150	46	13520	51120	37601	PHAGE_Lactob_Lv_1_NC_011801(9)	0.475	3
FHNXY68L2	2	intact	150	53	46527	86381	39855	PHAGE_Lactob_phig1e_NC_004305(13)	0.4628	6
FHNXY72L1	1	intact	140	49	129	38858	38730	PHAGE_Lactob_LfeSau_NC_029068(19)	0.4397	6
FHNXY72L1	2	incomplete	60	23	3903	19037	15135	PHAGE_Staphy_SPbeta_like_NC_029119(2)	0.4151	19
FHuNHHMY89L8	1	questionable	90	25	89666	112061	22396	PHAGE_Lactoc_lato_NC_004746(6)	0.4091	1
FHuNHHMY89L8	2	incomplete	40	11	2618	24692	22075	PHAGE_Lactob_LF1_NC_019486(2)	0.4241	5
FHuNHHMY89L8	3	intact	130	44	932	40746	39815	PHAGE_Lactob_LfeSau_NC_029068(17)	0.4396	19
FHuNHHMY89L8	4	intact	150	56	334	37766	37433	PHAGE_Lactob_phig1e_NC_004305(12)	0.4541	22
FJSCZ8L1	1	incomplete	10	10	53808	62325	8518	PHAGE_Bacill_Grass_NC_022771(1)	0.4701	2
FJSCZ8L1	2	incomplete	20	18	158	16726	16569	PHAGE_Lactob_phiPYB5_NC_027982(2)	0.3982	20
FJSCZ8L1	3	incomplete	10	8	7688	16213	8526	PHAGE_Synech_S_SKS1_NC_020851(2)	0.5127	22
FJSNT61	1	questionable	90	26	8001	30727	22727	PHAGE_Geobac_E2_NC_009552(3)	0.4351	4
FJSNT61	2	incomplete	30	15	140576	167351	26776	PHAGE_Lactob_phiadh_NC_000896(2)	0.4507	4
FJSNT61	3	incomplete	20	29	116014	136611	20598	PHAGE_Lactob_phiPYB5_NC_027982(5)	0.4014	5
FJSNT61	4	incomplete	20	26	928	13409	12482	PHAGE_Lactob_LF1_NC_019486(6)	0.4329	24
FJSNT81	1	incomplete	30	11	126035	153068	27034	PHAGE_Strept_858_NC_010353(1)	0.4472	1
FJSNT81	2	intact	150	64	85811	127138	41328	PHAGE_Lactob_phig1e_NC_004305(12)	0.4296	6
FJSNT91	1	intact	100	21	1	14795	14795	PHAGE_Lactob_phig1e_NC_004305(10)	0.448	21
FJSNT141	1	incomplete	30	12	49177	75793	26617	PHAGE_Lactob_Lj965_NC_005355(1)	0.4479	4
FJSNT141	2	intact	120	50	3818	34817	31000	PHAGE_Lactob_phig1e_NC_004305(12)	0.4233	13
FJSNT152	1	intact	140	46	5894	45859	39966	PHAGE_Lactob_LfeSau_NC_029068(18)	0.426	2
FJSNT152	2	intact	130	26	1810	27767	25958	PHAGE_Lactob_LF1_NC_019486(21)	0.4862	5
FJSNT152	3	intact	130	50	1205	31953	30749	PHAGE_Lactob_PLE3_NC_031125(10)	0.4431	14
FJSNT182	1	intact	150	45	110810	162546	51737	PHAGE_Lactob_phig1e_NC_004305(14)	0.4216	4
FJSNT182	2	incomplete	10	28	249	13134	12886	PHAGE_Lactob_jlb1_NC_024206(4)	0.4201	8
FJSNT182	3	questionable	90	20	14672	31155	16484	PHAGE_Lactob_PLE3_NC_031125(10)	0.4459	8
FJSNT192	1	questionable	70	50	128670	159817	31148	PHAGE_Lactob_PLE3_NC_031125(11)	0.4393	5
FJSNT192	2	intact	150	47	1976	36010	34035	PHAGE_Lactob_phig1e_NC_004305(14)	0.4016	6
FJSNT192	3	incomplete	20	22	20761	41072	20312	PHAGE_Lactob_LF1_NC_019486(5)	0.4562	13
FJSNT192	4	intact	140	17	43728	60783	17056	PHAGE_Lactob_phig1e_NC_004305(12)	0.4798	13
FJSNT312	1	intact	120	49	96582	154126	57545	PHAGE_Lactob_phig1e_NC_004305(14)	0.4257	7
FJSNT321	1	intact	120	49	101697	143383	41687	PHAGE_Lactob_phig1e_NC_004305(14)	0.4175	6
FJSNT331	1	incomplete	30	26	897	20019	19123	PHAGE_Lactob_phiPYB5_NC_027982(4)	0.412	1
FJSNT331	2	intact	150	47	25000	82211	57212	PHAGE_Lactob_LF1_NC_019486(8)	0.4358	10
FJSNT331	3	questionable	90	16	13364	28447	15084	PHAGE_Lactob_phig1e_NC_004305(11)	0.4159	24
FJSWX5M5	1	intact	110	44	3594	51293	47700	PHAGE_Lactob_phig1e_NC_004305(14)	0.4187	5
FJSWX8M3	1	incomplete	20	27	274563	291938	17376	PHAGE_Lactob_LF1_NC_019486(5)	0.423	1
FJSWX8M3	2	incomplete	30	15	20561	44487	23927	PHAGE_Lactob_Lj928_NC_005354(2)	0.4427	13
FJSWX8M3	3	questionable	80	23	4383	22664	18282	PHAGE_Lactob_phig1e_NC_004305(10)	0.4211	22
FJSWX13M2	1	incomplete	40	11	44654	79552	34899	PHAGE_Lactob_Lj965_NC_005355(1)	0.4668	1
FJSWX13M2	2	questionable	80	17	189877	204857	14981	PHAGE_Geobac_E2_NC_009552(3)	0.4324	1
FJSWX13M2	3	intact	150	48	2696	50670	47975	PHAGE_Lactob_phig1e_NC_004305(13)	0.4148	7
FJSWX13M2	4	incomplete	20	22	27756	39113	11358	PHAGE_Lactob_LF1_NC_019486(4)	0.4431	12
FJSWX13M2	5	intact	130	23	42009	65454	23446	PHAGE_Lactob_phig1e_NC_004305(12)	0.4817	12
FJSWX15M1	1	intact	120	50	109047	162911	53865	PHAGE_Lactob_phig1e_NC_004305(14)	0.4205	6
FJSWX18M1	1	questionable	90	16	13402	28485	15084	PHAGE_Lactob_phig1e_NC_004305(11)	0.4162	6
FJSWX18M1	2	incomplete	30	31	30060	47379	17320	PHAGE_Lactob_phiPYB5_NC_027982(4)	0.401	6
FJSWX19M2	1	questionable	80	19	2523	19246	16724	PHAGE_Lactob_phig1e_NC_004305(10)	0.418	1
FJSWX19M2	2	incomplete	30	16	51251	77958	26708	PHAGE_Lactob_Lj928_NC_005354(2)	0.4483	5
FJSWX20M1	1	intact	100	45	162173	196450	34278	PHAGE_Lactob_Lv_1_NC_011801(10)	0.4623	4
FJSWX20M1	2	intact	120	48	621	40277	39657	PHAGE_Lactob_phig1e_NC_004305(13)	0.4166	6
FJSWX20M1	3	questionable	90	42	1	24697	24697	PHAGE_Lactob_Lv_1_NC_011801(9)	0.4562	13
FJSWX21M1	1	questionable	80	25	34931	64353	29423	PHAGE_Geobac_E2_NC_009552(3)	0.4181	1
FJSWX21M1	2	incomplete	30	11	175484	197874	22391	PHAGE_Lactob_Lj965_NC_005355(1)	0.4552	1
FJSWX21M1	3	intact	150	48	2479	50454	47976	PHAGE_Lactob_phig1e_NC_004305(13)	0.4148	7
FJSWX21M1	4	intact	140	29	295	27187	26893	PHAGE_Lactob_phig1e_NC_004305(12)	0.4697	13
FJSWX27M1	1	questionable	80	25	39526	62808	23283	PHAGE_Crocei_P2559Y_NC_023614(3)	0.435	2
FJSWX27M1	2	intact	150	46	170678	220151	49474	PHAGE_Lactob_phig1e_NC_004305(11)	0.427	4
FJSWX27M1	3	incomplete	30	11	1	5835	5835	PHAGE_Lactob_Lj965_NC_005355(1)	0.3861	22
FJSWX28M2	1	incomplete	30	18	14240	45184	30945	PHAGE_Clostr_phiCT453A_NC_028991(3)	0.3925	4
FJSWX28M2	2	questionable	70	11	43532	54480	10949	PHAGE_Geobac_E2_NC_009552(3)	0.4309	4
FJSWX28M2	3	intact	150	47	140329	185840	45512	PHAGE_Lactob_phig1e_NC_004305(12)	0.4175	6
FJSWX34JL6	1	incomplete	20	26	165886	184660	18775	PHAGE_Lactob_jlb1_NC_024206(3)	0.4419	4
FJSWX34JL6	2	intact	150	46	829	34215	33387	PHAGE_Lactob_phig1e_NC_004305(14)	0.4116	5
FJSWX34JL6	3	incomplete	20	26	440	13886	13447	PHAGE_Lactob_LF1_NC_019486(5)	0.4152	6
FJSWX34JL6	4	questionable	90	18	7269	21078	13810	PHAGE_Lactob_PLE3_NC_031125(10)	0.4462	20
FJSWX34JL6	5	intact	110	25	1618	21716	20099	PHAGE_Strept_DT1_NC_002072(7)	0.4829	21
FJSWX55	1	intact	110	47	123889	171595	47707	PHAGE_Lactob_phig1e_NC_004305(14)	0.4235	5
FJSXYWG2L4	1	intact	110	36	24629	49229	24601	PHAGE_Lactob_Lv_1_NC_011801(9)	0.4875	14
FJSXYWG6L3	1	incomplete	10	10	7160	15677	8518	PHAGE_Bacill_Grass_NC_022771(1)	0.4696	1
FJSXYWG6L3	2	incomplete	10	10	49914	58375	8462	PHAGE_Staphy_SPbeta_like_NC_029119(3)	0.4879	3
FJSXYWG6L3	3	incomplete	10	8	13736	22283	8548	PHAGE_Synech_S_SKS1_NC_020851(2)	0.5145	23
FSDLZ19M13	1	incomplete	30	15	37046	47061	10016	PHAGE_Lactob_phiadh_NC_000896(2)	0.3918	11
FSDLZ19M13	2	intact	140	51	52	33589	33538	PHAGE_Lactob_Lv_1_NC_011801(10)	0.4518	15
FSDLZ25M1	1	incomplete	10	10	49214	57731	8518	PHAGE_Bacill_Grass_NC_022771(1)	0.4699	2
FSDLZ25M1	2	incomplete	10	8	82604	91065	8462	PHAGE_Staphy_SPbeta_like_NC_029119(3)	0.4878	3
FSDLZ25M1	3	incomplete	10	8	7665	16214	8550	PHAGE_Synech_S_CAM8_NC_021530(2)	0.5119	17
FSDLZ29M13	1	intact	150	46	126553	158822	32270	PHAGE_Lactob_phig1e_NC_004305(12)	0.4021	4
FSDLZ29M13	2	intact	150	65	45	47296	47252	PHAGE_Lactob_LF1_NC_019486(8)	0.4444	7
FSH3M1	1	incomplete	60	25	5340	26384	21045	PHAGE_Clostr_c_st_NC_007581(4)	0.4356	10
FSH3M1	2	intact	130	35	2618	27586	24969	PHAGE_Lactob_phig1e_NC_004305(13)	0.4205	12
FSH12M2	1	intact	150	50	2849	42913	40065	PHAGE_Lactob_LfeSau_NC_029068(17)	0.4285	5
FSH14M2	1	questionable	90	19	4391	20491	16101	PHAGE_Lactob_PLE3_NC_031125(10)	0.4494	5
FSH14M2	2	incomplete	20	29	13946	35807	21862	PHAGE_Lactob_jlb1_NC_024206(5)	0.4194	5
FSH14M2	3	intact	140	41	3654	34567	30914	PHAGE_Lactob_Lv_1_NC_011801(9)	0.481	15
FSH18M1	1	intact	110	47	4516	37217	32702	PHAGE_Lactob_phig1e_NC_004305(13)	0.404	6
FSH18M1	2	intact	150	52	28867	62005	33139	PHAGE_Lactob_Lv_1_NC_011801(9)	0.4489	12
FSH19M2	1	questionable	80	28	902	21639	20738	PHAGE_Lactoc_lato_NC_004746(7)	0.476	18
FSH21M1	1	incomplete	40	23	5097	29020	23924	PHAGE_Lactob_Lj965_NC_005355(1)	0.4126	7
FSH21M1	2	intact	110	34	10579	33115	22537	PHAGE_Lactob_phig1e_NC_004305(12)	0.4274	15
FSH21M1	3	intact	110	37	55	28661	28607	PHAGE_Lactob_LfeSau_NC_029068(16)	0.4455	17
FSH22M2	1	intact	150	49	2696	34685	31990	PHAGE_Lactob_phig1e_NC_004305(12)	0.4119	16
FSH22M2	2	incomplete	30	11	16818	29772	12955	PHAGE_Lactob_Lj965_NC_005355(1)	0.433	18
FSH26M1	1	intact	110	47	4513	37214	32702	PHAGE_Lactob_phig1e_NC_004305(13)	0.404	6
FSH26M1	2	intact	150	52	29210	62348	33139	PHAGE_Lactob_Lv_1_NC_011801(9)	0.4489	12
FSH41M1	1	intact	150	48	159015	206041	47027	PHAGE_Lactob_phig1e_NC_004305(13)	0.4202	3
FSH46M2	1	incomplete	10	8	83955	92416	8462	PHAGE_Staphy_SPbeta_like_NC_029119(3)	0.4889	1
FSH46M2	2	incomplete	10	10	49203	57720	8518	PHAGE_Bacill_Grass_NC_022771(1)	0.4702	2
FSH46M2	3	incomplete	10	8	7654	16201	8548	PHAGE_Synech_S_CAM8_NC_021530(2)	0.5151	18
FSH47M1	1	intact	150	51	92260	139952	47693	PHAGE_Lactob_phig1e_NC_004305(14)	0.4212	7
FYNDL4M2	1	incomplete	10	9	20150	28609	8460	PHAGE_Staphy_SPbeta_like_NC_029119(3)	0.4874	8
FYNDL4M2	2	incomplete	10	8	16025	24572	8548	PHAGE_Synech_S_SKS1_NC_020851(2)	0.5137	19
FYNDL5L5	1	incomplete	10	10	49335	57852	8518	PHAGE_Bacill_Grass_NC_022771(1)	0.4701	1
FYNDL5L5	2	incomplete	40	10	124510	132355	7846	PHAGE_Clostr_c_st_NC_007581(4)	0.4586	3
FYNDL5L5	3	incomplete	10	9	15400	23861	8462	PHAGE_Staphy_SPbeta_like_NC_029119(3)	0.4875	15
FYNDL5L5	4	incomplete	10	8	7645	16193	8549	PHAGE_Synech_S_SKS1_NC_020851(2)	0.5161	26
FYNDL5L5	5	incomplete	50	8	1521	8363	6843	PHAGE_Bacter_Diva_NC_028788(2)	0.4381	38
FYNDL8M1	1	incomplete	10	11	69666	78182	8517	PHAGE_Bacill_Grass_NC_022771(1)	0.4704	3
FYNDL8M1	2	incomplete	10	8	70463	78923	8461	PHAGE_Staphy_SPbeta_like_NC_029119(3)	0.4874	4
FYNDL8M1	3	incomplete	20	7	24321	33451	9131	PHAGE_Vibrio_pVp_1_NC_019529(2)	0.4539	14
FYNDL8M1	4	incomplete	10	8	3919	12467	8549	PHAGE_Synech_S_SKS1_NC_020851(2)	0.5149	26
FYNDL9M1	1	intact	140	35	481	29456	28976	PHAGE_Lactob_phig1e_NC_004305(12)	0.4669	4
FYNDL9M1	2	incomplete	30	22	298	11922	11625	PHAGE_Lactob_phiPYB5_NC_027982(4)	0.419	35
FYNLJ16M3	1	intact	120	43	13316	39948	26633	PHAGE_Lactob_phig1e_NC_004305(11)	0.4282	16
FYNLJ22M1	1	incomplete	30	15	52104	78795	26692	PHAGE_Lactob_Lj928_NC_005354(2)	0.4475	2
FYNLJ22M1	2	incomplete	60	24	189338	211351	22014	PHAGE_Strept_P9_NC_009819(3)	0.4308	2
FYNLJ22M1	3	questionable	90	16	13470	28541	15072	PHAGE_Lactob_phig1e_NC_004305(11)	0.4162	5
FYNLJ22M1	4	incomplete	30	30	30116	47760	17645	PHAGE_Lactob_phiPYB5_NC_027982(4)	0.4012	5
FYNLJ23M1	1	incomplete	30	16	55614	76001	20388	PHAGE_Lactob_Lj928_NC_005354(2)	0.4445	4
FYNLJ23M1	2	questionable	90	16	6002	21073	15072	PHAGE_Lactob_phig1e_NC_004305(11)	0.4162	16
FYNLJ23M1	3	incomplete	30	34	22648	40292	17645	PHAGE_Lactob_phiPYB5_NC_027982(4)	0.4013	16
FYNLJ23M1	4	incomplete	60	25	6277	28128	21852	PHAGE_Strept_P9_NC_009819(3)	0.4315	17
FYNLJ38M2	1	incomplete	20	26	29090	54824	25735	PHAGE_Lactob_LF1_NC_019486(5)	0.4328	12
FYNLJ38M2	2	intact	100	19	44626	61858	17233	PHAGE_Strept_DT1_NC_002072(8)	0.4616	12
FYNLJ38M2	3	incomplete	60	23	85	21280	21196	PHAGE_Strept_P9_NC_009819(3)	0.4334	16
FYNLJ38M2	4	intact	110	23	4701	24226	19526	PHAGE_Lactob_phig1e_NC_004305(10)	0.4374	17
FYNLJ51M3	1	intact	150	47	48	39633	39586	PHAGE_Lactob_phig1e_NC_004305(10)	0.4474	15
FYNLJ83L1	1	intact	150	51	52	34709	34658	PHAGE_Lactob_phig1e_NC_004305(14)	0.4658	12
FYNLJ87L2	1	incomplete	30	8	1148	16140	14993	PHAGE_Lactob_LF1_NC_019486(2)	0.4321	8
FZJTZ17M6	1	incomplete	40	11	44655	79484	34830	PHAGE_Lactob_Lj965_NC_005355(1)	0.4668	2
FZJTZ17M6	2	questionable	80	17	189827	204806	14980	PHAGE_Geobac_E2_NC_009552(3)	0.4322	2
FZJTZ17M6	3	incomplete	20	32	103431	123215	19785	PHAGE_Lactob_phiPYB5_NC_027982(5)	0.4237	7
FZJTZ17M6	4	questionable	90	18	681	17778	17098	PHAGE_Lactob_phig1e_NC_004305(11)	0.4236	14
FZJTZ17M6	5	intact	110	16	18878	35911	17034	PHAGE_Strept_DT1_NC_002072(5)	0.4773	14
FZJTZ17M6	6	incomplete	20	27	1	18711	18711	PHAGE_Lactob_LF1_NC_019486(4)	0.44	17
FZJTZ18M3	1	intact	130	41	264	42721	42458	PHAGE_Lactob_LfeSau_NC_029068(14)	0.4385	8
FZJTZ22M3	1	intact	120	48	314598	360570	45973	PHAGE_Lactob_phig1e_NC_004305(11)	0.4321	1
FZJTZ23M9	1	intact	120	22	1006	20596	19591	PHAGE_Lactob_Lv_1_NC_011801(7)	0.4799	30
FZJTZ24M5	1	intact	130	71	27423	83071	55649	PHAGE_Lactob_iLp1308_NC_028911(11)	0.4506	6
FZJTZ24M5	2	incomplete	30	30	3075	19467	16393	PHAGE_Lactob_phiPYB5_NC_027982(4)	0.4026	7
FZJTZ24M5	3	intact	100	17	3	14921	14919	PHAGE_Lactob_phig1e_NC_004305(11)	0.4166	20
FZJTZ26M3	1	intact	150	47	3586	59474	55889	PHAGE_Lactob_phig1e_NC_004305(13)	0.4257	1
FZJTZ26M3	2	incomplete	30	11	18265	45384	27120	PHAGE_Strept_858_NC_010353(1)	0.4451	6
FZJTZ32M4	1	incomplete	40	14	2604	25189	22586	PHAGE_Lactob_LF1_NC_019486(2)	0.4251	5
FZJTZ32M4	2	questionable	70	48	7981	58143	50163	PHAGE_Lactob_PLE3_NC_031125(11)	0.4466	7
FZJTZ34M1	1	intact	110	49	617	34727	34111	PHAGE_Lactob_phig1e_NC_004305(14)	0.4029	7
FZJTZ34M1	2	intact	140	51	1	44289	44289	PHAGE_Lactob_Lv_1_NC_011801(8)	0.4641	11
FZJTZ36M3	1	incomplete	30	23	675	15329	14655	PHAGE_Lactob_LF1_NC_019486(3)	0.4263	3
FZJTZ36M3	2	intact	100	27	1065	23709	22645	PHAGE_Lactob_LfeSau_NC_029068(17)	0.4422	5
FZJTZ36M3	3	incomplete	50	32	601	30218	29618	PHAGE_Lactob_phiPYB5_NC_027982(5)	0.4271	8
FZJTZ36M3	4	incomplete	30	14	1687	11624	9938	PHAGE_Lactob_Lj928_NC_005354(2)	0.3985	16
FZJTZ60M1	1	incomplete	10	21	53664	68961	15298	PHAGE_Staphy_80alpha_NC_009526(2)	0.4331	2
FZJTZ60M1	2	incomplete	30	11	62887	90016	27130	PHAGE_Lactob_Lj965_NC_005355(1)	0.4479	5
FZJTZ60M1	3	incomplete	20	27	139787	160307	20521	PHAGE_Lactob_LF1_NC_019486(4)	0.427	5
FZJTZ60M1	4	incomplete	40	19	159231	175264	16034	PHAGE_Lactob_PLE3_NC_031125(10)	0.4494	5
FZJTZ60M1	5	incomplete	20	32	307	15016	14710	PHAGE_Lactob_phiPYB5_NC_027982(4)	0.405	22
GD1M1	1	intact	130	47	14369	46050	31682	PHAGE_Lactob_phig1e_NC_004305(13)	0.402	6
GD1M1	2	intact	150	65	11169	58771	47603	PHAGE_Lactob_LF1_NC_019486(12)	0.4458	11
GD2M2	1	intact	130	47	14369	46050	31682	PHAGE_Lactob_phig1e_NC_004305(13)	0.402	1
GD2M2	2	intact	150	65	11103	58663	47561	PHAGE_Lactob_LF1_NC_019486(12)	0.4458	11
GD3M2	1	intact	130	46	115478	165519	50042	PHAGE_Lactob_phig1e_NC_004305(13)	0.4201	7
GD3M2	2	intact	150	64	11163	58775	47613	PHAGE_Lactob_LF1_NC_019486(12)	0.4459	10
GD4M1	1	questionable	70	20	87078	103400	16323	PHAGE_Lactob_PLE3_NC_031125(10)	0.4471	6
GD4M1	2	incomplete	10	29	105247	118868	13622	PHAGE_Lactob_jlb1_NC_024206(4)	0.4146	6
GD4M1	3	intact	150	48	13556	46203	32648	PHAGE_Lactob_phig1e_NC_004305(14)	0.4094	7
GD9M1	1	incomplete	50	31	202	27297	27096	PHAGE_Lactob_PLE3_NC_031125(10)	0.4431	2
GD9M1	2	incomplete	20	22	107183	133400	26218	PHAGE_Lactob_phiPYB5_NC_027982(4)	0.4142	4
GD9M1	3	incomplete	20	22	4556	31321	26766	PHAGE_Lactob_LF1_NC_019486(5)	0.4406	17
GD9M1	4	intact	110	37	591	26315	25725	PHAGE_Lactob_PLE3_NC_031125(10)	0.4458	23
GD9M1	5	intact	130	23	1383	19625	18243	PHAGE_Lactob_phig1e_NC_004305(12)	0.4108	26
GD14M3	1	questionable	80	51	1172	30660	29489	PHAGE_Lactob_PLE3_NC_031125(10)	0.4397	4
GD14M3	2	intact	130	46	115505	165546	50042	PHAGE_Lactob_phig1e_NC_004305(13)	0.42	6
GD14M3	3	intact	150	65	5644	71076	65433	PHAGE_Lactob_LF1_NC_019486(12)	0.4586	12
GD15M1	1	questionable	80	51	1172	30660	29489	PHAGE_Lactob_PLE3_NC_031125(10)	0.4397	4
GD15M1	2	intact	130	46	115506	165545	50040	PHAGE_Lactob_phig1e_NC_004305(13)	0.42	6
GD15M1	3	intact	150	65	5644	71201	65558	PHAGE_Lactob_LF1_NC_019486(12)	0.4584	12
GD16M9	1	questionable	80	51	1172	30659	29488	PHAGE_Lactob_PLE3_NC_031125(10)	0.4397	4
GD16M9	2	intact	130	46	115505	165594	50090	PHAGE_Lactob_phig1e_NC_004305(13)	0.4201	6
GD16M9	3	intact	150	65	5644	71201	65558	PHAGE_Lactob_LF1_NC_019486(12)	0.4584	12
GD17M2	1	incomplete	30	32	628	22012	21385	PHAGE_Lactob_LF1_NC_019486(5)	0.4137	1
GD17M2	2	intact	150	57	1	38810	38810	PHAGE_Lactob_LF1_NC_019486(24)	0.4687	14
GD22M1	1	intact	120	43	46292	92585	46294	PHAGE_Lactob_phig1e_NC_004305(11)	0.4276	6
GD22M1	2	incomplete	30	11	26581	53516	26936	PHAGE_Lactob_Lj965_NC_005355(1)	0.4475	11
GD22M1	3	intact	150	49	125	30517	30393	PHAGE_Lactob_Lv_1_NC_011801(8)	0.4508	19
GD24M2	1	intact	150	47	377155	421315	44161	PHAGE_Lactob_phig1e_NC_004305(13)	0.4205	1
GD24M2	2	intact	150	58	1	38818	38818	PHAGE_Lactob_LF1_NC_019486(24)	0.4686	15
GD64M2	1	intact	110	20	4656	22594	17939	PHAGE_Strept_DT1_NC_002072(7)	0.4787	21
GD64M2	2	intact	130	24	4819	23191	18373	PHAGE_Lactob_phig1e_NC_004305(12)	0.4161	22
GD64M2	3	incomplete	20	19	1	7949	7949	PHAGE_Lactob_phig1e_NC_004305(3)	0.4201	23
GD67M2	1	intact	150	51	120	31414	31295	PHAGE_Lactob_Lv_1_NC_011801(6)	0.4327	19
GD68M4	1	incomplete	10	10	122326	130842	8517	PHAGE_Bacill_Grass_NC_022771(1)	0.4701	1
GD68M4	2	incomplete	10	8	90764	99311	8548	PHAGE_Synech_S_SKS1_NC_020851(2)	0.5159	6
GD68M4	3	incomplete	10	10	58261	66722	8462	PHAGE_Staphy_SPbeta_like_NC_029119(3)	0.489	10
GD68M4	4	incomplete	30	8	5218	13251	8034	PHAGE_Lactob_Lb338_1_NC_012530(3)	0.4576	13
GD69M1	1	intact	140	43	5915	38127	32213	PHAGE_Lactob_Lv_1_NC_011801(6)	0.433	7
KHPX11	1	questionable	90	35	27877	56215	28339	PHAGE_Lactob_LfeSau_NC_029068(10)	0.4358	Ga0104369_108
KHPX11	2	intact	140	54	140759	199570	58812	PHAGE_Lactob_Sha1_NC_019489(8)	0.4447	Ga0104369_103
KHPX15	1	questionable	90	35	27861	56199	28339	PHAGE_Lactob_LfeSau_NC_029068(10)	0.4359	Ga0104365_109
KHPX15	2	intact	140	54	136160	194971	58812	PHAGE_Lactob_Sha1_NC_019489(8)	0.4447	Ga0104365_103
L24-B	1	intact	150	45	1557	34622	33066	PHAGE_Lactob_Lv_1_NC_011801(8)	0.4722	NODE_17
L24-B	2	questionable	90	21	3448	22647	19200	PHAGE_Lactob_JCL1032_NC_019456(14)	0.4538	NODE_3
LM1	1	intact	110	50	576196	612049	35854	PHAGE_Lactob_iLp1308_NC_028911(10)	0.4371	complete
LM1	2	incomplete	40	12	644002	670827	26826	PHAGE_Lactob_LF1_NC_019486(2)	0.4238	complete
LM1	3	incomplete	60	17	1292279	1307014	14736	PHAGE_Bacter_Diva_NC_028788(2)	0.4171	complete
LM1	4	incomplete	30	23	82002	91978	9977	PHAGE_Lactob_LfeInf_NC_029058(5)	0.3801	plasmid,pLM1
M104R01L3	1	intact	100	33	47241	70973	23733	PHAGE_Lactob_PLE3_NC_031125(10)	0.4404	4
M104R01L3	2	incomplete	50	33	62110	105399	43290	PHAGE_Lactob_LF1_NC_019486(4)	0.4359	4
M104R01L3	3	intact	150	53	52	38536	38485	PHAGE_Lactob_phig1e_NC_004305(13)	0.4583	17
Marseille	1	intact	100	24	95814	108067	12254	PHAGE_Bacter_Diva_NC_028788(2)	0.4371	contig00003
Marseille	2	incomplete	20	13	47401	60116	12716	PHAGE_Entero_phiEF24C_NC_009904(2)	0.4632	contig00011
Marseille	3	intact	120	45	332861	388647	55787	PHAGE_Lactob_phig1e_NC_004305(14)	0.4252	contig00011
VWX301M18	1	intact	150	52	986	36530	35545	PHAGE_Lactob_Lv_1_NC_011801(11)	0.4754	13
VWX301M18	2	intact	110	59	246	36372	36127	PHAGE_Lactob_phig1e_NC_004305(11)	0.4628	17
WCC8	1	questionable	90	34	27225	55563	28339	PHAGE_Lactob_LfeSau_NC_029068(10)	0.4358	Ga0104363_108
WCC8	2	intact	140	54	25447	71112	45666	PHAGE_Lactob_Sha1_NC_019489(8)	0.4344	Ga0104363_103

## Sheet: L. plantarum
Strain	Number	Completeness	Score	# Total Proteins	Start Position	End Position	Region Length	Most Common Phage	GC %	Region（Scafford）
DHLJZD4L1	1	intact	150	60	74	47726	47653	PHAGE_Lactob_Sha1_NC_019489(18)	0.4064	12
DHLJZD4L1	2	questionable	80	26	33972	63795	29824	PHAGE_Lactob_Lrm1_NC_011104(3)	0.4118	13
DHLJZD4L1	3	intact	150	49	53950	89330	35381	PHAGE_Lactob_phig1e_NC_004305(22)	0.4269	13
DHLJZD13L6	1	intact	140	77	183	53297	53115	PHAGE_Oenoco_phiS13_NC_023560(16)	0.4207	20
DHLJZD16L2	1	intact	110	55	23908	63852	39945	PHAGE_Lister_B025_NC_009812(11)	0.415	3
DHLJZD16L2	2	intact	150	56	23757	64265	40509	PHAGE_Lactob_Sha1_NC_019489(32)	0.3987	6
DHLJZD16L2	3	incomplete	60	27	21176	56512	35337	PHAGE_Lactob_Sha1_NC_019489(3)	0.4343	9
DHLJZD16L2	4	incomplete	40	8	205	6855	6651	PHAGE_Lactob_phiAT3_NC_005893(2)	0.3729	23
DHLJZD18L5	1	intact	150	59	254229	297349	43121	PHAGE_Lactob_phig1e_NC_004305(11)	0.4076	1
DHLJZD18L5	2	incomplete	50	23	312323	347250	34928	PHAGE_Lactob_Sha1_NC_019489(3)	0.434	1
DHLJZD18L5	3	intact	150	56	139295	180428	41134	PHAGE_Lactob_Sha1_NC_019489(26)	0.4075	3
DHLJZD19L5	1	intact	130	29	2	26569	26568	PHAGE_Lactob_Sha1_NC_019489(20)	0.4179	3
DHLJZD19L5	2	questionable	70	51	8177	43450	35274	PHAGE_Lactob_phig1e_NC_004305(6)	0.4131	23
DHLJZD19L5	3	incomplete	50	8	1	4432	4432	PHAGE_Bacter_Diva_NC_028788(2)	0.4106	48
DHLJZD20L2	1	intact	150	55	448633	490468	41836	PHAGE_Lactob_Sha1_NC_019489(27)	0.4116	1
DHLJZD20L2	2	intact	140	57	894	39457	38564	PHAGE_Lactob_phig1e_NC_004305(7)	0.4143	6
DHLJZD20L2	3	incomplete	60	28	39983	63285	23303	PHAGE_Entero_vB_EfaS_AL2_NC_042127(2)	0.4161	6
DHLJZD21L1	1	incomplete	20	34	1872	22513	20642	PHAGE_Lactob_Sha1_NC_019489(10)	0.4083	14
DHLJZD21L1	2	intact	150	93	288	55988	55701	PHAGE_Lactob_Sha1_NC_019489(11)	0.4103	15
DHLJZD21L1	3	incomplete	50	12	1	8256	8256	PHAGE_Bacter_Diva_NC_028788(2)	0.3728	39
DHLJZD23L2	1	intact	150	53	66287	108106	41820	PHAGE_Lactob_Sha1_NC_019489(26)	0.4116	1
DHLJZD23L2	2	incomplete	50	30	95280	121957	26678	PHAGE_Lactob_Sha1_NC_019489(3)	0.4113	6
DHLJZD23L2	3	intact	140	53	124166	160163	35998	PHAGE_Lactob_phig1e_NC_004305(7)	0.4192	6
DHLJZD24L1	1	incomplete	60	25	366750	387940	21191	PHAGE_Lister_B025_NC_009812(9)	0.4251	1
DHLJZD24L1	2	intact	130	75	115680	167202	51523	PHAGE_Lactob_LBR48_NC_027990(26)	0.4379	2
DHLJZD24L1	3	intact	130	74	38437	89422	50986	PHAGE_Oenoco_phiS13_NC_023560(15)	0.4167	8
DHLJZD24L1	4	incomplete	30	24	187	25610	25424	PHAGE_Lactob_PLE2_NC_031036(5)	0.4115	14
DHLJZD24L1	5	incomplete	20	13	390	19762	19373	PHAGE_Clostr_phiCTC2A_NC_030949(1)	0.4053	26
DHLJZD25L1	1	intact	110	53	25000	63991	38992	PHAGE_Lister_B025_NC_009812(10)	0.4147	1
DHLJZD25L1	2	intact	150	57	371381	415363	43983	PHAGE_Lactob_Sha1_NC_019489(22)	0.4076	2
DHLJZD25L1	3	intact	110	59	234838	279957	45120	PHAGE_Oenoco_phiS13_NC_023560(15)	0.4115	5
DHLJZD25L1	4	incomplete	50	15	131028	156790	25763	PHAGE_Oenoco_phiS13_NC_023560(1)	0.4232	7
DHLJZD25L1	5	questionable	70	8	1	5010	5010	PHAGE_Staphy_SPbeta_like_NC_029119(2)	0.4074	15
DHLJZD25L1	6	incomplete	20	12	48	10830	10783	PHAGE_Achrom_JWAlpha_NC_023556(1)	0.368	20
DHLJZD26L1	1	intact	150	58	31033	72029	40997	PHAGE_Lactob_phig1e_NC_004305(24)	0.4248	6
DHLJZD26L1	2	intact	150	60	57830	96627	38798	PHAGE_Lactob_Sha1_NC_019489(22)	0.4069	11
DHLJZD29L2	1	intact	150	52	137947	175847	37901	PHAGE_Lactob_Sha1_NC_019489(19)	0.4089	2
DHLJZD29L2	2	intact	110	55	231715	272325	40611	PHAGE_Lister_B025_NC_009812(9)	0.4064	4
DHLJZD29L2	3	incomplete	50	24	69	19782	19714	PHAGE_Staphy_StB20_like_NC_028821(3)	0.4173	10
FCQHC24L1	1	intact	110	72	136665	193388	56724	PHAGE_Oenoco_phiS13_NC_023560(15)	0.42	2
FCQHC24L1	2	intact	150	49	60766	105143	44378	PHAGE_Lactob_phig1e_NC_004305(13)	0.3985	7
FCQHC25L4	1	incomplete	30	11	708	18053	17346	PHAGE_Strept_YMC_2011_NC_018285(1)	0.4187	10
FCQHC25L4	2	intact	150	50	71449	104391	32943	PHAGE_Lactob_Sha1_NC_019489(12)	0.4057	11
FCQHC25L4	3	intact	110	59	3722	39823	36102	PHAGE_Lactob_phig1e_NC_004305(9)	0.408	23
FCQHC25L4	4	incomplete	30	15	69	11163	11095	PHAGE_Lactob_Sha1_NC_019489(2)	0.425	31
FCQNA23M1	1	intact	150	62	136724	178071	41348	PHAGE_Lactob_Sha1_NC_019489(18)	0.4093	2
FCQNA23M1	2	intact	100	58	8535	55921	47387	PHAGE_Oenoco_phiS13_NC_023560(15)	0.4126	4
FCQNA23M1	3	intact	110	56	64351	104378	40028	PHAGE_Lister_B025_NC_009812(9)	0.407	5
FCQNA27M4	1	intact	150	61	467784	513451	45668	PHAGE_Lactob_Sha1_NC_019489(54)	0.4128	1
FCQNA27M4	2	intact	140	62	73326	116188	42863	PHAGE_Lactob_phig1e_NC_004305(11)	0.4075	3
FCQNA27M4	3	questionable	80	22	128242	170033	41792	PHAGE_Staphy_StB20_like_NC_028821(3)	0.4309	5
FCQNA28M4	1	intact	150	51	60447	104643	44197	PHAGE_Lactob_phig1e_NC_004305(6)	0.4069	1
FCQNA28M4	2	intact	130	62	236762	288972	52211	PHAGE_Oenoco_phi9805_NC_023559(16)	0.4133	2
FCQNA28M4	3	questionable	70	23	160877	176734	15858	PHAGE_Staphy_IME_SA4_NC_029025(2)	0.4197	5
FCQNA28M4	4	intact	100	49	239	36214	35976	PHAGE_Lister_B025_NC_009812(10)	0.4058	11
FCQNA29M3	1	intact	100	51	151043	188783	37741	PHAGE_Oenoco_phi9805_NC_023559(15)	0.4253	3
FCQNA29M3	2	questionable	80	26	188895	217921	29027	PHAGE_Staphy_IME_SA4_NC_029025(2)	0.4072	3
FCQNA29M3	3	intact	150	54	281544	322020	40477	PHAGE_Lactob_Sha1_NC_019489(37)	0.4166	4
FCQNA30M6	1	incomplete	20	16	509536	521927	12392	PHAGE_Entero_phiEF24C_NC_009904(3)	0.4446	2
FCQNA30M6	2	intact	100	55	565593	604482	38890	PHAGE_Lister_B025_NC_009812(10)	0.4154	2
FCQNA30M6	3	intact	150	55	68309	111173	42865	PHAGE_Lactob_Sha1_NC_019489(31)	0.4112	3
FCQNA30M6	4	questionable	90	31	141735	173538	31804	PHAGE_Oenoco_phiS13_NC_023560(15)	0.4262	7
FCQNA30M6	5	incomplete	50	34	173567	203733	30167	PHAGE_Lactob_phig1e_NC_004305(8)	0.4023	7
FCQNA31M2	1	incomplete	20	26	203645	225932	22288	PHAGE_Lactob_LF1_NC_019486(3)	0.3985	1
FCQNA31M2	2	incomplete	60	17	6500	20863	14364	PHAGE_Strept_315.2_NC_004585(3)	0.4146	10
FCQNA31M2	3	questionable	70	21	4968	25821	20854	PHAGE_Oenoco_phi9805_NC_023559(16)	0.4286	15
FCQNA31M2	4	intact	150	63	5458	48708	43251	PHAGE_Lactob_Sha1_NC_019489(26)	0.4148	23
FCQNA31M2	5	intact	100	53	1505	36301	34797	PHAGE_Lister_B025_NC_009812(9)	0.4273	24
FCQNA31M2	6	intact	140	34	464	26853	26390	PHAGE_Lactob_phig1e_NC_004305(19)	0.4238	32
FCQNA32M4	1	intact	150	55	135541	178170	42630	PHAGE_Lactob_Sha1_NC_019489(27)	0.4071	3
FCQNA32M4	2	intact	110	53	222689	263348	40660	PHAGE_Lister_B025_NC_009812(10)	0.4131	4
FCQNA32M4	3	questionable	70	27	61978	101998	40021	PHAGE_Lactob_Sha1_NC_019489(3)	0.4151	5
FCQNA32M4	4	intact	140	59	96344	138174	41831	PHAGE_Lactob_phig1e_NC_004305(8)	0.4097	5
FCQNA34M6	1	intact	150	49	5073	34479	29407	PHAGE_Lactob_Sha1_NC_019489(24)	0.4105	4
FCQNA34M6	2	questionable	70	25	25576	55582	30007	PHAGE_Entero_IME_EFm5_NC_028826(3)	0.4065	9
FCQNA34M6	3	intact	100	57	54739	96652	41914	PHAGE_Oenoco_phiS13_NC_023560(15)	0.4242	9
FCQNA34M6	4	incomplete	40	37	116	22177	22062	PHAGE_Lactob_Sha1_NC_019489(15)	0.4072	11
FCQNA34M6	5	intact	120	24	153	22719	22567	PHAGE_Lactob_Sha1_NC_019489(21)	0.4171	15
FCQNA34M6	6	intact	120	56	23834	62674	38841	PHAGE_Lister_B025_NC_009812(10)	0.416	17
FCQNA35M1	1	intact	150	58	221999	265134	43136	PHAGE_Lactob_Sha1_NC_019489(20)	0.41	1
FCQNA35M1	2	incomplete	60	24	427695	443751	16057	PHAGE_Strept_315.2_NC_004585(3)	0.4201	2
FCQNA35M1	3	intact	110	54	1	39610	39610	PHAGE_Oenoco_phi9805_NC_023559(16)	0.417	5
FCQNA35M1	4	intact	110	52	23767	57650	33884	PHAGE_Lister_B025_NC_009812(9)	0.4165	12
FFJLY44L1	1	intact	150	46	133849	169236	35388	PHAGE_Lactob_Sha1_NC_019489(21)	0.4129	6
FFJLY44L1	2	incomplete	60	28	13157	40211	27055	PHAGE_Lactob_Sha1_NC_019489(3)	0.4103	15
FFJLY44L1	3	intact	150	48	42447	74585	32139	PHAGE_Lactob_phig1e_NC_004305(6)	0.4199	15
FFJNDD7M7	1	intact	150	62	142142	188611	46470	PHAGE_Lactob_phig1e_NC_004305(8)	0.4124	17
FGDLZ1M5	1	intact	150	58	639835	680526	40692	PHAGE_Lactob_Sha1_NC_019489(26)	0.411	1
FGDLZ1M5	2	intact	100	50	3835	39468	35634	PHAGE_Oenoco_phi9805_NC_023559(16)	0.4216	13
FGDLZ2M10	1	intact	150	59	139029	179527	40499	PHAGE_Lactob_Sha1_NC_019489(27)	0.4112	1
FGDLZ2M10	2	intact	110	62	40	47148	47109	PHAGE_Oenoco_phi9805_NC_023559(16)	0.4111	13
FGDLZ6M2	1	intact	150	45	457476	491067	33592	PHAGE_Lactob_phig1e_NC_004305(19)	0.43	1
FGDLZ6M2	2	incomplete	60	21	71911	87734	15824	PHAGE_Lactob_Sha1_NC_019489(3)	0.4201	3
FGDLZ6M2	3	incomplete	20	19	261485	280611	19127	PHAGE_Lactob_phig1e_NC_004305(3)	0.3979	4
FGDLZ6M2	4	questionable	70	33	7788	36490	28703	PHAGE_Oenoco_phiS13_NC_023560(15)	0.4307	17
FGDLZ6M2	5	questionable	70	20	1	12261	12261	PHAGE_Lactob_phiAT3_NC_005893(2)	0.3987	19
FGDLZ8M3	1	intact	130	53	527593	573118	45526	PHAGE_Lister_A118_NC_003216(7)	0.4145	1
FGDLZ8M3	2	intact	130	63	141293	194122	52830	PHAGE_Oenoco_phi9805_NC_023559(16)	0.4149	3
FGDLZ9M2	1	intact	130	52	60816	104651	43836	PHAGE_Lactob_phig1e_NC_004305(7)	0.4065	1
FGDLZ9M2	2	intact	130	62	236798	289008	52211	PHAGE_Oenoco_phi9805_NC_023559(16)	0.4134	3
FGDLZ10M8	1	intact	130	52	60816	104651	43836	PHAGE_Lactob_phig1e_NC_004305(7)	0.4065	1
FGDLZ10M8	2	intact	130	63	141293	194122	52830	PHAGE_Oenoco_phi9805_NC_023559(16)	0.4149	3
FGSYC22_5_L2	1	intact	150	80	36457	110454	73998	PHAGE_Lactob_phig1e_NC_004305(23)	0.4303	5
FGSYC22_5_L2	2	incomplete	60	13	1322	8080	6759	PHAGE_Escher_RCS47_NC_042128(2)	0.3721	36
FGSYC67M2	1	questionable	70	18	178525	193053	14529	PHAGE_Entero_EFRM31_NC_015270(2)	0.4165	2
FGSYC67M2	2	intact	100	47	4623	40274	35652	PHAGE_Oenoco_phi9805_NC_023559(16)	0.4217	4
FGSYC67M2	3	incomplete	50	14	94466	120298	25833	PHAGE_Oenoco_phiS13_NC_023560(1)	0.4228	5
FGSYC67M2	4	intact	150	64	35631	82626	46996	PHAGE_Lactob_Sha1_NC_019489(20)	0.4079	9
FGSYC67M2	5	incomplete	50	19	24986	38757	13772	PHAGE_Lactob_Sha1_NC_019489(3)	0.4174	25
FGSYC67M2	6	incomplete	20	11	6412	16518	10107	PHAGE_Achrom_JWAlpha_NC_023556(1)	0.3604	34
FGSZY33M3	1	intact	150	47	57993	98701	40709	PHAGE_Lactob_Sha1_NC_019489(23)	0.4168	8
FGSZY33M3	2	questionable	70	22	17930	52876	34947	PHAGE_Lactob_Sha1_NC_019489(3)	0.4048	15
FGSZY33M3	3	intact	100	49	46934	82567	35634	PHAGE_Oenoco_phi9805_NC_023559(16)	0.4216	15
FHeNa1501_8G3	1	intact	150	62	1296	49187	47892	PHAGE_Lactob_phig1e_NC_004305(8)	0.413	8
FHuNHHMY6M5	1	incomplete	50	31	1133	26042	24910	PHAGE_Lister_B025_NC_009812(9)	0.4168	1
FHuNHHMY6M5	2	intact	150	53	62752	102979	40228	PHAGE_Lactob_phig1e_NC_004305(24)	0.4147	1
FHuNHHMY6M5	3	questionable	80	22	251145	284449	33305	PHAGE_Staphy_IME_SA4_NC_029025(2)	0.4138	2
FHuNHHMY6M5	4	intact	130	23	995	25669	24675	PHAGE_Lactob_Sha1_NC_019489(10)	0.4195	3
FHuNHHMY6M5	5	intact	130	29	1239	30839	29601	PHAGE_Lactob_phig1e_NC_004305(6)	0.424	4
FHuNHHMY6M5	6	incomplete	20	27	123	16819	16697	PHAGE_Lactob_Sha1_NC_019489(7)	0.4103	16
FHuNHHMY6M5	7	incomplete	20	25	23993	35985	11993	PHAGE_Lactob_PLE2_NC_031036(6)	0.4102	22
FHuNHHMY13M5	1	intact	150	62	392497	444012	51516	PHAGE_Lactob_Sha1_NC_019489(17)	0.4109	1
FHuNHHMY13M5	2	questionable	70	23	164065	193485	29421	PHAGE_Staphy_IME_SA4_NC_029025(2)	0.4215	3
FHuNHHMY13M5	3	intact	150	50	245829	281487	35659	PHAGE_Lactob_phig1e_NC_004305(7)	0.4175	4
FHuNHHMY13M5	4	intact	120	72	60260	112586	52327	PHAGE_Oenoco_phiS13_NC_023560(16)	0.4118	6
FHuNHHMY13M5	5	intact	120	56	121745	168612	46868	PHAGE_Lactob_phijl1_NC_006936(15)	0.4161	6
FHuNHHMY13M5	6	intact	100	58	615	44784	44170	PHAGE_Lister_B025_NC_009812(10)	0.4216	17
FHuNHHMY22M4	1	intact	140	58	266475	314289	47815	PHAGE_Lactob_phig1e_NC_004305(7)	0.4049	2
FHuNHHMY22M4	2	incomplete	40	16	304309	319797	15489	PHAGE_Lactob_Sha1_NC_019489(3)	0.4201	2
FHuNHHMY22M4	3	intact	100	61	254722	297390	42669	PHAGE_Lactob_LfeSau_NC_029068(10)	0.4103	3
FHuNHHMY24M8	1	intact	150	55	60583	104679	44097	PHAGE_Lactob_phig1e_NC_004305(9)	0.4108	1
FHuNHHMY24M8	2	questionable	70	24	223375	238814	15440	PHAGE_Staphy_IME_SA4_NC_029025(2)	0.4206	2
FHuNHHMY24M8	3	questionable	90	25	101837	144135	42299	PHAGE_Staphy_StB20_like_NC_028821(3)	0.4329	6
FHuNHHMY71L1	1	incomplete	60	24	317557	332995	15439	PHAGE_Staphy_phiPV83_NC_002486(3)	0.4192	1
FHuNHHMY71L1	2	intact	150	64	4109	50317	46209	PHAGE_Lactob_Sha1_NC_019489(29)	0.4067	2
FJLHD2M9	1	intact	150	60	1120	66271	65152	PHAGE_Lactob_phig1e_NC_004305(8)	0.4226	7
FJLHD4M3	1	incomplete	60	23	428124	444172	16049	PHAGE_Strept_315.2_NC_004585(3)	0.42	2
FJLHD4M3	2	intact	150	54	285621	328336	42716	PHAGE_Lactob_Sha1_NC_019489(19)	0.415	3
FJLHD4M3	3	intact	120	73	135816	189209	53394	PHAGE_Oenoco_phiS13_NC_023560(15)	0.4136	4
FJLHD9M2	1	intact	150	56	68622	113776	45155	PHAGE_Lactob_Sha1_NC_019489(38)	0.4111	1
FJLHD9M2	2	incomplete	20	16	34623	47014	12392	PHAGE_Entero_phiEF24C_NC_009904(3)	0.4448	14
FJLHD9M2	3	intact	120	73	343	47195	46853	PHAGE_Oenoco_phi9805_NC_023559(16)	0.4129	21
FJLHD9M9	1	intact	150	56	68622	113776	45155	PHAGE_Lactob_Sha1_NC_019489(38)	0.4111	1
FJLHD9M9	2	incomplete	20	16	34623	47014	12392	PHAGE_Entero_phiEF24C_NC_009904(3)	0.4448	14
FJLHD9M9	3	intact	120	73	343	47195	46853	PHAGE_Oenoco_phi9805_NC_023559(16)	0.4129	21
FJLHD20M4	1	intact	150	50	640751	695696	54946	PHAGE_Lactob_Sha1_NC_019489(34)	0.4068	1
FJLHD20M4	2	intact	150	97	105112	191721	86610	PHAGE_Lactob_phig1e_NC_004305(6)	0.4172	4
FJLHD20M4	3	incomplete	50	13	20256	27529	7274	PHAGE_Lactob_phiAT3_NC_005893(2)	0.3743	15
FJLHD37M1	1	questionable	80	36	105614	128297	22684	PHAGE_Lactob_phig1e_NC_004305(11)	0.4061	1
FJLHD37M1	2	questionable	70	24	124734	156512	31779	PHAGE_Entero_IME_EFm5_NC_028826(3)	0.4036	1
FJLHD37M1	3	questionable	70	17	222798	236987	14190	PHAGE_Strept_315.2_NC_004585(3)	0.4156	2
FJLHD37M1	4	intact	150	55	136944	177894	40951	PHAGE_Lactob_Sha1_NC_019489(26)	0.4076	3
FJLHD46M1	1	questionable	70	26	122776	165118	42343	PHAGE_Staphy_StB20_like_NC_028821(3)	0.4349	1
FJLHD46M1	2	incomplete	20	27	216	23442	23227	PHAGE_Lactob_Sha1_NC_019489(13)	0.4199	4
FJLHD46M1	3	intact	150	40	212633	243080	30448	PHAGE_Lactob_Sha1_NC_019489(5)	0.4169	5
FJLHD46M1	4	incomplete	60	43	110	23679	23570	PHAGE_Lactob_Sha1_NC_019489(14)	0.4166	12
FJLHD46M1	5	incomplete	20	27	31	16018	15988	PHAGE_Lactob_phig1e_NC_004305(4)	0.4024	14
FJLHD46M1	6	intact	110	63	50677	90056	39380	PHAGE_Lister_B025_NC_009812(9)	0.4137	14
FJLHD48M1	1	intact	150	53	132882	175947	43066	PHAGE_Lactob_Sha1_NC_019489(39)	0.4039	1
FJLHD48M1	2	intact	150	60	81692	122529	40838	PHAGE_Lactob_phig1e_NC_004305(27)	0.4149	3
FJLHD48M1	3	questionable	80	23	178634	193892	15259	PHAGE_Entero_vB_EfaS_AL2_NC_042127(3)	0.4215	5
FJLHD48M1	4	intact	120	58	34312	79931	45620	PHAGE_Oenoco_phiS13_NC_023560(15)	0.4129	6
FJLHD48M1	5	incomplete	50	12	6370	21100	14731	PHAGE_Staphy_SPbeta_like_NC_029119(2)	0.4066	23
FJLHD57M1	1	intact	100	59	147282	194972	47691	PHAGE_Lister_B025_NC_009812(10)	0.4208	5
FJLHD57M1	2	intact	100	67	1231	49379	48149	PHAGE_Oenoco_phiS13_NC_023560(16)	0.4176	6
FJSCZD4L4	1	intact	150	54	120065	160025	39961	PHAGE_Lactob_Sha1_NC_019489(28)	0.4078	2
FJSCZD4L4	2	intact	110	63	66820	112626	45807	PHAGE_Lactob_Lj965_NC_005355(16)	0.4132	9
FJSCZD5L9	1	intact	150	54	120065	160025	39961	PHAGE_Lactob_Sha1_NC_019489(28)	0.4078	2
FJSCZD5L9	2	intact	110	61	38420	85171	46752	PHAGE_Lactob_Lj965_NC_005355(16)	0.412	9
FJSNJPK4G1	1	intact	150	59	142087	189738	47652	PHAGE_Lactob_phig1e_NC_004305(7)	0.4133	7
FJSWX14L1	1	questionable	70	25	427628	444816	17189	PHAGE_Strept_315.2_NC_004585(3)	0.4231	2
FJSWX14L1	2	intact	150	54	285612	328318	42707	PHAGE_Lactob_Sha1_NC_019489(19)	0.415	4
FJSWX14L1	3	intact	140	60	23912	62854	38943	PHAGE_Lister_B025_NC_009812(9)	0.4147	8
FNXYCHL89L1	1	intact	150	57	68773	110956	42184	PHAGE_Lactob_Sha1_NC_019489(34)	0.4055	4
FNXYCHL89L1	2	intact	100	34	86424	119775	33352	PHAGE_Oenoco_phiS13_NC_023560(15)	0.425	8
FNXYCHL89L1	3	incomplete	30	27	757	15444	14688	PHAGE_Lactob_LBR48_NC_027990(4)	0.3864	14
FNXYCHL89L1	4	incomplete	10	20	1310	11002	9693	PHAGE_Lactob_LfeSau_NC_029068(7)	0.4148	19
FNXYCHL89L1	5	incomplete	60	27	14062	35509	21448	PHAGE_Lister_B025_NC_009812(10)	0.4271	19
FNXYCHL89L5	1	intact	150	51	329961	368812	38852	PHAGE_Lactob_Sha1_NC_019489(9)	0.4222	1
FNXYCHL89L5	2	intact	150	57	60278	101131	40854	PHAGE_Lactob_Sha1_NC_019489(37)	0.402	9
FNXYCHL89L5	3	intact	150	52	1190	42723	41534	PHAGE_Lactob_phig1e_NC_004305(7)	0.4137	13
FSCDJY69L1	1	intact	150	53	369213	421536	52324	PHAGE_Lactob_Sha1_NC_019489(25)	0.4271	2
FSCDJY69L1	2	questionable	70	21	257807	292170	34364	PHAGE_Lactob_Sha1_NC_019489(3)	0.4043	3
FSCDJY69L1	3	intact	150	64	284729	323925	39197	PHAGE_Lactob_phig1e_NC_004305(9)	0.4085	3
FSCDJY69L1	4	intact	110	57	195658	234791	39134	PHAGE_Lister_B025_NC_009812(11)	0.4158	6
FSCDJY69L1	5	incomplete	20	12	484	6922	6439	PHAGE_Achrom_JWAlpha_NC_023556(1)	0.3679	25
FSCDJY73L1	1	intact	150	53	369213	421536	52324	PHAGE_Lactob_Sha1_NC_019489(25)	0.4271	2
FSCDJY73L1	2	questionable	70	21	257759	292122	34364	PHAGE_Lactob_Sha1_NC_019489(3)	0.4043	3
FSCDJY73L1	3	intact	150	64	284681	323877	39197	PHAGE_Lactob_phig1e_NC_004305(9)	0.4085	3
FSCDJY73L1	4	intact	110	57	195658	234791	39134	PHAGE_Lister_B025_NC_009812(11)	0.4158	6
FSCDJY73L1	5	incomplete	20	12	484	6922	6439	PHAGE_Achrom_JWAlpha_NC_023556(1)	0.3679	25
FSCDJY76L1	1	intact	150	57	69266	117444	48179	PHAGE_Lactob_Sha1_NC_019489(25)	0.4219	2
FSCDJY76L1	2	questionable	70	26	70221	91396	21176	PHAGE_Staphy_StB20_like_NC_028821(3)	0.4276	9
FSCDJY76L1	3	incomplete	60	12	25025	31703	6679	PHAGE_Staphy_SPbeta_like_NC_029119(2)	0.3789	23
FSCDJY92L1	1	questionable	90	56	23929	63337	39409	PHAGE_Lister_B025_NC_009812(11)	0.4135	1
FSCDJY92L1	2	intact	110	69	131129	187863	56735	PHAGE_Oenoco_phi9805_NC_023559(16)	0.42	2
FSCDJY92L1	3	intact	150	59	169566	214793	45228	PHAGE_Lactob_Sha1_NC_019489(36)	0.4149	4
FSCDJY92L1	4	incomplete	50	14	207473	218052	10580	PHAGE_Oenoco_phiS13_NC_023560(1)	0.3917	6
FSCDJY93L1	1	intact	150	29	218972	246014	27043	PHAGE_Lactob_phig1e_NC_004305(15)	0.4276	2
FSCDJY93L1	2	incomplete	20	32	85	21743	21659	PHAGE_Lactob_Sha1_NC_019489(9)	0.4306	3
FSCDJY93L1	3	questionable	90	25	75641	107401	31761	PHAGE_Entero_EFRM31_NC_015270(2)	0.4077	12
FSCDJY93L1	4	questionable	90	55	34230	73327	39098	PHAGE_Lister_B025_NC_009812(11)	0.4161	15
FSCDJY93L1	5	incomplete	50	9	53362	59437	6076	PHAGE_Entero_ST104_NC_005841(1)	0.3739	22
FSCDJY93L1	6	intact	150	35	40	27429	27390	PHAGE_Lactob_Sha1_NC_019489(20)	0.4194	26
FSCDJY93L1	7	questionable	70	37	1	24054	24054	PHAGE_Oenoco_phiS13_NC_023560(15)	0.4328	32
FSCPS6L4	1	intact	150	63	81989	123870	41882	PHAGE_Lactob_phig1e_NC_004305(24)	0.427	2
FSCPS6L4	2	incomplete	20	18	127745	140136	12392	PHAGE_Entero_phiEF24C_NC_009904(3)	0.4452	2
FSCPS6L4	3	intact	100	56	163275	209180	45906	PHAGE_Lister_B025_NC_009812(10)	0.4267	6
FSCPS6L4	4	intact	120	28	60526	83174	22649	PHAGE_Lactob_jlb1_NC_024206(20)	0.4251	7
FSCPS6L4	5	incomplete	30	25	77827	109125	31299	PHAGE_Lactob_Sha1_NC_019489(4)	0.4245	7
FSCPS8L3	1	intact	130	62	234812	287022	52211	PHAGE_Oenoco_phi9805_NC_023559(16)	0.4133	2
FSCPS8L3	2	intact	150	51	71207	112493	41287	PHAGE_Lactob_Sha1_NC_019489(20)	0.4037	8
FSCPS8L3	3	questionable	80	44	51006	82350	31345	PHAGE_Lactob_phig1e_NC_004305(5)	0.4157	13
FSCPS35L5	1	intact	120	55	23912	63514	39603	PHAGE_Lister_B025_NC_009812(9)	0.4109	2
FSCPS35L5	2	questionable	70	19	14634	29568	14935	PHAGE_Staphy_IME_SA4_NC_029025(2)	0.4033	7
FSCPS35L5	3	intact	130	73	30213	83069	52857	PHAGE_Oenoco_phiS13_NC_023560(15)	0.4135	7
FXJCJ22M3	1	incomplete	50	21	275364	291170	15807	PHAGE_Strept_315.2_NC_004585(3)	0.422	2
FXJCJ22M3	2	questionable	70	26	121621	157093	35473	PHAGE_Staphy_StB20_like_NC_028821(3)	0.4324	6
FXJCJ22M3	3	intact	150	54	8878	52111	43234	PHAGE_Lactob_Sha1_NC_019489(36)	0.4123	7
FXJCJ22M3	4	intact	150	63	62212	106106	43895	PHAGE_Lactob_phig1e_NC_004305(13)	0.4093	8
FXJCJ25M3	1	intact	150	61	2724	46935	44212	PHAGE_Lactob_phig1e_NC_004305(21)	0.415	5
FXJCJ25M3	2	questionable	80	26	1055	17756	16702	PHAGE_Lactob_Sha1_NC_019489(3)	0.4065	19
FXJCJ26M6	1	intact	150	59	168062	225030	56969	PHAGE_Lactob_Sha1_NC_019489(41)	0.4038	2
FXJCJ26M6	2	incomplete	20	9	191686	198155	6470	PHAGE_Mycoba_ScottMcG_NC_011269(1)	0.4737	6
FXJCJ26M6	3	incomplete	40	21	66574	95561	28988	PHAGE_Entero_phi92_NC_023693(4)	0.3761	11
FXJCJ26M6	4	intact	150	61	1269	45589	44321	PHAGE_Lactob_phig1e_NC_004305(8)	0.4136	15
FXJKS16M1	1	intact	100	19	542767	561779	19013	PHAGE_Lactob_Sha1_NC_019489(12)	0.4291	1
FXJKS16M1	2	intact	120	71	155180	230366	75187	PHAGE_Oenoco_phi9805_NC_023559(16)	0.4273	4
FXJKS16M1	3	intact	120	54	72020	113518	41499	PHAGE_Lister_B025_NC_009812(9)	0.4101	7
FXJKS16M1	4	questionable	80	41	104	28852	28749	PHAGE_Lactob_Sha1_NC_019489(18)	0.4076	9
FXJKS16M1	5	incomplete	20	10	155	18890	18736	PHAGE_Achrom_JWAlpha_NC_023556(1)	0.4056	16
FXJKS18M4	1	questionable	70	29	1621	27631	26011	PHAGE_Entero_DE3_NC_042057(1)	0.4057	2
FXJKS18M4	2	intact	150	68	263220	310638	47419	PHAGE_Lactob_phig1e_NC_004305(7)	0.4096	3
FXJKS21M3	1	intact	120	44	46560	93207	46648	PHAGE_Lactob_phig1e_NC_004305(5)	0.4086	2
FXJKS33M3	1	questionable	90	44	17294	50662	33369	PHAGE_Oenoco_phiS13_NC_023560(15)	0.4262	2
FXJKS33M3	2	questionable	80	24	50774	82627	31854	PHAGE_Lactob_Sha1_NC_019489(3)	0.4045	2
FXJKS33M3	3	intact	150	56	102	41400	41299	PHAGE_Lactob_phig1e_NC_004305(26)	0.4221	5
FXJKS33M3	4	intact	140	45	45263	83606	38344	PHAGE_Lactob_Sha1_NC_019489(14)	0.4235	14
FXJKS33M3	5	intact	130	52	29777	72981	43205	PHAGE_Lactob_Sha1_NC_019489(23)	0.4057	15
FXJSW29M6	1	intact	150	64	123156	187693	64538	PHAGE_Oenoco_phiS13_NC_023560(16)	0.4185	2
FXJSW29M6	2	questionable	70	30	21675	40231	18557	PHAGE_Entero_DE3_NC_042057(1)	0.3971	14
FXJWS1M3	1	intact	150	57	467102	510140	43039	PHAGE_Lactob_Sha1_NC_019489(28)	0.4067	2
FXJWS1M3	2	questionable	80	20	260335	295610	35276	PHAGE_Staphy_IME_SA4_NC_029025(2)	0.4131	4
FXJWS1M3	3	questionable	90	52	284538	320576	36039	PHAGE_Oenoco_phiS13_NC_023560(15)	0.4244	4
FXJWS5M4	1	intact	150	54	167014	223912	56899	PHAGE_Lactob_Sha1_NC_019489(38)	0.4069	1
FXJWS5M4	2	questionable	80	20	55384	70624	15241	PHAGE_Lactob_Sha1_NC_019489(3)	0.4213	4
FXJWS5M4	3	intact	130	66	34312	86604	52293	PHAGE_Oenoco_phiS13_NC_023560(16)	0.4138	5
FXJWS5M4	4	incomplete	50	8	749	7730	6982	PHAGE_Staphy_SPbeta_like_NC_029119(2)	0.438	33
FXJWS11M2	1	questionable	70	22	3607	21431	17825	PHAGE_Oenoco_phiS13_NC_023560(15)	0.4347	22
FXJWS11M2	2	incomplete	20	31	21333	39491	18159	PHAGE_Lactob_phig1e_NC_004305(6)	0.3979	22
FXJWS11M2	3	questionable	80	55	666	32100	31435	PHAGE_Lister_B025_NC_009812(11)	0.4133	23
FXJWS11M2	4	incomplete	20	11	278	10653	10376	PHAGE_Achrom_JWAlpha_NC_023556(1)	0.3679	28
FZJHZD26M2	1	incomplete	50	15	65451	91379	25929	PHAGE_Oenoco_phiS13_NC_023560(1)	0.4223	14
FZJHZD26M2	2	questionable	70	22	18396	53342	34947	PHAGE_Lactob_Sha1_NC_019489(3)	0.4048	15
FZJHZD26M2	3	intact	100	49	47400	83033	35634	PHAGE_Oenoco_phi9805_NC_023559(16)	0.4216	15
FZJHZD26M2	4	intact	150	54	136	42380	42245	PHAGE_Lactob_Sha1_NC_019489(23)	0.418	16
FZJTZ16M7	1	incomplete	20	30	135942	151096	15155	PHAGE_Lactob_Sha1_NC_019489(11)	0.4034	8
FZJTZ16M7	2	incomplete	50	12	3	15474	15472	PHAGE_Lactob_Lrm1_NC_011104(3)	0.397	10
FZJTZ16M7	3	incomplete	10	22	11911	24060	12150	PHAGE_Lactob_LBR48_NC_027990(4)	0.4087	10
FZJTZ16M7	4	intact	110	38	24100	55832	31733	PHAGE_Lister_A118_NC_003216(5)	0.4181	10
FZJTZ19M1	1	intact	150	26	472147	495479	23333	PHAGE_Lactob_phig1e_NC_004305(19)	0.4441	1
FZJTZ19M1	2	incomplete	50	15	129568	155330	25763	PHAGE_Oenoco_phiS13_NC_023560(1)	0.4232	6
FZJTZ19M1	3	questionable	90	34	142137	176023	33887	PHAGE_Oenoco_phiS13_NC_023560(15)	0.4228	7
FZJTZ19M1	4	incomplete	30	9	152679	160377	7699	PHAGE_Acinet_Acj61_NC_014661(1)	0.4482	8
FZJTZ19M1	5	intact	120	60	22234	63785	41552	PHAGE_Lister_B025_NC_009812(9)	0.4188	11
FZJTZ19M1	6	incomplete	20	30	87269	114102	26834	PHAGE_Lactob_phig1e_NC_004305(8)	0.4219	11
FZJTZ19M1	7	incomplete	20	11	110	18867	18758	PHAGE_Achrom_JWAlpha_NC_023556(1)	0.4055	17
FZJTZ19M1	8	incomplete	20	35	118	16082	15965	PHAGE_Lactob_phig1e_NC_004305(5)	0.3924	18
FZJTZ20M1	1	intact	150	53	66542	110064	43523	PHAGE_Lactob_Sha1_NC_019489(19)	0.412	1
FZJTZ20M1	2	intact	150	37	158376	187331	28956	PHAGE_Lactob_phig1e_NC_004305(21)	0.4336	8
FZJTZ20M1	3	intact	110	29	1	20647	20647	PHAGE_Lactob_phig1e_NC_004305(3)	0.4088	10
FZJTZ20M1	4	questionable	70	24	79829	114114	34286	PHAGE_Lactob_Sha1_NC_019489(3)	0.4041	12
FZJTZ20M1	5	incomplete	10	24	106673	117746	11074	PHAGE_Lactob_PLE3_NC_031125(4)	0.3937	12
FZJTZ20M1	6	intact	110	61	12343	51476	39134	PHAGE_Lister_B025_NC_009812(10)	0.4158	14
FZJTZ20M1	7	incomplete	20	20	75504	98649	23146	PHAGE_Lactob_phig1e_NC_004305(3)	0.4209	14
FZJTZ29M8	1	intact	150	61	65916	119064	53149	PHAGE_Lactob_Sha1_NC_019489(27)	0.4226	2
FZJTZ29M8	2	incomplete	40	31	1148	25895	24748	PHAGE_Lactob_phig1e_NC_004305(7)	0.4278	5
FZJTZ29M8	3	questionable	80	28	1220	29788	28569	PHAGE_Lactob_phijl1_NC_006936(15)	0.4214	13
FZJTZ31M7	1	questionable	90	21	258083	289253	31171	PHAGE_Entero_vB_EfaS_AL2_NC_042127(2)	0.4063	2
FZJTZ31M7	2	intact	110	58	285191	332646	47456	PHAGE_Oenoco_phi9805_NC_023559(16)	0.4158	2
FZJTZ31M7	3	intact	150	54	66405	109537	43133	PHAGE_Lactob_Sha1_NC_019489(34)	0.4129	3
FZJTZ31M7	4	incomplete	50	14	216684	227263	10580	PHAGE_Oenoco_phiS13_NC_023560(1)	0.3919	6
FZJTZ60M3	1	incomplete	50	16	412	12083	11672	PHAGE_Lactob_phig1e_NC_004305(3)	0.4194	1
FZJTZ60M3	2	intact	120	70	3065	55192	52128	PHAGE_Lactob_Lj965_NC_005355(14)	0.4091	2
FZJTZ60M3	3	intact	130	54	103	38853	38751	PHAGE_Lactob_phig1e_NC_004305(8)	0.4188	10
FZJTZ60M3	4	intact	150	60	70580	112117	41538	PHAGE_Lactob_Sha1_NC_019489(20)	0.4206	10
FZJTZ61M2	1	questionable	70	24	112571	128304	15734	PHAGE_Staphy_IME_SA4_NC_029025(2)	0.4137	3
FZJTZ61M2	2	intact	150	64	132135	176097	43963	PHAGE_Lactob_phig1e_NC_004305(11)	0.4133	3
FZJTZ61M2	3	intact	150	63	68889	112966	44078	PHAGE_Lactob_Sha1_NC_019489(26)	0.4139	4
FZJTZ61M2	4	incomplete	30	36	47299	77741	30443	PHAGE_Lactob_phig1e_NC_004305(6)	0.4189	13
FZJTZ61M2	5	intact	120	31	519	26284	25766	PHAGE_Lactob_phig1e_NC_004305(6)	0.4207	19
FZJTZ63M2	1	intact	130	52	60816	104651	43836	PHAGE_Lactob_phig1e_NC_004305(7)	0.4065	1
FZJTZ63M2	2	intact	130	63	141293	194122	52830	PHAGE_Oenoco_phi9805_NC_023559(16)	0.4149	3
5_2	1	intact	150	54	975405	1019555	44151	PHAGE_Lactob_Sha1_NC_019489(20)	0.4152	complete
5_2	2	intact	120	61	1487964	1530300	42337	PHAGE_Lactob_phig1e_NC_004305(13)	0.3956	complete
5_2	3	intact	150	51	2147045	2186574	39530	PHAGE_Lactob_phig1e_NC_004305(23)	0.4314	complete
10CH	1	intact	150	57	1012923	1054856	41934	PHAGE_Lactob_Sha1_NC_019489(27)	0.4044	chromosome
10CH	2	intact	150	59	2163582	2212281	48700	PHAGE_Lactob_phig1e_NC_004305(9)	0.4131	chromosome
B21	1	intact	150	52	1854269	1898886	44618	PHAGE_Lactob_Sha1_NC_019489(37)	0.4052	complete
B21	2	intact	110	71	2166887	2241887	75001	PHAGE_Lactob_Lj965_NC_005355(16)	0.4267	complete
CAUH2	1	intact	150	57	555724	597202	41479	PHAGE_Lactob_phig1e_NC_004305(11)	0.4019	complete
CAUH2	2	questionable	90	33	2135406	2167806	32401	PHAGE_Oenoco_phiS13_NC_023560(15)	0.4276	complete
CAUH2	3	incomplete	20	29	2170950	2187222	16273	PHAGE_Lactob_phig1e_NC_004305(6)	0.4055	complete
HFC8	1	incomplete	30	7	336866	345580	8715	PHAGE_Bacill_G_NC_023719(2)	0.433	complete
HFC8	2	intact	150	92	828792	915395	86604	PHAGE_Lactob_phig1e_NC_004305(7)	0.4183	complete
HFC8	3	incomplete	60	7	2068947	2073499	4553	PHAGE_Stx2_c_1717_NC_011357(2)	0.4235	complete
HFC8	4	intact	150	58	2952192	2998645	46454	PHAGE_Lactob_Sha1_NC_019489(24)	0.4129	complete
HFC8	5	questionable	90	15	460	9197	8738	PHAGE_Lactob_phiAT3_NC_005893(2)	0.3922	plasmid,pMK02
HFC8	6	intact	120	27	30712	54287	23576	PHAGE_Entero_EF62phi_NC_017732(2)	0.3802	plasmid,pMK02
HFC8	7	questionable	90	21	614	33059	32446	PHAGE_Escher_RCS47_NC_042128(2)	0.4239	plasmid,pMK03
HFC8	8	intact	130	36	23841	45467	21627	PHAGE_Ralsto_RSA1_NC_009382(1)	0.4112	plasmid,pMK04
HFC8	9	incomplete	50	28	552	11850	11299	PHAGE_Lactob_Sha1_NC_019489(8)	0.3873	plasmid,pMK07
JBE245	1	incomplete	50	19	36006	58468	22463	PHAGE_Lactob_Sha1_NC_019489(3)	0.4206	chromosome
JBE245	2	intact	140	62	570543	613405	42863	PHAGE_Lactob_phig1e_NC_004305(11)	0.4075	chromosome
JBE245	3	intact	150	58	1254805	1297448	42644	PHAGE_Lactob_Sha1_NC_019489(28)	0.4044	chromosome
JBE245	4	questionable	80	23	2171278	2213069	41792	PHAGE_Staphy_StB20_like_NC_028821(3)	0.4308	chromosome
JDM1	1	questionable	70	25	37804	54673	16870	PHAGE_Strept_315.2_NC_004585(3)	0.4243	complete
JDM1	2	intact	140	57	513507	552448	38942	PHAGE_Lister_B025_NC_009812(9)	0.4147	complete
JDM1	3	intact	150	54	1021445	1064151	42707	PHAGE_Lactob_Sha1_NC_019489(19)	0.415	complete
KP	1	intact	150	63	83886	138766	54881	PHAGE_Lactob_phig1e_NC_004305(27)	0.4258	complete
KP	2	questionable	70	18	646975	662187	15213	PHAGE_Staphy_IME_SA4_NC_029025(2)	0.4085	complete
KP	3	intact	120	56	1750262	1792588	42327	PHAGE_Lactob_phig1e_NC_004305(9)	0.414	complete
KP	4	intact	150	116	1807921	1895975	88055	PHAGE_Oenoco_phiS13_NC_023560(15)	0.4106	complete
KP	5	intact	150	57	2791295	2832854	41560	PHAGE_Lactob_Sha1_NC_019489(28)	0.4167	complete
KP	6	intact	150	61	3021084	3065860	44777	PHAGE_Lactob_Sha1_NC_019489(36)	0.4162	complete
LY_78	1	intact	150	54	159428	199073	39646	PHAGE_Lactob_Sha1_NC_019489(21)	0.4073	complete
LY_78	2	incomplete	60	25	2957811	2993232	35422	PHAGE_Lactob_Sha1_NC_019489(3)	0.4342	complete
LZ95	1	intact	120	55	1200693	1240586	39894	PHAGE_Lactob_phijl1_NC_006936(16)	0.4134	complete
LZ95	2	intact	110	70	1253004	1307933	54930	PHAGE_Oenoco_phiS13_NC_023560(15)	0.4126	complete
LZ206	1	intact	150	52	329405	375273	45869	PHAGE_Lactob_phig1e_NC_004305(11)	0.417	chromosome
LZ206	2	intact	150	57	654343	695793	41451	PHAGE_Lactob_Sha1_NC_019489(36)	0.4093	chromosome
LZ206	3	incomplete	20	9	1452463	1474036	21574	PHAGE_Synech_ACG_2014f_NC_026927(2)	0.3938	chromosome
LZ206	4	incomplete	20	16	1919011	1931402	12392	PHAGE_Entero_phiEF24C_NC_009904(3)	0.4454	chromosome
LZ206	5	intact	120	51	1965209	2026992	61784	PHAGE_Lister_B025_NC_009812(10)	0.4292	chromosome
LZ227	1	intact	150	81	289629	363863	74235	PHAGE_Lactob_LF1_NC_019486(7)	0.4189	chromosome
LZ227	2	intact	140	66	629219	673685	44467	PHAGE_Lactob_Sha1_NC_019489(14)	0.4139	chromosome
LZ227	3	questionable	80	17	1659424	1669919	10496	PHAGE_Paenib_Tripp_NC_028930(3)	0.3926	chromosome
LZ227	4	incomplete	60	25	2390301	2406374	16074	PHAGE_Strept_315.2_NC_004585(3)	0.4161	chromosome
LZ227	5	incomplete	60	19	935	26030	25096	PHAGE_Staphy_SPbeta_like_NC_029119(2)	0.4385	plasmid,LZ227p2
MF1298	1	incomplete	50	9	587995	596840	8846	PHAGE_Staphy_phiPV83_NC_002486(1)	0.4488	complete
MF1298	2	intact	150	54	1153027	1196816	43790	PHAGE_Lactob_Sha1_NC_019489(37)	0.4047	complete
MF1298	3	intact	120	66	2089026	2142166	53141	PHAGE_Oenoco_phi9805_NC_023559(16)	0.4178	complete
P_8	1	incomplete	30	9	999750	1026480	26731	PHAGE_Agroba_Atu_ph07_NC_042013(1)	0.4436	complete
P_8	2	intact	150	59	1687548	1736475	48928	PHAGE_Lactob_Sha1_NC_019489(30)	0.4107	complete
P_8	3	intact	150	76	2008635	2091712	83078	PHAGE_Lactob_Sha1_NC_019489(9)	0.4172	complete
P_8	4	intact	150	41	5741	37700	31960	PHAGE_Staphy_SPbeta_like_NC_029119(2)	0.4116	plasmid,LBPp3
STIII	1	intact	150	54	1799567	1839527	39961	PHAGE_Lactob_Sha1_NC_019489(29)	0.4078	complete
STIII	2	intact	110	57	2139381	2186132	46752	PHAGE_Lactob_Lj965_NC_005355(16)	0.412	complete
WCFS1	1	intact	140	58	589593	631770	42178	PHAGE_Lactob_phig1e_NC_004305(11)	0.4051	complete
WCFS1	2	intact	150	55	2157268	2197759	40492	PHAGE_Lactob_phig1e_NC_004305(10)	0.4104	complete
WCFS1	3	questionable	70	23	2196206	2226468	30263	PHAGE_Lactob_Sha1_NC_019489(3)	0.4043	complete
Zhang_LL	1	incomplete	40	8	279543	287672	8130	PHAGE_Paenib_Tripp_NC_028930(3)	0.4534	complete
Zhang_LL	2	incomplete	40	9	1480090	1489004	8915	PHAGE_Paenib_Tripp_NC_028930(3)	0.4366	complete
Zhang_LL	3	intact	150	60	1978144	2022355	44212	PHAGE_Lactob_phig1e_NC_004305(21)	0.415	complete
Zhang_LL	4	questionable	70	23	2025376	2043441	18066	PHAGE_Lactob_Sha1_NC_019489(3)	0.4029	complete
ZJ316	1	incomplete	20	9	1259978	1277515	17538	PHAGE_Synech_ACG_2014f_NC_026927(2)	0.3897	complete
ZJ316	2	intact	120	53	1434410	1474285	39876	PHAGE_Lister_B025_NC_009812(10)	0.4089	complete
ZJ316	3	intact	150	57	2079541	2121002	41462	PHAGE_Lactob_Sha1_NC_019489(36)	0.4092	complete
ZJ316	4	intact	150	58	2399679	2446136	46458	PHAGE_Lister_A118_NC_003216(5)	0.4159	complete
ZS2058	1	intact	150	59	1340641	1388292	47652	PHAGE_Lactob_phig1e_NC_004305(7)	0.4133	complete
VCQBB3_125_L8	1	intact	110	53	24937	63933	38997	PHAGE_Lister_B025_NC_009812(10)	0.4145	1
VCQBB3_125_L8	2	incomplete	50	15	130418	156216	25799	PHAGE_Oenoco_phiS13_NC_023560(1)	0.4231	4
VCQBB3_125_L8	3	intact	150	61	14783	60707	45925	PHAGE_Lactob_phig1e_NC_004305(8)	0.4162	16
VCQBB3_125_L8	4	incomplete	20	10	39	18796	18758	PHAGE_Achrom_JWAlpha_NC_023556(1)	0.4056	23
VCQDDK5M2	1	intact	130	63	141320	194149	52830	PHAGE_Oenoco_phi9805_NC_023559(16)	0.4149	3
VCQDDK5M2	2	intact	150	55	71225	111668	40444	PHAGE_Lactob_Sha1_NC_019489(39)	0.4079	8
VCQDDK5M2	3	intact	130	57	60887	95468	34582	PHAGE_Lactob_phig1e_NC_004305(7)	0.4105	12
VCQDJ1M5	1	intact	140	53	60809	101603	40795	PHAGE_Lactob_phig1e_NC_004305(10)	0.4109	1
VCQDJ1M5	2	intact	120	70	2694	54822	52129	PHAGE_Lactob_Lj965_NC_005355(14)	0.4092	4
VCQKX1M2	1	intact	140	53	60809	101603	40795	PHAGE_Lactob_phig1e_NC_004305(10)	0.4109	1
VCQKX1M2	2	intact	120	70	1900	54028	52129	PHAGE_Lactob_Lj965_NC_005355(14)	0.4092	4
VCQLP6M2	1	intact	140	53	60809	101603	40795	PHAGE_Lactob_phig1e_NC_004305(10)	0.4109	1
VCQLP6M2	2	intact	120	70	2694	54822	52129	PHAGE_Lactob_Lj965_NC_005355(14)	0.4092	4
VCQWS1M2	1	intact	140	53	60809	101603	40795	PHAGE_Lactob_phig1e_NC_004305(10)	0.4109	1
VCQWS1M2	2	intact	120	70	1900	54028	52129	PHAGE_Lactob_Lj965_NC_005355(14)	0.4092	4
VCQWS1M2	3	incomplete	50	15	71241	92288	21048	PHAGE_Oenoco_phiS13_NC_023560(1)	0.4198	6
VCQYB1M3	1	intact	140	53	60938	101732	40795	PHAGE_Lactob_phig1e_NC_004305(10)	0.4109	1
VCQYB1M3	2	intact	120	70	1900	54028	52129	PHAGE_Lactob_Lj965_NC_005355(14)	0.4092	4
VCQYC1M1	1	intact	140	53	60721	101500	40780	PHAGE_Lactob_phig1e_NC_004305(10)	0.411	1
VCQYC1M1	2	intact	120	73	127391	195068	67678	PHAGE_Lactob_Lj965_NC_005355(14)	0.419	4
VCQYD1M3	1	intact	140	53	60809	101603	40795	PHAGE_Lactob_phig1e_NC_004305(10)	0.4109	1
VCQYD1M3	2	intact	120	70	2694	54822	52129	PHAGE_Lactob_Lj965_NC_005355(14)	0.4092	4
VCQZX1M2	1	incomplete	20	16	494876	507267	12392	PHAGE_Entero_phiEF24C_NC_009904(3)	0.4448	1
VCQZX1M2	2	intact	140	55	511142	565310	54169	PHAGE_Lactob_phig1e_NC_004305(10)	0.4194	1
VCQZX1M2	3	intact	120	70	2694	54822	52129	PHAGE_Lactob_Lj965_NC_005355(14)	0.4092	4
VCQZX1M2	4	incomplete	50	15	71241	92288	21048	PHAGE_Oenoco_phiS13_NC_023560(1)	0.4198	6
VHuNHHMY2L1	1	incomplete	50	26	180097	195921	15825	PHAGE_Strept_315.2_NC_004585(3)	0.4225	2
VHuNHHMY2L1	2	intact	150	58	60467	104802	44336	PHAGE_Lactob_phig1e_NC_004305(10)	0.4133	3
VHuNHHMY2L1	3	intact	150	58	88092	131758	43667	PHAGE_Lactob_Sha1_NC_019489(25)	0.405	8
VHuNHHMY2L1	4	incomplete	20	9	38985	45391	6407	PHAGE_Mycoba_ScottMcG_NC_011269(1)	0.4754	15
VHuNHHMY3L2	1	intact	150	59	1706	51304	49599	PHAGE_Lactob_phig1e_NC_004305(8)	0.4133	6
VHuNHHMY3L2	2	intact	150	47	45397	93562	48166	PHAGE_Lactob_Sha1_NC_019489(31)	0.4208	10
VHuNHHMY9L1	1	intact	150	59	42118	82788	40671	PHAGE_Lactob_phig1e_NC_004305(9)	0.4137	13
VHuNHHMY9L1	2	incomplete	60	19	4460	18695	14236	PHAGE_Staphy_IME_SA4_NC_029025(2)	0.4156	27
VHuNHHMY10L1	1	questionable	80	26	34441	64264	29824	PHAGE_Lactob_Lrm1_NC_011104(3)	0.4118	1
VHuNHHMY10L1	2	intact	150	47	54419	88067	33649	PHAGE_Lactob_phig1e_NC_004305(22)	0.427	1
VHuNHHMY10L1	3	incomplete	30	26	71100	85694	14595	PHAGE_Lactob_Sha1_NC_019489(9)	0.3871	12
VHuNHHMY10L1	4	intact	110	21	405	17280	16876	PHAGE_Lactob_phiAT3_NC_005893(11)	0.4023	30
VHuNHHMY12L1	1	intact	150	45	4262	41383	37122	PHAGE_Lactob_Sha1_NC_019489(27)	0.4095	4
VHuNHHMY12L1	2	incomplete	30	18	47	10239	10193	PHAGE_Lactob_phig1e_NC_004305(2)	0.3726	5
VHuNHHMY13L2	1	incomplete	50	15	85109	110871	25763	PHAGE_Oenoco_phiS13_NC_023560(1)	0.4231	4
VHuNHHMY13L2	2	incomplete	60	21	156551	176805	20255	PHAGE_Oenoco_phiS13_NC_023560(15)	0.4316	7
VHuNHHMY13L2	3	incomplete	30	19	139504	155148	15645	PHAGE_Staphy_187_NC_007047(2)	0.4141	9
VHuNHHMY13L2	4	incomplete	30	27	1451	21585	20135	PHAGE_Lactob_phig1e_NC_004305(4)	0.3996	24
VJLHD4L1	1	intact	110	65	3310	47138	43829	PHAGE_Oenoco_phi9805_NC_023559(16)	0.4139	4
VJLHD4L1	2	incomplete	50	38	3	27939	27937	PHAGE_Lister_B025_NC_009812(10)	0.4212	13
VJLHD4L1	3	intact	150	40	3	32256	32254	PHAGE_Lactob_Sha1_NC_019489(19)	0.4079	17
VJLHD4L1	4	incomplete	30	16	8205	28779	20575	PHAGE_Achrom_JWAlpha_NC_023556(1)	0.3946	24
VJLHD4L1	5	incomplete	10	20	248	6983	6736	PHAGE_Lactob_Sha1_NC_019489(8)	0.3985	40
VJLHD5L1	1	intact	150	57	136942	178074	41133	PHAGE_Lactob_Sha1_NC_019489(26)	0.4075	1
VJLHD5L1	2	incomplete	60	24	273267	293527	20261	PHAGE_Entero_IME_EFm5_NC_028826(3)	0.4042	2
VJLHD5L1	3	intact	150	53	291060	333389	42330	PHAGE_Lactob_phig1e_NC_004305(20)	0.4189	2
VJLHD5L1	4	intact	120	54	23906	61969	38064	PHAGE_Lister_B025_NC_009812(9)	0.4186	7
VJLHD6L1	1	intact	150	35	125235	156371	31137	PHAGE_Lactob_phig1e_NC_004305(18)	0.4317	4
VJLHD6L1	2	incomplete	60	22	83849	99386	15538	PHAGE_Entero_vB_EfaS_AL2_NC_042127(2)	0.4231	8
VJLHD6L1	3	incomplete	60	21	9178	31431	22254	PHAGE_Oenoco_phiS13_NC_023560(15)	0.4269	22
VJLHD6L1	4	questionable	70	41	9668	34692	25025	PHAGE_Lactob_Sha1_NC_019489(11)	0.4189	23
VJLHD6L1	5	incomplete	60	32	670	18182	17513	PHAGE_Lactob_phig1e_NC_004305(3)	0.4048	46
VJLHD7L1	1	intact	130	66	135732	188957	53226	PHAGE_Oenoco_phiS13_NC_023560(15)	0.4148	6
VJLHD9L1	1	intact	150	54	44149	84728	40580	PHAGE_Lactob_phig1e_NC_004305(27)	0.4202	1
VJLHD9L1	2	intact	110	65	268407	320240	51834	PHAGE_Oenoco_phiS13_NC_023560(15)	0.4114	2
VJLHD9L1	3	incomplete	50	15	129569	155331	25763	PHAGE_Oenoco_phiS13_NC_023560(1)	0.4232	6
VJLHD9L1	4	incomplete	30	9	2	8787	8786	PHAGE_Acinet_Acj61_NC_014661(1)	0.4442	8
VJLHD9L1	5	intact	110	54	13754	56340	42587	PHAGE_Lister_B025_NC_009812(9)	0.4315	14
VJLHD9L1	6	incomplete	20	10	168	18925	18758	PHAGE_Achrom_JWAlpha_NC_023556(1)	0.4056	16
VJLHD11L1	1	intact	120	52	69707	110114	40408	PHAGE_Lactob_Sha1_NC_019489(11)	0.418	3
VJLHD11L1	2	questionable	70	28	160	18971	18812	PHAGE_Strept_315.2_NC_004585(3)	0.4101	18
VJLHD11L1	3	questionable	90	52	23570	59161	35592	PHAGE_Oenoco_phiS13_NC_023560(16)	0.4258	18
VJLHD11L1	4	intact	150	56	2138	40706	38569	PHAGE_Lactob_Sha1_NC_019489(26)	0.4102	33
VJLHD11L1	5	questionable	70	13	552	6817	6266	PHAGE_Escher_RCS47_NC_042128(2)	0.4392	59
VJLHD12L4	1	questionable	70	25	411794	432802	21009	PHAGE_Lister_B025_NC_009812(10)	0.4268	1
VJLHD12L4	2	incomplete	30	24	429099	465363	36265	PHAGE_Lactob_LfeSau_NC_029068(7)	0.4075	1
VJLHD12L4	3	intact	150	56	134211	176753	42543	PHAGE_Lactob_Sha1_NC_019489(41)	0.4042	2
VJLHD12L4	4	questionable	70	21	121827	144677	22851	PHAGE_Oenoco_phiS13_NC_023560(15)	0.428	5
VJLHD12L4	5	incomplete	20	30	147370	162504	15135	PHAGE_Lactob_phig1e_NC_004305(4)	0.4073	5
VJLHD14L1	1	intact	150	86	74433	147430	72998	PHAGE_Lactob_phig1e_NC_004305(25)	0.419	2
VJLHD14L1	2	intact	150	61	136628	180699	44072	PHAGE_Lactob_Sha1_NC_019489(22)	0.4027	6
VJLHD16L1	1	intact	150	45	137975	167702	29728	PHAGE_Lactob_Sha1_NC_019489(23)	0.4099	3
VJLHD16L1	2	intact	110	59	234	42147	41914	PHAGE_Oenoco_phiS13_NC_023560(15)	0.4242	8
VJLHD16L1	3	questionable	70	27	44795	69213	24419	PHAGE_Entero_IME_EFm5_NC_028826(3)	0.4186	8
VJLHD16L1	4	incomplete	40	37	116	22177	22062	PHAGE_Lactob_Sha1_NC_019489(15)	0.4073	10
VJLHD16L1	5	intact	120	24	60940	83536	22597	PHAGE_Lactob_Sha1_NC_019489(22)	0.417	14
VJLHD16L1	6	intact	120	56	23833	62673	38841	PHAGE_Lister_B025_NC_009812(10)	0.416	16
VJLHD18L1	1	intact	150	54	44149	84728	40580	PHAGE_Lactob_phig1e_NC_004305(27)	0.4202	1
VJLHD18L1	2	intact	110	65	268698	320531	51834	PHAGE_Oenoco_phiS13_NC_023560(15)	0.4114	2
VJLHD18L1	3	incomplete	50	15	129569	155331	25763	PHAGE_Oenoco_phiS13_NC_023560(1)	0.4232	6
VJLHD18L1	4	incomplete	30	9	2	8787	8786	PHAGE_Acinet_Acj61_NC_014661(1)	0.4443	8
VJLHD18L1	5	intact	110	54	13754	56340	42587	PHAGE_Lister_B025_NC_009812(9)	0.4315	14
VJLHD18L1	6	incomplete	20	10	168	18925	18758	PHAGE_Achrom_JWAlpha_NC_023556(1)	0.4056	16
VJXSRYG1L1	1	intact	150	48	134211	175934	41724	PHAGE_Lactob_Sha1_NC_019489(35)	0.401	1
VJXSRYG1L1	2	incomplete	50	16	88301	102524	14224	PHAGE_Strept_315.2_NC_004585(3)	0.415	3
VJXSRYG1L1	3	intact	130	64	93653	143597	49945	PHAGE_Oenoco_phiS13_NC_023560(16)	0.419	6
VJXSRYG2L1	1	intact	150	48	134211	175934	41724	PHAGE_Lactob_Sha1_NC_019489(35)	0.401	1
VJXSRYG2L1	2	incomplete	50	16	88301	102524	14224	PHAGE_Strept_315.2_NC_004585(3)	0.415	3
VJXSRYG2L1	3	intact	130	64	54636	104340	49705	PHAGE_Oenoco_phiS13_NC_023560(16)	0.4193	6
VSCDJY5L5	1	intact	150	60	135969	178987	43019	PHAGE_Lactob_Sha1_NC_019489(31)	0.4092	1
VSCDJY5L5	2	intact	150	59	28129	86976	58848	PHAGE_Lactob_phig1e_NC_004305(21)	0.4265	4
VSCDJY12L1	1	intact	150	61	51717	97990	46274	PHAGE_Lactob_Sha1_NC_019489(14)	0.4039	1
VSCDJY12L1	2	incomplete	60	22	178592	194077	15486	PHAGE_Lactob_Sha1_NC_019489(3)	0.4201	3
VSCDJY12L1	3	questionable	90	39	142137	177718	35582	PHAGE_Oenoco_phiS13_NC_023560(15)	0.4253	6
VSCDJY12L1	4	incomplete	20	27	345	24387	24043	PHAGE_Lactob_phig1e_NC_004305(5)	0.4227	17
VSCDJY12L1	5	intact	150	45	15166	45433	30268	PHAGE_Lactob_phig1e_NC_004305(20)	0.4361	23
VSCDJY12L1	6	incomplete	30	29	621	24604	23984	PHAGE_Lactob_phig1e_NC_004305(3)	0.399	24
VSCDJY12L1	7	incomplete	50	18	563	8860	8298	PHAGE_Entero_N15_NC_001901(2)	0.3782	47
VSCPS1L3	1	questionable	80	25	252399	273457	21059	PHAGE_Lister_B025_NC_009812(10)	0.426	1
VSCPS1L3	2	incomplete	10	16	276249	284857	8609	PHAGE_Lactob_LfeSau_NC_029068(7)	0.4371	1
VSCPS1L3	3	incomplete	20	19	229487	245649	16163	PHAGE_Lactob_phig1e_NC_004305(3)	0.3929	4
VSCPS1L3	4	incomplete	30	8	95733	101397	5665	PHAGE_Entero_ST104_NC_005841(1)	0.3702	14
VSCPS1L3	5	intact	120	44	1	31154	31154	PHAGE_Lister_A118_NC_003216(3)	0.4101	21
VSCPS1L3	6	questionable	80	36	791	30390	29600	PHAGE_Oenoco_phiS13_NC_023560(15)	0.4299	22
VSCQS6M1	1	intact	150	46	366781	408017	41237	PHAGE_Lactob_Sha1_NC_019489(19)	0.4137	1
VSCQS6M1	2	incomplete	60	26	156964	172937	15974	PHAGE_Entero_EFAP_1_NC_012419(3)	0.4174	2
VSCQS6M1	3	incomplete	20	9	157506	164236	6731	PHAGE_Mycoba_ScottMcG_NC_011269(1)	0.4738	6
VSCQS6M1	4	intact	120	67	42	42173	42132	PHAGE_Lactob_Sha1_NC_019489(13)	0.4156	7
VSCQS6M1	5	incomplete	20	11	4	9480	9477	PHAGE_Achrom_JWAlpha_NC_023556(1)	0.3634	26

[truncated: 6 more sheets: L. paracasei or casei, L. rhamnosus, L. reuteri, L. ruminis, L. sakei, L. salivarius]
