# Supplementary material for: Comprehensive Scanning of Prophages in Lactobacillus: Distribution, Diversity, Antibiotic Resistance Genes, and Linkages with CRISPR-Cas Systems
Source: mSystems. 2021 Jun 1;6(3):e01211-20. doi: 10.1128/mSystems.01211-20 (PMC8269257; doi:10.1128/mSystems.01211-20)
Supplement: TABLE S1 [file msystems.01211-20-st001.xlsx]

## Sheet: Table S1A
No.	Lactobacillus strain ID	Species	Isolation Source	Sequence Source	Genome level	Genomesize (bp)	Scaffords/ Contigs	Scaf/Ctg N50 (bp)	GC%	Accession number
1	ATCC 4356	L. acidophilus	N/A	NCBI	Contig	1956698	20	170687	34.59	GCA_000786395.1
2	ATCC 53544	L. acidophilus	infant	NCBI	Complete	1991906	1	—	34.71	GCA_002224305.1
3	ATCC4796	L. acidophilus	N/A	NCBI	Scaffold	2020500	38	1227701	34.23	GCA_000159715.1
4	CIP 76.13	L. acidophilus	N/A	NCBI	Scaffold	1951821	34	166831	34.53	GCA_000469705.1
5	CIRM-BIA 442	L. acidophilus	N/A	NCBI	Contig	1986992	19	169301	34.72	GCA_000442865.1
6	CIRM-BIA 445	L. acidophilus	N/A	NCBI	Scaffold	2002008	22	242633	34.48	GCA_000469765.1
7	DS1_1A	L. acidophilus	Commercial dietary supplements	NCBI	Contig	1970142	36	168008	34.58	GCA_003062045.1
8	DS2_1A	L. acidophilus	Commercial dietary supplements	NCBI	Contig	1982025	110	86217	34.63	GCA_003062005.1
9	DS5_1A	L. acidophilus	Commercial dietary supplements	NCBI	Contig	1968830	28	167756	34.58	GCA_003061985.1
10	DS8_1A	L. acidophilus	Commercial dietary supplements	NCBI	Contig	1967572	32	167594	34.58	GCA_003061945.1
11	DS9_1A	L. acidophilus	Commercial dietary supplements	NCBI	Contig	1969007	28	167756	34.58	GCA_003061925.1
12	DS10_1A	L. acidophilus	Commercial dietary supplements	NCBI	Contig	1970718	34	167634	34.59	GCA_003053245.1
13	DS11_1A	L. acidophilus	Commercial dietary supplements	NCBI	Contig	1968514	34	168008	34.58	GCA_003062025.1
14	DS13_1A	L. acidophilus	Commercial dietary supplements	NCBI	Contig	1968373	41	168388	34.58	GCA_003061965.1
15	DS13_1B	L. acidophilus	Commercial dietary supplements	NCBI	Contig	1963932	37	167831	34.57	GCA_003061905.1
16	DS20_1	L. acidophilus	Commercial dietary supplements	NCBI	Contig	1969467	36	167716	34.58	GCA_003061885.1
17	DS24_1	L. acidophilus	Commercial dietary supplements	NCBI	Contig	1968373	32	168151	34.58	GCA_003053135.1
18	DSM 9126	L. acidophilus	N/A	NCBI	Scaffold	1991758	27	234673	34.54	GCA_000469745.1
19	DSM 20079 (JCM 1132/NBRC 13951)	L. acidophilus	N/A	NCBI	Complete	2009973	1	—	34.72	GCA_003047065.1
20	DSM20242	L. acidophilus	N/A	NCBI	Contig	2047860	21	169267	34.72	GCA_000442825.1
21	FSI4	L. acidophilus	Yogurt	NCBI	Complete	1991969	1	—	34.71	GCA_000934625.1
22	KLDS 1.0901	L. acidophilus	Homemade cheese	NCBI	Scaffold	1992320	7	1609741	34.54	GCA_001868765.1
23	L-55	L. acidophilus	Healthy infant feces	NCBI	Scaffold	2009507	25	242365	34.6	GCA_001950045.1
24	LA1	L. acidophilus	Human feces	NCBI	Complete	1991195	1	—	34.7	GCA_002286215.1
25	La-14	L. acidophilus	N/A	NCBI	Complete	1991579	1	—	34.71	GCA_000389675.2
26	LMG P-21904	L. acidophilus	Food product	NCBI	Contig	1965665	16	320101	34.57	GCA_002914945.1
27	NCFM	L. acidophilus	N/A	NCBI	Complete	1993560	1	—	34.71	GCA_000011985.1
28	LA-G80-111	L. acidophilus	Human	NCBI	Complete	1991976	1	—	34.7	GCA_013342945.1
29	s-13	L. acidophilus	N/A	NCBI	Contig	1965753	22	167660	34.6	GCA_013867605.1
30	s-4	L. acidophilus	N/A	NCBI	Scaffold	1953269	21	167684	34.6	GCA_013867555.1
31	P2	L. acidophilus	Commercial probiotic	NCBI	Contig	2046837	70	167927	35.68	GCA_002406675.1
32	PNW3	L. acidophilus	Sus scrofa domesticus	NCBI	Contig	1857655	25	230557	34.57	GCA_004348805.1
33	UBLA-34	L. acidophilus	Fermented food	NCBI	Contig	1969467	34	167656	34.58	GCA_003641085.1
34	WG-LB-IV	L. acidophilus	Yogurt fermentation	NCBI	Contig	1951689	74	89054	34.59	GCA_001639165.1
35	YT1	L. acidophilus	Intestinal tract	NCBI	Complete	2092540	1	—	34.67	GCA_003952845.1
36	DL111	L. brevis	Human feces	This study	Scaffold	2518745	72	135011	45.72	SRR12559993
37	17312	L. brevis	Fermented vegetables	This study	Scaffold	2583296	13	696669	45.72	SRR12559992
38	DP111	L. brevis	Fermented vegetables	This study	Scaffold	2581421	138	178763	45.72	SRR12560016
39	3M004	L. brevis	Feed to animal	NCBI	Scaffold	2459326	29	299821	45.8	GCA_002179515.1
40	15f	L. brevis	Human feces	NCBI	Scaffold	2435429	99	59109	45.95	GCA_000875905.1
41	47f	L. brevis	Human feces	NCBI	Contig	2621559	138	62057	45.47	GCA_001010995.1
42	100D8	L. brevis	Rye silage	NCBI	Contig	2477732	178	32574	45.75	GCA_002138395.1
43	A	L. brevis	Beer	NCBI	Contig	2692906	9	2315038	45.43	GCA_900116975.1
44	AG48	L. brevis	N/A	NCBI	Scaffold	2595994	86	57374	45.66	GCA_000526755.1
45	ATCC14869 (DSM20054)	L. brevis	N/A	NCBI	Scaffold	2473047	86	57374	45.85	GCA_000469365.1
46	ATCC367	L. brevis	N/A	NCBI	Scaffold	2340228	106	737616	46.06	GCA_000014465.1
47	ATCC27305	L. brevis	N/A	NCBI	Complete	3144656	1	—	39.14	GCA_000159175.1
48	BDGP6	L. brevis	Female gut	NCBI	Complete	2785111	1	—	45.57	GCA_002762175.1
49	BSO310	L. brevis	N/A	NCBI	Scaffold	2614138	133	45767	45.54	GCA_001923045.1
50	BSO464	L. brevis	Brewery	NCBI	Chromosome	2723202	9	2503991	45.27	GCA_000807975.1
51	CD0817	L. brevis	Healthy adult male gut	NCBI	Chromosome	3097074	5	2990570	50.34	GCA_003666485.1
52	CRL2013	L. brevis	Amaranth sourdough	NCBI	Contig	2644941	22	517460	45.55	GCA_002093065.1
53	D6	L. brevis	Cheese	NCBI	Contig	2591675	123	78576	45.59	GCA_001541605.1
54	D7	L. brevis	N/A	NCBI	Contig	2802160	6	2650097	45.46	GCA_002318935.1
55	DM9218	L. brevis	Sauerkraut	NCBI	Scaffold	2649463	10	2331362	43.78	GCA_003060705.1
56	DmCS_003	L. brevis	Drosophila melanogaster	NCBI	Contig	2864217	103	325705	45.37	GCA_000814725.1
57	DS1_5	L. brevis	Commercial dietary supplements	NCBI	Contig	2242019	90	58055	46.08	GCA_003053125.1
58	EW	L. brevis	Drosophila intestine	NCBI	Contig	2885101	38	365929	45.26	GCA_000474675.1
59	DPC6108	L. brevis	Human feces	NCBI	Contig	2884677	11	2410217	45.21	GCA_001722065.1
60	EF	L. brevis	Drosophila melanogaster	NCBI	Contig	2863780	31	365929	45.3	GCA_001953605.1
61	G101	L. brevis	N/A	NCBI	Contig	2736171	10	2361510	45.3	GCA_002017995.1
62	G430	L. brevis	Beer	NCBI	Contig	2591306	250	26002	45.6	GCA_900116945.1
63	HF01	L. brevis	Beer	NCBI	Contig	2716655	192	31344	45.44	GCA_900116995.1
64	JK09	L. brevis	Beer	NCBI	Contig	2671379	181	30821	45.55	GCA_900117025.1
65	JK09--	L. brevis	Beer	NCBI	Contig	2449214	144	32617	45.92	GCA_900117015.1
66	KB290	L. brevis	N/A	NCBI	Complete	2587877	10	—	45.59	GCA_000359625.1
67	KMB_615	L. brevis	Bryndza cheese	NCBI	Contig	2441695	122	47313	45.94	GCA_003346095.1
68	KMB_620	L. brevis	Bryndza cheese	NCBI	Contig	2356510	92	59866	46.01	GCA_003346245.1
69	Lb1595	L. brevis	Bovine teat canal	NCBI	Contig	2439005	50	120479	45.89	GCA_003813165.1
70	LMT1-73	L. brevis	Kimchi	NCBI	Complete	2529623	3	—	45.87	GCA_001540905.1
71	NBRC3345	L. brevis	N/A	NCBI	Contig	2494980	47	224770	45.93	GCA_002933755.1
72	NBRC3960	L. brevis	N/A	NCBI	Contig	2313728	125	52102	46.12	GCA_006538845.1
73	NBRC12005	L. brevis	N/A	NCBI	Contig	2374280	117	80129	45.84	GCA_006538905.1
74	NBRC13110	L. brevis	N/A	NCBI	Contig	2419096	112	60603	45.93	GCA_006539265.1
75	NCTC13386	L. brevis	N/A	NCBI	Contig	2553592	5	2452435	45.96	GCA_900452615.1
76	NCTC13768	L. brevis	N/A	NCBI	Complete	2494328	1	—	46	GCA_900475625.1
77	NPS-QW-145	L. brevis	Fermented gabbage	NCBI	Complete	2552671	1	—	45.81	GCA_001676805.1
78	Q	L. brevis	Beer	NCBI	Contig	2751982	198	30805	45.42	GCA_900117045.1
79	SA-C12	L. brevis	N/A	NCBI	Complete	2508862	3	—	45.74	GCA_006228225.1
80	SF9B	L. brevis	Brassica oleracea	NCBI	Contig	2467947	74	67337	45.91	GCA_002532245.1
81	SF15B	L. brevis	Brassica oleracea	NCBI	Contig	2463153	119	35978	45.91	GCA_002532155.1
82	SRCM101106	L. brevis	Food	NCBI	Contig	2554125	6	2312658	45.63	GCA_002174235.1
83	SRCM101174	L. brevis	Food	NCBI	Complete	2571249	5	—	45.64	GCA_002173555.1
84	SRCM101106	L. brevis	Food	NCBI	Complete	2508273	6	—	45.63	GCA_004055405.1
85	TMW1.6	L. brevis	Human feces	NCBI	Scaffold	2520318	46	2437504	45.77	GCA_000833415.1
86	TMW1.313	L. brevis	Beer	NCBI	Scaffold	2735295	11	2569162	43.52	GCA_000833405.1
87	TMW1.465	L. brevis	Soft drink	NCBI	Scaffold	2540645	33	527469	44.34	GCA_000833395.1
88	TMW1.2108	L. brevis	Wheat beer	NCBI	Complete	2917978	9	—	45.29	GCA_002117345.1
89	TMW1.2111	L. brevis	Wheat beer	NCBI	Complete	2882014	7	—	45.32	GCA_002117375.1
90	TMW1.2112	L. brevis	Wheat beer	NCBI	Complete	2673552	6	—	45.7	GCA_002117225.1
91	TMW1.2113	L. brevis	Brewery-associated surface	NCBI	Complete	2667873	5	—	45.74	GCA_002117325.1
92	TR052	L. brevis	Sourdough	NCBI	Contig	2569807	56	217259	45.65	GCA_006381935.1
93	TR055	L. brevis	Sourdough	NCBI	Contig	2477403	28	176227	45.96	GCA_006382065.1
94	TR169	L. brevis	Sourdough	NCBI	Contig	2391870	57	101000	46.04	GCA_006381875.1
95	TUCO-5E	L. brevis	Milk	NCBI	Scaffold	2461089	47	117553	45.8	GCA_003289085.1
96	UCCLB95	L. brevis	Beer	NCBI	Complete	2528774	3	—	45.87	GCA_006228265.1
97	UCCLB521	L. brevis	Brewery environment	NCBI	Complete	2416054	6	—	45.89	GCA_006228305.1
98	UCCLB556	L. brevis	Brewery environment	NCBI	Complete	2561981	8	—	45.71	GCA_006228245.1
99	UCCLBBS124	L. brevis	Beer	NCBI	Complete	2728238	5	—	45.58	GCA_006228205.1
100	UCCLBBS449	L. brevis	Beer	NCBI	Complete	2775071	10	—	45.42	GCA_006228285.1
101	WIKIM12	L. brevis	Kimchi	NCBI	Contig	2601591	109	82707	45.39	GCA_003345725.1
102	WK12	L. brevis	Kimchi	NCBI	Contig	2601946	110	82707	45.39	GCA_000784455.1
103	ZG1	L. brevis	Cheese	NCBI	Contig	2419201	14	322154	46.11	GCA_002532185.1
104	ZLB004	L. brevis	Pig feces	NCBI	Complete	2655087	6	—	45.65	GCA_003184305.1
105	DQHXNS1L21	L. delbrueckii subsp. bulgaricus	Dairy product	This study	Scaffold	1779703	48	94342	49.84	SRR12560065
106	DQHXNS2L1	L. delbrueckii subsp. bulgaricus	Dairy product	This study	Scaffold	1816359	51	104266	49.66	SRR12559754
107	DQHXNS3L9	L. delbrueckii subsp. bulgaricus	Dairy product	This study	Scaffold	1777885	45	94648	49.84	SRR12559810
108	DQHXNS4L3	L. delbrueckii subsp. bulgaricus	Dairy product	This study	Scaffold	1772485	42	94620	49.87	SRR12559495
109	DQHXNS5L6	L. delbrueckii subsp. bulgaricus	Dairy product	This study	Scaffold	1811823	54	73936	49.75	SRR12559550
110	DQHXNS6L6	L. delbrueckii subsp. bulgaricus	Dairy product	This study	Scaffold	1770149	38	94620	49.86	SRR12559539
111	DQHXNS11M10	L. delbrueckii subsp. bulgaricus	Dairy product	This study	Scaffold	1779584	48	65461	49.77	SRR12559528
112	DQHXNS14M5	L. delbrueckii subsp. bulgaricus	Dairy product	This study	Scaffold	1812698	51	104327	49.66	SRR12559991
113	DQHXNS15M2	L. delbrueckii subsp. bulgaricus	Dairy product	This study	Scaffold	1768678	39	94910	49.85	SRR12559683
114	DQHXNS17M6	L. delbrueckii subsp. bulgaricus	Dairy product	This study	Scaffold	1719352	33	126738	50.03	SRR12559672
115	DQHXNS18M41	L. delbrueckii subsp. bulgaricus	Dairy product	This study	Scaffold	1767672	40	94179	49.85	SRR12559661
116	DSCAB10M20	L. delbrueckii subsp. bulgaricus	Dairy product	This study	Scaffold	1784029	40	99672	49.82	SRR12559650
117	DXJLHTS2M2	L. delbrueckii subsp. bulgaricus	Dairy product	This study	Scaffold	1765384	35	94241	49.87	SRR12559639
118	DXJLHTS3M1	L. delbrueckii subsp. bulgaricus	Dairy product	This study	Scaffold	1742659	46	96486	49.5	SRR12559628
119	DXJSLMS1M11	L. delbrueckii subsp. bulgaricus	Dairy product	This study	Scaffold	1739612	85	68787	49.94	SRR12559849
120	DXJSLMS2M2	L. delbrueckii subsp. bulgaricus	Dairy product	This study	Scaffold	1739243	40	84298	49.85	SRR12559838
121	2038	L. delbrueckii subsp. bulgaricus	N/A	NCBI	Complete	1872918	1	—	49.68	GCA_000191165.1
122	ACA-DC87	L. delbrueckii subsp. bulgaricus	Traditional Greek yogurt	NCBI	Complete	1856003	1	—	49.8	GCA_900196735.1
123	ATCC11842(JCM1002/DSM20081)	L. delbrueckii subsp. bulgaricus	N/A	NCBI	Complete	1864998	1	—	49.72	GCA_000056065.1
124	ATCCBAA-365	L. delbrueckii subsp. bulgaricus	N/A	NCBI	Complete	1856951	1	—	49.69	GCA_000014405.1
125	CFL1	L. delbrueckii subsp. bulgaricus	N/A	NCBI	Contig	1757917	44	115532	49.84	GCA_001510975.1
126	CNCMI-1519	L. delbrueckii subsp. bulgaricus	N/A	NCBI	Contig	1796539	70	55626	49.89	GCA_000284715.1
127	CNCMI-1632	L. delbrueckii subsp. bulgaricus	N/A	NCBI	Contig	1767897	69	69466	49.88	GCA_000284695.1
128	CRL871	L. delbrueckii subsp. bulgaricus	Yogurt	NCBI	Contig	2060781	536	59563	49.08	GCA_000934805.1
129	DSM20080	L. delbrueckii subsp. bulgaricus	Environment	NCBI	Complete	1868180	1	—	49.78	GCA_001953135.1
130	KLDS1.0207	L. delbrueckii subsp. bulgaricus	Traditional dairy product	NCBI	Complete	1869179	1	—	49.83	GCA_003597655.1
131	L99	L. delbrueckii subsp. bulgaricus	Bulgarian homemade fermented milk	NCBI	Complete	1848107	1	—	49.67	GCA_003351805.1
132	Lb1-WT	L. delbrueckii subsp. bulgaricus	N/A	NCBI	Contig	1790428	59	102307	49.88	GCA_001624905.1
133	LBB.B5	L. delbrueckii subsp. bulgaricus	Home-made yogurt	NCBI	Contig	1777882	129	41603	49.81	GCA_001647065.1
134	MBT92059	L. delbrueckii subsp. bulgaricus	Milk	NCBI	Scaffold	1831175	44	106538	49.8	GCA_003326615.1
135	MN-BM-F01	L. delbrueckii subsp. bulgaricus	Dairy fan	NCBI	Complete	1875071	1	—	49.71	GCA_001469775.1
136	ND02	L. delbrueckii subsp. bulgaricus	N/A	NCBI	Complete	2131976	2	—	49.54	GCA_000182835.1
137	ND04	L. delbrueckii subsp. bulgaricus	Fermented camel milk	NCBI	Complete	1861754	1	—	49.6	GCA_002000885.1
138	PB2003-044-T3-4	L. delbrueckii subsp. bulgaricus	N/A	NCBI	Contig	1977342	140	25221	49.95	GCA_000179375.1
139	LBVIB27_V12	L. delbrueckii subsp. bulgaricus	N/A	NCBI	Scaffold	1853236	14	421831	49.8	GCA_000751635.1
140	LBVIB44_V12	L. delbrueckii subsp. bulgaricus	N/A	NCBI	Scaffold	1818010	14	401085	49.7	GCA_000751895.1
141	YNF-5	L. delbrueckii subsp. bulgaricus	Fermented milk	NCBI	Scaffold	1904332	113	33169	49.77	GCA_004122955.1
142	Lb1-GS-1	L. delbrueckii subsp. bulgaricus	N/A	NCBI	Scaffold	1742518	56	105112	49.82	GCA_001624925.1
143	FAHXC2L1	L. crispatus	Chicken feces	Zhang et. al., 2020, Genes, 11:360	Scaffold	2036488	76	102843	36.81	SRR10255336
144	FCQJJ9M2	L. crispatus	Chicken feces	Zhang et. al., 2020, Genes, 11:360	Scaffold	1973338	32	214824	36.93	SRR10255372
145	FGSYC18L1	L. crispatus	Human feces	Zhang et. al., 2020, Genes, 11:360	Scaffold	2181250	78	57775	36.48	SRR10255339
146	FGuxi14M5	L. crispatus	Human feces	Zhang et. al., 2020, Genes, 11:360	Scaffold	2192185	78	94284	36.49	SRR10255338
147	FHNFQ15L11	L. crispatus	Human feces	Zhang et. al., 2020, Genes, 11:360	Scaffold	2258886	91	78852	36.49	SRR10255364
148	FHNFQ29L3	L. crispatus	Human feces	Zhang et. al., 2020, Genes, 11:360	Scaffold	2030961	50	152333	36.76	SRR10255353
149	FHNFQ37L2	L. crispatus	Human feces	Zhang et. al., 2020, Genes, 11:360	Scaffold	2085463	61	113515	36.61	SRR10255345
150	FHNFQ45L4	L. crispatus	Human feces	Zhang et. al., 2020, Genes, 11:360	Scaffold	2133628	87	45881	36.65	SRR10255344
151	FHNFQ56M4	L. crispatus	Human feces	Zhang et. al., 2020, Genes, 11:360	Scaffold	2231597	85	80678	36.54	SRR10255343
152	FHNXY35M5	L. crispatus	Human feces	Zhang et. al., 2020, Genes, 11:360	Scaffold	2108994	71	100139	36.64	SRR10255342
153	FHNXY45L1	L. crispatus	Human feces	Zhang et. al., 2020, Genes, 11:360	Scaffold	2064031	28	394029	36.62	SRR10255341
154	FHNXY56M7	L. crispatus	Human feces	This study	Scaffold	2281548	60	99634	36.34	SRR12559625
155	FHNXY64M2	L. crispatus	Chicken feces	This study	Scaffold	2182949	47	131818	36.66	SRR12559614
156	FHNXY70M14	L. crispatus	Chicken feces	Zhang et. al., 2020, Genes, 11:360	Scaffold	1980655	61	134604	36.92	SRR10255371
157	FHNXY73M2	L. crispatus	Chicken feces	Zhang et. al., 2020, Genes, 11:360	Scaffold	2023483	45	146468	36.69	SRR10255370
158	FHuNAHMY89L4	L. crispatus	Pig feces	This study	Scaffold	2151738	63	89933	36.67	SRR12559603
159	FJLHD56L3	L. crispatus	Chicken feces	Zhang et. al., 2020, Genes, 11:360	Scaffold	2018207	45	185292	36.76	SRR10255369
160	FJXPY62L2	L. crispatus	Chicken feces	Zhang et. al., 2020, Genes, 11:360	Scaffold	2016418	45	169761	36.92	SRR10255368
161	FSCDJY7L2	L. crispatus	Human feces	This study	Scaffold	2185508	202	26594	36.88	SRR12559921
162	FSCDJY13L2	L. crispatus	Human feces	This study	Scaffold	2191245	195	28322	36.72	SRR12559910
163	FSCDJY67L3	L. crispatus	Human feces	Zhang et. al., 2020, Genes, 11:360	Scaffold	2212717	91	55869	36.65	SRR10255340
164	FSCPS74L3	L. crispatus	Pig feces	This study	Scaffold	2049660	42	300411	36.79	SRR12559899
165	FSCPS86L2	L. crispatus	Chicken feces	Zhang et. al., 2020, Genes, 11:360	Scaffold	2218195	39	227730	36.53	SRR10255367
166	FZJHZD27M9	L. crispatus	Human feces	Zhang et. al., 2020, Genes, 11:360	Scaffold	2221015	88	60575	36.48	SRR10255337
167	QAHBZ6L1	L. crispatus	Duck feces	This study	Scaffold	2083511	29	213513	36.69	SRR12560087
168	QGSYC5L3	L. crispatus	Chicken feces	Zhang et. al., 2020, Genes, 11:360	Scaffold	2016048	58	178194	36.82	SRR10255366
169	QGSYC6L6	L. crispatus	Chicken feces	Zhang et. al., 2020, Genes, 11:360	Scaffold	1982726	64	108257	36.78	SRR10255365
170	QJSWX106M5	L. crispatus	Human vagina	Zhang et. al., 2020, Genes, 11:360	Scaffold	2152390	160	26886	36.79	SRR10255363
171	QJSWX109M4	L. crispatus	Human vagina	Zhang et. al., 2020, Genes, 11:360	Scaffold	2175098	194	26652	36.71	SRR10255362
172	QJSWX110M1	L. crispatus	Human vagina	Zhang et. al., 2020, Genes, 11:360	Scaffold	2166276	197	26652	36.71	SRR10255361
173	QJSWX112M2	L. crispatus	Human vagina	Zhang et. al., 2020, Genes, 11:360	Scaffold	2169998	188	26170	36.71	SRR10255360
174	QJSWX113M3	L. crispatus	Human vagina	Zhang et. al., 2020, Genes, 11:360	Scaffold	2216723	212	23726	36.75	SRR10255359
175	QJSWX120M1	L. crispatus	Human vagina	Zhang et. al., 2020, Genes, 11:360	Scaffold	2149960	157	28783	36.76	SRR10255358
176	QJSWX128M5	L. crispatus	Human vagina	Zhang et. al., 2020, Genes, 11:360	Scaffold	2125756	128	29316	36.66	SRR10255357
177	QJSWX148M3	L. crispatus	Human vagina	Zhang et. al., 2020, Genes, 11:360	Scaffold	2115242	137	26542	36.83	SRR10255356
178	QJSWX149M5	L. crispatus	Human vagina	Zhang et. al., 2020, Genes, 11:360	Scaffold	2370951	143	28836	36.85	SRR10255355
179	QJSWX150M37	L. crispatus	Human vagina	Zhang et. al., 2020, Genes, 11:360	Scaffold	2057763	136	28363	36.95	SRR10255354
180	QJSWX154M12	L. crispatus	Human vagina	Zhang et. al., 2020, Genes, 11:360	Scaffold	2198577	148	27049	36.93	SRR10255352
181	QJSWX166M13	L. crispatus	Human vagina	Zhang et. al., 2020, Genes, 11:360	Scaffold	2159989	131	25199	36.62	SRR10255351
182	QJSWX169M3	L. crispatus	Human vagina	Zhang et. al., 2020, Genes, 11:360	Scaffold	2207021	182	22674	36.72	SRR10255350
183	QJSWX174M9	L. crispatus	Human vagina	Zhang et. al., 2020, Genes, 11:360	Scaffold	2167793	197	31581	36.95	SRR10255349
184	QJSWX175M3	L. crispatus	Human vagina	Zhang et. al., 2020, Genes, 11:360	Scaffold	2120628	199	23739	36.74	SRR10255348
185	QJSWX178M1	L. crispatus	Human vagina	Zhang et. al., 2020, Genes, 11:360	Scaffold	2186867	190	22680	36.83	SRR10255347
186	QJSWX200M1	L. crispatus	Human vagina	This study	Scaffold	2009740	73	74770	36.72	SRR12560076
187	QJSWX197M1	L. crispatus	Human vagina	Zhang et. al., 2020, Genes, 11:360	Scaffold	2016620	186	28861	36.73	SRR10255346
188	QJSWX198M4	L. crispatus	Human vagina	This study	Scaffold	2195898	72	102937	36.91	SRR12560064
189	2029	L. crispatus	Genital tract	NCBI	Contig	2193123	295	9656	36.89	GCA_000466885.2
190	ATCC 33820	L. crispatus	vagina	NCBI	Scaffold	2069542	129	32277	36.62	GCA_002088015.1
191	C25	L. crispatus	Chicken	NCBI	Contig	2341728	2	126980	36.81	GCA_001704465.1
192	C037	L. crispatus	Urine	NCBI	Scaffold	2147773	96	38659	36.64	GCA_001700475.1
193	CTV-05	L. crispatus	vagina	NCBI	Scaffold	2364583	25	179853	36.04	GCA_000165885.1
194	DISK12	L. crispatus	Oral cavity	NCBI	Scaffold	2514332	450	88423	36.53	GCA_002811165.1
195	DSM 20584	L. crispatus	Eye	NCBI	Scaffold	2057071	150	28029	36.58	GCA_001434005.1
196	EM-LC1	L. crispatus	Fecal sample	NCBI	Contig	1829425	63	63677	37.01	GCA_000497065.1
197	FB077-07	L. crispatus	vagina	NCBI	Scaffold	2699381	10	1424024	34.4	GCA_000301135.1
198	125-2-CHN	L. crispatus	vagina	NCBI	Scaffold	2305246	30	1175606	33.9	GCA_000162255.1
199	214-1	L. crispatus	vagina	NCBI	Contig	2068805	187	22694	36.87	GCA_000177575.1
200	JV-V01	L. crispatus	vagina	NCBI	Scaffold	2221719	86	150835	34.31	GCA_000160515.1
201	MV-3A-US	L. crispatus	vagina	NCBI	Scaffold	2437083	76	150835	34.44	GCA_000162315.1
202	SJ-3C-US	L. crispatus	vagina	NCBI	Scaffold	2165034	70	208681	35.44	GCA_000176975.2
203	JCM 1185	L. crispatus	Eye	NCBI	Contig	2033995	151	27307	36.58	GCA_001311685.1
204	JCM 5810	L. crispatus	Chicken	NCBI	Contig	2048451	7	1243967	36.8	GCA_001567095.1
205	MV-1A-US	L. crispatus	vagina	NCBI	Scaffold	2252504	7	431221	36.62	GCA_000161915.2
206	OAB24-B	L. crispatus	Urine	NCBI	Scaffold	2006254	752	3720	37.27	GCA_001700485.1
207	PSS7772C	L. crispatus	Urine	NCBI	Scaffold	2389793	215	23944	36.45	GCA_001563615.1
208	ST1	L. crispatus	Chicken	NCBI	Chromosome	2043161	1	2043161	36.88	GCA_000091765.1
209	VMC1	L. crispatus	vagina	NCBI	Scaffold	2074052	267	17441	36.78	GCA_001546015.1
210	VMC2	L. crispatus	vagina	NCBI	Scaffold	2201962	258	18663	36.87	GCA_001546025.1
211	VMC3	L. crispatus	vagina	NCBI	Contig	2201463	91	66007	36.56	GCA_001541385.1
212	VMC4	L. crispatus	vagina	NCBI	Contig	2314219	244	25256	36.78	GCA_001541405.1
213	VMC5	L. crispatus	vagina	NCBI	Scaffold	2242963	259	24683	36.91	GCA_001541515.1
214	VMC6	L. crispatus	vagina	NCBI	Contig	2343949	253	23819	36.79	GCA_001541505.1
215	VMC7	L. crispatus	vagina	NCBI	Contig	2101584	247	19960	36.63	GCA_001541535.1
216	UMNLC1	L. crispatus	Ileum	NCBI	Scaffold	2188265	69	71904	36.91	GCA_002218615.1
217	UMNLC2	L. crispatus	Ileum	NCBI	Contig	2014377	73	70386	36.88	GCA_002218565.1
218	UMNLC3	L. crispatus	Ileum	NCBI	Scaffold	2018029	64	74943	36.86	GCA_002218645.1
219	UMNLC4	L. crispatus	Ileum	NCBI	Contig	2019585	62	85389	36.86	GCA_002218655.1
220	UMNLC5	L. crispatus	Ileum	NCBI	Contig	2013867	50	108928	36.94	GCA_002218765.1
221	UMNLC6	L. crispatus	Ileum	NCBI	Scaffold	2046835	49	99276	36.87	GCA_002218695.1
222	UMNLC7	L. crispatus	Ileum	NCBI	Contig	2103358	71	59023	36.95	GCA_002218775.1
223	UMNLC8	L. crispatus	Ileum	NCBI	Scaffold	2054274	74	71122	36.93	GCA_002218685.1
224	UMNLC9	L. crispatus	Ileum	NCBI	Contig	1954348	68	48118	37.04	GCA_002218735.1
225	UMNLC10	L. crispatus	Ileum	NCBI	Contig	2046138	54	71977	36.87	GCA_002218805.1
226	UMNLC11	L. crispatus	Ileum	NCBI	Scaffold	2039742	73	71174	36.97	GCA_002218815.1
227	UMNLC12	L. crispatus	Ileum	NCBI	Scaffold	2082133	59	83850	36.86	GCA_002218855.1
228	UMNLC13	L. crispatus	Ileum	NCBI	Scaffold	2021204	110	36260	37.03	GCA_002218845.1
229	UMNLC14	L. crispatus	Ileum	NCBI	Scaffold	1988281	81	48447	36.98	GCA_002218885.1
230	UMNLC15	L. crispatus	Ileum	NCBI	Scaffold	2027947	81	62146	36.91	GCA_002218895.1
231	UMNLC16	L. crispatus	Ileum	NCBI	Scaffold	2135057	56	85627	37.06	GCA_002218925.1
232	UMNLC18	L. crispatus	Ileum	NCBI	Scaffold	2039767	76	65363	36.77	GCA_002218945.1
233	UMNLC19	L. crispatus	Ileum	NCBI	Scaffold	2052874	75	65247	36.77	GCA_002218965.1
234	UMNLC20	L. crispatus	Ileum	NCBI	Scaffold	2041080	67	61616	36.82	GCA_002218975.1
235	UMNLC21	L. crispatus	Ileum	NCBI	Scaffold	2037325	68	63377	36.82	GCA_002219005.1
236	UMNLC22	L. crispatus	Ileum	NCBI	Scaffold	2046075	67	59812	36.82	GCA_002219045.1
237	UMNLC23	L. crispatus	Ileum	NCBI	Scaffold	2042440	63	64900	36.84	GCA_002219085.1
238	UMNLC24	L. crispatus	Ileum	NCBI	Scaffold	2048771	68	62955	36.84	GCA_002219015.1
239	UMNLC25	L. crispatus	Ileum	NCBI	Scaffold	2049656	69	64379	36.83	GCA_002219055.1
240	FFJNDD18L1	L. fermentum	Human feces	This study	Scaffold	2110157	237	45194	51.19	SRR12560053
241	FFJNDD19L1	L. fermentum	Human feces	This study	Scaffold	1964027	91	50893	51.98	SRR12560042
242	FAHBZ45M1	L. fermentum	Human feces	This study	Scaffold	1920040	136	36729	52.1	SRR12560031
243	FAHBZ47M1	L. fermentum	Human feces	This study	Scaffold	1983962	89	46543	51.87	SRR12559885
244	FBJSY7_4	L. fermentum	Human feces	This study	Scaffold	1933188	85	75545	52.14	SRR12559874
245	FBJSY20_4	L. fermentum	Human feces	This study	Scaffold	2028690	92	60339	51.88	SRR12559863
246	FBJSY21_1	L. fermentum	Human feces	This study	Scaffold	1941968	110	44377	51.97	SRR12559486
247	FBJSY24_1	L. fermentum	Human feces	This study	Scaffold	1981106	102	53088	52.05	SRR12559475
248	FBJSY31_4	L. fermentum	Human feces	This study	Scaffold	2041215	105	43396	51.82	SRR12559463
249	FBJSY36_1	L. fermentum	Human feces	This study	Scaffold	1945183	100	68506	52.23	SRR12559753
250	FCQ6L1	L. fermentum	Human feces	This study	Scaffold	2011778	85	67963	51.9	SRR12559742
251	FCQ7L1	L. fermentum	Human feces	This study	Scaffold	2034302	119	46814	51.93	SRR12559731
252	FCQ9L1	L. fermentum	Human feces	This study	Scaffold	1945503	143	36018	52.27	SRR12559720
253	FCQNA30M9	L. fermentum	Human feces	This study	Scaffold	1946381	113	45246	52.24	SRR12559709
254	FCQNA36M8	L. fermentum	Human feces	This study	Scaffold	1949740	98	53785	52.15	SRR12559698
255	FFJ12	L. fermentum	Human feces	This study	Scaffold	1969459	89	55777	52.08	SRR12559984
256	FFJ16	L. fermentum	Human feces	This study	Scaffold	2001270	96	50704	51.92	SRR12559973
257	FGDLZR11-1	L. fermentum	Human feces	This study	Scaffold	1983958	84	61200	52.05	SRR12559962
258	FGDLZR12-1	L. fermentum	Human feces	This study	Scaffold	1985253	100	41406	52.05	SRR12559821
259	FGDLZR13-1	L. fermentum	Human feces	This study	Scaffold	1979319	93	41407	52.08	SRR12559809
260	FGDLZR18-1	L. fermentum	Human feces	This study	Scaffold	1962846	86	45258	52.11	SRR12559798
261	FGDLZR22-3	L. fermentum	Human feces	This study	Scaffold	2077208	105	43012	51.64	SRR12560116
262	FGDLZR33-1	L. fermentum	Human feces	This study	Scaffold	1922951	119	32277	52.15	SRR12560105
263	FGDLZR161	L. fermentum	Human feces	This study	Scaffold	2049399	131	35321	51.76	SRR12560094
264	FGSYC50M4	L. fermentum	Human feces	This study	Scaffold	1958086	122	34382	52.16	SRR12559949
265	FGX5-1	L. fermentum	Human feces	This study	Scaffold	1953285	103	38777	51.9	SRR12559938
266	FGX6-1	L. fermentum	Human feces	This study	Scaffold	2035179	84	43200	51.68	SRR12559927
267	FHNMY66L1	L. fermentum	Human feces	This study	Scaffold	1931465	125	34801	52.15	SRR12559517
268	FHuNaR183	L. fermentum	Human feces	This study	Scaffold	2003535	123	33255	51.88	SRR12559506
269	FHuNHHMY30_1	L. fermentum	Human feces	This study	Scaffold	1988740	116	49431	51.86	SRR12559494
270	FHuNHHMY31_1	L. fermentum	Human feces	This study	Scaffold	1925204	107	42154	52.05	SRR12559585
271	FHuNHHMY32_1	L. fermentum	Human feces	This study	Scaffold	1971090	122	38969	51.98	SRR12559574
272	FJSNTR75-3	L. fermentum	Human feces	This study	Scaffold	2107499	110	42876	51.63	SRR12559563
273	FJSWX1_1	L. fermentum	Human feces	This study	Scaffold	1925893	104	43112	52.22	SRR12559785
274	FJSWX6_1	L. fermentum	Human feces	This study	Scaffold	1974700	104	65132	52.08	SRR12559774
275	FJSWX9_1	L. fermentum	Human feces	This study	Scaffold	2005265	110	44726	51.87	SRR12559763
276	FJSWX12_1	L. fermentum	Human feces	This study	Scaffold	1971969	96	47048	51.92	SRR12559553
277	FJSWX14_1	L. fermentum	Human feces	This study	Scaffold	1961175	124	39609	52.13	SRR12559552
278	FJSWX16_1	L. fermentum	Human feces	This study	Scaffold	2132632	116	45724	51.56	SRR12559551
279	FJSWX18_3	L. fermentum	Human feces	This study	Scaffold	1985916	122	42978	52.01	SRR12559549
280	FJSWX21_3	L. fermentum	Human feces	This study	Scaffold	1922467	101	52426	52.24	SRR12559548
281	FJSWX25_2	L. fermentum	Human feces	This study	Scaffold	2020009	103	43995	51.85	SRR12559547
282	FJSYC7_4	L. fermentum	Human feces	This study	Scaffold	1998299	114	47495	51.99	SRR12559546
283	FJXSRPY6L1	L. fermentum	Human feces	This study	Scaffold	1963315	84	61083	52.11	SRR12559545
284	FJXSRPY11L1	L. fermentum	Human feces	This study	Scaffold	2049902	116	51224	51.76	SRR12559544
285	FJXSRPY12L1	L. fermentum	Human feces	This study	Scaffold	1973114	102	48723	52.16	SRR12559543
286	FJXSRPY19L2	L. fermentum	Human feces	This study	Scaffold	2049329	115	69618	51	SRR12559542
287	FJXSRPY20L1	L. fermentum	Human feces	This study	Scaffold	2021685	133	45108	51.85	SRR12559541
288	FNMHLBE23L2	L. fermentum	Human feces	This study	Scaffold	1973519	115	46500	52.01	SRR12559540
289	FNMHLBE24L1	L. fermentum	Human feces	This study	Scaffold	1867068	132	37413	52.37	SRR12559538
290	FNMHLBE27L1	L. fermentum	Human feces	This study	Scaffold	2104537	122	44847	51.54	SRR12559537
291	FQHXN16L1	L. fermentum	Human feces	This study	Scaffold	1933043	93	52939	52.12	SRR12559536
292	FQHXN18L1	L. fermentum	Human feces	This study	Scaffold	1936134	98	60997	52.09	SRR12559535
293	FQHXN22L1	L. fermentum	Human feces	This study	Scaffold	1959191	87	46217	52.13	SRR12559534
294	FQHXN49L5	L. fermentum	Human feces	This study	Scaffold	1947097	81	62142	52.13	SRR12559533
295	FQHXN80M4	L. fermentum	Human feces	This study	Scaffold	2108428	126	40284	51.47	SRR12559532
296	FQHXN83M7	L. fermentum	Human feces	This study	Scaffold	2159499	116	42908	51.39	SRR12559531
297	FSCDJY38_1	L. fermentum	Human feces	This study	Scaffold	1957259	88	46545	52.27	SRR12559530
298	FSCPS24_1	L. fermentum	Human feces	This study	Scaffold	1890399	91	58259	52.24	SRR12559529
299	FSCPS33_1	L. fermentum	Human feces	This study	Scaffold	1940669	94	43649	52.29	SRR12559527
300	FSDLZ21M1	L. fermentum	Human feces	This study	Scaffold	1975867	105	52000	52.02	SRR12559526
301	FSDLZ22M13	L. fermentum	Human feces	This study	Scaffold	1953168	162	61836	51.95	SRR12559525
302	FSDLZ24M1	L. fermentum	Human feces	This study	Scaffold	1980236	115	43594	51.89	SRR12559524
303	FSDLZ27M1	L. fermentum	Human feces	This study	Scaffold	1892259	92	59616	52.39	SRR12559789
304	FSDLZ29M2	L. fermentum	Human feces	This study	Scaffold	1996618	123	42951	52.01	SRR12560126
305	FSH4_3	L. fermentum	Human feces	This study	Scaffold	1947462	102	42183	52.28	SRR12560125
306	FSH5_4	L. fermentum	Human feces	This study	Scaffold	2026251	99	51666	51.76	SRR12560124
307	FSH6_5	L. fermentum	Human feces	This study	Scaffold	2035882	147	44862	51.7	SRR12560123
308	FSH9_5	L. fermentum	Human feces	This study	Scaffold	2087559	190	38941	51.48	SRR12560122
309	FSH10_1	L. fermentum	Human feces	This study	Scaffold	2064394	129	45515	51.89	SRR12559990
310	FSH17_1	L. fermentum	Human feces	This study	Scaffold	2056894	100	45997	51.8	SRR12559693
311	FWXBH11-1	L. fermentum	Human feces	This study	Scaffold	2022235	90	47580	51.89	SRR12559691
312	FWXBH11-2	L. fermentum	Human feces	This study	Scaffold	2021786	98	39492	51.88	SRR12559690
313	FWXBH11-3	L. fermentum	Human feces	This study	Scaffold	2020754	106	39492	51.72	SRR12559689
314	FWXBH11-4	L. fermentum	Human feces	This study	Scaffold	2020046	98	42612	51.88	SRR12559688
315	FWXBH11-5	L. fermentum	Human feces	This study	Scaffold	2019930	107	39492	51.78	SRR12559687
316	FXJCJ3-2	L. fermentum	Human feces	This study	Scaffold	2086295	90	43447	51.69	SRR12559686
317	FXJCJ6-1	L. fermentum	Human feces	This study	Scaffold	2116212	107	43067	51.46	SRR12559685
318	FXJCJ26M3	L. fermentum	Human feces	This study	Scaffold	1964818	92	75643	52.2	SRR12559684
319	FXJCJ41L6	L. fermentum	Human feces	This study	Scaffold	1942235	109	53787	52.2	SRR12559682
320	FXJSW21M2	L. fermentum	Human feces	This study	Scaffold	2029870	97	43362	51.59	SRR12559681
321	FXJSW7-1	L. fermentum	Human feces	This study	Scaffold	1937229	123	45879	52.29	SRR12559680
322	FXJWS24L1	L. fermentum	Human feces	This study	Scaffold	2148222	222	38779	51.41	SRR12559679
323	FXJWS33-1	L. fermentum	Human feces	This study	Scaffold	1959917	78	60372	52.17	SRR12559678
324	FXJWS34-1	L. fermentum	Human feces	This study	Scaffold	1965164	82	51793	52.17	SRR12559677
325	FXJWS39-1	L. fermentum	Human feces	This study	Scaffold	2010074	88	48627	51.63	SRR12559676
326	FXJWS41-1	L. fermentum	Human feces	This study	Scaffold	2007773	98	43763	51.92	SRR12559675
327	FXJWS46L3	L. fermentum	Human feces	This study	Scaffold	2026653	101	49951	51.87	SRR12559674
328	FYNDL5_4	L. fermentum	Human feces	This study	Scaffold	1958265	89	56100	52.25	SRR12559673
329	FYNDL6_4	L. fermentum	Human feces	This study	Scaffold	2103536	110	73734	51.49	SRR12559671
330	FYNDL9_6	L. fermentum	Human feces	This study	Scaffold	1930423	106	49873	52.19	SRR12559670
331	FYNLJ61L1	L. fermentum	Human feces	This study	Scaffold	1964746	127	42095	52.05	SRR12559669
332	FZJTZ2M5	L. fermentum	Human feces	This study	Scaffold	1950840	88	44707	52.18	SRR12559668
333	FZJTZ13M9	L. fermentum	Human feces	This study	Scaffold	1938162	86	56227	52.06	SRR12559667
334	FZJTZ20M5	L. fermentum	Human feces	This study	Scaffold	1930131	101	51569	52.42	SRR12559666
335	FZJTZ22M6	L. fermentum	Human feces	This study	Scaffold	1929055	117	43411	52.31	SRR12559665
336	FZJTZ23M8	L. fermentum	Human feces	This study	Scaffold	1948108	142	42042	52.2	SRR12559664
337	FZJTZ24M3	L. fermentum	Human feces	This study	Scaffold	2016053	117	55258	51.89	SRR12559663
338	FZJTZ25M1	L. fermentum	Human feces	This study	Scaffold	2013958	128	45613	51.83	SRR12559662
339	FZJTZ67_1	L. fermentum	Human feces	This study	Scaffold	2010001	96	55649	51.86	SRR12559660
340	FZJTZ68_1	L. fermentum	Human feces	This study	Scaffold	2020224	100	49480	51.83	SRR12559659
341	HN11-2	L. fermentum	Human feces	This study	Scaffold	2144258	116	39537	51.33	SRR12559658
342	HN11-4	L. fermentum	Human feces	This study	Scaffold	2144370	118	39517	51.32	SRR12559657
343	HN11-5	L. fermentum	Human feces	This study	Scaffold	2142472	113	41341	51.34	SRR12559656
344	HN11-6	L. fermentum	Human feces	This study	Scaffold	2144719	122	39530	51.33	SRR12559655
345	HN11-7	L. fermentum	Human feces	This study	Scaffold	2133678	113	41341	51.38	SRR12559654
346	HN11-8	L. fermentum	Human feces	This study	Scaffold	2020379	90	47806	51.83	SRR12559653
347	HN11-9	L. fermentum	Human feces	This study	Scaffold	2119819	141	37491	51.44	SRR12559652
348	HN11-10	L. fermentum	Human feces	This study	Scaffold	2131763	114	39946	51.39	SRR12559651
349	HN44-1	L. fermentum	Human feces	This study	Scaffold	1977274	77	52046	51.99	SRR12559649
350	TC1	L. fermentum	Human feces	This study	Scaffold	1897657	115	56131	52.28	SRR12559648
351	28-3-CHN	L. fermentum	vagina	NCBI	Scaffold	2026518	42	227280	50.41	GCA_000162395.1
352	47_7	L. fermentum	N/A	NCBI	Chromosome	2098685	1	2098685	45.79	GCA_001854105.1
353	779_LFER	L. fermentum	N/A	NCBI	Scaffold	1935807	169	21226	52.1	GCA_001077025.1
354	3872	L. fermentum	Milk from female	NCBI	Complete	2330492	2	—	50.61	GCA_000466785.3
355	AF11-4-H	L. fermentum	Human feces	NCBI	Scaffold	1935804	91	45868	52.2	GCA_003465085.1
356	AF15-40LB	L. fermentum	Human feces	NCBI	Scaffold	1968193	80	62108	51.96	GCA_003464285.1
357	AF16-22LB	L. fermentum	Human feces	NCBI	Scaffold	1996988	104	43257	51.92	GCA_003462755.1
358	ATCC14931	L. fermentum	Human feces	NCBI	Scaffold	1867005	74	219560	50.8	GCA_000159215.1
359	BFE6620	L. fermentum	Gari	NCBI	Scaffold	2042277	149	35982	51.66	GCA_002204495.1
360	CBA7106	L. fermentum	Human feces	NCBI	Complete	2042277	1	—	51.66	GCA_003255875.1
361	CECT5716	L. fermentum	N/A	NCBI	Complete	2100449	1	—	51.4	GCA_000210515.1
362	DSM20055	L. fermentum	N/A	NCBI	Scaffold	1900053	102	43184	52.02	GCA_001436835.1
363	F-6	L. fermentum	N/A	NCBI	Complete	2064620	1	—	51.67	GCA_000397165.1
364	FTDC8312	L. fermentum	Human feces	NCBI	Complete	2239921	1	—	50.99	GCA_002119645.1
365	IFO3956	L. fermentum	N/A	NCBI	Complete	2098685	1	—	51.47	GCA_000010145.1
366	IMDO130101	L. fermentum	Sourdough	NCBI	Complete	2089202	1	—	51.47	GCA_900205745.1
367	LAC-FRN-92	L. fermentum	Oral swab	NCBI	Complete	2063606	1	—	51.79	GCA_002192435.1
368	LDTM7301	L. fermentum	Makgeollli	NCBI	Complete	2046196	1	—	51.7	GCA_003346795.1
369	LF2	L. fermentum	Cheese	NCBI	Scaffold	2047507	250	32695	51.7	GCA_003261135.1
370	LfQi6	L. fermentum	Human breast milk	NCBI	Chromosome	2098510	1	2098510	45.14	GCA_000966835.2
371	MAG1415	L. fermentum	Human gut metagenome	NCBI	Scaffold	1758796	158	12685	49.67	GCA_003343585.1
372	MTCC25067	L. fermentum	Fermented milk	NCBI	Complete	2012416	2	—	51.14	GCA_002356135.1
373	NB-22	L. fermentum	N/A	NCBI	Scaffold	2011311	137	38875	51.67	GCA_000496435.1
374	NCC2970	L. fermentum	N/A	NCBI	Complete	1949874	1	—	52.21	GCA_001742205.1
375	NCDC400	L. fermentum	N/A	NCBI	Complete	1895978	1	—	51.53	GCA_002798075.1
376	RI-508	L. fermentum	Cacao been fermentation	NCBI	Scaffold	1915262	74	34769	52.23	GCA_001982185.1
377	SNUV175	L. fermentum	vagina tract	NCBI	Complete	2272328	4	—	51.02	GCA_001941785.1
378	UMB0187	L. fermentum	N/A	NCBI	Scaffold	1969291	117	40979	52.04	GCA_002863265.1
379	VRI-003	L. fermentum	Commercial probiotic culture lyophilized	NCBI	Chromosome	1949297	1	1949297	51.84	GCA_002072085.1
380	AHFY1	L. gasseri	Human feces	This study	Scaffold	1925780	53	95091	34.7	SRR12560018
381	AHWH7	L. gasseri	Human feces	This study	Scaffold	1889121	35	479406	34.75	SRR12560017
382	BJHD4	L. gasseri	Human feces	This study	Scaffold	1929151	25	536321	34.68	SRR12560014
383	FGSY23_L3	L. gasseri	Human feces	This study	Scaffold	1957588	56	151454	34.88	SRR12560013
384	FGSYC2_L2	L. gasseri	Human feces	This study	Scaffold	1961745	56	122974	34.93	SRR12560012
385	FGSYC7_L1	L. gasseri	Human feces	This study	Scaffold	1909911	35	531157	34.73	SRR12560011
386	FGSYC8_L2	L. gasseri	Human feces	This study	Scaffold	2012349	36	509884	34.84	SRR12560010
387	FGSYC9	L. gasseri	Human feces	This study	Scaffold	1948373	13	576085	34.78	SRR12560009
388	FGSYC10	L. gasseri	Human feces	This study	Scaffold	1996748	33	153740	34.95	SRR12560008
389	FGSYC15	L. gasseri	Human feces	This study	Scaffold	1975690	35	100767	34.76	SRR12560007
390	FGSYC18_L5	L. gasseri	Human feces	This study	Scaffold	1959034	49	155357	34.9	SRR12560006
391	FGSYC19	L. gasseri	Human feces	This study	Scaffold	1951139	47	81100	34.75	SRR12560005
392	FGSYC34_L2	L. gasseri	Human feces	This study	Scaffold	1953813	57	149558	34.87	SRR12560003
393	FGSYC38_L3	L. gasseri	Human feces	This study	Scaffold	1963228	29	385467	34.77	SRR12560002
394	FGSYC41	L. gasseri	Human feces	This study	Scaffold	1969486	77	121236	34.89	SRR12560001
395	FGSYC43_L1	L. gasseri	Human feces	This study	Scaffold	1981761	34	507302	34.76	SRR12560000
396	FGSYC79_L2	L. gasseri	Human feces	This study	Scaffold	1993789	55	472020	34.94	SRR12559999
397	FGSZY12_L1	L. gasseri	Human feces	This study	Scaffold	1942389	26	531836	34.83	SRR12559998
398	FGSZY27	L. gasseri	Human feces	This study	Scaffold	1948078	13	576100	34.85	SRR12559997
399	FGSZY29	L. gasseri	Human feces	This study	Scaffold	2012341	14	576085	34.79	SRR12559996
400	FGSZY30	L. gasseri	Human feces	This study	Scaffold	1992683	13	576085	34.75	SRR12559995
401	FGSZY36	L. gasseri	Human feces	This study	Scaffold	1985881	16	576085	34.74	SRR12559994
402	FHeBCZ3_L3	L. gasseri	Human feces	This study	Scaffold	2023686	58	151260	34.76	SRR12559624
403	FHeNJZ11	L. gasseri	Human feces	This study	Scaffold	1906704	19	585945	34.72	SRR12559623
404	FHLJDQ3	L. gasseri	Human feces	This study	Scaffold	2069148	36	106278	34.74	SRR12559622
405	FHNFQ3	L. gasseri	Human feces	This study	Scaffold	1901923	30	121460	34.66	SRR12559621
406	FHNFQ10_L1	L. gasseri	Human feces	This study	Scaffold	2043555	40	200925	34.67	SRR12559620
407	FHNFQ11	L. gasseri	Human feces	This study	Scaffold	2051863	16	458211	34.7	SRR12559619
408	FHNFQ14	L. gasseri	Human feces	This study	Scaffold	2105241	43	109603	34.84	SRR12559618
409	FHNFQ15	L. gasseri	Human feces	This study	Scaffold	2140213	52	109430	34.92	SRR12559617
410	FHNFQ16	L. gasseri	Human feces	This study	Scaffold	1994300	28	146026	34.72	SRR12559616
411	FHNFQ20	L. gasseri	Human feces	This study	Scaffold	2080155	12	659613	34.72	SRR12559615
412	FHNFQ25_L3	L. gasseri	Human feces	This study	Scaffold	1881970	44	121250	34.63	SRR12559613
413	FHNFQ28	L. gasseri	Human feces	This study	Scaffold	2005787	10	1138550	34.81	SRR12559612
414	FHNFQ29	L. gasseri	Human feces	This study	Scaffold	2019090	21	572668	34.8	SRR12559611
415	FHNFQ34_L1	L. gasseri	Human feces	This study	Scaffold	2098326	106	109101	34.85	SRR12559610
416	FHNFQ46_L1	L. gasseri	Human feces	This study	Scaffold	1874711	49	493939	34.64	SRR12559609
417	FHNFQ53	L. gasseri	Human feces	This study	Scaffold	1996870	57	81168	34.75	SRR12559608
418	FHNFQ56_L1	L. gasseri	Human feces	This study	Scaffold	1950590	47	538229	34.9	SRR12559607
419	FHNFQ57	L. gasseri	Human feces	This study	Scaffold	1880662	17	267382	34.77	SRR12559606
420	FHNFQ60_L1	L. gasseri	Human feces	This study	Scaffold	1892697	29	511601	34.7	SRR12559605
421	FHNFQ62_L6	L. gasseri	Human feces	This study	Scaffold	1968108	43	595368	34.74	SRR12559604
422	FHNFQ63_L6	L. gasseri	Human feces	This study	Scaffold	1965677	33	394108	34.75	SRR12559602
423	FHNXY6_L2	L. gasseri	Human feces	This study	Scaffold	2005507	38	465003	34.81	SRR12559601
424	FHNXY9_L1	L. gasseri	Human feces	This study	Scaffold	1967202	32	521753	35	SRR12559600
425	FHNXY12_L2	L. gasseri	Human feces	This study	Scaffold	1993888	34	336346	34.87	SRR12559599
426	FHNXY18_L2	L. gasseri	Human feces	This study	Scaffold	1941120	91	86718	34.63	SRR12559598
427	FHNXY26_L3	L. gasseri	Human feces	This study	Scaffold	1920476	50	121237	34.67	SRR12559597
428	FHNXY28_L4	L. gasseri	Human feces	This study	Scaffold	2045428	54	233681	34.81	SRR12559596
429	FHNXY29_L1	L. gasseri	Human feces	This study	Scaffold	1904679	57	516423	34.79	SRR12559595
430	FHNXY34_L1	L. gasseri	Human feces	This study	Scaffold	1938333	21	569451	34.77	SRR12559594
431	FHNXY44_L1	L. gasseri	Human feces	This study	Scaffold	1979741	34	575393	34.78	SRR12559922
432	FHNXY46_L6	L. gasseri	Human feces	This study	Scaffold	1936274	26	568283	34.73	SRR12559920
433	FHNXY49_L5	L. gasseri	Human feces	This study	Scaffold	1952332	53	151229	34.76	SRR12559919
434	FHNXY52_L2	L. gasseri	Human feces	This study	Scaffold	1919954	30	550330	34.63	SRR12559918
435	FHNXY54_L2	L. gasseri	Human feces	This study	Scaffold	1998612	66	135371	34.8	SRR12559917
436	FHNXY56_L1	L. gasseri	Human feces	This study	Scaffold	1934621	35	314899	34.74	SRR12559916
437	FHNXY58_L2	L. gasseri	Human feces	This study	Scaffold	1869312	27	515753	34.79	SRR12559915
438	FHNXY61_L1	L. gasseri	Human feces	This study	Scaffold	2012556	63	151445	34.78	SRR12559914
439	FHuNCS1_L7	L. gasseri	Human feces	This study	Scaffold	1961026	53	115000	34.72	SRR12559913
440	FJFZ1	L. gasseri	Human feces	This study	Scaffold	1960799	33	314396	34.77	SRR12559912
441	FJND4	L. gasseri	Human feces	This study	Scaffold	1941116	93	305443	34.72	SRR12559911
442	FJND5	L. gasseri	Human feces	This study	Scaffold	1966389	34	234961	34.93	SRR12559909
443	FJND6	L. gasseri	Human feces	This study	Scaffold	1949545	27	233185	34.71	SRR12559908
444	FJND7	L. gasseri	Human feces	This study	Scaffold	1951149	42	272776	34.75	SRR12559907
445	FJND16	L. gasseri	Human feces	This study	Scaffold	1865485	48	212988	34.8	SRR12559906
446	FJNDD2	L. gasseri	Human feces	This study	Scaffold	1969901	105	213079	34.94	SRR12559905
447	FJSWX6_L7	L. gasseri	Human feces	This study	Scaffold	2009123	39	514632	34.89	SRR12559904
448	FJXPY5	L. gasseri	Human feces	This study	Scaffold	1983014	16	586518	34.78	SRR12559903
449	FJXPY6	L. gasseri	Human feces	This study	Scaffold	1982080	20	586328	34.84	SRR12559902
450	FJXPY18	L. gasseri	Human feces	This study	Scaffold	1921064	12	575939	34.95	SRR12559901
451	FJXPY24_L2	L. gasseri	Human feces	This study	Scaffold	2082992	66	105173	34.81	SRR12559900
452	FJXPY26_L4	L. gasseri	Human feces	This study	Scaffold	1985874	98	77908	34.69	SRR12559898
453	FJXPY34_L1	L. gasseri	Human feces	This study	Scaffold	1938969	106	213088	34.72	SRR12559897
454	FJXPY37	L. gasseri	Human feces	This study	Scaffold	1955195	18	586685	34.86	SRR12559896
455	FNMGHLBE6_L1	L. gasseri	Human feces	This study	Scaffold	1907323	47	454054	34.72	SRR12559895
456	FNMGHLBE17_L3	L. gasseri	Human feces	This study	Scaffold	1939331	29	372574	34.62	SRR12559894
457	FNMGHLBE20_L5	L. gasseri	Human feces	This study	Scaffold	1999239	46	291548	34.7	SRR12559893
458	FSDHZ19	L. gasseri	Human feces	This study	Scaffold	1894983	6	969871	34.83	SRR12559892
459	FSDHZ21_L1	L. gasseri	Human feces	This study	Scaffold	1954646	28	538627	34.89	SRR12559891
460	FTJWQ2	L. gasseri	Human feces	This study	Scaffold	1958483	8	1096466	34.86	SRR12560089
461	HHHT1	L. gasseri	Human feces	This study	Scaffold	1954678	53	103128	34.68	SRR12560088
462	JSCZD2	L. gasseri	Human feces	This study	Scaffold	1975346	105	213079	34.83	SRR12560086
463	JSSZ11	L. gasseri	Human feces	This study	Scaffold	1876179	38	373132	34.63	SRR12560085
464	JSWX9	L. gasseri	Human feces	This study	Scaffold	1907053	34	372576	34.71	SRR12560084
465	JSWX10	L. gasseri	Human feces	This study	Scaffold	1907053	108	372616	34.71	SRR12560083
466	JSWX21	L. gasseri	Human feces	This study	Scaffold	1991950	29	373745	34.81	SRR12560082
467	JSWX33	L. gasseri	Human feces	This study	Scaffold	2038583	61	111714	34.73	SRR12560081
468	M2CF21	L. gasseri	Human feces	This study	Scaffold	1936530	43	119825	34.69	SRR12560080
469	QJSWX107L6	L. gasseri	Human vagina	This study	Scaffold	1987156	47	110682	34.78	SRR12560079
470	QJSWX116L3	L. gasseri	Human vagina	This study	Scaffold	1904395	42	413402	34.91	SRR12560078
471	QJSWX117L3	L. gasseri	Human vagina	This study	Scaffold	1897351	33	446319	34.9	SRR12560077
472	QJSWX195M4	L. gasseri	Human vagina	This study	Scaffold	1893779	23	576528	34.8	SRR12560075
473	QJSWX306M13	L. gasseri	Human vagina	This study	Scaffold	1995321	53	92248	34.77	SRR12560074
474	QJSWX309M31	L. gasseri	Human vagina	This study	Scaffold	1941550	59	107467	34.76	SRR12560073
475	SDHZD3	L. gasseri	Human feces	This study	Scaffold	1978883	62	192234	34.96	SRR12560072
476	SDYT1	L. gasseri	Human feces	This study	Scaffold	2020578	27	306552	34.87	SRR12560071
477	ZJHZD1	L. gasseri	Human feces	This study	Scaffold	1963543	41	213021	34.92	SRR12560070
478	4M13	L. gasseri	Infant feces	NCBI	Complete	2129370	1	—	34.78	GCA_002158885.1
479	202_4	L. gasseri	vagina	NCBI	Contig	1820250	70	45830	34.89	GCA_000175055.1
480	224_1	L. gasseri	vagina	NCBI	Contig	2005522	37	278328	35.03	GCA_000177415.1
481	505	L. gasseri	Human feces	NCBI	Contig	2090951	85	43048	34.73	GCA_001676665.1
482	2016	L. gasseri	vagina	NCBI	Contig	1879515	29	390599	35.26	GCA_000439915.1
483	AL3	L. gasseri	Human stool	NCBI	Scaffold	1987978	16	1106151	34.78	GCA_002007185.1
484	AL5	L. gasseri	Human gut	NCBI	Scaffold	1985720	35	1125240	34.72	GCA_002003555.1
485	ATCC33323	L. gasseri	N/A	NCBI	Complete	1894360	1	—	35.26	GCA_000014425.1
486	JCM1025	L. gasseri	N/A	NCBI	Contig	1863012	12	584753	34.68	GCA_003307315.1
487	JCM1130	L. paragasseri	N/A	NCBI	Scaffold	2027615	15	454393	34.94	GCA_003307255.1
488	JCM5344	L. paragasseri	N/A	NCBI	Contig	1969157	26	127936	34.67	GCA_003307295.1
489	K7	L. paragasseri	Human feces	NCBI	Scaffold	1994163	8	1276267	34.81	GCA_000406345.2
490	MV_22	L. gasseri	vagina	NCBI	Scaffold	1930436	2	1879070	34.98	GCA_000155935.2
491	PSS7772D	L. gasseri	Urine	NCBI	Scaffold	1914452	64	56307	34.91	GCA_001546525.1
492	UBB0045	L. gasseri	N/A	NCBI	Contig	1913573	59	68464	34.86	GCA_002863425.1
493	UMB0045b	L. gasseri	N/A	NCBI	Contig	1912550	60	68474	34.86	GCA_002940965.1
494	UMB0056	L. gasseri	N/A	NCBI	Contig	1906916	7	1094208	34.81	GCA_002884735.1
495	UMB0099	L. gasseri	N/A	NCBI	Contig	1945820	14	1022543	34.95	GCA_002863455.1
496	6M3	L. helveticus	Dairy product	This study	Scaffold	2007135	130	33876	36.42	SRR12560069
497	8G3	L. helveticus	Dairy product	This study	Scaffold	2044085	180	22807	36.56	SRR12560068
498	BNCC138614(ATCC15009)	L. helveticus	Swiss cheese	Previous studies (Unpublished)	Scaffold	1899486	191	17527	36.73	SRR9866123
499	D1S22	L. helveticus	Fermented yak milk	Previous studies (Unpublished)	Scaffold	2118203	152	33237	36.43	SRR9866114
500	D4A98	L. helveticus	Fermented yak milk	Previous studies (Unpublished)	Scaffold	2105808	130	34291	36.58	SRR9866121
501	D7S160	L. helveticus	Fermented yak milk	Previous studies (Unpublished)	Scaffold	2046234	120	32496	36.53	SRR9866120
502	DNMB1M10	L. helveticus	Acid camel milk	Previous studies (Unpublished)	Scaffold	2131903	140	29535	36.59	SRR9866107
503	DNMHLBE7L2	L. helveticus	Fermented milk	Previous studies (Unpublished)	Scaffold	2043985	187	23437	36.5	SRR9866141
504	DQHXNQ03M15	L. helveticus	Yak qula	Previous studies (Unpublished)	Scaffold	1897163	136	26031	36.68	SRR9866124
505	DQHXNQ04M08	L. helveticus	Yak qula	Previous studies (Unpublished)	Scaffold	2010575	178	19365	36.55	SRR9866140
506	DQHXNQ05M22	L. helveticus	Dairy fan	Previous studies (Unpublished)	Scaffold	1896103	178	19365	36.67	SRR9866127
507	DQHXNQ07M66	L. helveticus	Yak qula	Previous studies (Unpublished)	Scaffold	2003491	137	26031	36.53	SRR9866126
508	DQHXNQ08M33	L. helveticus	Yak qula	Previous studies (Unpublished)	Scaffold	1869919	174	21107	36.77	SRR9866110
509	DQHXNQ32M42	L. helveticus	Yak qula	Previous studies (Unpublished)	Scaffold	2008702	159	23771	36.6	SRR9866111
510	DQHXNQ37M10	L. helveticus	Yak qula	Previous studies (Unpublished)	Scaffold	1797830	125	19694	36.81	SRR9866131
511	DQHXNS10M5	L. helveticus	Fermented yak milk	Previous studies (Unpublished)	Scaffold	1901309	140	24852	36.69	SRR9866125
512	DQHXNS14M8	L. helveticus	Fermented yak milk	Previous studies (Unpublished)	Scaffold	2076022	153	24234	36.57	SRR9866130
513	DSCAB1M1	L. helveticus	Yak qula	Previous studies (Unpublished)	Scaffold	2088715	136	33237	36.41	SRR9866117
514	DSCAB4M1	L. helveticus	Yak qula	Previous studies (Unpublished)	Scaffold	2057144	150	30641	36.57	SRR9866116
515	DSCAB7M1	L. helveticus	Yak qula	Previous studies (Unpublished)	Scaffold	2088343	131	34290	36.58	SRR9866119
516	DSCAB9M6	L. helveticus	Yak qula	Previous studies (Unpublished)	Scaffold	2182500	140	29184	36.53	SRR9866118
517	DSCAB10M13	L. helveticus	Yak qula	Previous studies (Unpublished)	Scaffold	2106580	128	32700	36.57	SRR9866113
518	DSCAB11L3	L. helveticus	Yak qula	Previous studies (Unpublished)	Scaffold	2021773	130	30746	36.52	SRR9866112
519	DSCAB13M2	L. helveticus	Yak qula	Previous studies (Unpublished)	Scaffold	2143910	136	33262	36.49	SRR9866115
520	DYNDL73	L. helveticus	Dairy fan	Previous studies (Unpublished)	Scaffold	2149694	142	26733	36.64	SRR9866108
521	DYNDL205	L. helveticus	Dairy fan	Previous studies (Unpublished)	Scaffold	2080507	184	23775	36.46	SRR9866109
522	DYNDL213	L. helveticus	Dairy fan	Previous studies (Unpublished)	Scaffold	2086155	148	27438	36.58	SRR9866132
523	DYNDL252	L. helveticus	Dairy fan	Previous studies (Unpublished)	Scaffold	1912943	164	21310	36.65	SRR9866103
524	DYNDL321	L. helveticus	Dairy fan	Previous studies (Unpublished)	Scaffold	2033447	122	34367	36.59	SRR9866105
525	DYNDL366	L. helveticus	Dairy fan	Previous studies (Unpublished)	Scaffold	2125386	149	26407	36.47	SRR9866138
526	DYNDL387	L. helveticus	Dairy fan	Previous studies (Unpublished)	Scaffold	2012032	180	24026	36.52	SRR9866137
527	DYNDL451	L. helveticus	Dairy fan	Previous studies (Unpublished)	Scaffold	2069680	194	23316	36.51	SRR9866136
528	DYNDL838	L. helveticus	Dairy fan	Previous studies (Unpublished)	Scaffold	2047020	180	23749	36.51	SRR9866135
529	DYNDL2261	L. helveticus	Dairy fan	Previous studies (Unpublished)	Scaffold	2092479	185	23627	36.5	SRR9866134
530	DYNDL2471	L. helveticus	Dairy fan	Previous studies (Unpublished)	Scaffold	2096687	131	35200	36.47	SRR9866133
531	DYNDL56M20	L. helveticus	Dairy fan	Previous studies (Unpublished)	Scaffold	2014888	111	36654	36.42	SRR9866129
532	DYNDL59M30	L. helveticus	Dairy fan	Previous studies (Unpublished)	Scaffold	2041872	114	35588	36.42	SRR9866102
533	DYNDL68M7	L. helveticus	Dairy fan	Previous studies (Unpublished)	Scaffold	2040938	189	21510	36.6	SRR9866128
534	FSDJN10M6	L. helveticus	Human feces	Previous studies (Unpublished)	Scaffold	2100755	128	33377	36.58	SRR9866104
535	M210R2M10	L. helveticus	Fermented yak milk	Previous studies (Unpublished)	Scaffold	2011099	170	22411	36.62	SRR9866106
536	VGZTR132M1	L. helveticus	Pickle	Previous studies (Unpublished)	Scaffold	1821540	86	37550	36.24	SRR9866139
537	CAUH18	L. helveticus	Koumiss	NCBI	Complete	2160583	1	—	36.81	NZ_CP012381.1
538	CNRZ32	L. helveticus	Industrial dairy starter culture	NCBI	Complete	2225962	1	—	36.93	NC_021744.1
539	D75	L. helveticus	Intestine from healthy child	NCBI	Complete	2053066	1	—	37.03	NZ_CP020029.1
540	D76	L. helveticus	Intestine from healthy child	NCBI	Complete	2058319	1	—	37.04	NZ_CP016827.1
541	DPC4571	L. helveticus	Swiss chess	NCBI	Complete	2080931	1	—	37.08	NC_010080.1
542	FAM8105	L. helveticus	Raw milk	NCBI	Complete	2255245	2	—	37.03	NZ_CP015496.1
543	FAM8627	L. helveticus	Dairy product	NCBI	Complete	2049030	2	—	36.95	NZ_CP015444.1
544	FAM22155	L. helveticus	Natural whey culture	NCBI	Complete	2198663	2	—	37.06	NZ_CP015498.1
545	H9	L. helveticus	Kurut	NCBI	Complete	1871119	1	—	37.02	NZ_CP002427.1
546	H10	L. helveticus	Traditional fermented milk	NCBI	Complete	2172383	2	—	36.79	NC_017467.1
547	KLDS1.8701	L. helveticus	Traditional sour milk	NCBI	Complete	2106631	2	—	36.88	NZ_CP009907.1
548	MB2-1	L. helveticus	Fermented milk	NCBI	Complete	2084058	1	—	36.93	NZ_CP011386.1
549	R0052	L. helveticus	Sweet acidophilus milk	NCBI	Complete	2129206	1	—	36.8	NC_018528.1
550	FAHBZ615	L. johnsonii	Human feces	This study	Scaffold	1863691	29	1006218	34.31	SRR12560067
551	FGSYC6M3	L. johnsonii	Human feces	This study	Scaffold	1780319	19	1021945	34.48	SRR12560066
552	FHBZX13M2	L. johnsonii	Human feces	This study	Scaffold	1779092	30	455139	34.4	SRR12560063
553	FHNXY70M2	L. johnsonii	Chicken feces	This study	Scaffold	1794330	73	71017	34.37	SRR12560062
554	FJLHD58L1	L. johnsonii	Human feces	This study	Scaffold	1668761	28	312039	34.32	SRR12560061
555	FSCPS86M4	L. johnsonii	Human feces	This study	Scaffold	1734562	23	354524	34.45	SRR12560060
556	QGSYC2L2	L. johnsonii	Chicken feces	This study	Scaffold	2045488	64	106429	33.86	SRR12560059
557	QJSWX160M2	L. johnsonii	Human vagina	This study	Scaffold	1943320	32	356477	34.27	SRR12560058
558	VJSWX307M4	L. johnsonii	Human vagina	This study	Scaffold	2014374	55	224390	34.43	SRR12560057
559	DPC6026	L. johnsonii	N/A	NCBI	Complete	1966342	1	—	34.78	GCA_000204985.1
560	Byun-jo-01	L. johnsonii	Jejunum	NCBI	Complete	1959519	1	—	34.71	GCA_003316915.1
561	IDCC9203	L. johnsonii	Infant feces	NCBI	Complete	1898461	1	—	34.72	GCA_003428395.1
562	N6.2	L. johnsonii	Diabetes resistant rats	NCBI	Complete	1887251	1	—	34.48	GCA_000498675.1
563	NCC533	L. johnsonii	N/A	NCBI	Complete	1992676	1	—	34.61	GCA_000008065.1
564	ZLJ010	L. johnsonii	Pig intestine	NCBI	Complete	1999879	1	—	34.91	GCA_010206295.1
565	16	L. johnsonii	Mouse feces	NCBI	Contig	1787772	156	34798	34.63	GCA_004011315.1
566	117a	L. johnsonii	Mouse forestomach	NCBI	Scaffold	1945039	73	138896	34.34	GCA_002253285.1
567	117c	L. johnsonii	Mouse forestomach	NCBI	Scaffold	1961762	120	112169	34.4	GCA_002253275.1
568	117d	L. johnsonii	Mouse forestomach	NCBI	Scaffold	1954499	88	132884	34.38	GCA_002253245.1
569	117k	L. johnsonii	Mouse forestomach	NCBI	Scaffold	1973409	93	100431	34.38	GCA_002253205.1
570	117q	L. johnsonii	Mouse forestomach	NCBI	Scaffold	1963387	96	114092	34.38	GCA_002253165.1
571	117x	L. johnsonii	Mouse forestomach	NCBI	Scaffold	1950728	75	112169	34.35	GCA_002253185.1
572	An197	L. johnsonii	Gallus caecum	NCBI	Contig	1784601	42	91220	34.61	GCA_002160105.1
573	ATCC 33200	L. johnsonii	Human urogenital tract	NCBI	Scaffold	1780499	32	1030662	34.32	GCA_000159355.1
574	BS15	L. johnsonii	Homemade yoghurt	NCBI	Complete	2159316	2	—	34.84	GCA_001714745.1
575	CC3	L. johnsonii	Oral swab	NCBI	Contig	1925779	102	91157	34.75	GCA_004569425.1
576	CH32	L. johnsonii	Human intestine	NCBI	Contig	1979358	3	1954361	34.74	GCA_004010015.1
577	CRL1647	L. johnsonii	Human intestine	NCBI	Contig	2137413	38	102094	34.39	GCA_003122525.1
578	DPPM	L. johnsonii	Feces	NCBI	Contig	1830029	23	152108	34.3	GCA_002803395.1
579	FI9785	L. johnsonii	N/A	NCBI	Complete	1785116	3	—	34.43	GCA_000091405.1
580	LBJ456	L. johnsonii	Feces	NCBI	Contig	2081433	2	1966839	34.65	GCA_007876425.1
581	LJ0	L. johnsonii	Mouse jejunum	NCBI	Contig	1898609	49	88768	34.45	GCA_002156645.1
582	NM60_B2-8	L. johnsonii	Host cecum and colon	NCBI	Contig	1903213	82	46001	34.29	GCA_004793575.1
583	pf01	L. johnsonii	Pig	NCBI	Complete	1973006	3	—	34.66	GCA_000219475.3
584	Q1-7	L. johnsonii	Feces	NCBI	Scaffold	2128461	17	554798	34.47	GCA_004684975.1
585	UBA1153	L. johnsonii	Human gut metagenome	NCBI	Scaffold	1830893	42	74121	34.26	GCA_002311255.1
586	UBA1154	L. johnsonii	Human gut metagenome	NCBI	Scaffold	1516867	160	12027	34.14	GCA_002311225.1
587	UBA1155	L. johnsonii	Human gut metagenome	NCBI	Scaffold	1853910	37	82860	34.29	GCA_002311795.1
588	UBA1156	L. johnsonii	Human gut metagenome	NCBI	Scaffold	1863807	33	90884	34.28	GCA_002311195.1
589	UBA1158	L. johnsonii	Human gut metagenome	NCBI	Scaffold	1851107	28	94133	34.29	GCA_002311145.1
590	UBA11948	L. johnsonii	Human gut metagenome	NCBI	Scaffold	1472437	61	33174	34.42	GCA_003503615.1
591	UMNLJ21	L. johnsonii	Ileum	NCBI	Complete	2010439	3	—	35.09	GCA_002176855.1
592	UMNLJ22	L. johnsonii	Ileum	NCBI	Complete	2042390	3	—	35.09	GCA_002176835.1
593	UMNLJ50	L. johnsonii	Ileum	NCBI	Contig	1901097	69	58557	34.4	GCA_002270005.1
594	UMNLJ54	L. johnsonii	Ileum	NCBI	Scaffold	1918141	119	38955	34.45	GCA_002269975.1
595	UMNLJ94	L. johnsonii	Ileum	NCBI	Contig	1883555	142	36521	34.53	GCA_002553695.1
596	UMNLJ95	L. johnsonii	Ileum	NCBI	Contig	1871828	100	36746	34.53	GCA_002270045.1
597	UMNLJ113	L. johnsonii	Ileum	NCBI	Contig	1743310	76	57954	34.6	GCA_002553705.1
598	UMNLJ114	L. johnsonii	Ileum	NCBI	Contig	1972264	95	49828	34.66	GCA_002269965.1
599	W1	L. johnsonii	Morus	NCBI	Contig	2064674	49	94865	34.23	GCA_001572665.1
600	W1P12	L. johnsonii	Gut metagenome	NCBI	Contig	1907384	125	28754	34.6	GCA_004556365.1
601	W1P33	L. johnsonii	Gut metagenome	NCBI	Contig	1293336	64	42956	34.59	GCA_004555065.1
602	W2P33	L. johnsonii	Gut metagenome	NCBI	Contig	2351685	170	22259	34.55	GCA_004553005.1
603	AGR63	L. mucosae	Bovine rumen	NCBI	Contig	1941536	9	358179	46.98	GCA_900217925.1
604	CRL573	L. mucosae	Child feces	NCBI	Contig	2257701	38	113254	46.64	GCA_000766905.1
605	DCC1HL5	L. mucosae	Bovine Feces	Jia et. al., 2020, Genes, 11:95	Scaffold	1956159	102	65817	46.56	SRR10522637
606	DPC6426	L. mucosae	Bovine rumen	NCBI	Contig	2079103	38	91196	46.7	GCA_000789175.1
607	DSM13345	L. mucosae	Pig small intestine	NCBI	Contig	2254291	91	93868	46.4	GCA_001436025.1
608	FAHBZ1M4	L. mucosae	Human feces	Jia et. al., 2020, Genes, 11:95	Scaffold	2219930	70	112950	45.47	SRR10522636
609	FAHBZ5L1	L. mucosae	Human feces	Jia et. al., 2020, Genes, 11:95	Scaffold	2053747	66	97033	46.4	SRR10522625
610	FAHBZ5M5	L. mucosae	Human feces	This study	Scaffold	2049544	65	88886	46.5	SRR12560056
611	FAHBZ12M2	L. mucosae	Human feces	Jia et. al., 2020, Genes, 11:95	Scaffold	2209829	46	179571	46.17	SRR10522614
612	FAHBZ16L4	L. mucosae	Human feces	Jia et. al., 2020, Genes, 11:95	Scaffold	2015043	63	212623	46.53	SRR10522603
613	FAHBZ18M3	L. mucosae	Human feces	Jia et. al., 2020, Genes, 11:95	Scaffold	2072049	99	69810	46.38	SRR10522575
614	FAHBZ20L1	L. mucosae	Human feces	Jia et. al., 2020, Genes, 11:95	Scaffold	1995442	51	95452	46.59	SRR10522564
615	FAHBZ34M2	L. mucosae	Human feces	Jia et. al., 2020, Genes, 11:95	Scaffold	2105348	73	111493	46.54	SRR10522553
616	FAHBZ49M2	L. mucosae	Human feces	Jia et. al., 2020, Genes, 11:95	Scaffold	2009224	79	160564	46.57	SRR10522595
617	FAHBZ50M5	L. mucosae	Human feces	Jia et. al., 2020, Genes, 11:95	Scaffold	1969138	60	87586	46.62	SRR10522584
618	FAHBZ53M2	L. mucosae	Human feces	Jia et. al., 2020, Genes, 11:95	Scaffold	2009400	114	69248	46.61	SRR10522635
619	FGDLZ3M3	L. mucosae	Human feces	This study	Scaffold	2329295	65	172647	46.32	SRR12560055
620	FGDLZ9M10	L. mucosae	Human feces	This study	Scaffold	2206917	67	88461	46.51	SRR12560054
621	FGSYC1M1	L. mucosae	Human feces	Jia et. al., 2020, Genes, 11:95	Scaffold	2132046	78	76468	46.57	SRR10522634
622	FGSYC15L3	L. mucosae	Human feces	Jia et. al., 2020, Genes, 11:95	Scaffold	2069244	37	201107	46.62	SRR10522633
623	FGSYC17L3	L. mucosae	Human feces	Jia et. al., 2020, Genes, 11:95	Scaffold	2114278	58	179925	46.51	SRR10522631
624	FGSYC19L1	L. mucosae	Human feces	Jia et. al., 2020, Genes, 11:95	Scaffold	2170444	64	70077	46.53	SRR10522630
625	FGSYC23L4	L. mucosae	Human feces	Jia et. al., 2020, Genes, 11:95	Scaffold	2144563	36	199012	46.34	SRR10522629
626	FGSYC27L1	L. mucosae	Human feces	Jia et. al., 2020, Genes, 11:95	Scaffold	2072809	40	199585	46.62	SRR10522628
627	FGSYC42L4	L. mucosae	Human feces	Jia et. al., 2020, Genes, 11:95	Scaffold	2088203	62	210407	46.53	SRR10522627
628	FGSYC43L5	L. mucosae	Human feces	Jia et. al., 2020, Genes, 11:95	Scaffold	2329352	60	216513	46.26	SRR10522626
629	FGSYC90L5	L. mucosae	Human feces	Jia et. al., 2020, Genes, 11:95	Scaffold	2221708	62	195074	46.26	SRR10522624
630	FHNFQ6L2	L. mucosae	Human feces	This study	Scaffold	1911917	49	187845	46.74	SRR12560052
631	FHNFQ14L1	L. mucosae	Human feces	This study	Scaffold	2013624	48	129607	46.86	SRR12560051
632	FHNFQ27L5	L. mucosae	Human feces	This study	Scaffold	2164739	66	124639	46.51	SRR12560050
633	FHNFQ52L2	L. mucosae	Human feces	This study	Scaffold	2090190	65	152995	46.45	SRR12560049
634	FHNXY1L8	L. mucosae	Human feces	Jia et. al., 2020, Genes, 11:95	Scaffold	2065604	51	159551	46.68	SRR10522623
635	FHNXY19M3	L. mucosae	Human feces	Jia et. al., 2020, Genes, 11:95	Scaffold	2142347	70	154950	46.7	SRR10522622
636	FHNXY29L2	L. mucosae	Human feces	Jia et. al., 2020, Genes, 11:95	Scaffold	2066485	65	89211	46.72	SRR10522621
637	FHNXY31L3	L. mucosae	Human feces	Jia et. al., 2020, Genes, 11:95	Scaffold	2061406	63	93248	46.5	SRR10522620
638	FHNXY47L1	L. mucosae	Human feces	Jia et. al., 2020, Genes, 11:95	Scaffold	2014697	47	145792	46.46	SRR10522619
639	FHNXY68L2	L. mucosae	Dog feces	Jia et. al., 2020, Genes, 11:95	Scaffold	2058739	61	95669	46.71	SRR10522618
640	FHNXY72L1	L. mucosae	Dog feces	Jia et. al., 2020, Genes, 11:95	Scaffold	2008154	76	70015	46.6	SRR10522617
641	FHuNHHMY89L8	L. mucosae	Pig feces	Jia et. al., 2020, Genes, 11:95	Scaffold	2250903	76	83002	46.39	SRR10522616
642	FJSCZ8L1	L. mucosae	Dog feces	Jia et. al., 2020, Genes, 11:95	Scaffold	1997676	96	69327	46.42	SRR10522615
643	FJSNT61	L. mucosae	Human feces	Jia et. al., 2020, Genes, 11:95	Scaffold	2130259	65	224705	46.38	SRR10522613
644	FJSNT81	L. mucosae	Human feces	Jia et. al., 2020, Genes, 11:95	Scaffold	2203862	45	191796	46.45	SRR10522612
645	FJSNT91	L. mucosae	Human feces	Jia et. al., 2020, Genes, 11:95	Scaffold	2138901	64	214254	46.48	SRR10522611
646	FJSNT141	L. mucosae	Human feces	Jia et. al., 2020, Genes, 11:95	Scaffold	2052984	60	166443	46.52	SRR10522610
647	FJSNT152	L. mucosae	Human feces	Jia et. al., 2020, Genes, 11:95	Scaffold	2077567	60	194816	46.73	SRR10522609
648	FJSNT182	L. mucosae	Human feces	Jia et. al., 2020, Genes, 11:95	Scaffold	2273310	46	128908	46.42	SRR10522608
649	FJSNT192	L. mucosae	Human feces	Jia et. al., 2020, Genes, 11:95	Scaffold	2227219	52	157466	46.51	SRR10522607
650	FJSNT312	L. mucosae	Human feces	Jia et. al., 2020, Genes, 11:95	Scaffold	2035832	27	200054	46.6	SRR10522606
651	FJSNT321	L. mucosae	Human feces	Jia et. al., 2020, Genes, 11:95	Scaffold	2035185	43	197668	46.59	SRR10522605
652	FJSNT331	L. mucosae	Human feces	Jia et. al., 2020, Genes, 11:95	Scaffold	2179505	55	108735	46.51	SRR10522604
653	FJSWX5M5	L. mucosae	Human feces	Jia et. al., 2020, Genes, 11:95	Scaffold	2117899	70	187658	46.4	SRR10522602
654	FJSWX8M3	L. mucosae	Human feces	Jia et. al., 2020, Genes, 11:95	Scaffold	2079350	74	104929	46.56	SRR10522601
655	FJSWX13M2	L. mucosae	Human feces	Jia et. al., 2020, Genes, 11:95	Scaffold	2172742	40	219558	46.52	SRR10522600
656	FJSWX15M1	L. mucosae	Human feces	Jia et. al., 2020, Genes, 11:95	Scaffold	2076999	89	187928	46.5	SRR10522599
657	FJSWX18M1	L. mucosae	Human feces	Jia et. al., 2020, Genes, 11:95	Scaffold	2197554	52	194508	46.47	SRR10522598
658	FJSWX19M2	L. mucosae	Human feces	Jia et. al., 2020, Genes, 11:95	Scaffold	2117326	57	196282	46.38	SRR10522581
659	FJSWX20M1	L. mucosae	Human feces	Jia et. al., 2020, Genes, 11:95	Scaffold	2162469	71	155572	46.55	SRR10522579
660	FJSWX21M1	L. mucosae	Human feces	Jia et. al., 2020, Genes, 11:95	Scaffold	2166621	45	200593	46.52	SRR10522578
661	FJSWX27M1	L. mucosae	Human feces	Jia et. al., 2020, Genes, 11:95	Scaffold	2053780	37	203998	46.61	SRR10522577
662	FJSWX28M2	L. mucosae	Human feces	Jia et. al., 2020, Genes, 11:95	Scaffold	2050252	30	238652	46.46	SRR10522576
663	FJSWX34JL6	L. mucosae	Human feces	Jia et. al., 2020, Genes, 11:95	Scaffold	2190356	64	135556	46.48	SRR10522574
664	FJSWX55	L. mucosae	Human feces	This study	Scaffold	2102350	70	187658	46.41	SRR12560048
665	FJSXYWG2L4	L. mucosae	Silage	Jia et. al., 2020, Genes, 11:95	Scaffold	1974328	88	69782	46.76	SRR10522573
666	FJSXYWG6L3	L. mucosae	Cow feces	Jia et. al., 2020, Genes, 11:95	Scaffold	1943554	85	75455	46.67	SRR10522572
667	FSDLZ19M13	L. mucosae	Human feces	This study	Scaffold	2066711	59	159658	46.55	SRR12560047
668	FSDLZ25M1	L. mucosae	Human feces	This study	Scaffold	1891583	52	112253	46.87	SRR12560046
669	FSDLZ29M13	L. mucosae	Human feces	This study	Scaffold	2184030	65	151286	46.52	SRR12560045
670	FSH3M1	L. mucosae	Human feces	Jia et. al., 2020, Genes, 11:95	Scaffold	1987202	53	217096	46.56	SRR10522571
671	FSH12M2	L. mucosae	Human feces	Jia et. al., 2020, Genes, 11:95	Scaffold	2016977	89	59488	46.53	SRR10522570
672	FSH14M2	L. mucosae	Human feces	Jia et. al., 2020, Genes, 11:95	Scaffold	2094688	99	157763	46.59	SRR10522569
673	FSH18M1	L. mucosae	Human feces	Jia et. al., 2020, Genes, 11:95	Scaffold	2032858	50	187035	46.62	SRR10522568
674	FSH19M2	L. mucosae	Human feces	Jia et. al., 2020, Genes, 11:95	Scaffold	2035477	60	69841	46.7	SRR10522567
675	FSH21M1	L. mucosae	Human feces	Jia et. al., 2020, Genes, 11:95	Scaffold	1939033	54	166576	46.78	SRR10522566
676	FSH22M2	L. mucosae	Human feces	Jia et. al., 2020, Genes, 11:95	Scaffold	2022869	74	119813	46.59	SRR10522565
677	FSH26M1	L. mucosae	Human feces	Jia et. al., 2020, Genes, 11:95	Scaffold	2030770	50	187035	46.62	SRR10522563
678	FSH41M1	L. mucosae	Human feces	Jia et. al., 2020, Genes, 11:95	Scaffold	2092653	67	192325	46.6	SRR10522562
679	FSH46M2	L. mucosae	Human feces	Jia et. al., 2020, Genes, 11:95	Scaffold	1991928	76	104009	46.71	SRR10522561
680	FSH47M1	L. mucosae	Human feces	Jia et. al., 2020, Genes, 11:95	Scaffold	2081643	37	215960	46.6	SRR10522560
681	FYNDL4M2	L. mucosae	Human feces	This study	Scaffold	1915860	60	104183	46.87	SRR12560044
682	FYNDL5L5	L. mucosae	Human feces	This study	Scaffold	2010592	90	71020	46.57	SRR12560043
683	FYNDL8M1	L. mucosae	Human feces	This study	Scaffold	1952922	103	65142	46.77	SRR12560041
684	FYNDL9M1	L. mucosae	Human feces	This study	Scaffold	2003350	86	78465	46.7	SRR12560040
685	FYNLJ16M3	L. mucosae	Human feces	This study	Scaffold	2029721	41	138425	46.72	SRR12560039
686	FYNLJ22M1	L. mucosae	Human feces	This study	Scaffold	2095332	41	199420	46.43	SRR12560038
687	FYNLJ23M1	L. mucosae	Human feces	This study	Scaffold	2102867	61	139601	46.38	SRR12560037
688	FYNLJ38M2	L. mucosae	Human feces	This study	Scaffold	2215106	150	167990	46.42	SRR12560036
689	FYNLJ51M3	L. mucosae	Human feces	This study	Scaffold	2048556	85	103470	46.62	SRR12560035
690	FYNLJ83L1	L. mucosae	Pig feces	Jia et. al., 2020, Genes, 11:95	Scaffold	2105391	46	196061	46.59	SRR10522559
691	FYNLJ87L2	L. mucosae	Pig feces	Jia et. al., 2020, Genes, 11:95	Scaffold	2096992	61	99897	46.51	SRR10522558
692	FZJTZ17M6	L. mucosae	Human feces	Jia et. al., 2020, Genes, 11:95	Scaffold	2200568	55	213494	46.38	SRR10522557
693	FZJTZ18M3	L. mucosae	Human feces	Jia et. al., 2020, Genes, 11:95	Scaffold	1859015	73	90030	47.01	SRR10522556
694	FZJTZ22M3	L. mucosae	Human feces	Jia et. al., 2020, Genes, 11:95	Scaffold	1934425	44	186384	46.8	SRR10522555
695	FZJTZ23M9	L. mucosae	Human feces	Jia et. al., 2020, Genes, 11:95	Scaffold	2451176	421	29498	45.89	SRR10522554
696	FZJTZ24M5	L. mucosae	Human feces	Jia et. al., 2020, Genes, 11:95	Scaffold	2280065	56	163097	46.21	SRR10522552
697	FZJTZ26M3	L. mucosae	Human feces	Jia et. al., 2020, Genes, 11:95	Scaffold	1972684	37	208501	46.54	SRR10522551
698	FZJTZ32M4	L. mucosae	Human feces	Jia et. al., 2020, Genes, 11:95	Scaffold	1987899	46	179199	46.55	SRR10522550
699	FZJTZ34M1	L. mucosae	Human feces	Jia et. al., 2020, Genes, 11:95	Scaffold	2197145	46	209596	46.46	SRR10522549
700	FZJTZ36M3	L. mucosae	Human feces	Jia et. al., 2020, Genes, 11:95	Scaffold	2047079	65	85357	46.59	SRR10522548
701	FZJTZ60M1	L. mucosae	Human feces	Jia et. al., 2020, Genes, 11:95	Scaffold	2251662	81	134130	46.29	SRR10522547
702	GD1M1	L. mucosae	Human feces	Jia et. al., 2020, Genes, 11:95	Scaffold	2327449	64	172681	46.31	SRR10522546
703	GD2M2	L. mucosae	Human feces	Jia et. al., 2020, Genes, 11:95	Scaffold	2330394	63	172638	46.32	SRR10522545
704	GD3M2	L. mucosae	Human feces	Jia et. al., 2020, Genes, 11:95	Scaffold	2315011	70	158815	46.36	SRR10522597
705	GD4M1	L. mucosae	Human feces	Jia et. al., 2020, Genes, 11:95	Scaffold	2134791	53	119117	46.31	SRR10522596
706	GD9M1	L. mucosae	Human feces	Jia et. al., 2020, Genes, 11:95	Scaffold	2214621	73	90030	46.49	SRR10522594
707	GD14M3	L. mucosae	Human feces	Jia et. al., 2020, Genes, 11:95	Scaffold	2363857	58	158862	46.29	SRR10522593
708	GD15M1	L. mucosae	Human feces	Jia et. al., 2020, Genes, 11:95	Scaffold	2362524	62	158854	46.28	SRR10522592
709	GD16M9	L. mucosae	Human feces	Jia et. al., 2020, Genes, 11:95	Scaffold	2359497	70	158815	46.28	SRR10522591
710	GD17M2	L. mucosae	Human feces	Jia et. al., 2020, Genes, 11:95	Scaffold	2136133	63	168505	46.58	SRR10522590
711	GD22M1	L. mucosae	Human feces	Jia et. al., 2020, Genes, 11:95	Scaffold	2150012	94	79851	46.43	SRR10522589
712	GD24M2	L. mucosae	Human feces	Jia et. al., 2020, Genes, 11:95	Scaffold	2133055	64	158656	46.58	SRR10522588
713	GD64M2	L. mucosae	Human feces	Jia et. al., 2020, Genes, 11:95	Scaffold	2045822	76	124269	46.45	SRR10522587
714	GD67M2	L. mucosae	Human feces	Jia et. al., 2020, Genes, 11:95	Scaffold	2011141	55	103323	46.82	SRR10522586
715	GD68M4	L. mucosae	Human feces	Jia et. al., 2020, Genes, 11:95	Scaffold	2003189	50	103448	46.79	SRR10522585
716	GD69M1	L. mucosae	Human feces	Jia et. al., 2020, Genes, 11:95	Scaffold	2031174	66	87399	46.72	SRR10522583
717	KHPX11	L. mucosae	rumen	NCBI	Scaffold	1882757	38	137576	46.67	GCA_900109445.1
718	KHPX15	L. mucosae	rumen	NCBI	Scaffold	1883418	32	167272	46.65	GCA_900114225.1
719	L24-B	L. mucosae	Bovine rumen	NCBI	Scaffold	2002757	81	121198	46.89	GCA_004099885.1
720	LM1	L. mucosae	Pig small intestine	NCBI	Complete	2434610	2	—	46.1	GCA_000248095.3
721	M104R01L3	L. mucosae	Yak milk	Jia et. al., 2020, Genes, 11:95	Scaffold	2070714	59	104868	46.68	SRR10522582
722	Marseille	L. mucosae	N/A	NCBI	Contig	2369669	12	292860	46.18	GCA_001040725.1
723	VWX301M18	L. mucosae	Human vagina	Jia et. al., 2020, Genes, 11:95	Scaffold	2007185	91	69752	46.73	SRR10522580
724	WCC8	L. mucosae	rumen	NCBI	Contig	1880668	39	137746	46.72	GCA_900103925.1
725	DHLJZD4L1	L. plantarum	Chinese fermented sauce	This study	Scaffold	3450151	98	140427	44.24	SRR12560034
726	DHLJZD13L6	L. plantarum	Chinese fermented sauce	This study	Scaffold	3141274	43	140743	45.16	SRR12560033
727	DHLJZD16L2	L. plantarum	Chinese fermented sauce	This study	Scaffold	3404796	66	180690	44.28	SRR12560032
728	DHLJZD18L5	L. plantarum	Chinese fermented sauce	This study	Scaffold	3271348	67	126297	44.46	SRR12560030
729	DHLJZD19L5	L. plantarum	Chinese fermented sauce	This study	Scaffold	3191984	79	118209	44.47	SRR12560029
730	DHLJZD20L2	L. plantarum	Chinese fermented sauce	This study	Scaffold	3157802	52	152953	44.51	SRR12560028
731	DHLJZD21L1	L. plantarum	Chinese fermented sauce	This study	Scaffold	3203722	74	115967	44.45	SRR12560027
732	DHLJZD23L2	L. plantarum	Chinese fermented sauce	This study	Scaffold	3159580	51	153340	44.51	SRR12560026
733	DHLJZD24L1	L. plantarum	Chinese fermented sauce	This study	Scaffold	3336070	38	171220	44.4	SRR12559890
734	DHLJZD25L1	L. plantarum	Chinese fermented sauce	This study	Scaffold	3387834	43	300480	44.33	SRR12559889
735	DHLJZD26L1	L. plantarum	Chinese fermented sauce	This study	Scaffold	3316007	78	103409	44.49	SRR12559888
736	DHLJZD29L2	L. plantarum	Chinese fermented sauce	This study	Scaffold	3156774	50	225843	44.45	SRR12559887
737	FCQHC24L1	L. plantarum	Human feces	This study	Scaffold	3465712	68	177903	44.17	SRR12559886
738	FCQHC25L4	L. plantarum	Human feces	This study	Scaffold	3242576	66	125535	44.4	SRR12559884
739	FCQNA23M1	L. plantarum	Human feces	This study	Scaffold	3340679	36	330787	44.39	SRR12559883
740	FCQNA27M4	L. plantarum	Human feces	This study	Scaffold	3223351	17	549692	44.46	SRR12559882
741	FCQNA28M4	L. plantarum	Human feces	This study	Scaffold	3447516	48	249056	44.22	SRR12559881
742	FCQNA29M3	L. plantarum	Human feces	This study	Scaffold	3266264	22	484288	44.45	SRR12559880
743	FCQNA30M6	L. plantarum	Human feces	This study	Scaffold	3156029	15	353937	44.63	SRR12559879
744	FCQNA31M2	L. plantarum	Human feces	This study	Scaffold	3362765	72	122182	44.27	SRR12559878
745	FCQNA32M4	L. plantarum	Human feces	This study	Scaffold	3292082	38	214253	44.34	SRR12559877
746	FCQNA34M6	L. plantarum	Human feces	This study	Scaffold	3332273	90	86937	44.39	SRR12559876
747	FCQNA35M1	L. plantarum	Human feces	This study	Scaffold	3356922	43	358904	44.34	SRR12559875
748	FFJLY44L1	L. plantarum	Human feces	This study	Scaffold	3297234	69	164504	44.37	SRR12559873
749	FFJNDD7M7	L. plantarum	Human feces	This study	Scaffold	3242558	59	168686	44.29	SRR12559872
750	FGDLZ1M5	L. plantarum	Human feces	This study	Scaffold	3256580	19	349620	44.43	SRR12559871
751	FGDLZ2M10	L. plantarum	Human feces	This study	Scaffold	3256892	67	188235	44.43	SRR12559870
752	FGDLZ6M2	L. plantarum	Human feces	This study	Scaffold	3339883	31	242485	44.42	SRR12559869
753	FGDLZ8M3	L. plantarum	Human feces	This study	Scaffold	3327856	36	312559	44.38	SRR12559868
754	FGDLZ9M2	L. plantarum	Human feces	This study	Scaffold	3328070	35	311209	44.38	SRR12559867
755	FGDLZ10M8	L. plantarum	Human feces	This study	Scaffold	3336109	36	311210	44.36	SRR12559866
756	FGSYC22_5_L2	L. plantarum	Human feces	This study	Scaffold	3238207	78	170794	44.48	SRR12559865
757	FGSYC67M2	L. plantarum	Human feces	This study	Scaffold	3431027	107	130256	44.14	SRR12559864
758	FGSZY33M3	L. plantarum	Human feces	This study	Scaffold	3337706	121	152677	44.25	SRR12559862
759	FHeNa1501_8G3	L. plantarum	Human feces	This study	Scaffold	3232466	107	152739	44.44	SRR12559861
760	FHuNHHMY6M5	L. plantarum	Human feces	This study	Scaffold	3503067	59	152835	44.16	SRR12559860
761	FHuNHHMY13M5	L. plantarum	Human feces	This study	Scaffold	3526662	42	187731	44.21	SRR12559859
762	FHuNHHMY22M4	L. plantarum	Human feces	This study	Scaffold	3155289	55	128390	45.08	SRR12559858
763	FHuNHHMY24M8	L. plantarum	Human feces	This study	Scaffold	3130538	38	249956	44.48	SRR12559491
764	FHuNHHMY71L1	L. plantarum	Human feces	This study	Scaffold	3229495	67	153710	44.37	SRR12559490
765	FJLHD2M9	L. plantarum	Human feces	This study	Scaffold	3293609	27	211360	44.42	SRR12559489
766	FJLHD4M3	L. plantarum	Human feces	This study	Scaffold	3325973	41	365591	44.39	SRR12559488
767	FJLHD9M2	L. plantarum	Human feces	This study	Scaffold	3282573	39	148948	44.44	SRR12559487
768	FJLHD9M9	L. plantarum	Human feces	This study	Scaffold	3284559	40	148948	44.44	SRR12559485
769	FJLHD20M4	L. plantarum	Human feces	This study	Scaffold	3301558	28	366024	44.35	SRR12559484
770	FJLHD37M1	L. plantarum	Human feces	This study	Scaffold	3270158	59	156775	44.42	SRR12559483
771	FJLHD46M1	L. plantarum	Human feces	This study	Scaffold	3479337	51	196558	44.16	SRR12559482
772	FJLHD48M1	L. plantarum	Human feces	This study	Scaffold	3442510	54	202764	44.17	SRR12559481
773	FJLHD57M1	L. plantarum	Human feces	This study	Scaffold	3491915	58	173013	44.28	SRR12559480
774	FJSCZD4L4	L. plantarum	Human feces	This study	Scaffold	3271398	34	163592	44.46	SRR12559479
775	FJSCZD5L9	L. plantarum	Human feces	This study	Scaffold	3271583	35	163592	44.46	SRR12559478
776	FJSNJPK4G1	L. plantarum	Human feces	This study	Scaffold	3230279	57	168682	44.52	SRR12559477
777	FJSWX14L1	L. plantarum	Human feces	This study	Scaffold	3177464	22	367110	44.62	SRR12559476
778	FNXYCHL89L1	L. plantarum	Human feces	This study	Scaffold	3311922	45	227312	44.38	SRR12559474
779	FNXYCHL89L5	L. plantarum	Human feces	This study	Scaffold	3417318	109	156918	44.22	SRR12559473
780	FSCDJY69L1	L. plantarum	Human feces	This study	Scaffold	3358506	44	338866	44.23	SRR12559472
781	FSCDJY73L1	L. plantarum	Human feces	This study	Scaffold	3358717	42	338866	44.23	SRR12559471
782	FSCDJY76L1	L. plantarum	Human feces	This study	Scaffold	3130990	46	173472	45.12	SRR12559470
783	FSCDJY92L1	L. plantarum	Human feces	This study	Scaffold	3388959	56	267455	44.22	SRR12559469
784	FSCDJY93L1	L. plantarum	Human feces	This study	Scaffold	3428518	73	157168	44.17	SRR12559468
785	FSCPS6L4	L. plantarum	Human feces	This study	Scaffold	3284835	13	423537	44.47	SRR12559467
786	FSCPS8L3	L. plantarum	Human feces	This study	Scaffold	3470475	56	260874	44.16	SRR12559465
787	FSCPS35L5	L. plantarum	Human feces	This study	Scaffold	3189915	16	386934	44.55	SRR12559464
788	FXJCJ22M3	L. plantarum	Human feces	This study	Scaffold	3461621	52	231678	44.28	SRR12559462
789	FXJCJ25M3	L. plantarum	Human feces	This study	Scaffold	2942622	45	150774	44.84	SRR12559461
790	FXJCJ26M6	L. plantarum	Human feces	This study	Scaffold	3255451	35	266545	44.41	SRR12559460
791	FXJKS16M1	L. plantarum	Human feces	This study	Scaffold	3403552	38	348786	44.36	SRR12559459
792	FXJKS18M4	L. plantarum	Human feces	This study	Scaffold	3324528	69	254064	44.24	SRR12559458
793	FXJKS21M3	L. plantarum	Human feces	This study	Scaffold	3258209	78	207317	44.89	SRR12559759
794	FXJKS33M3	L. plantarum	Human feces	This study	Scaffold	3438386	50	230756	44.15	SRR12559758
795	FXJSW29M6	L. plantarum	Human feces	This study	Scaffold	3176554	54	246455	44.39	SRR12559757
796	FXJWS1M3	L. plantarum	Human feces	This study	Scaffold	3460819	24	508437	44.22	SRR12559756
797	FXJWS5M4	L. plantarum	Human feces	This study	Scaffold	3372354	52	184230	44.21	SRR12559755
798	FXJWS11M2	L. plantarum	Human feces	This study	Scaffold	3285779	37	155488	44.5	SRR12559752
799	FZJHZD26M2	L. plantarum	Human feces	This study	Scaffold	3313805	108	150217	44.28	SRR12559751
800	FZJTZ16M7	L. plantarum	Human feces	This study	Scaffold	3270532	51	151274	44.43	SRR12559750
801	FZJTZ19M1	L. plantarum	Human feces	This study	Scaffold	3341190	40	263525	44.36	SRR12559749
802	FZJTZ20M1	L. plantarum	Human feces	This study	Scaffold	3443303	54	203149	44.2	SRR12559748
803	FZJTZ29M8	L. plantarum	Human feces	This study	Scaffold	3102624	36	265338	45.05	SRR12559747
804	FZJTZ31M7	L. plantarum	Human feces	This study	Scaffold	3385763	39	288091	44.32	SRR12559746
805	FZJTZ60M3	L. plantarum	Human feces	This study	Scaffold	3419342	76	134504	44.27	SRR12559745
806	FZJTZ61M2	L. plantarum	Human feces	This study	Scaffold	3248749	60	217977	44.43	SRR12559744
807	FZJTZ63M2	L. plantarum	Human feces	This study	Scaffold	3337741	39	311210	44.36	SRR12559743
808	5_2	L. plantarum	Light soybean meal	NCBI	Complete	3237652	1	—	44.66	NZ_CP009236.1
809	10CH	L. plantarum	Cheese	NCBI	Complete	3311056	1	—	44.51	NZ_CP023728.1
810	B21	L. plantarum	Fermented sausage	NCBI	Complete	3310674	3	—	44.42	NZ_CP010528.1
811	CAUH2	L. plantarum	Pickle	NCBI	Complete	3274606	4	—	44.52	NZ_CP015126.1
812	HFC8	L. plantarum	Stool	NCBI	Complete	3405709	11	—	44.31	NZ_CP012650.1
813	JBE245	L. plantarum	Fermented bean paste	NCBI	Complete	3262611	1	—	44.48	NZ_CP014780.1
814	JDM1	L. plantarum	Silage	NCBI	Complete	3197759	1	—	44.66	NC_012984.1
815	KP	L. plantarum	Drosophila	NCBI	Complete	3692742	4	—	44.11	NZ_CP013749.1
816	LY_78	L. plantarum	Pickle	NCBI	Complete	3128783	2	—	44.74	NZ_CP015308.1
817	LZ95	L. plantarum	Baby stool	NCBI	Complete	3322458	3	—	44.47	NZ_CP012122.1
818	LZ206	L. plantarum	Raw milk	NCBI	Complete	3263715	4	—	44.55	NZ_CP015966.1
819	LZ227	L. plantarum	Raw milk	NCBI	Complete	3425292	6	—	44.35	NZ_CP015857.1
820	MF1298	L. plantarum	Fermented sausage	NCBI	Complete	3564579	15	—	44.22	NZ_CP013149.1
821	P_8	L. plantarum	Dairy products	NCBI	Complete	3246630	8		44.55	NC_021224.2
822	STIII	L. plantarum	Pickle	NCBI	Complete	3307936	2	—	44.48	NZ_CP021929.1
823	WCFS1	L. plantarum	Saliva	NCBI	Complete	3348624	4	—	44.42	NC_004567.2
824	Zhang_LL	L. plantarum	Wine	NCBI	Complete	2952218	1	—	44.93	NZ_CP011769.1
825	ZJ316	L. plantarum	Neonatal stool	NCBI	Complete	3299755	4	—	44.49	NC_020229.1
826	ZS2058	L. plantarum	Sauerkraut	NCBI	Complete	3198337	1	—	44.66	NZ_CP012343.1
827	VCQBB3_125_L8	L. plantarum	Chinese pickle	This study	Scaffold	3372186	107	152739	44.32	SRR12559741
828	VCQDDK5M2	L. plantarum	Chinese pickle	This study	Scaffold	3309256	22	309918	44.38	SRR12559740
829	VCQDJ1M5	L. plantarum	Chinese pickle	This study	Scaffold	3326355	40	157446	44.34	SRR12559739
830	VCQKX1M2	L. plantarum	Chinese pickle	This study	Scaffold	3250641	41	157387	44.47	SRR12559738
831	VCQLP6M2	L. plantarum	Chinese pickle	This study	Scaffold	3244877	37	161894	44.47	SRR12559737
832	VCQWS1M2	L. plantarum	Chinese pickle	This study	Scaffold	3249326	39	157446	44.47	SRR12559736
833	VCQYB1M3	L. plantarum	Chinese pickle	This study	Scaffold	3317694	43	161298	44.34	SRR12559735
834	VCQYC1M1	L. plantarum	Chinese pickle	This study	Scaffold	3317106	41	161298	44.34	SRR12559734
835	VCQYD1M3	L. plantarum	Chinese pickle	This study	Scaffold	3248005	39	162155	44.47	SRR12559733
836	VCQZX1M2	L. plantarum	Chinese pickle	This study	Scaffold	3316566	40	157387	44.34	SRR12559732
837	VHuNHHMY2L1	L. plantarum	Chinese pickle	This study	Scaffold	3230998	50	183066	44.41	SRR12559730
838	VHuNHHMY3L2	L. plantarum	Chinese pickle	This study	Scaffold	3327158	45	193440	44.37	SRR12559729
839	VHuNHHMY9L1	L. plantarum	Chinese pickle	This study	Scaffold	3020433	71	174012	45.27	SRR12559728
840	VHuNHHMY10L1	L. plantarum	Chinese pickle	This study	Scaffold	3375771	140	145763	44.31	SRR12559727
841	VHuNHHMY12L1	L. plantarum	Chinese pickle	This study	Scaffold	3286674	49	204107	44.37	SRR12559726
842	VHuNHHMY13L2	L. plantarum	Chinese pickle	This study	Scaffold	3347619	79	160484	44.35	SRR12559725
843	VJLHD4L1	L. plantarum	Chinese pickle	This study	Scaffold	3300148	61	113747	44.33	SRR12559724
844	VJLHD5L1	L. plantarum	Chinese pickle	This study	Scaffold	3382564	74	146467	44.37	SRR12559723
845	VJLHD6L1	L. plantarum	Chinese pickle	This study	Scaffold	3305152	110	81409	44.34	SRR12559722
846	VJLHD7L1	L. plantarum	Chinese pickle	This study	Scaffold	3306115	29	247578	44.37	SRR12559721
847	VJLHD9L1	L. plantarum	Chinese pickle	This study	Scaffold	3353989	32	327394	44.35	SRR12559719
848	VJLHD11L1	L. plantarum	Chinese pickle	This study	Scaffold	3437073	88	81405	44.25	SRR12559718
849	VJLHD12L4	L. plantarum	Chinese pickle	This study	Scaffold	3326347	35	247543	44.29	SRR12559717
850	VJLHD14L1	L. plantarum	Chinese pickle	This study	Scaffold	3342120	52	171125	44.32	SRR12559716
851	VJLHD16L1	L. plantarum	Chinese pickle	This study	Scaffold	3344769	87	82980	44.42	SRR12559715
852	VJLHD18L1	L. plantarum	Chinese pickle	This study	Scaffold	3354858	32	280908	44.35	SRR12559714
853	VJXSRYG1L1	L. plantarum	Chinese pickle	This study	Scaffold	3235888	28	198232	44.43	SRR12559713
854	VJXSRYG2L1	L. plantarum	Chinese pickle	This study	Scaffold	3234813	27	198232	44.43	SRR12559712
855	VSCDJY5L5	L. plantarum	Chinese pickle	This study	Scaffold	3439822	45	374044	44.31	SRR12559711
856	VSCDJY12L1	L. plantarum	Chinese pickle	This study	Scaffold	3502486	89	134817	44.04	SRR12559710
857	VSCPS1L3	L. plantarum	Chinese pickle	This study	Scaffold	3500068	122	128938	44.11	SRR12559708
858	VSCQS6M1	L. plantarum	Chinese pickle	This study	Scaffold	3355739	83	177541	44.13	SRR12559707
859	104S2	L. paracasei	Chinese pickle	This study	Scaffold	3033511	73	117107	46.19	SRR12559706
860	17005	L. paracasei	Chinese pickle	This study	Scaffold	3219112	123	106202	46.23	SRR12559705
861	CQBS21	L. paracasei	Chinese pickle	This study	Scaffold	3097400	101	92668	46.27	SRR12559704
862	CQYY18	L. paracasei	Chinese pickle	This study	Scaffold	3281941	227	68186	45.84	SRR12559703
863	DJXSRYG2L10	L. paracasei	Chinese fermented sauce	This study	Scaffold	2891529	135	61800	46.32	SRR12559702
864	DP11	L. paracasei	Chinese pickle	This study	Scaffold	3017083	70	144726	46.27	SRR12559701
865	F_FJND_D7_M6	L. paracasei	Human feces	This study	Scaffold	2840487	47	112358	46.37	SRR12559700
866	F_ZJHZ2_D2_M1	L. paracasei	Human feces	This study	Scaffold	2999551	99	153153	46.25	SRR12559699
867	FAHBZ47M5	L. paracasei	Human feces	This study	Scaffold	2947951	31	234218	46.39	SRR12559697
868	FAHBZ60M3	L. paracasei	Human feces	This study	Scaffold	3025718	55	133577	46.35	SRR12559696
869	FBJCY3_2	L. paracasei	Human feces	This study	Scaffold	2972907	95	215189	46.26	SRR12559695
870	FBJCY4L7	L. paracasei	Human feces	This study	Scaffold	2956760	81	215060	46.29	SRR12559694
871	FBJHD3_8	L. paracasei	Human feces	This study	Scaffold	2954813	76	214922	46.29	SRR12559692
872	FBJHD18L1	L. paracasei	Human feces	This study	Scaffold	3002332	97	153450	46.26	SRR12559989
873	FBJHD50L1	L. paracasei	Human feces	This study	Scaffold	3127767	142	99760	46.17	SRR12559988
874	FBJHD53L3	L. paracasei	Human feces	This study	Scaffold	3131672	149	99861	46.16	SRR12559987
875	FBJSY11L4	L. paracasei	Human feces	This study	Scaffold	2988696	47	404630	46.26	SRR12559986
876	FBJSY22_1	L. paracasei	Human feces	This study	Scaffold	3058780	91	111803	46.24	SRR12559985
877	FBJSY36_3	L. paracasei	Human feces	This study	Scaffold	3060519	158	95228	46.26	SRR12559983
878	FBJSY63L1	L. paracasei	Human feces	This study	Scaffold	3060803	98	105413	46.31	SRR12559982
879	FBJSY66L5	L. paracasei	Human feces	This study	Scaffold	2886154	133	71347	46.38	SRR12559981
880	FCQHC12L3	L. paracasei	Human feces	This study	Scaffold	3064398	99	127454	46.14	SRR12559980
881	FCQHC25L1	L. paracasei	Human feces	This study	Scaffold	3088405	47	163432	46.22	SRR12559979
882	FCQNA9L2	L. paracasei	Human feces	This study	Scaffold	3013595	81	104993	46.33	SRR12559978
883	FCQNA15L3	L. paracasei	Human feces	This study	Scaffold	2867591	81	97317	46.51	SRR12559977
884	FCQNA19L3	L. paracasei	Human feces	This study	Scaffold	2895624	86	98877	46.43	SRR12559976
885	FCQNA30M5	L. paracasei	Human feces	This study	Scaffold	3048396	101	88122	46.24	SRR12559975
886	FCQNA33L2	L. paracasei	Human feces	This study	Scaffold	3104161	74	112000	46.14	SRR12559974
887	FCQNA35M4	L. paracasei	Human feces	This study	Scaffold	2905943	34	237628	46.44	SRR12559972
888	FCQNA38L1	L. paracasei	Human feces	This study	Scaffold	3163061	65	125936	46.18	SRR12559971
889	FCQNA42L2	L. paracasei	Human feces	This study	Scaffold	3108395	83	108852	46.21	SRR12559970
890	FFJLY55L1	L. paracasei	Human feces	This study	Scaffold	3181629	136	87352	46.09	SRR12559969
891	FFJND1L2	L. paracasei	Human feces	This study	Scaffold	3081443	89	93020	46.15	SRR12559968
892	FFJND15L2	L. paracasei	Human feces	This study	Scaffold	2953313	80	131461	46.34	SRR12559967
893	FGDLZ5M2	L. paracasei	Human feces	This study	Scaffold	2950709	63	121395	46.31	SRR12559966
894	FGDLZ6M8	L. paracasei	Human feces	This study	Scaffold	2956440	83	103550	46.2	SRR12559965
895	FGDLZ41	L. paracasei	Human feces	This study	Scaffold	2986651	124	105296	46.31	SRR12559964
896	FHeNJZ3_3	L. paracasei	Human feces	This study	Scaffold	3022030	56	139606	46.39	SRR12559963
897	FHeNXX1L1	L. paracasei	Human feces	This study	Scaffold	2998967	77	125106	46.41	SRR12559961
898	FHNFQ4L3	L. paracasei	Human feces	This study	Scaffold	3003896	75	124910	46.41	SRR12559960
899	FHNFQ20L8	L. paracasei	Human feces	This study	Scaffold	3126593	105	108208	46.14	SRR12559959
900	FHNMY13M7	L. paracasei	Human feces	This study	Scaffold	3221191	92	105541	46.2	SRR12559958
901	FHNMY20M6	L. paracasei	Human feces	This study	Scaffold	3222631	94	105541	46.2	SRR12559957
902	FHNMY59L1	L. paracasei	Human feces	This study	Scaffold	3075270	92	104144	46.19	SRR12559956
903	FHNMY60L3	L. paracasei	Human feces	This study	Scaffold	2948933	25	426204	46.31	SRR12559825
904	FHNMY61L4	L. paracasei	Human feces	This study	Scaffold	3098071	126	52198	46.1	SRR12559824
905	FHNMY65L3	L. paracasei	Human feces	This study	Scaffold	3109239	147	69859	46.22	SRR12559823
906	FJFZ2L5	L. paracasei	Human feces	This study	Scaffold	2707602	62	127018	46.45	SRR12559822
907	FJSCZD2L3	L. paracasei	Human feces	This study	Scaffold	3079495	93	165001	46.31	SRR12559820
908	FJSSZ3L1	L. paracasei	Human feces	This study	Scaffold	3053211	106	81373	46.29	SRR12559819
909	FJSSZ4L8	L. paracasei	Human feces	This study	Scaffold	2976706	101	104035	46.3	SRR12559818
910	FJSWX33L1	L. paracasei	Human feces	This study	Scaffold	3073756	95	108236	46.31	SRR12559817
911	FNMGWLCB1L2	L. paracasei	Human feces	This study	Scaffold	3002772	71	124918	46.41	SRR12559816
912	FNMHLBE10L1	L. paracasei	Human feces	This study	Scaffold	2988544	176	48038	46.31	SRR12559815
913	FNMHLBE11L4	L. paracasei	Human feces	This study	Scaffold	2993810	199	40195	46.29	SRR12559814
914	FNMHLBE12L1	L. paracasei	Human feces	This study	Scaffold	3092377	91	168066	46.21	SRR12559813
915	FNMHLBE25M1	L. paracasei	Human feces	This study	Scaffold	3032153	189	48038	46.31	SRR12559812
916	FQHXN23L6	L. paracasei	Human feces	This study	Scaffold	2764710	155	60814	46.45	SRR12559811
917	FQHXN78L2	L. paracasei	Human feces	This study	Scaffold	2994787	54	182457	46.3	SRR12559808
918	FQHXN79L1	L. paracasei	Human feces	This study	Scaffold	2950420	47	254009	46.27	SRR12559807
919	FQHXN83L2	L. paracasei	Human feces	This study	Scaffold	2989218	36	278885	46.2	SRR12559806
920	FQHXN84L6	L. paracasei	Human feces	This study	Scaffold	2995863	55	164125	46.31	SRR12559805
921	FQHXN85L3	L. paracasei	Human feces	This study	Scaffold	2957133	34	278552	46.26	SRR12559804
922	FQHXN89L3	L. paracasei	Human feces	This study	Scaffold	2996810	47	201116	46.3	SRR12559803
923	FQHXN90L4	L. paracasei	Human feces	This study	Scaffold	2916463	46	101986	46.32	SRR12559802
924	FQHXN96L1	L. paracasei	Human feces	This study	Scaffold	2995633	65	228370	46.25	SRR12559801
925	FQHXN98L4	L. paracasei	Human feces	This study	Scaffold	3024980	151	51809	46.26	SRR12559800
926	FQHXN106L4	L. paracasei	Human feces	This study	Scaffold	3024907	148	51809	46.26	SRR12559799
927	FQHXN113L1	L. paracasei	Human feces	This study	Scaffold	2947440	148	44839	46.38	SRR12559797
928	FSCDJY22L1	L. paracasei	Human feces	This study	Scaffold	3062836	115	84358	46.25	SRR12559796
929	FSDHZ5L7	L. paracasei	Human feces	This study	Scaffold	2938491	91	153603	46.33	SRR12559795
930	FSDHZ8L2	L. paracasei	Human feces	This study	Scaffold	3003944	74	125150	46.41	SRR12559794
931	FSDLZ14M1	L. paracasei	Human feces	This study	Scaffold	3111287	74	149926	46.26	SRR12559793
932	FSDLZ33L5	L. paracasei	Human feces	This study	Scaffold	3181298	123	86522	46.13	SRR12560121
933	FSDLZ34M3	L. paracasei	Human feces	This study	Scaffold	2994806	76	101687	46.27	SRR12560120
934	FSDLZ35M1	L. paracasei	Human feces	This study	Scaffold	3081688	116	90423	46.29	SRR12560119
935	FSDLZ36M1	L. paracasei	Human feces	This study	Scaffold	2983756	73	93618	46.29	SRR12560118
936	FSDWF1L2	L. paracasei	Human feces	This study	Scaffold	3183785	127	113952	46.16	SRR12560117
937	FSDWH1L4	L. paracasei	Human feces	This study	Scaffold	3004401	66	124648	46.4	SRR12560115
938	FSDYT1_4	L. paracasei	Human feces	This study	Scaffold	3001813	98	127997	46.32	SRR12560114
939	FXJCJ22M1	L. paracasei	Human feces	This study	Scaffold	3378926	402	38050	45.91	SRR12560113
940	FXJKS17M1	L. paracasei	Human feces	This study	Scaffold	2953140	64	173952	46.36	SRR12560112
941	FXJWS3M2	L. paracasei	Human feces	This study	Scaffold	3113955	76	114368	46.19	SRR12560111
942	FXJWS7M1	L. paracasei	Human feces	This study	Scaffold	2649555	88	59299	46.56	SRR12560110
943	FXJWS28L1	L. paracasei	Human feces	This study	Scaffold	2832002	50	231512	46.41	SRR12560109
944	FZJHZ2M2	L. paracasei	Human feces	This study	Scaffold	3034579	81	138677	46.24	SRR12560108
945	FZJHZ11L2	L. paracasei	Human feces	This study	Scaffold	3087188	107	84675	46.18	SRR12560107
946	FZJHZ22L2	L. paracasei	Human feces	This study	Scaffold	3002864	93	153593	46.26	SRR12560106
947	FZJHZ24L8	L. paracasei	Human feces	This study	Scaffold	3029220	74	104993	46.31	SRR12560104
948	FZJHZD7L8	L. paracasei	Human feces	This study	Scaffold	2814462	76	103043	46.25	SRR12560103
949	FZJHZD11L5	L. paracasei	Human feces	This study	Scaffold	3049453	100	85150	46.29	SRR12560102
950	FZJHZD29L1	L. paracasei	Human feces	This study	Scaffold	2994531	102	153262	46.26	SRR12560101
951	FZJJH2L6	L. paracasei	Human feces	This study	Scaffold	3071926	87	98422	46.25	SRR12560100
952	FZJJH3L1	L. paracasei	Human feces	This study	Scaffold	3074567	83	98314	46.26	SRR12560099
953	FZJZJ3L4	L. paracasei	Human feces	This study	Scaffold	2999117	110	81900	46.21	SRR12560098
954	HN131	L. paracasei	Human feces	This study	Scaffold	2994696	129	96409	46.33	SRR12560097
955	JSWX3L3	L. paracasei	Human feces	This study	Scaffold	3060463	118	154209	46.23	SRR12560096
956	M206F01L423	L. paracasei	Human feces	This study	Scaffold	2764160	156	60922	46.44	SRR12560095
957	M207F01L6_1_1	L. paracasei	Human feces	This study	Scaffold	3061586	108	115230	46.18	SRR12560093
958	NT52_1	L. paracasei	Human feces	This study	Scaffold	2966415	54	172108	46.28	SRR12560092
959	NT72_1	L. paracasei	Human feces	This study	Scaffold	3082016	87	128976	46.2	SRR12560091
960	NT75_2	L. paracasei	Human feces	This study	Scaffold	3071928	131	111708	46.24	SRR12560090
961	NT157	L. paracasei	Human feces	This study	Scaffold	3075740	120	127541	46.2	SRR12559955
962	PCQDXC1_3	L. paracasei	Chinese pickle	This study	Scaffold	3110668	60	142023	46.23	SRR12559954
963	PS54	L. paracasei	Chinese pickle	This study	Scaffold	3191587	163	109751	46.2	SRR12559953
964	RS8_5	L. paracasei	Chinese pickle	This study	Scaffold	3065362	134	71688	46.29	SRR12559952
965	RS29_1	L. paracasei	Chinese pickle	This study	Scaffold	3079775	82	198598	46.29	SRR12559951
966	RS53_10	L. paracasei	Chinese pickle	This study	Scaffold	3181939	281	52939	46.14	SRR12559950
967	RS241	L. paracasei	Chinese pickle	This study	Scaffold	3072592	254	72347	46.32	SRR12559948
968	V_CQWX3_102_L7	L. paracasei	Chinese pickle	This study	Scaffold	3224013	164	150678	46.16	SRR12559947
969	V_CQWX4_103_L1	L. paracasei	Chinese pickle	This study	Scaffold	3203396	168	117174	46.18	SRR12559946
970	V_CQWX5_L7	L. paracasei	Chinese pickle	This study	Scaffold	3157550	143	154668	46.24	SRR12559945
971	VCQBB3_125L12	L. paracasei	Chinese pickle	This study	Scaffold	3164163	91	109888	46.19	SRR12559944
972	VCQBB4_126L6	L. paracasei	Chinese pickle	This study	Scaffold	3278729	87	102093	46.11	SRR12559943
973	VCQJJ2_96L4	L. paracasei	Chinese pickle	This study	Scaffold	3119067	104	87746	46.21	SRR12559942
974	VCQJLP2_131L2	L. paracasei	Chinese pickle	This study	Scaffold	3005744	128	63170	46.27	SRR12559941
975	VCQQJ4_174M3	L. paracasei	Chinese pickle	This study	Scaffold	3334994	127	134235	46.05	SRR12559940
976	VCQQJ30173L8	L. paracasei	Chinese pickle	This study	Scaffold	3145557	107	78578	46.27	SRR12559939
977	VCQRC7_161M2	L. paracasei	Chinese pickle	This study	Scaffold	3289859	75	204726	46.07	SRR12559937
978	VCQY0Y1_157M2	L. paracasei	Chinese pickle	This study	Scaffold	3242150	98	119913	46.12	SRR12559936
979	VCQYB7_171M7	L. paracasei	Chinese pickle	This study	Scaffold	3167681	136	77761	46.17	SRR12559935
980	12A	L. casei	Corn silage	NCBI	Complete	2907892	1	—	46.44	NZ_CP006690.1
981	87002	L. paracasei	Human gut	NCBI	Complete	3025352	3	—	46.3	NC_022112.1
982	ATCC334	L. paracasei	Dairy products	NCBI	Complete	2924325	2	—	46.58	NC_008526.1
983	ATCC393	L. casei	Dairy products	NCBI	Complete	2952961	3	—	47.88	NZ_AP012544.1
984	BDII	L. paracasei	Homemade koumiss	NCBI	Complete	3127288	2	—	46.29	NC_017474.1
985	BL23	L. paracasei	Commercial strain	NCBI	Complete	3079196	1	—	46.34	NC_010999.1
986	CAUH35	L. paracasei	Koumiss	NCBI	Complete	2973347	5	—	46.31	NZ_CP012187.1
987	CECT9104	L. casei/L. zeae	Baby faeces	NCBI	Complete	3073411	2	—	48	NZ_LS991421.1
988	EG9	L. paracasei	Cheese	NCBI	Complete	3074406	4	—	46.43	NZ_CP029546.1
989	FAM18149	L. paracasei	Cheese	NCBI	Complete	2969707	6	—	46.31	NZ_CP017261.1
990	HD1.7	L. paracasei	Chinese sauerkraut	NCBI	Complete	3039280	1	—	46.42	NZ_CP025582.1
991	HDS01	L. paracasei	Chinese sauerkraut	NCBI	Complete	3038767	1	—	46.42	NZ_CP026097.1
992	IIA	L. paracasei	Beef	NCBI	Complete	3246143	4	—	46.25	NZ_CP014985.1
993	JCM8130	L. paracasei	Milk product	NCBI	Complete	3017804	3	—	46.55	NZ_AP012541.1
994	KL1	L. paracasei	Milk	NCBI	Complete	2918888	1	—	46.6	NZ_CP013921.1
995	L9	L. paracasei	Feces from a centenarian	NCBI	Complete	3076437	1	—	46.35	NZ_CP012148.1
996	LC2W	L. paracasei	Traditional dairy products	NCBI	Complete	3077434	2	—	46.31	NC_017473.1
997	LC5	L. casei	Dairy products	NCBI	Complete	3132867	1	—	47.92	NZ_CP017065.1
998	LC355	L. paracasei	Cream products	NCBI	Complete	3143531	3	—	46.38	NZ_CP029536.1
999	LOCK919	L. paracasei	Child feces	NCBI	Complete	3143369	2	—	46.22	NC_021721.1
1000	Lpc10	L. paracasei	Patagonian Merlot Wine	NCBI	Complete	3052122	1	—	46.31	NZ_CP029686.1
1001	N1115	L. paracasei	Dairy product	NCBI	Complete	3064279	5	—	46.45	NZ_CP007122.1
1002	TK1501	L. paracasei	Congee	NCBI	Complete	2942538	1	—	46.54	NZ_CP017716.1
1003	TMW1.1434	L. paracasei	Starter culture	NCBI	Complete	3170114	2	—	46.37	NZ_CP016355.1
1004	W56	L. paracasei	Commercial strain	NCBI	Complete	3132096	2	—	46.29	NC_018641.1
1005	Zhang	L. paracasei	Koumiss	NCBI	Complete	2898456	2	—	46.43	NZ_CP001084.1
1006	FAHWH2L1	L. rhamnosus	Human feces	Huang et. al., 2020, Food Biosci., 36:100659	Scaffold	2939436	126	48782	46.62	SRR9959389
1007	FAHWH5L1	L. rhamnosus	Human feces	Huang et. al., 2020, Food Biosci., 36:100659	Scaffold	2908629	26	159036	46.67	SRR9959390
1008	FAHWH26-L1	L. rhamnosus	Human feces	Huang et. al., 2020, Food Biosci., 36:100659	Scaffold	2879163	77	86148	46.76	SRR9959387
1009	FAHWH30-L11	L. rhamnosus	Human feces	Huang et. al., 2020, Food Biosci., 36:100659	Scaffold	2903991	76	85494	46.72	SRR9959388
1010	FAHWH35L1	L. rhamnosus	Human feces	Huang et. al., 2020, Food Biosci., 36:100659	Scaffold	3100420	79	111813	46.76	SRR9959384
1011	FAHWH38L5	L. rhamnosus	Human feces	Huang et. al., 2020, Food Biosci., 36:100659	Scaffold	2921355	81	109521	46.7	SRR9959385
1012	FAHWHD30L7	L. rhamnosus	Human feces	Huang et. al., 2020, Food Biosci., 36:100659	Scaffold	2894435	79	107540	46.78	SRR9959383
1013	FBJCY2L1	L. rhamnosus	Human feces	Huang et. al., 2020, Food Biosci., 36:100659	Scaffold	2933133	86	85038	46.63	SRR9959386
1014	FBJCY3L1	L. rhamnosus	Human feces	Huang et. al., 2020, Food Biosci., 36:100659	Scaffold	2863043	92	85322	46.73	SRR9959350
1015	FBJSY7L3	L. rhamnosus	Human feces	Huang et. al., 2020, Food Biosci., 36:100659	Scaffold	3016473	69	150979	46.58	SRR9959393
1016	FBJSY31L2	L. rhamnosus	Human feces	Huang et. al., 2020, Food Biosci., 36:100659	Scaffold	2939614	103	110310	46.69	SRR9959340
1017	FBJSY60L1	L. rhamnosus	Human feces	Huang et. al., 2020, Food Biosci., 36:100659	Scaffold	2947424	32	162905	46.69	SRR9959341
1018	FBJSY66L1	L. rhamnosus	Human feces	Huang et. al., 2020, Food Biosci., 36:100659	Scaffold	2896914	98	74555	46.71	SRR9959342
1019	FFJLY7L1	L. rhamnosus	Human feces	Huang et. al., 2020, Food Biosci., 36:100659	Scaffold	2941903	56	131496	46.62	SRR9959344
1020	FFJND15L1	L. rhamnosus	Human feces	Huang et. al., 2020, Food Biosci., 36:100659	Scaffold	2922785	69	190009	46.66	SRR9959343
1021	FGSZY12L6	L. rhamnosus	Human feces	Huang et. al., 2020, Food Biosci., 36:100659	Scaffold	2940508	63	101301	46.61	SRR9959345
1022	FH28-1	L. rhamnosus	Human feces	Huang et. al., 2020, Food Biosci., 36:100659	Scaffold	2861079	74	101270	46.73	SRR9959373
1023	FHeNJZ4L2	L. rhamnosus	Human feces	Huang et. al., 2020, Food Biosci., 36:100659	Scaffold	2959757	114	72570	46.75	SRR9959346
1024	FHeNJZ7L1	L. rhamnosus	Human feces	Huang et. al., 2020, Food Biosci., 36:100659	Scaffold	2898276	93	109456	46.78	SRR9959347
1025	FHeNJZ8L1	L. rhamnosus	Human feces	Huang et. al., 2020, Food Biosci., 36:100659	Scaffold	2914017	79	85772	46.79	SRR9959348
1026	FHNFQ3L5	L. rhamnosus	Human feces	Huang et. al., 2020, Food Biosci., 36:100659	Scaffold	2952708	76	125280	46.72	SRR9959349
1027	FHNFQ4L1	L. rhamnosus	Human feces	Huang et. al., 2020, Food Biosci., 36:100659	Scaffold	2964300	75	129242	46.73	SRR9959371
1028	FHNFQ14L7	L. rhamnosus	Human feces	Huang et. al., 2020, Food Biosci., 36:100659	Scaffold	2995791	24	292427	46.67	SRR9959370
1029	FJSNJ1-1-M2	L. rhamnosus	Human feces	Huang et. al., 2020, Food Biosci., 36:100659	Scaffold	2862822	74	101880	46.73	SRR9959402
1030	FJSSZ2L1	L. rhamnosus	Human feces	Huang et. al., 2020, Food Biosci., 36:100659	Scaffold	2942817	120	85970	46.63	SRR9959403
1031	FJSWX1L3	L. rhamnosus	Human feces	Huang et. al., 2020, Food Biosci., 36:100659	Scaffold	3015982	81	91178	46.6	SRR9959369
1032	FJSWX2L6	L. rhamnosus	Human feces	Huang et. al., 2020, Food Biosci., 36:100659	Scaffold	2938660	57	131496	46.62	SRR9959368
1033	FJSWX3-L2	L. rhamnosus	Human feces	Huang et. al., 2020, Food Biosci., 36:100659	Scaffold	3007035	115	63538	46.6	SRR9959363
1034	FJSWX9L1	L. rhamnosus	Human feces	Huang et. al., 2020, Food Biosci., 36:100659	Scaffold	2816567	46	119233	46.75	SRR9959362
1035	FJSWX22-4	L. rhamnosus	Human feces	Huang et. al., 2020, Food Biosci., 36:100659	Scaffold	2933318	94	85270	46.64	SRR9959408
1036	FJSWX24-1	L. rhamnosus	Human feces	Huang et. al., 2020, Food Biosci., 36:100659	Scaffold	2919420	59	162432	46.66	SRR9959409
1037	FJSWX28L2	L. rhamnosus	Human feces	Huang et. al., 2020, Food Biosci., 36:100659	Scaffold	2889512	56	90928	46.74	SRR9959406
1038	FJSYC1-5	L. rhamnosus	Human feces	Huang et. al., 2020, Food Biosci., 36:100659	Scaffold	2807426	62	116411	46.77	SRR9959404
1039	FJSYC4-1	L. rhamnosus	Human feces	Huang et. al., 2020, Food Biosci., 36:100659	Scaffold	2905290	82	86207	46.72	SRR9959405
1040	FJSZJ2-1	L. rhamnosus	Human feces	Huang et. al., 2020, Food Biosci., 36:100659	Scaffold	2906246	75	86341	46.72	SRR9959400
1041	FJXSRPYH4L2	L. rhamnosus	Human feces	Huang et. al., 2020, Food Biosci., 36:100659	Scaffold	2948753	35	162905	46.68	SRR9959401
1042	FNMGEL5-1	L. rhamnosus	Human feces	Huang et. al., 2020, Food Biosci., 36:100659	Scaffold	2898032	39	149362	46.75	SRR9959372
1043	FNMGHLBE6-L3	L. rhamnosus	Human feces	Huang et. al., 2020, Food Biosci., 36:100659	Scaffold	3015194	74	104398	46.65	SRR9959367
1044	FNMGHLBE18-L5	L. rhamnosus	Human feces	Huang et. al., 2020, Food Biosci., 36:100659	Scaffold	2945653	32	162905	46.69	SRR9959366
1045	FNXYCHL9M3	L. rhamnosus	Human feces	Huang et. al., 2020, Food Biosci., 36:100659	Scaffold	3018874	37	222124	46.58	SRR9959351
1046	FPAL5	L. rhamnosus	Human feces	Huang et. al., 2020, Food Biosci., 36:100659	Scaffold	2858094	80	85381	46.74	SRR9959396
1047	FQHXN3M6	L. rhamnosus	Human feces	Huang et. al., 2020, Food Biosci., 36:100659	Scaffold	2942461	29	162905	46.69	SRR9959395
1048	FQHXN4M2	L. rhamnosus	Human feces	Huang et. al., 2020, Food Biosci., 36:100659	Scaffold	2943941	30	162905	46.69	SRR9959380
1049	FSCYA1-L2	L. rhamnosus	Human feces	Huang et. al., 2020, Food Biosci., 36:100659	Scaffold	2877876	74	86303	46.77	SRR9959399
1050	FSDLZ7-M12	L. rhamnosus	Human feces	Huang et. al., 2020, Food Biosci., 36:100659	Scaffold	2834302	60	160150	46.67	SRR9959391
1051	FSHMX1-2	L. rhamnosus	Human feces	Huang et. al., 2020, Food Biosci., 36:100659	Scaffold	2928080	86	101868	46.62	SRR9959378
1052	FSHMX3-1	L. rhamnosus	Human feces	Huang et. al., 2020, Food Biosci., 36:100659	Scaffold	2927951	81	85321	46.64	SRR9959353
1053	FTJDG4-G3	L. rhamnosus	Human feces	Huang et. al., 2020, Food Biosci., 36:100659	Scaffold	2929650	89	101516	46.64	SRR9959392
1054	FTJDG9-L1	L. rhamnosus	Human feces	Huang et. al., 2020, Food Biosci., 36:100659	Scaffold	2971361	59	159972	46.68	SRR9959361
1055	FTJDG10-L2	L. rhamnosus	Human feces	Huang et. al., 2020, Food Biosci., 36:100659	Scaffold	2967701	56	193327	46.68	SRR9959360
1056	FTJDG11-L1	L. rhamnosus	Human feces	Huang et. al., 2020, Food Biosci., 36:100659	Scaffold	2967294	55	217810	46.68	SRR9959398
1057	FWXBH7L3	L. rhamnosus	Human feces	Huang et. al., 2020, Food Biosci., 36:100659	Scaffold	2943937	30	162905	46.69	SRR9959407
1058	FXJSW6-1	L. rhamnosus	Human feces	Huang et. al., 2020, Food Biosci., 36:100659	Scaffold	2944703	32	149234	46.69	SRR9959355
1059	FXJSW24-M2	L. rhamnosus	Human feces	Huang et. al., 2020, Food Biosci., 36:100659	Scaffold	2962346	41	149234	46.69	SRR9959375
1060	FXJWS2-M1	L. rhamnosus	Human feces	Huang et. al., 2020, Food Biosci., 36:100659	Scaffold	3008339	40	220660	46.53	SRR9959376
1061	FXJWS3-M4	L. rhamnosus	Human feces	Huang et. al., 2020, Food Biosci., 36:100659	Scaffold	2887231	52	88598	46.74	SRR9959377
1062	FXJWS10-M1	L. rhamnosus	Human feces	Huang et. al., 2020, Food Biosci., 36:100659	Scaffold	2948365	36	149234	46.69	SRR9959394
1063	FXJWS12L6	L. rhamnosus	Human feces	Huang et. al., 2020, Food Biosci., 36:100659	Scaffold	2946026	32	149234	46.69	SRR9959357
1064	FXJWS13L6	L. rhamnosus	Human feces	Huang et. al., 2020, Food Biosci., 36:100659	Scaffold	2945307	32	149234	46.69	SRR9959358
1065	FXJWS19L2	L. rhamnosus	Human feces	Huang et. al., 2020, Food Biosci., 36:100659	Scaffold	2959706	58	150994	46.67	SRR9959397
1066	FXJWS25L4	L. rhamnosus	Human feces	Huang et. al., 2020, Food Biosci., 36:100659	Scaffold	2768842	45	107737	46.59	SRR9959359
1067	FXJWS27L1	L. rhamnosus	Human feces	Huang et. al., 2020, Food Biosci., 36:100659	Scaffold	2945838	31	149234	46.69	SRR9959382
1068	FXJWS37M4	L. rhamnosus	Human feces	Huang et. al., 2020, Food Biosci., 36:100659	Scaffold	2924823	24	327786	46.64	SRR9959374
1069	FXJWS38L2	L. rhamnosus	Human feces	Huang et. al., 2020, Food Biosci., 36:100659	Scaffold	2945592	32	149234	46.69	SRR9959354
1070	FXJWS44-L2	L. rhamnosus	Human feces	Huang et. al., 2020, Food Biosci., 36:100659	Scaffold	2946677	33	149234	46.69	SRR9959364
1071	FZJHZ4L6	L. rhamnosus	Human feces	Huang et. al., 2020, Food Biosci., 36:100659	Scaffold	2938783	30	149234	46.68	SRR9959356
1072	FZJHZ14L3	L. rhamnosus	Human feces	Huang et. al., 2020, Food Biosci., 36:100659	Scaffold	2943543	59	131496	46.62	SRR9959352
1073	FZJHZD11L1	L. rhamnosus	Human feces	Huang et. al., 2020, Food Biosci., 36:100659	Scaffold	2946802	32	162905	46.69	SRR9959365
1074	FZJJH6L2	L. rhamnosus	Human feces	Huang et. al., 2020, Food Biosci., 36:100659	Scaffold	2864567	55	119233	46.72	SRR9959381
1075	FZJTZ46L6	L. rhamnosus	Human feces	Huang et. al., 2020, Food Biosci., 36:100659	Scaffold	3043138	27	256459	46.56	SRR9959379
1076	Hubei28L1	L. rhamnosus	Human feces	This study	Scaffold	2871308	53	134091	46.72	SRR12559934
1077	JSWX241	L. rhamnosus	Human feces	This study	Scaffold	3017869	30	231804	46.61	SRR12559933
1078	JSWX3L2	L. rhamnosus	Human feces	This study	Scaffold	2945948	85	91178	46.64	SRR12559932
1079	TJDG10L1061	L. rhamnosus	Human feces	This study	Scaffold	2975304	25	231897	46.67	SRR12559931
1080	TJDG9L1051	L. rhamnosus	Human feces	This study	Scaffold	2974665	28	231897	46.67	SRR12559930
1081	51B	L. rhamnosus	Human vagina	NCBI	Contig	2952580	21	405372	46.65	GCA_000699985.1
1082	DSM 14870	L. rhamnosus	N/A	NCBI	Complete	3013149	1	—	46.67	NZ_CP006804.1
1083	GG(ATCC 53103)	L. rhamnosus	Human feces	NCBI	Complete	3010111	1	—	46.69	NC_013198.1
1084	Lc 705	L. rhamnosus	N/A	NCBI	Complete	3033106	2	—	46.68	NC_013199.1
1085	R0011	L. rhamnosus	Dairy starter culture	NCBI	Contig	2900620	10	687643	46.72	GCA_000235785.2
1086	4B15	L. rhamnosus	Infant feces	NCBI	Complete	3047840	1	—	46.6	NZ_CP021426.1
1087	24	L. rhamnosus	Infant saliva	NCBI	Contig	2922140	90	75478	46.74	GCA_000743075.1
1088	308	L. rhamnosus	Human saliva	NCBI	Contig	3040162	72	80254	46.61	GCA_000814485.1
1089	313	L. rhamnosus	Human saliva	NCBI	Contig	2934531	78	111203	46.63	GCA_001044415.1
1090	ASCC 290	L. rhamnosus	Dairy product	NCBI	Chromosome	2903890	1	2903890	46.69	NZ_CP014645.1
1091	ASCC 3016	L. rhamnosus	Cheese	NCBI	Scaffold	3146422	69	156039	46.41	GCA_001831225.1
1092	ASCC 3018	L. rhamnosus	Cheese	NCBI	Scaffold	2945649	37	132466	46.61	GCA_001831215.1
1093	BFE5264	L. rhamnosus	Milk	NCBI	Complete	3114755	2	—	46.8	NZ_CP014201.1
1094	LR5	L. rhamnosus	Human feces	NCBI	Complete	2972590	1	—	46.7	NZ_CP017063.1
1095	Lr108	L. rhamnosus	Baby faeces	NCBI	Contig	2846068	148	40241	46.74	GCA_001044025.1
1096	Lrh22	L. rhamnosus	Human blood	NCBI	Contig	2966792	52	123143	46.66	GCA_001656655.1
1097	Lrh29	L. rhamnosus	Human blood	NCBI	Contig	3018767	390	14931	46.57	GCA_001656585.1
1098	Lrh31	L. rhamnosus	Human vagina	NCBI	Contig	3024433	56	123287	46.56	GCA_001656575.1
1099	Lrh32	L. rhamnosus	Human blood	NCBI	Contig	2933901	94	69217	46.63	GCA_001656545.1
1100	Pen	L. rhamnosus	Gastrointestinal tract	NCBI	Complete	2884966	1	—	46.78	NZ_CP020464.1
1101	WQ2	L. rhamnosus	Traditional fermented milk	NCBI	Chromosome	2960737	1	2960737	45.87	CP020016.1
1102	51	L. reuteri	Human feces	This study	Scaffold	1881751	104	44977	38.76	SRR12559929
1103	72	L. reuteri	Human feces	This study	Scaffold	1864617	89	52823	38.81	SRR12559928
1104	82	L. reuteri	Human feces	This study	Scaffold	1885174	111	52660	38.78	SRR12559926
1105	92	L. reuteri	Human feces	This study	Scaffold	1885503	118	52784	38.77	SRR12559925
1106	95	L. reuteri	Human feces	This study	Scaffold	1910038	113	45485	38.81	SRR12559924
1107	138_1_da	L. reuteri	Human feces	This study	Scaffold	1887555	142	29638	38.61	SRR12559923
1108	138_1_xiao	L. reuteri	Human feces	This study	Scaffold	1886856	143	29882	38.62	SRR12559523
1109	311	L. reuteri	Rat	This study	Scaffold	2253315	124	38978	38.27	SRR12559522
1110	325	L. reuteri	Rat feces	This study	Scaffold	2111437	155	27387	38.36	SRR12559521
1111	339	L. reuteri	Rat feces	This study	Scaffold	2109621	124	35225	38.48	SRR12559520
1112	3532	L. reuteri	Rat feces	This study	Scaffold	2207060	151	33208	38.3	SRR12559519
1113	AA38	L. reuteri	Human feces	This study	Scaffold	1825199	91	47570	38.79	SRR12559518
1114	DYNDL2M15	L. reuteri	Fermented rice milk	This study	Scaffold	1959681	224	16774	38.7	SRR12559516
1115	DYNDL8M31	L. reuteri	Fermented rice milk	This study	Scaffold	1936657	220	15897	38.7	SRR12559515
1116	DYNDL11M59	L. reuteri	Fermented rice milk	This study	Scaffold	1941336	222	17673	38.72	SRR12559514
1117	DYNDL22M62	L. reuteri	Fermented rice milk	This study	Scaffold	1977822	222	18019	38.81	SRR12559513
1118	DYNDL42M2	L. reuteri	Fermented rice milk	This study	Scaffold	1998070	96	41401	38.63	SRR12559512
1119	DYNDL56M17	L. reuteri	Fermented rice milk	This study	Scaffold	1851450	222	16033	38.7	SRR12559511
1120	DYNDL215	L. reuteri	Fermented rice milk	This study	Scaffold	2026973	282	16069	38.82	SRR12559510
1121	DYNDL216	L. reuteri	Fermented rice milk	This study	Scaffold	1912331	239	18061	38.64	SRR12559509
1122	FAHBZ3L1	L. reuteri	Human feces	This study	Scaffold	1978720	130	42749	38.65	SRR12559508
1123	FCQHC8L6	L. reuteri	Human feces	This study	Scaffold	2159296	35	253519	38.51	SRR12559507
1124	FCQHC27L4	L. reuteri	Chicken feces	This study	Scaffold	2017360	95	56391	38.74	SRR12559505
1125	FCQNA25M2	L. reuteri	Human feces	This study	Scaffold	1957094	112	60074	38.66	SRR12559504
1126	FGDLZ10M5	L. reuteri	Human feces	This study	Scaffold	2038168	102	56883	38.63	SRR12559503
1127	FGSYC2L3	L. reuteri	Human feces	This study	Scaffold	2150129	90	66950	38.39	SRR12559502
1128	FGSYC5L2	L. reuteri	Human feces	This study	Scaffold	2071170	108	47579	38.59	SRR12559501
1129	FGSZY33L6	L. reuteri	Human feces	This study	Scaffold	1880379	135	30459	38.6	SRR12559500
1130	FHNXY12L1	L. reuteri	Chicken feces	This study	Scaffold	1885178	182	87300	38.64	SRR12559499
1131	FHNXY67L4	L. reuteri	Chicken feces	This study	Scaffold	2012452	113	47875	38.52	SRR12559498
1132	FHNXY71L8	L. reuteri	Chicken feces	This study	Scaffold	2077545	88	64929	38.47	SRR12559497
1133	FJLHD58L2	L. reuteri	Chicken feces	This study	Scaffold	1948871	98	46638	38.52	SRR12559496
1134	FJSXYWG3L1	L. reuteri	Cattle feces	This study	Scaffold	2310171	202	21119	38.29	SRR12559493
1135	FNMHLBE36L2	L. reuteri	Horse feces	This study	Scaffold	1944631	107	49691	38.7	SRR12559492
1136	FNXYCHL79L1	L. reuteri	Cat feces	This study	Scaffold	2002451	53	106831	38.58	SRR12559593
1137	FNXYCHL81L1	L. reuteri	Pigeon feces	This study	Scaffold	2110260	116	42106	38.77	SRR12559592
1138	FQHXN127L1	L. reuteri	Cattle feces	This study	Scaffold	2351805	264	19167	38.27	SRR12559591
1139	FSCDJY33_3	L. reuteri	Human feces	This study	Scaffold	1949176	116	47985	38.7	SRR12559590
1140	FSCPS25M1	L. reuteri	Human feces	This study	Scaffold	1964550	76	64317	38.77	SRR12559589
1141	FSCPS76L4	L. reuteri	Pig feces	This study	Scaffold	1934013	104	43298	38.55	SRR12559588
1142	FSCPS79L4	L. reuteri	Dog feces	This study	Scaffold	2084575	144	34868	38.44	SRR12559587
1143	FSDLZ8M22	L. reuteri	Human feces	This study	Scaffold	2270843	631	18622	38.57	SRR12559586
1144	FSDLZ12M1	L. reuteri	Human feces	This study	Scaffold	1896836	115	60797	38.75	SRR12559584
1145	FSDLZ13M1	L. reuteri	Human feces	This study	Scaffold	1900717	112	58658	38.74	SRR12559583
1146	FSDLZ13M6	L. reuteri	Human feces	This study	Scaffold	1911480	117	60074	38.78	SRR12559582
1147	FSDLZ14M21	L. reuteri	Human feces	This study	Scaffold	1884316	110	64155	38.78	SRR12559581
1148	FSDQZ12L6	L. reuteri	Dog feces	This study	Scaffold	2037130	107	64631	38.54	SRR12559580
1149	FSH2M2	L. reuteri	Human feces	This study	Scaffold	1919975	95	50024	38.65	SRR12559579
1150	FSH6M1	L. reuteri	Human feces	This study	Scaffold	1982511	92	56844	38.64	SRR12559578
1151	FSH14M1	L. reuteri	Human feces	This study	Scaffold	2077776	105	57953	38.76	SRR12559577
1152	FSH36M2	L. reuteri	Human feces	This study	Scaffold	1923199	101	60514	38.65	SRR12559576
1153	FSH39M2	L. reuteri	Human feces	This study	Scaffold	1978529	105	58666	38.62	SRR12559575
1154	FSH40M1	L. reuteri	Human feces	This study	Scaffold	1921480	110	42912	38.72	SRR12559573
1155	FWXBH12M3	L. reuteri	Human feces	This study	Scaffold	1905508	133	32566	38.68	SRR12559572
1156	FXJCJ4M2	L. reuteri	Human feces	This study	Scaffold	1895865	101	55539	38.75	SRR12559571
1157	FXJKS17M8	L. reuteri	Human feces	This study	Scaffold	1904431	94	57137	38.65	SRR12559570
1158	FXJWS25L9	L. reuteri	Human feces	This study	Scaffold	2243471	428	19411	38.42	SRR12559569
1159	FYNDL1_3	L. reuteri	Cow feces	This study	Scaffold	1911017	131	38118	38.72	SRR12559568
1160	FYNDL2_1	L. reuteri	Human feces	This study	Scaffold	2012492	130	51528	38.66	SRR12559567
1161	FYNDL5_6	L. reuteri	Cow feces	This study	Scaffold	2002752	190	60182	38.72	SRR12559566
1162	FYNLJ22M3	L. reuteri	Human feces	This study	Scaffold	2248491	172	42019	38.41	SRR12559565
1163	FYNLJ82L1	L. reuteri	Horse feces	This study	Scaffold	1858937	139	29483	38.56	SRR12559564
1164	FYNLJ83L8	L. reuteri	Pig feces	This study	Scaffold	1941539	133	33124	38.59	SRR12559562
1165	FYNLJ84L1	L. reuteri	Goose feces	This study	Scaffold	2103051	146	36566	38.44	SRR12559561
1166	FYNLJ86L6	L. reuteri	Dog feces	This study	Scaffold	1972027	114	41403	38.63	SRR12559559
1167	FYNLJ87L1	L. reuteri	Pig feces	This study	Scaffold	2045992	146	36502	38.52	SRR12559792
1168	FYNLJ109L1	L. reuteri	Pig feces	This study	Scaffold	1896856	124	33424	38.6	SRR12559791
1169	FZJTZ20M3	L. reuteri	Human feces	This study	Scaffold	2325484	83	217667	38.41	SRR12559790
1170	GDLZ105	L. reuteri	Human feces	This study	Scaffold	2119055	223	56810	39.15	SRR12559466
1171	HeN4M1	L. reuteri	Human feces	This study	Scaffold	1895116	111	54472	38.7	SRR12559788
1172	L103	L. reuteri	Human feces	This study	Scaffold	1907344	93	61060	38.65	SRR12559787
1173	QAHBZ5L1	L. reuteri	Goose feces	This study	Scaffold	2098952	93	64708	38.59	SRR12559786
1174	YNDL13	L. reuteri	Cow feces	This study	Scaffold	1936801	143	37864	38.83	SRR12559784
1175	ATCC53608	L. reuteri	N/A	NCBI	Complete	2091243	3	—	38.75	NZ_LN906634.1
1176	ATG-F4	L. reuteri	N/A	NCBI	Complete	2041516	1	—	38.89	NZ_CP035790.1
1177	Byun-re-01	L. reuteri	Duodenum	NCBI	Complete	2244514	1	—	38.88	NZ_CP029613.1
1178	DSM20016	L. reuteri	N/A	NCBI	Complete	1999618	1	—	38.87	NC_009513.1
1179	I49	L. reuteri	N/A	NCBI	Complete	2044771	1	—	38.76	NZ_CP015408.2
1180	I5007	L. reuteri	Healthy weaning piglets	NCBI	Complete	2093275	7	—	38.93	NC_021494.1
1181	IRT	L. reuteri	N/A	NCBI	Complete	1993967	1	—	38.9	NZ_CP011024.1
1182	JCM1112	L. reuteri	N/A	NCBI	Complete	2039414	1	—	38.88	NC_010609.1
1183	LL7	L. reuteri	Peromyscus leucopus stomach contents	NCBI	Complete	2384717	2	—	38.81	NZ_CP041676.1
1184	SD2112	L. reuteri	Intestinal tract	NCBI	Complete	2316838	5	—	39.04	NC_015697.1
1185	SKKU-OGDONS-01	L. reuteri	Small intestine	NCBI	Complete	2259968	1	—	38.86	NZ_CP029615.1
1186	TD1	L. reuteri	N/A	NCBI	Complete	2145445	1	—	38.78	NC_021872.1
1187	WHH1689	L. reuteri	Highland barley wine	NCBI	Complete	2044184	1	—	39.31	NZ_CP027805.1
1188	YSJL-12	L. reuteri	Fresh intestinal feces	NCBI	Complete	2151788	3	—	38.93	NZ_CP027805.1
1189	ZLR003	L. reuteri	Healthy weaned piglet caecum mucosa	NCBI	Complete	2234097	1	—	38.66	NZ_CP014786.1
1190	ATCC25644	L. ruminis	Human intestine	NCBI	Scaffold	2108740	7	1099846	43.63	GCA_000159375.2
1191	ATCC27780	L. ruminis	Bovine rumen	NCBI	Contig	2025875	121	50024	43.36	GCA_001008755.1
1192	ATCC27782	L. ruminis	Rumen	NCBI	Complete	2066652	1	—	43.47	GCA_000224985.1
1193	bz_0080	L. ruminis	Human stool	NCBI	Contig	2128318	55	68471	43.74	GCA_004167385.1
1194	DPC6830	L. ruminis	Pig feces	NCBI	Contig	2044176	89	45955	43.35	GCA_001008765.1
1195	DPC6832	L. ruminis	Equine gastraintestinal tract	NCBI	Contig	1943931	128	52492	43.08	GCA_000813025.1
1196	GRL1172	L. ruminis	Porcine	NCBI	Contig	2022310	83	54900	43.32	GCA_002076365.1
1197	ICIS540	L. ruminis	Human feces	NCBI	Contig	2397517	611	44454	42.67	GCA_004767215.1
1198	FAHBZ1M8	L. ruminis	Human feces	Wang et. al., 2020, Genes, 11:70	Scaffold	2150047	121	44053	43.59	SRR10424160
1199	FAHBZ5M8	L. ruminis	Human feces	Wang et. al., 2020, Genes, 11:70	Scaffold	2180196	97	54355	43.17	SRR10424159
1200	FAHBZ11M1	L. ruminis	Human feces	Wang et. al., 2020, Genes, 11:70	Scaffold	2182951	42	126897	43.83	SRR10424148
1201	FAHBZ17M1	L. ruminis	Human feces	Wang et. al., 2020, Genes, 11:70	Scaffold	2204907	51	132804	43.62	SRR10424137
1202	FAHBZ18M4	L. ruminis	Human feces	Wang et. al., 2020, Genes, 11:70	Scaffold	2122750	51	115933	43.63	SRR10424126
1203	FAHBZ22L1	L. ruminis	Human feces	Wang et. al., 2020, Genes, 11:70	Scaffold	2144341	82	59263	43.74	SRR10424115
1204	FAHBZ34M1	L. ruminis	Human feces	Wang et. al., 2020, Genes, 11:70	Scaffold	2168729	45	106438	43.87	SRR10424104
1205	FAHBZ44M1	L. ruminis	Human feces	Wang et. al., 2020, Genes, 11:70	Scaffold	2159830	45	128256	43.75	SRR10424093
1206	FAHBZ53M1	L. ruminis	Human feces	Wang et. al., 2020, Genes, 11:70	Scaffold	2350010	76	72582	43.36	SRR10424082
1207	FAHBZ56M1	L. ruminis	Human feces	Wang et. al., 2020, Genes, 11:70	Scaffold	2149130	96	46739	43.62	SRR10424080
1208	FAHBZ57M1	L. ruminis	Human feces	Wang et. al., 2020, Genes, 11:70	Scaffold	2174107	75	68862	43.83	SRR10424158
1209	FGSYC14L1	L. ruminis	Human feces	Wang et. al., 2020, Genes, 11:70	Scaffold	2116065	103	44440	43.73	SRR10424157
1210	FGSYC25L1	L. ruminis	Human feces	Wang et. al., 2020, Genes, 11:70	Scaffold	2153475	95	48429	43.61	SRR10424156
1211	FGSYC34L1	L. ruminis	Human feces	Wang et. al., 2020, Genes, 11:70	Scaffold	2086246	110	43251	43.63	SRR10424155
1212	FGSYC55L1	L. ruminis	Human feces	Wang et. al., 2020, Genes, 11:70	Scaffold	2081496	81	50203	43.63	SRR10424154
1213	FGSYC56L1	L. ruminis	Human feces	Wang et. al., 2020, Genes, 11:70	Scaffold	2077160	82	52248	43.62	SRR10424153
1214	FGSYC59L3	L. ruminis	Human feces	Wang et. al., 2020, Genes, 11:70	Scaffold	2095300	116	53062	43.78	SRR10424152
1215	FGSYC70L1	L. ruminis	Human feces	Wang et. al., 2020, Genes, 11:70	Scaffold	2135840	39	149018	43.58	SRR10424151
1216	FGSYC87L4	L. ruminis	Human feces	Wang et. al., 2020, Genes, 11:70	Scaffold	2086785	74	89382	43.94	SRR10424150
1217	FGSYC90L1	L. ruminis	Human feces	Wang et. al., 2020, Genes, 11:70	Scaffold	2174943	96	49927	43.72	SRR10424149
1218	FGSZY14L1	L. ruminis	Human feces	Wang et. al., 2020, Genes, 11:70	Scaffold	2143457	118	41406	43.38	SRR10424147
1219	FGSZY39L2	L. ruminis	Human feces	Wang et. al., 2020, Genes, 11:70	Scaffold	2120184	92	56603	43.68	SRR10424146
1220	FGSZY49L1	L. ruminis	Human feces	Wang et. al., 2020, Genes, 11:70	Scaffold	2096526	97	56473	43.61	SRR10424145
1221	FHNFQ7L4	L. ruminis	Human feces	Wang et. al., 2020, Genes, 11:70	Scaffold	2255015	44	127977	43.68	SRR10424144
1222	FHNFQ11L6	L. ruminis	Human feces	Wang et. al., 2020, Genes, 11:70	Scaffold	2250860	109	44634	43.54	SRR10424143
1223	FHNFQ26L1	L. ruminis	Human feces	Wang et. al., 2020, Genes, 11:70	Scaffold	2167288	60	98899	43.72	SRR10424142
1224	FHNFQ27L1	L. ruminis	Human feces	Wang et. al., 2020, Genes, 11:70	Scaffold	2209974	56	102277	43.45	SRR10424141
1225	FHNFQ28L2	L. ruminis	Human feces	Wang et. al., 2020, Genes, 11:70	Scaffold	2168154	57	98853	43.73	SRR10424140
1226	FHNFQ30L1	L. ruminis	Human feces	Wang et. al., 2020, Genes, 11:70	Scaffold	2234232	67	107694	43.93	SRR10424139
1227	FHNFQ35L2	L. ruminis	Human feces	Wang et. al., 2020, Genes, 11:70	Scaffold	2214738	59	95617	43.67	SRR10424138
1228	FHNFQ39L1	L. ruminis	Human feces	Wang et. al., 2020, Genes, 11:70	Scaffold	2219828	63	95633	43.68	SRR10424136
1229	FHNFQ43L1	L. ruminis	Human feces	Wang et. al., 2020, Genes, 11:70	Scaffold	2137711	107	40997	43.57	SRR10424135
1230	FHNFQ44L2	L. ruminis	Human feces	Wang et. al., 2020, Genes, 11:70	Scaffold	2221004	63	91247	43.69	SRR10424134
1231	FHNFQ56L6	L. ruminis	Human feces	Wang et. al., 2020, Genes, 11:70	Scaffold	2096142	44	109351	43.78	SRR10424133
1232	FHNXY1L2	L. ruminis	Human feces	Wang et. al., 2020, Genes, 11:70	Scaffold	2126342	102	46995	43.6	SRR10424132
1233	FHNXY9L3	L. ruminis	Human feces	Wang et. al., 2020, Genes, 11:70	Scaffold	2263321	66	80480	43.71	SRR10424131
1234	FHNXY20L6	L. ruminis	Human feces	Wang et. al., 2020, Genes, 11:70	Scaffold	2205333	78	96978	43.75	SRR10424130
1235	FHNXY31L1	L. ruminis	Human feces	Wang et. al., 2020, Genes, 11:70	Scaffold	2143637	40	148565	43.68	SRR10424129
1236	FHNXY32L2	L. ruminis	Human feces	Wang et. al., 2020, Genes, 11:70	Scaffold	2245663	75	70766	43.65	SRR10424128
1237	FHNXY33L3	L. ruminis	Human feces	Wang et. al., 2020, Genes, 11:70	Scaffold	2130511	43	125994	43.81	SRR10424127
1238	FHNXY36L2	L. ruminis	Human feces	Wang et. al., 2020, Genes, 11:70	Scaffold	2177190	57	128906	43.72	SRR10424125
1239	FHNXY38L2	L. ruminis	Human feces	Wang et. al., 2020, Genes, 11:70	Scaffold	2206808	77	97162	43.77	SRR10424124
1240	FHNXY42L4	L. ruminis	Human feces	Wang et. al., 2020, Genes, 11:70	Scaffold	2189191	47	110214	43.78	SRR10424123
1241	FHNXY44L3	L. ruminis	Human feces	Wang et. al., 2020, Genes, 11:70	Scaffold	2154783	81	55335	43.73	SRR10424122
1242	FHNXY54L6	L. ruminis	Human feces	Wang et. al., 2020, Genes, 11:70	Scaffold	2293281	56	107439	43.66	SRR10424121
1243	FHNXY55L1	L. ruminis	Human feces	Wang et. al., 2020, Genes, 11:70	Scaffold	2203900	82	93836	43.76	SRR10424120
1244	FHNXY68L1	L. ruminis	Human feces	Wang et. al., 2020, Genes, 11:70	Scaffold	2141334	39	139619	43.67	SRR10424119
1245	FJXPY8L1	L. ruminis	Human feces	Wang et. al., 2020, Genes, 11:70	Scaffold	2260642	67	77402	43.71	SRR10424118
1246	FJXPY9L1	L. ruminis	Human feces	Wang et. al., 2020, Genes, 11:70	Scaffold	2259358	77	67731	43.7	SRR10424117
1247	FJXPY22L2	L. ruminis	Human feces	Wang et. al., 2020, Genes, 11:70	Scaffold	2147849	47	113926	43.79	SRR10424116
1248	FJXPY23L1	L. ruminis	Human feces	Wang et. al., 2020, Genes, 11:70	Scaffold	2153014	42	125875	43.8	SRR10424114
1249	FQHXN51L6	L. ruminis	Human feces	Wang et. al., 2020, Genes, 11:70	Scaffold	2310494	142	47300	43.44	SRR10424113
1250	FQHXN53L1	L. ruminis	Human feces	Wang et. al., 2020, Genes, 11:70	Scaffold	2053264	85	57204	43.75	SRR10424112
1251	FQHXN59L1	L. ruminis	Human feces	Wang et. al., 2020, Genes, 11:70	Scaffold	2258004	103	51619	43.55	SRR10424111
1252	FXJCJ31L1	L. ruminis	Human feces	Wang et. al., 2020, Genes, 11:70	Scaffold	2195578	90	52218	43.6	SRR10424110
1253	FXJKS20L3	L. ruminis	Human feces	Wang et. al., 2020, Genes, 11:70	Scaffold	2205417	45	206080	43.86	SRR10424109
1254	FXJSW14L5	L. ruminis	Human feces	Wang et. al., 2020, Genes, 11:70	Scaffold	2204997	99	46457	43.61	SRR10424108
1255	FXJSW17L1	L. ruminis	Human feces	Wang et. al., 2020, Genes, 11:70	Scaffold	2352546	90	68058	43.47	SRR10424107
1256	FXJSW19L1	L. ruminis	Human feces	Wang et. al., 2020, Genes, 11:70	Scaffold	2099344	91	45022	43.79	SRR10424106
1257	FXJSW22L1	L. ruminis	Human feces	Wang et. al., 2020, Genes, 11:70	Scaffold	2167146	80	65205	43.58	SRR10424105
1258	FXJWS23L1	L. ruminis	Human feces	Wang et. al., 2020, Genes, 11:70	Scaffold	2098799	103	36970	43.58	SRR10424103
1259	FXJWS27L3	L. ruminis	Human feces	Wang et. al., 2020, Genes, 11:70	Scaffold	2239468	93	52251	43.61	SRR10424102
1260	FXJWS43L1	L. ruminis	Human feces	Wang et. al., 2020, Genes, 11:70	Scaffold	2154328	106	41199	43.68	SRR10424101
1261	FXJWS49L1	L. ruminis	Human feces	Wang et. al., 2020, Genes, 11:70	Scaffold	2114118	214	158709	43.88	SRR10424100
1262	FYNLJ19L1	L. ruminis	Human feces	Wang et. al., 2020, Genes, 11:70	Scaffold	2131117	93	42056	43.74	SRR10424099
1263	FYNLJ31L4	L. ruminis	Human feces	Wang et. al., 2020, Genes, 11:70	Scaffold	1937183	102	39546	43.33	SRR10424098
1264	FYNLJ94L3	L. ruminis	Human feces	Wang et. al., 2020, Genes, 11:70	Scaffold	2030965	103	52507	43.35	SRR10424097
1265	FYNLJ99L1	L. ruminis	Human feces	Wang et. al., 2020, Genes, 11:70	Scaffold	2040344	97	47871	43.28	SRR10424096
1266	FYNLJ111L2	L. ruminis	Human feces	Wang et. al., 2020, Genes, 11:70	Scaffold	2008125	89	47145	43.33	SRR10424095
1267	M1DZ01L1	L. ruminis	Human feces	Wang et. al., 2020, Genes, 11:70	Scaffold	2126276	94	53241	43.69	SRR10424092
1268	M1DZ02L1	L. ruminis	Human feces	Wang et. al., 2020, Genes, 11:70	Scaffold	2116791	85	54239	43.68	SRR10424091
1269	M1DZ03L1	L. ruminis	Human feces	Wang et. al., 2020, Genes, 11:70	Scaffold	2118556	80	54226	43.68	SRR10424090
1270	M1DZ04L3	L. ruminis	Human feces	Wang et. al., 2020, Genes, 11:70	Scaffold	2187676	124	46386	43.7	SRR10424089
1271	M1DZ05L3	L. ruminis	Human feces	Wang et. al., 2020, Genes, 11:70	Scaffold	2187429	128	48026	43.71	SRR10424088
1272	M1DZ06L1	L. ruminis	Human feces	Wang et. al., 2020, Genes, 11:70	Scaffold	2130994	89	61588	43.69	SRR10424087
1273	M1DZ07L2	L. ruminis	Human feces	Wang et. al., 2020, Genes, 11:70	Scaffold	2104036	113	50962	43.83	SRR10424086
1274	M1DZ09L5	L. ruminis	Human feces	Wang et. al., 2020, Genes, 11:70	Scaffold	2210027	100	48368	43.5	SRR10424085
1275	M2CF07L3	L. ruminis	Human feces	Wang et. al., 2020, Genes, 11:70	Scaffold	2369298	132	53457	43.39	SRR10424084
1276	M2CF08L1	L. ruminis	Human feces	Wang et. al., 2020, Genes, 11:70	Scaffold	2133104	99	50573	43.63	SRR10424083
1277	M124R01L32	L. ruminis	Human feces	Wang et. al., 2020, Genes, 11:70	Scaffold	2187130	102	64127	43.7	SRR10424094
1278	FSCPS79L2	L. ruminis	Human feces	Wang et. al., 2020, Genes, 11:70	Scaffold	2145760	68	83309	43.68	SRR10424081
1279	PEL65	L. ruminis	Bovine	NCBI	Contig	2056436	64	62818	43.38	GCA_002076355.1
1280	PEL66	L. ruminis	Bovine	NCBI	Contig	2020221	49	79625	43.41	GCA_002076375.1
1281	S23	L. ruminis	Human fecal samples	NCBI	Contig	1907078	422	9153	43.72	GCA_001008745.1
1282	SPM0211	L. ruminis	Healthy human	NCBI	Contig	2172227	12	389608	43.74	GCA_000217755.2
1283	TF10-9AT	L. ruminis	Human feces	NCBI	Scaffold	2171083	24	133440	43.83	GCA_003436835.1
1284	UBA626	L. ruminis	Gut of vertebrate mammal	NCBI	Scaffold	1645879	129	18732	43.27	GCA_002299385.1
1285	23K	L. sakei	N/A	NCBI	Complete	1884661	1	—	41.26	GCA_000026065.1
1286	ATCC15521	L. sakei	N/A	NCBI	Contig	1936187	27	240687	41.12	GCA_004354475.1
1287	CECT9267	L. sakei	Potatoes	NCBI	Contig	2033976	27	178105	40.91	GCA_900290175.1
1288	CECT9624	L. sakei	Potatoes	NCBI	Contig	2064426	15	1191731	40.84	GCA_900408275.1
1289	DS4	L. sakei	Korean kimchi	NCBI	Complete	2103571	1	—	41.11	GCA_002953655.1
1290	DSM15831	L. sakei	Fermented meat product	NCBI	Scaffold	1985394	65	108226	41.02	GCA_001435715.1
1291	DSM20017(JCM1157/LT-13)	L. sakei	Moto starter of sake	NCBI	Contig	1943136	42	238265	41.15	GCA_001434065.1
1292	FAM18311	L. sakei	Food	NCBI	Complete	2056563	3	—	40.98	GCA_002224565.1
1293	FBL1	L. sakei	Food	NCBI	Contig	2005160	44	116042	40.99	GCA_001593065.1
1294	FLEC01	L. sakei	Human feces	NCBI	Complete	1957804	4	—	41.24	GCA_900234345.1
1295	J18	L. sakei	French dry-type Pork sausage	NCBI	Chromosome	1824746	1	1824746	40.98	GCA_900215905.1
1296	J54	L. sakei	French dry-type Pork sausage	NCBI	Complete	2011339	3	—	41.27	GCA_900234395.1
1297	J64	L. sakei	French dry-type Pork sausage	NCBI	Complete	2098105	3	—	41.08	GCA_900234355.1
1298	J112	L. sakei	French dry-type Pork sausage	NCBI	Chromosome	1977618	5	1896060	40.99	GCA_900216205.1
1299	J156	L. sakei	French dry-type Pork sausage	NCBI	Chromosome	1880442	6	1799177	40.96	GCA_900215765.1
1300	J160x1	L. sakei	Horse meat	NCBI	Chromosome	1896891	3	1842916	41.05	GCA_900215775.1
1301	L15	L. sakei	Bovine	NCBI	Scaffold	1984378	71	90831	41.04	GCA_004099995.1
1302	LK-145	L. sakei	Kimoto	NCBI	Complete	1994264	4	—	41.18	GCA_002370375.1
1303	LS25	L. sakei	N/A	NCBI	Contig	2030219	38	111457	40.86	GCA_000478625.2
1304	LZ217	L. sakei	Fermented vegetables	NCBI	Complete	2015495	2	—	41.19	GCA_003627875.1
1305	MFPB16A1401	L. sakei	Beef carpaccio	NCBI	Complete	2041677	2	—	41.12	GCA_900234375.1
1306	MFPB19	L. sakei	Beef carpaccio	NCBI	Complete	2056455	4	—	41.06	GCA_900234405.1
1307	Probio65	L. sakei	Kimchi	NCBI	Chromosome	2079964	3	2053862	41.14	GCA_002105575.1
1308	RI-394	L. sakei	Meat	NCBI	Contig	1940894	44	73458	40.98	GCA_001981705.1
1309	RI-403	L. sakei	N/A	NCBI	Contig	2006960	29	142791	40.95	GCA_001981735.1
1310	RI-404	L. sakei	N/A	NCBI	Scaffold	1953440	28	109590	40.94	GCA_001981825.1
1311	RI-409	L. sakei	N/A	NCBI	Scaffold	1992567	67	63521	40.95	GCA_001981795.1
1312	RI-410	L. sakei	N/A	NCBI	Contig	1925067	73	46227	41.08	GCA_001981835.1
1313	RI-412	L. sakei	N/A	NCBI	Contig	1923301	32	168240	41.07	GCA_001981945.1
1314	RI-493	L. sakei	N/A	NCBI	Contig	1970867	75	49214	40.94	GCA_002750625.1
1315	RI-496	L. sakei	Meat	NCBI	Contig	2024467	28	158631	40.86	GCA_002750585.1
1316	RI-499	L. sakei	Meat	NCBI	Contig	1913054	49	53665	40.95	GCA_002750615.1
1317	RI-500	L. sakei	Meat	NCBI	Contig	2026516	28	136230	40.86	GCA_002750655.1
1318	RI-516	L. sakei	Cacao been fermentation	NCBI	Contig	1911096	59	45986	40.98	GCA_002751035.1
1319	RI-517	L. sakei	Cacao been fermentation	NCBI	Scaffold	1952839	64	52520	41	GCA_002751085.1
1320	TMW1.411	L. sakei	Sauerkraut	NCBI	Contig	1944329	41	83749	41.02	GCA_003413685.1
1321	wikim22	L. sakei	Kimchi	NCBI	Contig	2185902	155	47033	40.61	GCA_000755625.1
1322	WiKim0063	L. sakei	Fermented food	NCBI	Complete	2075520	3	—	41.14	GCA_002250035.1
1323	WiKim0072	L. sakei	Fermented food	NCBI	Complete	2032521	3	—	41.13	GCA_003288195.1
1324	WiKim0073	L. sakei	Fermented food	NCBI	Chromosome	2039916	3	1949750	41.18	GCA_003288215.1
1325	WiKim0074	L. sakei	Fermented food	NCBI	Complete	2037873	3	—	41.04	GCA_003288235.1
1326	ZFM220	L. sakei	Raw cow milk	NCBI	Complete	2015521	2	—	41.19	GCA_003627275.1
1327	ZFM225	L. sakei	Raw cow milk	NCBI	Complete	2015501	2	—	41.19	GCA_003627235.1
1328	ZFM229	L. sakei	Fermented vegetables	NCBI	Complete	2015489	2	—	41.19	GCA_003627315.1
1329	6_2	L. salivarius	Human feces	Zhai et. al., 2020, Food Funct., 11:221-235	Scaffold	1956074	51	99996	32.7	GCA_009863925.1
1330	E6_1	L. salivarius	Human feces	Zhai et. al., 2020, Food Funct., 11:221-235	Scaffold	1966387	46	112750	32.72	GCA_009863915.1
1331	FSDHZD3L5	L. salivarius	Human feces	Zhai et. al., 2020, Food Funct., 11:221-235	Scaffold	1986213	51	88429	32.8	GCA_009870335.1
1332	FAHBZ8M2	L. salivarius	Human feces	Zhai et. al., 2020, Food Funct., 11:221-235	Scaffold	1842552	50	81311	32.76	GCA_009863905.1
1333	FBJSY202	L. salivarius	Human feces	Zhai et. al., 2020, Food Funct., 11:221-235	Scaffold	2052468	81	73077	32.76	GCA_009863885.1
1334	FBJSY612	L. salivarius	Human feces	This study	Scaffold	1914787	84	100688	32.9	SRR12559783
1335	FCQHC3L61	L. salivarius	Human feces	This study	Scaffold	2048315	65	75896	32.82	SRR12559782
1336	FCQHC3L62	L. salivarius	Human feces	Zhai et. al., 2020, Food Funct., 11:221-235	Scaffold	2053551	59	67665	32.83	GCA_009863825.1
1337	FCQHC8L1	L. salivarius	Human feces	Zhai et. al., 2020, Food Funct., 11:221-235	Scaffold	1942708	44	119741	32.77	GCA_009863835.1
1338	FCQNA25M6	L. salivarius	Human feces	Zhai et. al., 2020, Food Funct., 11:221-235	Scaffold	2008223	134	121322	32.78	GCA_009863815.1
1339	FFJND2L3	L. salivarius	Human feces	This study	Scaffold	1990833	42	173545	32.69	SRR12559781
1340	FGDLZ183	L. salivarius	Human feces	This study	Scaffold	1854372	51	135425	32.59	SRR12559780
1341	FGDLZ192	L. salivarius	Human feces	This study	Scaffold	1899791	49	96363	32.67	SRR12559779
1342	FGDLZ352	L. salivarius	Human feces	Zhai et. al., 2020, Food Funct., 11:221-235	Scaffold	1902581	52	117537	32.77	GCA_009863805.1
1343	FGSYC2M41	L. salivarius	Human feces	This study	Scaffold	1912815	30	293519	32.82	SRR12559778
1344	FGSYC2M42	L. salivarius	Human feces	Zhai et. al., 2020, Food Funct., 11:221-235	Scaffold	1915182	22	293330	32.84	GCA_009863785.1
1345	FGSYC47M10	L. salivarius	Human feces	Zhai et. al., 2020, Food Funct., 11:221-235	Scaffold	1914833	79	57742	32.74	GCA_009863715.1
1346	FHNXY27L3	L. salivarius	Human feces	Zhai et. al., 2020, Food Funct., 11:221-235	Scaffold	1942516	41	88427	32.77	GCA_009863705.1
1347	FHNXY73M9	L. salivarius	Human feces	Zhai et. al., 2020, Food Funct., 11:221-235	Scaffold	1860696	55	138312	32.61	GCA_009863735.1
1348	FJLHD2M8	L. salivarius	Human feces	Zhai et. al., 2020, Food Funct., 11:221-235	Scaffold	2009108	59	93388	32.8	GCA_009863555.1
1349	FJLHD4M1	L. salivarius	Human feces	Zhai et. al., 2020, Food Funct., 11:221-235	Scaffold	2012824	77	92254	32.81	GCA_009870355.1
1350	FJLHD7M2	L. salivarius	Human feces	Zhai et. al., 2020, Food Funct., 11:221-235	Scaffold	1885658	68	66113	32.79	GCA_009863495.1
1351	FJLHD9M1	L. salivarius	Human feces	Zhai et. al., 2020, Food Funct., 11:221-235	Scaffold	2009657	58	186331	32.66	GCA_009863515.1
1352	FJLHD10M2	L. salivarius	Human feces	Zhai et. al., 2020, Food Funct., 11:221-235	Scaffold	1959203	37	175019	32.72	GCA_009863685.1
1353	FJLHD14M6	L. salivarius	Human feces	Zhai et. al., 2020, Food Funct., 11:221-235	Scaffold	1890583	39	88427	32.76	GCA_009863695.1
1354	FJLHD16M3	L. salivarius	Human feces	Zhai et. al., 2020, Food Funct., 11:221-235	Scaffold	1903821	45	247473	32.71	GCA_009863625.1
1355	FJLHD18M1	L. salivarius	Human feces	Zhai et. al., 2020, Food Funct., 11:221-235	Scaffold	2009739	43	184144	32.63	GCA_009863585.1
1356	FJLHD24M1	L. salivarius	Human feces	Zhai et. al., 2020, Food Funct., 11:221-235	Scaffold	1953959	68	94584	32.91	GCA_009863635.1
1357	FJLHD25M7	L. salivarius	Human feces	Zhai et. al., 2020, Food Funct., 11:221-235	Scaffold	1921759	42	109635	32.58	GCA_009863605.1
1358	FJLHD27M4	L. salivarius	Human feces	Zhai et. al., 2020, Food Funct., 11:221-235	Scaffold	1934892	46	88299	32.71	GCA_009863595.1
1359	FJLHD32M4	L. salivarius	Human feces	Zhai et. al., 2020, Food Funct., 11:221-235	Scaffold	1946742	59	102627	32.76	GCA_009863535.1
1360	FJSWX34JL5	L. salivarius	Human feces	Zhai et. al., 2020, Food Funct., 11:221-235	Scaffold	1975559	38	133541	32.88	GCA_009870365.1
1361	FJSWX102	L. salivarius	Human feces	Zhai et. al., 2020, Food Funct., 11:221-235	Scaffold	1951960	53	114041	32.64	GCA_009863485.1
1362	FJSYZ1L1	L. salivarius	Human feces	This study	Scaffold	1933294	39	130645	32.74	SRR12559777
1363	FNMGHLBE2L7	L. salivarius	Human feces	Zhai et. al., 2020, Food Funct., 11:221-235	Scaffold	1984562	29	194595	32.69	GCA_009863435.1
1364	FNMGHLBE8L1	L. salivarius	Human feces	Zhai et. al., 2020, Food Funct., 11:221-235	Scaffold	1955316	32	182487	32.63	GCA_009863405.1
1365	FNMGHLBE11L11	L. salivarius	Human feces	This study	Scaffold	1881077	36	163226	32.68	SRR12559776
1366	FNMGHLBE11L12	L. salivarius	Human feces	Zhai et. al., 2020, Food Funct., 11:221-235	Scaffold	1882596	41	163659	32.68	GCA_009863465.1
1367	FNMGHLBE13L1	L. salivarius	Human feces	Zhai et. al., 2020, Food Funct., 11:221-235	Scaffold	1895919	37	163342	32.65	GCA_009863415.1
1368	FNXYC6M7	L. salivarius	Human feces	Zhai et. al., 2020, Food Funct., 11:221-235	Scaffold	1965776	63	108471	32.68	GCA_009863365.1
1369	FQHXN39M3	L. salivarius	Human feces	This study	Scaffold	2001112	49	116879	33.06	SRR12559775
1370	FQHXN76M7	L. salivarius	Human feces	This study	Scaffold	2130425	62	109699	32.7	SRR12559773
1371	FQHXN78M1	L. salivarius	Human feces	This study	Scaffold	2058435	68	121726	32.72	SRR12559772
1372	FQHXN79M10	L. salivarius	Human feces	This study	Scaffold	2032425	51	129653	32.66	SRR12559771
1373	FQHXN83M8	L. salivarius	Human feces	This study	Scaffold	2080284	69	102428	32.72	SRR12559770
1374	FQHXN84M4	L. salivarius	Human feces	This study	Scaffold	2051595	65	129681	32.71	SRR12559769
1375	FSDLZ17M12	L. salivarius	Human feces	Zhai et. al., 2020, Food Funct., 11:221-235	Scaffold	1932858	40	182881	32.93	GCA_009870285.1
1376	FSDLZ18M11	L. salivarius	Human feces	Zhai et. al., 2020, Food Funct., 11:221-235	Scaffold	1931792	28	147423	32.92	GCA_009866275.1
1377	FSDLZ20M11	L. salivarius	Human feces	This study	Scaffold	1926889	27	182057	32.9	SRR12559768
1378	FSDLZ20M12	L. salivarius	Human feces	Zhai et. al., 2020, Food Funct., 11:221-235	Scaffold	1910906	23	181599	32.9	GCA_009870295.1
1379	FWXBH22	L. salivarius	Human feces	Zhai et. al., 2020, Food Funct., 11:221-235	Scaffold	1943999	100	112594	33	GCA_009863295.1
1380	FWXBH31	L. salivarius	Human feces	Zhai et. al., 2020, Food Funct., 11:221-235	Scaffold	1953971	66	72816	32.85	GCA_009869975.1
1381	FWXBH41	L. salivarius	Human feces	Zhai et. al., 2020, Food Funct., 11:221-235	Scaffold	2118172	122	99937	33.32	GCA_009866205.1
1382	FWXBH92	L. salivarius	Human feces	This study	Scaffold	2019560	136	98652	33.19	SRR12559767
1383	FWXBH185	L. salivarius	Human feces	Zhai et. al., 2020, Food Funct., 11:221-235	Scaffold	1989278	61	120888	32.67	GCA_009863375.1
1384	FWXBH253	L. salivarius	Human feces	Zhai et. al., 2020, Food Funct., 11:221-235	Scaffold	1953721	57	109435	32.74	GCA_009866265.1
1385	FWXBH352	L. salivarius	Human feces	Zhai et. al., 2020, Food Funct., 11:221-235	Scaffold	2088324	137	99800	33.71	GCA_009866235.1
1386	FWXBH361	L. salivarius	Human feces	This study	Scaffold	2173353	91	55378	32.79	SRR12559766
1387	FXJCJ72	L. salivarius	Human feces	Zhai et. al., 2020, Food Funct., 11:221-235	Scaffold	1891266	39	80856	32.78	GCA_009866185.1
1388	FXJCJ92	L. salivarius	Human feces	Zhai et. al., 2020, Food Funct., 11:221-235	Scaffold	1958928	33	136291	32.74	GCA_009866125.1
1389	FXJCJ21M6	L. salivarius	Human feces	This study	Scaffold	1884550	33	287051	32.98	SRR12559765
1390	FXJCJ23M1	L. salivarius	Human feces	Zhai et. al., 2020, Food Funct., 11:221-235	Scaffold	1991156	61	121983	32.69	GCA_009870255.1
1391	FXJKS17M7	L. salivarius	Human feces	Zhai et. al., 2020, Food Funct., 11:221-235	Scaffold	1915102	56	130670	32.74	GCA_009870225.1
1392	FXJKS25M8	L. salivarius	Human feces	Zhai et. al., 2020, Food Funct., 11:221-235	Scaffold	1911626	72	72827	32.77	GCA_009866115.1
1393	FXJSW23	L. salivarius	Human feces	Zhai et. al., 2020, Food Funct., 11:221-235	Scaffold	1903098	41	133017	32.7	GCA_009866135.1
1394	FXJSW20M41	L. salivarius	Human feces	This study	Scaffold	1968279	68	72770	32.79	SRR12559764
1395	FXJSW20M42	L. salivarius	Human feces	Zhai et. al., 2020, Food Funct., 11:221-235	Scaffold	1968548	65	72677	32.78	GCA_009870215.1
1396	FXJWS6M41	L. salivarius	Human feces	This study	Scaffold	1964406	60	117543	32.72	SRR12560179
1397	FXJWS6M42	L. salivarius	Human feces	Zhai et. al., 2020, Food Funct., 11:221-235	Scaffold	1952217	76	112698	32.7	GCA_009866085.1
1398	FXJWS412	L. salivarius	Human feces	Zhai et. al., 2020, Food Funct., 11:221-235	Scaffold	1925870	35	131999	32.8	GCA_009866105.1
1399	FYNDL24	L. salivarius	Human feces	Zhai et. al., 2020, Food Funct., 11:221-235	Scaffold	1928741	40	105711	32.73	GCA_009866015.1
1400	FYNDL37	L. salivarius	Human feces	This study	Scaffold	1852262	32	328636	32.66	SRR12559762
1401	FYNDL51	L. salivarius	Human feces	Zhai et. al., 2020, Food Funct., 11:221-235	Scaffold	2129522	43	134496	32.59	GCA_009866025.1
1402	FYNDL63	L. salivarius	Human feces	Zhai et. al., 2020, Food Funct., 11:221-235	Scaffold	1881426	57	69714	32.67	GCA_009866035.1
1403	FYNLJ232	L. salivarius	Human feces	Zhai et. al., 2020, Food Funct., 11:221-235	Scaffold	1949263	37	110932	32.67	GCA_009865985.1
1404	FZJTZ1M1	L. salivarius	Human feces	Zhai et. al., 2020, Food Funct., 11:221-235	Scaffold	1690556	37	137817	32.84	GCA_009865905.1
1405	FZJTZ9M6	L. salivarius	Human feces	Zhai et. al., 2020, Food Funct., 11:221-235	Scaffold	1986999	53	112826	32.81	GCA_009865865.1
1406	FZJTZ10M2	L. salivarius	Human feces	Zhai et. al., 2020, Food Funct., 11:221-235	Scaffold	1992755	60	91888	32.83	GCA_009865995.1
1407	FZJTZ13M4	L. salivarius	Human feces	Zhai et. al., 2020, Food Funct., 11:221-235	Scaffold	2005614	49	134968	32.76	GCA_009865965.1
1408	FZJTZ15M5	L. salivarius	Human feces	This study	Scaffold	1929546	33	129690	32.56	SRR12559761
1409	FZJTZ27M61	L. salivarius	Human feces	This study	Scaffold	2027844	72	142202	32.61	SRR12559760
1410	FZJTZ27M62	L. salivarius	Human feces	Zhai et. al., 2020, Food Funct., 11:221-235	Scaffold	2000433	38	141943	32.62	GCA_009865925.1
1411	FZJTZ28M4	L. salivarius	Human feces	Zhai et. al., 2020, Food Funct., 11:221-235	Scaffold	2032479	51	98510	32.66	GCA_009869985.1
1412	FZJTZ57M3	L. salivarius	Human feces	This study	Scaffold	1990374	44	137935	32.8	SRR12559560
1413	FZJTZ58M1	L. salivarius	Human feces	This study	Scaffold	1967096	29	176019	32.98	SRR12559558
1414	FZJTZ59M2	L. salivarius	Human feces	This study	Scaffold	1934289	54	142658	32.79	SRR12559557
1415	FZJTZ63M3	L. salivarius	Human feces	This study	Scaffold	2033026	90	61412	32.92	SRR12559556
1416	FZJTZ64M3	L. salivarius	Human feces	Zhai et. al., 2020, Food Funct., 11:221-235	Scaffold	2000930	147	165836	32.95	GCA_009865895.1
1417	FZJTZ691	L. salivarius	Human feces	Zhai et. al., 2020, Food Funct., 11:221-235	Scaffold	2222148	38	203856	32.59	GCA_009865885.1
1418	HENA173	L. salivarius	Human feces	Zhai et. al., 2020, Food Funct., 11:221-235	Scaffold	1886862	34	108634	32.6	GCA_009869955.1
1419	HN185	L. salivarius	Human feces	This study	Scaffold	1889281	44	183696	32.61	SRR12559555
1420	HN242	L. salivarius	Human feces	Zhai et. al., 2020, Food Funct., 11:221-235	Scaffold	1914195	37	173357	32.47	GCA_009865795.1
1421	HN264	L. salivarius	Human feces	Zhai et. al., 2020, Food Funct., 11:221-235	Scaffold	1953911	42	141196	32.61	GCA_009865805.1
1422	JSWX51	L. salivarius	Human feces	Zhai et. al., 2020, Food Funct., 11:221-235	Scaffold	1899079	29	161012	32.6	GCA_009865815.1
1423	NT48	L. salivarius	Human feces	Zhai et. al., 2020, Food Funct., 11:221-235	Scaffold	1910114	47	106715	32.7	GCA_009865735.1
1424	NT151	L. salivarius	Human feces	Zhai et. al., 2020, Food Funct., 11:221-235	Scaffold	1984508	66	92302	32.81	GCA_009865785.1
1425	NT332	L. salivarius	Human feces	Zhai et. al., 2020, Food Funct., 11:221-235	Scaffold	1950745	59	114516	32.8	GCA_009865755.1
1426	NT445	L. salivarius	Human feces	This study	Scaffold	2007337	55	113140	32.74	SRR12559554
1427	NT625	L. salivarius	Human feces	Zhai et. al., 2020, Food Funct., 11:221-235	Scaffold	1861162	29	185264	32.64	GCA_009870175.1
1428	NT641	L. salivarius	Human feces	Zhai et. al., 2020, Food Funct., 11:221-235	Scaffold	1866511	34	185609	32.67	GCA_009865705.1
1429	01M14315	L. salivarius	N/A	NCBI	Scaffold	1930693	59	78580	33	GCA_002079905.1
1430	609_LSAL	L. salivarius	Human feces	NCBI	Scaffold	1838682	111	48107	32.65	GCA_001063855.1
1431	778_LSAL	L. salivarius	N/A	NCBI	Scaffold	1926186	56	81067	32.68	GCA_001067265.1
1432	AH4231	L. salivarius	N/A	NCBI	Scaffold	2088618	134	51450	32.93	GCA_002079845.1
1433	AH4331	L. salivarius	N/A	NCBI	Scaffold	2085525	133	51266	32.9	GCA_002079765.1
1434	AH43324	L. salivarius	N/A	NCBI	Scaffold	2176092	101	53856	32.85	GCA_002079805.1
1435	AH43348	L. salivarius	N/A	NCBI	Scaffold	2025583	89	73962	32.65	GCA_002079785.1
1436	ATCC11741	L. salivarius	N/A	NCBI	Scaffold	2017251	32	365789	32.21	GCA_000159395.1
1437	BCRC14759	L. salivarius	Human saliva	NCBI	Chromosome	2117615	4	1704023	32.98	GCA_002736025.1
1438	BCRC12574	L. salivarius	Human saliva	NCBI	Chromosome	2049688	4	1507589	32.87	GCA_002735985.1
1439	CCuG2753OB	L. salivarius	N/A	NCBI	Scaffold	1801759	43	115144	32.59	GCA_002079745.1
1440	CCuG38008	L. salivarius	N/A	NCBI	Scaffold	1933332	67	122107	32.75	GCA_002079715.1
1441	CCuG44481	L. salivarius	N/A	NCBI	Scaffold	1945585	87	63223	32.68	GCA_002079705.1
1442	CCuG45735	L. salivarius	N/A	NCBI	Scaffold	1949071	66	61326	32.72	GCA_002079685.1
1443	CCuG47171	L. salivarius	N/A	NCBI	Scaffold	2035459	103	136925	32.89	GCA_002079645.1
1444	CCuG47826	L. salivarius	N/A	NCBI	Scaffold	1977852	50	142710	32.81	GCA_002079625.1
1445	CECT5713	L. salivarius	N/A	NCBI	Complete	2136138	4	—	32.99	GCA_000143435.1
1446	CICC23174	L. salivarius	Chicken breeding waste	NCBI	Complete	2083592	4	—	32.84	GCA_001723525.1
1447	cp400	L. salivarius	N/A	NCBI	Scaffold	2156840	89	48732	32.67	GCA_000529385.1
1448	DJ_sa_01	L. salivarius	Gallus small intestine	NCBI	Complete	1870629	1	—	32.98	GCA_003316955.1
1449	DSM20492	L. salivarius	N/A	NCBI	Scaffold	1888629	20	240870	32.62	GCA_002079595.1
1450	DSM20554	L. salivarius	N/A	NCBI	Scaffold	1971822	51	170258	32.6	GCA_002079585.1
1451	gul1	L. salivarius	N/A	NCBI	Scaffold	1998964	50	162200	32.5	GCA_002079565.1
1452	gul2	L. salivarius	N/A	NCBI	Scaffold	1999521	50	126351	32.51	GCA_002079545.1
1453	JCM1040	L. salivarius	N/A	NCBI	Scaffold	1920628	45	115042	32.84	GCA_002079525.1
1454	JCM1042	L. salivarius	N/A	NCBI	Scaffold	1801360	47	115144	32.6	GCA_002079505.1
1455	JCM1044	L. salivarius	N/A	NCBI	Scaffold	1799085	45	115042	32.6	GCA_002079485.1
1456	JCM1045	L. salivarius	N/A	NCBI	Scaffold	1927506	46	153948	32.67	GCA_002079465.1
1457	JCM1046	L. salivarius	Swine intestine	NCBI	Complete	2320461	5	—	32.99	GCA_000758365.1
1458	JCM1047	L. salivarius	N/A	NCBI	Scaffold	2215040	78	178703	32.4	GCA_002079425.1
1459	JCM1230	L. salivarius	N/A	NCBI	Scaffold	1719321	45	151438	32.57	GCA_002079405.1
1460	L21	L. salivarius	N/A	NCBI	Scaffold	1955437	60	95624	32.75	GCA_002079435.1
1461	LMG14476	L. salivarius	N/A	NCBI	Scaffold	2079206	171	39389	32.82	GCA_002079385.1
1462	LMG14477	L. salivarius	N/A	NCBI	Scaffold	2073674	187	31335	32.81	GCA_002079795.1
1463	LPM01	L. salivarius	N/A	NCBI	Complete	2033361	2	—	32.9	GCA_900094615.1
1464	NCIMB8816	L. salivarius	N/A	NCBI	Scaffold	1858195	62	106164	32.78	GCA_002079365.1
1465	NCIMB8817	L. salivarius	N/A	NCBI	Scaffold	1829736	36	294813	32.65	GCA_002079925.1
1466	NCIMB8818	L. salivarius	N/A	NCBI	Scaffold	2011275	58	180395	32.9	GCA_002079335.1
1467	NCIMB702343	L. salivarius	N/A	NCBI	Scaffold	1921545	58	119088	32.84	GCA_002079325.1
1468	Ren	L. salivarius	Human feces	NCBI	Complete	1978364	3	—	33.04	GCA_001011095.1
1469	SGL03	L. salivarius	Human stool	NCBI	Scaffold	1989039	5	1701783	32.98	GCA_002738245.1
1470	SMXD51	L. salivarius	Gallus	NCBI	Scaffold	1967690	10	1019433	32.94	GCA_000260335.1
1471	UCC118	L. salivarius	N/A	NCBI	Complete	2133977	4	—	33.04	GCA_000008925.1
1472	ZLS006	L. salivarius	Pig gut	NCBI	Complete	2177581	3	—	33.21	GCA_002162055.1
L. = Lactobacillus. N/A = not applicable. NCBI = National Center for Biotechnology Information

## Sheet: Table S1B
No.	Phage ID	Host	State of existence	Accession number
1	3-521	L. brevis	V	MK504444.1
2	bre_3-SAC12	L. brevis	V	MK504442.1
3	521B	L. brevis	V	MK504443.1
4	A2	L. casei	T	NC_004112.1
5	ATCC8014-B1	L. plantarum	V	JX486087.1
6	ATCC8014-B2	L. plantarum	V	JX486088.1
7	bre_ATCCB	L. brevis	V	MK504445.1
8	Bacchae	L. plantarum	V	MG765277.2
9	Bassarid	L. plantarum	V	MG765275.2
10	BH1	L. rhamnosus Pen	T	MH983004.1
11	Bromius	L. plantarum	V	MH809531.1
12	c5	L. delbrueckii	V	EU340421.2
13	CL1	L. paracasei	T	KR905066.1
14	CL2	L. paracasei	T	KR905067.1
15	Dionysus	L. plantarum	V	MH809530.1
16	EV3	L. sanfranciscensis	T	LN885237.1
17	iA2	L. paracasei	T	KR905068.1
18	Iacchus	L. plantarum	V	MH809529.1
19	iLp1308	L. paracasei	T	KR905070.1
20	iLp84	L. paracasei	T	KR905069.1
21	J-1	L. casei	T	KC171646.1
22	JCL1032	L. delbrueckii	T	EU409559.1
23	KC5a	L. gasseri	T	DQ320509.1
24	Lb	L. brevis ATCC 367	Unpublished	MG020111.1
25	Lb338-1	L. paracasei	V	FJ822135.1
26	LBR48	L. brevis	T	GU967410.1
27	Lc-Nu	L. rhamnosus	V	NC_007501.1
28	Ld17	L. delbrueckii subsp.bulgaricus	V	KJ564037.1
29	Ld25A	L. delbrueckii subsp.bulgaricus	V	KJ564036.1
30	Ld3	L. delbrueckii subsp.bulgaricus	V	KJ564038.1
31	Ldl1	L. delbrueckii subsp.lactis	V	KM514685.1
32	Lenus	L. plantarum	V	MG252693.1
33	LF1	L. fermentum	T	HQ141410.1
34	LfeInf	L. fermentum	V	KP054477.1
35	LfeSau	L. fermentum	V	KP027015.1
36	LJ	L. casei w56	T	MF999224.1
37	LL-H	Lb.delbrueckii subsp.lactis	V	EF455602.1
38	LL-Ku	L. delbrueckii	V	AY739900.2
39	LP65	L. plantarum	V	NC_006565.1
40	Lpa804	L. plantarum PA106	V	MG557979.1
41	LpeD	L. pentosus KLDS1.0413 & L. plantarum KLDS1.0344	V	MF787246.1
42	LR1	L. reuteri	Unpublished	MH837542.1
43	LR2	L. reuteri ATCC PTA 6475	Unpublished	MH837543.1
44	Lrm1	L. rhamnosus	T	EU246945.1
45	Lv-1	L. jensenii	T	EU871039.1
46	Maenad	L. plantarum	V	MG765274.1
47	Nyseid	L. plantarum	V	MG765276.1
48	P1	L. plantarum IMAU10120	V	KX223815.1
49	P1174	L. delbrueckii ssp.bulgaricus	Unpublished	MG913376.1
50	P2	L. plantarum IMAU10120	V	KY381600.1
51	phiadh	L. gasseri	T	AJ131519.1
52	phiAQ113	L. helveticus	V	HE956704.1
53	phiAT3	L. casei	T	NC_005893.1
54	phiEF-1.1	L. murinus	T	MF041990.1
55	phig1e	L. plantarum	T	NC_004305.1
56	phiJB	L. delbrueckii	T	KF188409.1
57	phiJL-1	L. plantarum	V	NC_006936.1
58	phi jlb1	L. gasseri	T	KF767351.1
59	phiLdb	L. delbrueckii	V	KF188410.1
60	phiPYB5	L. fermentum	T	GU323708.1
61	PL-1	L. casei	T	KC171647.1
62	PLE2	L. casei BL23	T	KU848187.1
63	PLE3	L. casei BL23	T	KU848186.1
64	PM411	L. plantarum PM411	V	MG788324.1
65	Sabazios	L. plantarum	V	MH809528.1
66	SA-C12	L. brevis SA-C12	V	KU052488.1
67	SAC12B	L. brevis	V	MK504446.1
68	Satyr	L. plantarum	V	MG744354.1
69	Semele	L. plantarum	V	MG765279.2
70	Sha1	L. plantarum	T	HQ141411.1
71	Silenus	L. plantarum	V	MG765278.2
72	T25	L. paracasei	V	AP018361.1
73	ViSo-2018b	L. delbrueckii subsp. lactis	Unpublished	CP031026.1
74	JNU_P1	L. fermentum	T	MN830252
75	JNU_P2	L. brevis	T	MN830254
76	JNU_P4	L. brevis	T	MN830255
77	JNU_P5	L. fermentum	T	MN830253
78	JNU_P7	L. gasseri	T	MN830256
79	JNU_P9	L. paracasei	T	MN830258
80	JNU_P10	L. paracasei	T	MN830259
81	JNU_P11	L. gasseri	T	MN830257
T = temperate phage; V= virulent phage
