# Supplementary material for: Comprehensive Scanning of Prophages in Lactobacillus: Distribution, Diversity, Antibiotic Resistance Genes, and Linkages with CRISPR-Cas Systems
Source: mSystems. 2021 Jun 1;6(3):e01211-20. doi: 10.1128/mSystems.01211-20 (PMC8269257; doi:10.1128/mSystems.01211-20)
Supplement: DATA SET S1 [file msystems.01211-20-sd001.xlsx]

## Sheet: Tab1
Complete genome	Species	Counts
YT1	L. acidophilus	1
BDGP6	L. brevis	16
CD0817	L. brevis
TMW1_2113	L. brevis
UCCLB95	L. brevis
BSO464	L. brevis
KB290	L. brevis
LMT1-73	L. brevis
SA-C12	L. brevis
SRCM101106	L. brevis
SRCM101174	L. brevis
TMW1.2108	L. brevis
TMW1.2111	L. brevis
TMW1.2112	L. brevis
UCCLBBS124	L. brevis
UCCLBBS449	L. brevis
ZLB004	L. brevis
KLDS1_0207	L. delbrueckii subsp. bulgaricus	2
ND02	L. delbrueckii subsp. bulgaricus
47_7	L. fermentum	8
CECT5716	L. fermentum
FTDC8312	L. fermentum
IFO3956	L. fermentum
IMDO130101	L. fermentum
LAC-FRN-92	L. fermentum
3872	L. fermentum
SNUV175	L. fermentum
4M13	L. gasseri	2
ATCC3323	L. gasseri
CNRZ32	L. helveticus	3
MB2-1	L. helveticus
FAM8105	L. helveticus
DPC6026	L. johnsonii	7
IDCC9203	L. johnsonii
NCC533	L. johnsonii
ZLJ010	L. johnsonii
BS15	L. johnsonii
FI9785	L. johnsonii
pf01	L. johnsonii
LM1	L. mucosae	1
5_2	L. plantarum	14
10CH	L. plantarum
JBE245	L. plantarum
JDM1	L. plantarum
Zhang_LL	L. plantarum
ZS2058	L. plantarum
B21	L. plantarum
CAUH2	L. plantarum
KP	L. plantarum
LY_78	L. plantarum
LZ95	L. plantarum
MF1298	L. plantarum
STIII	L. plantarum
ZJ316	L. plantarum
12A	L. paracasei	16
BL23	L. paracasei
HD17	L. paracasei
HDS01	L. paracasei
KL1	L. paracasei
L9	L. paracasei
LC5	L. paracasei
Lpc10	L. paracasei
TK1501	L. paracasei
87002	L. paracasei
JCM8130	L. paracasei
LC2W	L. paracasei
TMW11434	L. paracasei
W56	L. paracasei
ATCC334	L. casei
ATCC393	L. paracasei
GG(ATCC 53103)	L. rhamnosus	7
4B15	L. rhamnosus
LR5	L. rhamnosus
Pen	L. rhamnosus
WQ2	L. rhamnosus
Lc 705	L. rhamnosus
BFE5264	L. rhamnosus
ATG-F4	L. reuteri	11
Byun-re-01	L. reuteri
DSM20016	L. reuteri
I49	L. reuteri
JCM1112	L. reuteri
SKKU-OGDONS-01	L. reuteri
TD1	L. reuteri
WHH1689	L. reuteri
ZLR003	L. reuteri
LL7	L. reuteri
SD2112	L. reuteri
ATCC27782	L. ruminis	1
DS4	L. sakei	13
FAM18311	L. sakei
J64	L. sakei
Probio65	L. sakei
LZ217	L. sakei
MFPB16A1401	L. sakei
MFPB19	L. sakei
WiKim0063	L. sakei
WiKim0072	L. sakei
WiKim0073	L. sakei
ZFM220	L. sakei
ZFM225	L. sakei
ZFM229	L. sakei
UCC118	L. salivarius	4
CECT5713	L. salivarius
BCRC12574	L. salivarius
ZLS006	L. salivarius
	Total	106

## Sheet: Tab2
Fig. 3					Fig. 4A Cluster a					Fig. 4A Cluster d					Fig. 4A Cluster e					Fig. 4A Cluster f					Fig. 4A Cluster g					Fig. 4A Cluster k
No.	Host species	Predicted intact prophage ID	Cluster		No.	Host species	Predicted intact prophage ID	Sub- cluster		No.	Host species	Predicted intact prophage ID	Sub- cluster		No.	Host species	Predicted intact prophage ID	Sub- cluster		No.	Host species	Predicted intact prophage ID	Sub- cluster		No.	Host species	Predicted intact prophage ID	Sub- cluster		No.	Host species	Predicted intact prophage ID	Sub- cluster
1	L. acidophilus	YT1P1	—		1	L. brevis	100D8P5	a-2		1	L. mucosae	28_3_CHNP1	—		1	L. (para)gasseri	224_1P1	—		1	L. (para)casei	12AP1	—		1	L. plantarum	10CHP1	—		1	L. salivarius	01M14315P2	k-2
2	L. brevis	100D8P3	a		2	L. brevis	D6P5	—		2	L. mucosae	28_3_CHNP2	d-1		2	L. (para)gasseri	224_1P2	e-1-1		2	L. (para)casei	12AP3	f-1		2	L. plantarum	10CHP2	g-1		2	L. salivarius	01M14315P3	—
3	L. brevis	100D8P5	a		3	L. brevis	SA_C12P2	—		3	L. mucosae	FHuNHHMY31_1P2	d-1		3	L. (para)gasseri	QJSWX107L6P1	e-1-1		3	L. (para)casei	FFJLY55L1P4	f-1		3	L. plantarum	ZJ316P4	g-1		3	L. salivarius	FGSYC2M41P1	—
4	L. brevis	15fP1	a		4	L. brevis	DmCS _003P2	—		4	L. mucosae	CECT5716P1	d-1		4	L. (para)gasseri	QJSWX306M13P1	e-1-1		4	L. (para)casei	Lpc10P6	f-1		4	L. plantarum	VSCDJY5L5P2	g-1		4	L. salivarius	FGSYC2M42P1	—
5	L. brevis	17312P1	a		5	L. brevis	EFP2	—		5	L. mucosae	IFO3956P1	d-1		5	L. (para)gasseri	ZJHZD1P4	e-1-1		5	L. (para)casei	PCQDXC1_3P1	f-1		5	L. plantarum	VCQNA32M4P4	g-1		5	L. salivarius	62P2	k-1
6	L. brevis	47fP1	a		6	L. brevis	EWP5	—		6	L. mucosae	FZJTZ2M5P1	d-1		6	L. (para)gasseri	FHNXY56L1P1	e-1-1		6	L. (para)casei	VCQBB3_125L12P1	f-1		6	L. plantarum	VHuNHHMY9L1P1	g-1		6	L. salivarius	FQHXN76M7P4	k-1
7	L. brevis	47fP4	a		7	L. brevis	AP1	a-1		7	L. mucosae	FGDLZR161P1	d-1		7	L. (para)gasseri	JSWX21P1	e-1-1		7	L. (para)casei	17005P5	f-1		7	L. plantarum	VCQDJ1M5P1	g-1		7	L. salivarius	FQHXN79M10P4	k-1
8	L. brevis	AG48P2	a		8	L. brevis	QP1	a-1		8	L. mucosae	FGDLZR223P1	d-1		8	L. (para)gasseri	UMB0056P1	e-1-1		8	L. (para)casei	CQBS21P5	f-1		8	L. plantarum	VCQKX1M2P1	g-1		8	L. salivarius	FQHXN&3M8P4	k-1
9	L. brevis	AP1	a		9	L. brevis	JK09P1	a-1		9	L. mucosae	FQHXN83M7P1	d-1		9	L. (para)gasseri	FJND5P1	e-1-1		9	L. (para)casei	M207F01L611P3	f-1		9	L. plantarum	VCQLP6M2P1	g-1		9	L. salivarius	FQHXN84M4P4	k-1
10	L. brevis	AP2	a		10	L. brevis	CRL2013P3	a-1		10	L. mucosae	FXJCJ41L6P3	d-1		10	L. (para)gasseri	FJNDD2P1	e-1-1		10	L. (para)casei	FBJHD50L1P5	f-1		10	L. plantarum	VCQWS1M2P1	g-1		10	L. salivarius	E61P3	k-1
11	L. brevis	ATCC367P1	a		11	L. brevis	HFO1P3	a-1		11	L. fermentum	FJSXYWG2L4P1	d-1		11	L. (para)gasseri	FGSYC15P2	e-1-1		11	L. (para)casei	FBJHD53L3P4	f-1		11	L. plantarum	VCQYB1M3P1	g-1		11	L. salivarius	SGL03P3	k-1
12	L. brevis	BDGP6P1	a		12	L. brevis	WIKIM12P2	a-1		12	L. fermentum	FAHBZ1M4P4	d-1		12	L. (para)gasseri	FHNFQ14P5	e-1-1		12	L. (para)casei	FBJSY11L4P3	f-1		12	L. plantarum	VCQYD1M3P1	g-1		12	L. salivarius	JCM1047P1	k-1
13	L. brevis	BDGP6P3	a		13	L. brevis	WK12P4	a-1		13	L. fermentum	CRL573P2	d-1		13	L. (para)gasseri	FHNFQ15P5	e-1-1		13	L. (para)casei	FHeNXX1L1P5	f-1		13	L. plantarum	VCQYC1M1P1	g-1		13	L. salivarius	FGSYC47M10P3	k-1
14	L. brevis	BDGP6P5	a		14	L. brevis	D6P2	a-1		14	L. fermentum	FZJTZ17M6P5	d-1		14	L. (para)gasseri	ATCC3323P1	e-1-1		14	L. (para)casei	FHNFQ4L3P5	f-1		14	L. plantarum	VCQZX1M2P2	g-1		14	L. salivarius	FQHXN39M3P4	k-1
15	L. brevis	BDGP6P6	a		15	L. brevis	BSO464P6	a-1		15	L. fermentum	FGSYC19L1P2	d-1		15	L. (para)gasseri	FHNXY28L4P3	e-1-1		15	L. (para)casei	FSDWH1L4P5	f-1		15	L. plantarum	DHLJD26L1P1	g-1		15	L. salivarius	FBJSY202P5	k-1
16	L. brevis	BSO310P1	a		16	L. brevis	DL111P2	a-1		16	L. fermentum	FZJTZ23M9P1	d-1		16	L. (para)gasseri	FHNXY61L1P2	e-1-1		16	L. (para)casei	FNMGWLCB1L2P6	f-1		16	L. plantarum	FGSYC22_5L2P1	g-1		16	L. salivarius	FXJSW20M41P1	k-1
17	L. brevis	BSO464P6	a		17	L. brevis	BSO310P1	a-1		17	L. fermentum	FGSYC1M1P1	d-1		17	L. (para)gasseri	FJSWX6L7P2	e-1-1		17	L. (para)casei	FSDHZ8L2P6	f-1		17	L. plantarum	FGDLZ2M10P2	g-1		17	L. salivarius	FXJSW23P1	k-1
18	L. brevis	CD0817P1	a		18	L. brevis	TMW1_2108P4	a-1		18	L. fermentum	FJSWX34JL6P5	d-1		18	L. (para)gasseri	JCM1130P1	e-1-1		18	L. rhamnosus	FTJDG11L1P7	f-1		18	L. plantarum	HFC6P2	g-1		18	L. salivarius	FJLHD24M1P1	k-1
19	L. brevis	CD0817P3	a		19	L. brevis	TMW1_2112P2	a-1		19	L. fermentum	GD22M1P3	d-1		19	L. (para)gasseri	UMB0099P1	e-1-1		19	L. (para)casei	VCQYB7_171M7P4	f-1		19	L. plantarum	FZJTZ16M7P4	g-1		19	L. salivarius	FXJCJ23M1P3	k-1
20	L. brevis	CRL2013P1	a		20	L. brevis	EFP4	a-1		20	L. fermentum	VWX301M18P1	d-1		20	L. (para)gasseri	FGSYC79L2P2	e-1-1		20	L. (para)casei	RS53_10P6	f-1		20	L. plantarum	KPP3	g-1		20	L. salivarius	NT48P2	k-1
21	L. brevis	CRL2013P2	a		21	L. brevis	EWP6	a-1		21	L. fermentum	L24_BP1	d-1		21	L. (para)gasseri	MV_22P3	e-1-1		21	L. (para)casei	FFJND15L2P4	f-1		21	L. plantarum	DHLJD18L5P1	g-1		21	L. salivarius	FWX6H92P3	k-1
22	L. brevis	CRL2013P3	a		22	L. brevis	BDGP6P1	a-1		22	L. fermentum	FSDLZ19M13P2	d-1		22	L. (para)gasseri	FHNXY6L2P2	e-1-1		22	L. (para)casei	RS29_1P4	f-1		22	L. plantarum	DHLJD20L2P2	g-1		22	L. salivarius	FZJTZ15M5P1	k-1
23	L. brevis	D6P2	a		23	L. brevis	DPC6108P1	a-1		23	L. fermentum	FSH18M1P2	d-1		23	L. johnsonii	QGSYC2L2P1	e-1-1		23	L. (para)casei	FBJSY22_1P3	f-1		23	L. plantarum	DHLJD23L2P3	g-1		23	L. salivarius	FZJTZ57M3P1	k-1
24	L. brevis	D6P4	a		24	L. brevis	BDGP6P6	a-1		24	L. fermentum	FSH26M1P2	d-1		24	L. johnsonii	IDCC9203P2	e-1-1		24	L. (para)casei	FHeNJZ3_3P7	f-1		24	L. plantarum	DHLJD21L1P2	g-1		24	L. salivarius	FZJTZ9M2P2	k-1
25	L. brevis	D6P5	a		25	L. brevis	EFP1	a-1		25	L. fermentum	FZJTZ34M1P2	d-1		25	L. (para)gasseri	FGSYC8L2P3	e-1-1		25	L. rhamnosus	FXJWS25L4P4	f-1		25	L. plantarum	P_8P3	g-1		25	L. salivarius	FWXBH31P1	k-1
26	L. brevis	D7P2	a		26	L. brevis	EWP4	a-1		26	L. fermentum	FSH14M2P3	d-1		26	L. (para)gasseri	FGSYC9P1	e-1-1		26	L. rhamnosus	ASCC3016P2	f-1		26	L. plantarum	FHuNHHMY22M4P1	g-1		26	L. salivarius	FYNDL51P1	k-1
27	L. brevis	D7P3	a		27	L. brevis	D7P4	a-1		27	L. fermentum	FHNXY29L2P2	d-1		27	L. (para)gasseri	FGSZY29P2	e-1-1		27	L. rhamnosus	FHNFQ3L5P4	f-1		27	L. plantarum	FCQHC24L1P1	g-1		27	L. salivarius	FCQHC3L61P4	k-1
28	L. brevis	D7P4	a		28	L. brevis	CRL2013P2	a-1		28	L. fermentum	FHNXY68L2P1	d-1		28	L. (para)gasseri	FGSZY30P2	e-1-1		28	L. rhamnosus	FHNFQ4L1P4	f-1		28	L. plantarum	FSCDJY92L1P2	g-1		28	L. salivarius	FCQHC3L62P4	k-1
29	L. brevis	DL111P1	a		29	L. brevis	Lb1595P1	a-1		29	L. mucosae	3872P7	d-1		29	L. (para)gasseri	FGSZY36P2	e-1-1		29	L. rhamnosus	FXJWS37M4P4	f-1		29	L. plantarum	MF1298P3	g-1		29	L. salivarius	NT332P1	k-1
30	L. brevis	DL111P2	a		30	L. brevis	TMW1_2108P2	a-1		30	L. mucosae	FFJNDD19L1P1	d-1		30	L. (para)gasseri	FJXPY37P1	e-1-1		30	L. rhamnosus	R0011P1	f-1		30	L. plantarum	FGDLZ6M2P1	g-1		30	L. salivarius	FWXBH185P4	k-1
31	L. brevis	DL111P3	a		31	L. brevis	TMW1_2111P2	a-1		31	L. mucosae	FHuNHHMY321P1	d-1		31	L. (para)gasseri	FJXPY6P1	e-1-1		31	L. rhamnosus	FAHWH5L1P4	f-1		31	L. plantarum	VSCDJY12L1P5	g-1		31	L. salivarius	CCuG44481P1	k-1
32	L. brevis	DM9218P1	a		32	L. brevis	DmcS_003P1	—		32	L. mucosae	FJSWX1_1P1	d-1		32	L. (para)gasseri	FHNXY9L1P1	e-1-1		32	L. rhamnosus	JSWX3L2P4	f-1		32	L. plantarum	FGDLZ10M8P1	g-1		32	L. salivarius	NCIMB8817P1	k-1
33	L. brevis	DM9218P2	a		33	L. brevis	KB290P2	—		33	L. mucosae	FWXBH11_2P2	d-1		33	L. (para)gasseri	K7P2	e-1-1		33	L. rhamnosus	TJDG10L1061P5	f-1		33	L. plantarum	FGDLZ9M2P1	g-1		33	L. salivarius	SGLO3P4	k-1
34	L. brevis	DM9218P3	a		34	L. brevis	NBRC3345P3	—		34	L. mucosae	FWXBH11_5P1	d-1		34	L. (para)gasseri	PSS7772DP2	e-1-1		34	L. rhamnosus	TJDG9L1051P5	f-1		34	L. plantarum	FZJTZ63M2P1	g-1		34	L. salivarius	FGSYC2M42P2	k-1
35	L. brevis	DmCS_003P1	a		35	L. brevis	ZG1P2	—		35	L. mucosae	FWXBH11_1P1	d-1		35	L. (para)gasseri	FHNFQ34L1P4	e-1-1		35	L. rhamnosus	FHNFQ14L7P6	f-1		35	L. plantarum	FGDLZ8M3P1	g-1		35	L. salivarius	FJLHD2M8P3	k-1
36	L. brevis	DmCS_003P2	a		36	L. brevis	NCTC13386P1	—		36	L. mucosae	FWXBH11_3P1	d-1		36	L. (para)gasseri	FHNXY12L2P4	e-1-1		36	L. rhamnosus	FJSWX24_1P4	f-1		36	L. plantarum	FHuNHHMY13M5P3	g-1		36	L. salivarius	FJLHD4M1P3	k-1
37	L. brevis	DP111P1	a		37	L. brevis	TR169P1	—		37	L. mucosae	FWXBH11_4P1	d-1		37	L. (para)gasseri	FHNXY54L2P2	e-1-1		37	L. rhamnosus	FTJDG10_L2P5	f-1		37	L. plantarum	FHuNHHMY6M5P2	g-1		37	L. salivarius	CCuG47171P2	k-1
38	L. brevis	DPC6108P1	a		38	L. brevis	CD0817P3	—		38	L. mucosae	FJSYC7_4P1	d-1		38	L. (para)gasseri	SDYT1P1	e-1-1		38	L. rhamnosus	FTJDG9_L1P5	f-1		38	L. plantarum	5_2P3	g-1		38	L. salivarius	FFJND2L3P1	k-1
39	L. brevis	DPC6108P2	a		39	L. brevis	UCCLBBS449P5	—		39	L. mucosae	FYNLJ61L1P1	d-1		39	L. (para)gasseri	JSCZD2P1	e-1-1		39	L. (para)casei	RS8_5P1	f-1		39	L. plantarum	DHLJZD4L1P3	g-1		39	L. salivarius	JCM1045P2	k-1
40	L. brevis	DPC6108P3	a		40	L. brevis	TMW1_2108P3	—		40	L. mucosae	FQHXN22L1P1	d-1		40	L. helveticus	CNRZ32P2	e-2		40	L. (para)casei	VCQJLP2_131L2P1	f-1		40	L. plantarum	B21P2	g-1		40	L. salivarius	FXJWS412P1	k-1
41	L. brevis	EFP1	a		41	L. brevis	TMW1_2111P3	—		41	L. mucosae	FSCDJY381P1	d-1		41	L. helveticus	DQHXNS14M8P1	e-2		41	L. rhamnosus	FBJSY31L2P2	f-1		41	L. plantarum	FHuNHHMY13M5P4	g-1		41	L. salivarius	cp400P3	k-1
42	L. brevis	EFP2	a		42	L. brevis	UCCLBBS449P6	—		42	L. mucosae	FYNDL64P2	d-1		42	L. helveticus	FAM8105P1	e-2		42	L. rhamnosus	FHeNJZ7L1P2	f-1		42	L. plantarum	DHLJZD24L1P3	g-1		42	L. salivarius	FYNDL24P1	k-1
43	L. brevis	EFP4	a		43	L. brevis	DL111P1	—		43	L. mucosae	FZJTZ22M6P1	d-1		43	L. helveticus	DNMB1M10P1	e-2		43	L. rhamnosus	BFE5264P1	f-1		43	L. plantarum	FJLHD9M2P3	g-1		43	L. salivarius	FJLHD32M4P1	k-1
44	L. brevis	EFP5	a		44	L. brevis	TMW1_465P1	—		44	L. mucosae	FZJTZ23M8P1	d-1		44	L. helveticus	DQHXNQ03M15P1	e-2		44	L. (para)casei	CAUH35P3	f-1		44	L. plantarum	FJLHD9M9P3	g-1		44	L. salivarius	LMG14477P2	—
45	L. brevis	EWP2	a		45	L. brevis	15fP1	a-2		45	L. mucosae	FXJCJ6_1P2	d-1		45	L. helveticus	DQHXNQ08M33P1	e-2		45	L. (para)casei	HD17P3	f-1		45	L. plantarum	FJLHD4M3P3	g-1		45	L. salivarius	778_LSALP1	—
46	L. brevis	EWP4	a		46	L. brevis	47fP4	a-2		46	L. mucosae	FJSWX14_1P1	d-1		46	L. helveticus	DQHXNQ05M22P1	e-2		46	L. (para)casei	HDS01P3	f-1		46	L. plantarum	DHLJZD25L1P3	g-1		46	L. salivarius	FJLHD2M8P1	—
47	L. brevis	EWP5	a		47	L. brevis	SA C12P1	a-2		47	L. mucosae	FSCPS33_1P1	d-1		47	L. helveticus	DQHXNS10M5P1	e-2		47	L. (para)casei	LC5P1	f-1		47	L. plantarum	FJLHD48M1P4	g-1		47	L. salivarius	LMG14476P1	—
48	L. brevis	EWP6	a		48	L. brevis	DM9218P1	a-2		48	L. mucosae	HN44_1P1	d-1		48	L. (para)gasseri	4M13P3	e-1-2		48	L. rhamnosus	FFJND15L1P4	f-1		48	L. plantarum	FCQNA22M1P2	g-1		48	L. salivarius	LMG14477p1	—
49	L. brevis	HF01P2	a		49	L. brevis	UCCLBBS449P4	a-2		49	L. mucosae	FBJSY21_1P1	—		49	L. (para)gasseri	505P5	e-1-2		49	L. rhamnosus	FHeNJZ4L2P5	f-1		49	L. plantarum	FJLHD57M1P2	g-1		49	L. salivarius	FYNDL24P2	—
50	L. brevis	HF01P3	a		50	L. brevis	TMW1_2111P1	a-2		50	L. mucosae	FTDC8312P3	—		50	L. (para)gasseri	FGSYC79L2P1	e-1-2		50	L. rhamnosus	FNMGHLBE6_L3P1	f-1		50	L. plantarum	FXJWS5M4P3	g-1		50	L. salivarius	ZLS006P5	—
51	L. brevis	JK09P1	a		51	L. brevis	AP2	a-2		51	L. mucosae	FSH10_1P4	—		51	L. (para)gasseri	FHNFQ28P1	e-1-2		51	L. rhamnosus	PenP1	f-1		51	L. plantarum	FJSCZD4L4P2	g-1		51	L. salivarius	FJLHD4M1P1	—
52	L. brevis	JK09P2	a		52	L. brevis	HFO1P2	a-2		52	L. fermentum	FJSNT331P2	—		52	L. (para)gasseri	AHWH7P1	e-1-2		52	L. rhamnosus	FBJSY60L1P2	f-1		52	L. plantarum	FJSCZD5L9P2	g-1		52	L. salivarius	FJSWX34JL5P3	—
53	L. brevis	KB290P1	a		53	L. brevis	QP2	a-2		53	L. fermentum	FHNFQ27L5P2	—		53	L. (para)gasseri	FNMGHLBE20L5P1	e-1-2		53	L. rhamnosus	FJXSRPYH4L2P2	f-1		53	L. plantarum	STⅢP2	g-1		53	L. salivarius	FWXBH41P2	—
54	L. brevis	KB290P2	a		54	L. brevis	JKO9P2	a-2		54	L. fermentum	FHNXY19M3P2	—		54	L. (para)gasseri	FGSYC38_L3P1	e-1-2		54	L. rhamnosus	FQHXN4M2P2	f-1		54	L. plantarum	LZ95P2	g-1		54	L. salivarius	FYNDL51P2	—
55	L. brevis	KMB_615P1	a		55	L. brevis	DL111P3	a-2		55	L. fermentum	FSDLZ29M13P2	—		55	L. (para)gasseri	FJND6P1	e-1-2		55	L. rhamnosus	FWXBH7L3P2	f-1		55	L. plantarum	VJLHD18L1P2	g-1		55	L. salivarius	NT48P1	—
56	L. brevis	Lb1595P1	a		56	L. brevis	TMW1_313P5	a-2		56	L. fermentum	GD64M2P1	—		56	L. (para)gasseri	FJND7P1	e-1-2		56	L. rhamnosus	FXJSW24_M2P2	f-1		56	L. plantarum	VJLHD9L1P2	g-1		56	L. salivarius	62P1	k-2
57	L. brevis	Lb1595P2	a		57	L. brevis	DPC6108P2	a-2		57	L. fermentum	CRL573P3	—		57	L. (para)gasseri	AL3P1	e-1-2		57	L. rhamnosus	FXJSW6_1P2	f-1		57	L. plantarum	FJTZ31M7P2	g-1		57	L. salivarius	NT151P2	k-2
58	L. brevis	Lb1595P3	a		58	L. brevis	KB290P1	a-2		58	L. mucosae	3872P3	—		58	L. (para)gasseri	FGSYC19P2	e-1-2		58	L. rhamnosus	FXJWS12L6P2	f-1		58	L. plantarum	FXJKS16M1P2	g-1		58	L. salivarius	AH4231F1	k-2
59	L. brevis	LMT1_73P1	a		59	L. brevis	NBRC3960P1	a-2		59	L. mucosae	47_7P1	—		59	L. (para)gasseri	FHNFQ53P1	e-1-2		59	L. rhamnosus	FXJWS27L1P2	f-1		59	L. plantarum	VJLHD7L1P1	g-1		59	L. salivarius	AH43324P1	k-2
60	L. brevis	NBRC13110P1	a		60	L. brevis	TRO55P2	a-2		60	L. mucosae	IFO3956P5	—		60	L. (para)gasseri	HHHT1P2	e-1-2		60	L. rhamnosus	FXJWS44_L2P2	f-1		60	L. plantarum	FFJNDD7M7P1	g-1		60	L. salivarius	AH4331P1	k-2
61	L. brevis	NBRC3345P2	a		61	L. brevis	TR169P2	a-2		61	L. mucosae	47_7P2	—		61	L. (para)gasseri	FHNXY18L2P2	e-1-2		61	L. rhamnosus	FZJHZD11L1P2	f-1		61	L. plantarum	FHeNa1501_8G3P1	g-1		61	L. salivarius	CCuG45735P2	k-2
62	L. brevis	NBRC3345P3	a		62	L. brevis	WIKIM12P5	a-2		62	L. mucosae	FTDC8312P2	—		62	L. (para)gasseri	FHeBCZ3L3P3	e-1-2		62	L. rhamnosus	FNMGHLBE18_L5P2	f-1		62	L. plantarum	FJSNJPK4G1P1	g-1		62	L. salivarius	FWXBH361P2	k-2
63	L. brevis	NBRC3960P1	a		63	L. brevis	WK12P1	a-2		63	L. mucosae	CECT5716P6	—		63	L. (para)gasseri	FJXPY24L2P4	e-1-2		63	L. rhamnosus	FQHXN3M6P2	f-1		63	L. plantarum	ZS2058P1	g-1		63	L. salivarius	FXJCJ23M1P1	k-2
64	L. brevis	NCTC13386P1	a		64	L. brevis	DPC6108P3	a-2		64	L. mucosae	IFO3956P6	—		64	L. (para)gasseri	FJXPY5P1	e-1-2		64	L. rhamnosus	FXJWS10_M1P2	f-1		64	L. plantarum	FJLHD2M9P1	g-1		64	L. salivarius	FYNLJ232P2	k-2
65	L. brevis	NCTC13386P2	a		65	L. brevis	SRCM101106P3	a-2		65	L. mucosae	FTDC8312P8	—		65	L. (para)gasseri	JSWX33P2	e-1-2		65	L. rhamnosus	FXJWS13L6P2	f-1		65	L. plantarum	VHuNHHMY3L2P1	g-1		65	L. salivarius	FJLHD27M4P3	k-2
66	L. brevis	QP1	a		66	L. brevis	SRCM103306P2	a-2		66	L. mucosae	FTDC8312P6	—		66	L. (para)gasseri	FJXPY34L1P1	e-1-2		66	L. rhamnosus	FXJWS38L2P2	f-1		66	L. plantarum	FXJCJ26M6P4	g-1		66	L. salivarius	FSDHZD3L5P1	k-2
67	L. brevis	QP2	a		67	L. brevis	TMW1_2112P1	a-2		67	L. mucosae	CECT5716P4	—		67	L. johnsonii	BS15P2	e-1-2		67	L. rhamnosus	FZJHZ4L6P2	f-1		67	L. plantarum	FJLHD20M4P2	g-1		67	L. salivarius	FGDLZ183P1	k-2
68	L. brevis	SA_C12P1	a		68	L. brevis	TMW1_2113P1	a-2		68	L. mucosae	IFO3956P3	—		68	L. johnsonii	pf01P1	e-1-2		68	L. rhamnosus	LC705P2	f-1		68	L. plantarum	LZ206P1	g-1		68	L. salivarius	FGDLZ192P1	k-2
69	L. brevis	SA_C12P2	a		69	L. brevis	TMW1_2113P2	a-2		69	L. mucosae	LAC_FRN_92P5	—		69	L. (para)gasseri	FHNFQ29P3	—		69	L. (para)casei	CECT9104P3	f-1		69	L. plantarum	VCQBB3_125 L8P3	g-1		69	L. salivarius	FZJTZ15M5P2	k-2
70	L. brevis	SF15BP4	a		70	L. brevis	CRL2013P1	a-2		70	L. mucosae	LAC_FRN_92P6	—		70	L. johnsonii	Q1_7P2	—		70	L. (para)casei	CECT9104P4	f-1		70	L. plantarum	FXJCJ25M3P1	g-1		70	L. salivarius	FZJTZ57M3P3	k-2
71	L. brevis	SF9BP3	a		71	L. brevis	DM9218P2	a-2		71	L. mucosae	LAC_FRN_92P7	—		71	L. johnsonii	ZLJ010P1	—		71	L. (para)casei	EG9P6	f-1		71	L. plantarum	Zhang_LLP3	g-1		71	L. salivarius	FNMGHLBE11L12P1	k-2
72	L. brevis	SRCM101106P3	a		72	L. brevis	NBRC3345P2	a-2		72	L. fermentum	MarseilleP1	—		72	L. johnsonii	UMNLJ114P2	—		72	L. (para)casei	FBJSY36_3P3	f-1		72	L. plantarum	FXJSW29M6P1	g-1		72	L. salivarius	FSDLZ18M11P3	k-2
73	L. brevis	SRCM101106P5	a		73	L. brevis	NCTC13386P2	a-2		73	L. mucosae	3872P4	—		73	L. johnsonii	UMNLJ94P1	—		73	L. (para)casei	RS241P2	f-1		73	L. plantarum	KPP4	g-1		73	L. salivarius	HN242P1	k-2
74	L. brevis	SRCM101174P2	a		74	L. brevis	ZG1P1	a-2		74	L. fermentum	FGSYC17L3P4	—		74	L. johnsonii	UMNLJ95P1	—		74	L. (para)casei	FSDWF1L2P2	f-1		74	L. plantarum	VJXSRYG1L1P3	g-1		74	L. salivarius	HN264P1	k-2
75	L. brevis	SRCM101174P3	a		75	L. brevis	17312P1	a-2		75	L. mucosae	AF16_22LBP2	—		75	L. (para)gasseri	FGSY23L3P1	e-1-3		75	L. rhamnosus	FJSWX1L3P4	f-1		75	L. plantarum	VJXSRYC2L1P3	g-1		75	L. salivarius	FWXBH92P1	k-2
76	L. brevis	SRCM103306P2	a		76	L. brevis	DP111P1	a-2		76	L. mucosae	FCQ7L1P2	—		76	L. (para)gasseri	FGSYC18L5P1	e-1-3		76	L. rhamnosus	JSWX241P4	f-1		76	L. plantarum	DHLJZD13L6P1	g-1		76	L. salivarius	FJLHD10M2P2	k-2
77	L. brevis	TMW1_2108P2	a		77	L. brevis	LMT1_73P1	a-2		77	L. mucosae	FGX6_1P1	—		77	L. (para)gasseri	FGSYC10P1	e-1-3		77	L. rhamnosus	FJSWX3_L2P3	f-1		77	L. plantarum	FZJTZ60M3P2	g-1		77	L. salivarius	NT332P2	k-2
78	L. brevis	TMW1_2108P3	a		78	L. brevis	TR052P3	a-2		78	L. mucosae	FSH4_3P1	—		78	L. (para)gasseri	FGSYC34L2P1	e-1-3		78	L. (para)casei	VCQQJ30173L8P3	f-1		78	L. plantarum	VCQDJ1M5P2	g-1		78	L. salivarius	FJLHD18M1P2	k-2
79	L. brevis	TMW1_2108P4	a		79	L. brevis	SRCM101174P3	a-2		79	L. mucosae	FXJCJ6_1P1	—		79	L. (para)gasseri	FGSYC2L2P1	e-1-3		79	L. (para)casei	FGDLZ6M8P1	f-1		79	L. plantarum	VCQKX1M2P2	g-1		79	L. salivarius	FJLHD9M1P3	k-2
80	L. brevis	TMW1_2111P1	a		80	L. brevis	TRO52P2	a-2		80	L. mucosae	HN11_8P1	—		80	L. (para)gasseri	FGSYC41P1	e-1-3		80	L. (para)casei	FCQNA30M5P1	f-1		80	L. plantarum	VCQLP6M2P2	g-1		80	L. salivarius	FNMGHLBE8L1P2	k-2
81	L. brevis	TMW1_2111P2	a		81	L. brevis	BDGP6P5	a-2		81	L. mucosae	FSDLZ27M1P1	—		81	L. (para)gasseri	FJXPY18P1	e-1-3		81	L. rhamnosus	FAHWH26_L1P1	f-1		81	L. plantarum	VCQWS1M2P2	g-1		81	L. salivarius	FNMGHLBE11L11P1	k-2
82	L. brevis	TMW1_2111P3	a		82	L. brevis	UCCLBBS124P2	a-2		82	L. mucosae	FBJSY36_1P2	—		82	L. (para)gasseri	QJSWX116L3P1	e-1-3		82	L. rhamnosus	FJSWX28L2P1	f-1		82	L. plantarum	VCQYB1M3P2	g-1		82	L. salivarius	UCC118P2	k-2
83	L. brevis	TMW1_2112P1	a		83	L. brevis	AG48P2	a-2		83	L. mucosae	NB_22P2	—		83	L. (para)gasseri	QJSWX117L3P1	e-1-3		83	L. rhamnosus	FSCYA1_L2P1	f-1		83	L. plantarum	VCQYD1M3P2	g-1		83	L. salivarius	FZJTZ691P1	k-2
84	L. brevis	TMW1_2112P2	a		84	L. brevis	D7P3	a-2		84	L. mucosae	FJSWX16_1P1	—		84	L. (para)gasseri	FHNFQ14P2	e-1-3		84	L. rhamnosus	FXJWS3_M4P1	f-1		84	L. plantarum	VCQZX1M2P3	g-1		84	L. salivarius	FHNXY27L3P1	k-2
85	L. brevis	TMW1_2113P1	a		85	L. brevis	47fP1	a-2		85	L. mucosae	UMB0187P1	—		85	L. (para)gasseri	FHNFQ15P2	e-1-3		85	L. rhamnosus	FAHWH30_L11P1	f-1		85	L. plantarum	VCQYC1M1P2	g-1		85	L. salivarius	FGSYC4TM10P2	k-2
86	L. brevis	TMW1_2113P2	a		86	L. brevis	Lb1595P2	a-2		86	L. mucosae	DSM20055P1	—		86	L. (para)gasseri	JSWX33P1	e-1-3		86	L. rhamnosus	FJSYC4_1P1	f-1		86	L. plantarum	WCFS1P2	g-1		86	L. salivarius	FWXBH185P3	k-2
87	L. brevis	TMW1_313P5	a		87	L. brevis	WIKIM12P4	a-2		87	L. mucosae	FXJWS34_1P1	—		87	L. (para)gasseri	FHNFQ34L1P2	e-1-3		87	L. rhamnosus	FJSZJ2_1P1	f-1		87	L. plantarum	CAUH2P1	g-1		87	L. salivarius	FWXBH31P2	k-2
88	L. brevis	TMW1_465P1	a		88	L. brevis	WK12P2	a-2		88	L. mucosae	FSDLZ21M1P3	—		88	L. (para)gasseri	FJXPY24L2P1	e-1-3		88	L. (para)casei	FQHXN106L4P5	f-1		88	L. plantarum	WCFS1P1	g-1		88	L. salivarius	FWXBH41P3	k-2
89	L. brevis	TR052P2	a		89	L. brevis	SF9BP3	a-2		89	L. mucosae	FHuNaR183P1	—		89	L. (para)gasseri	FHNFQ20P3	e-1-3		89	L. (para)casei	FQHXN98L4P5	f-1		89	L. plantarum	FXJCJ22M3P4	g-1		89	L. salivarius	JCM1040P2	k-2
90	L. brevis	TR052P3	a		90	L. brevis	SRCM101106P5	a-2		90	L. mucosae	FFJ12P1	—		90	L. (para)gasseri	SDYT1P2	e-1-3		90	L. rhamnosus	FHeNJZ8L1P1	f-1		90	L. plantarum	FCQNA27M4P2	g-1		90	L. salivarius	AH43348P3	k-2
91	L. brevis	TR055P2	a		91	L. brevis	SF15BP4	a-2		91	L. mucosae	FHuNHHMY30_1P2	—		91	L. (para)gasseri	FJND4P1	e-1-3		91	L. rhamnosus	FNXYCHL9M3P5	f-1		91	L. plantarum	JBE245P2	g-1		91	L. salivarius	FNXYC6M7P2	k-2
92	L. brevis	TR169P1	a		92	L. brevis	ATCC367P1	a-2		92	L. mucosae	FYNDL5_4P1	—		92	L. (para)gasseri	FJND5P2	e-1-3		92	L. rhamnosus	FXJWS19L2P1	f-1		92	L. plantarum	VHuNHHMY10L1P2	g-1		92	L. salivarius	FNMGHLBE13L1P1	k-2
93	L. brevis	TR169P2	a		93	L. brevis	DM9218P3	a-2		93	L. mucosae	FZJTZ24M3P1	—		93	L. (para)gasseri	FJNDD2P2	e-1-3		93	L. rhamnosus	Lr108P4	f-1		93	L. plantarum	VJLHD5L1P3	g-1		93	L. salivarius	FQHXN76M7P5	k-2
94	L. brevis	UCCLB95P2	a		94	L. brevis	BDGP6P3	a-2		94	L. mucosae	IMDO130101P1	—		94	L. (para)gasseri	JSCZD2P3	e-1-3		94	L. (para)casei	FSDYT1_4P1	f-1		94	L. plantarum	FXJKS21M3P1	g-1		94	L. salivarius	FQHXN79M10P2	k-2
95	L. brevis	UCCLBBS124P2	a		95	L. brevis	EFP5	a-2		95	L. mucosae	FJSWX18_3P1	—		95	L. (para)gasseri	FHNXY12L2P1	e-1-3		95	L. (para)casei	FNMHLBE10L1P2	f-1		95	L. plantarum	FSCDJY69L1P3	g-1		95	L. salivarius	FZJTZ10M2P3	k-2
96	L. brevis	UCCLBBS449P4	a		96	L. brevis	EWP2	a-2		96	L. mucosae	FJSWX6_1P1	—		96	L. johnsonii	ZLJ010P3	e-1-3		96	L. (para)casei	FNMHLBE25M1P2	f-1		96	L. plantarum	FSCDJY73L1P3	g-1		96	L. salivarius	FZJTZ9M6P3	k-2
97	L. brevis	UCCLBBS449P5	a		97	L. brevis	SRCM101174P2	a-2		97	L. mucosae	FXJWS33_1P1	—		97	L. (para)gasseri	FHNXY44L1P1	e-1-3		97	L. (para)casei	JCM8130P4	f-1		97	L. plantarum	FZJT61M2P2	g-1		97	L. salivarius	FQHXN83M8P2	k-2
98	L. brevis	UCCLBBS449P6	a		98	L. brevis	ZLB004P1	a-2		98	L. mucosae	FJSWX25_2P1	—		98	L. (para)gasseri	PSS7772DP1	e-1-3		98	L. (para)casei	VCQY0Y1_157M2P3	f-1		98	L. plantarum	FNXYCHL89L5P3	g-1		98	L. salivarius	FQHXN84M4P2	k-2
99	L. brevis	WIKIM12P2	a		99	L. brevis	UCCLB95P2	a-2		99	L. mucosae	FJXSRPY12L1P1	—		99	L. (para)gasseri	QJSWX107L6P2	e-1-3		99	L. (para)casei	ATCC393P2	—		99	L. plantarum	LZ227P1	g-1		99	L. salivarius	FZJTZ64M3P6	k-2
100	L. brevis	WIKIM12P4	a		100	L. brevis	D7P2	a-2		100	L. mucosae	FJXSRPY6L1P1	—		100	L. (para)gasseri	QJSWX306M13P2	e-1-3		100	L. (para)casei	CAUH35P1	—		100	L. plantarum	VJLHD14L1P1	g-1		100	L. salivarius	FCQHC3L61P2	k-2
101	L. brevis	WIKIM12P5	a		101	L. brevis	CD0817P1	a-2		101	L. mucosae	LF2P1	—		101	L. (para)gasseri	FHNFQ29P2	e-1-3		101	L. (para)casei	FZJZJ3L4P2	—		101	L. plantarum	VJLHD6L1P1	g-1		101	L. salivarius	FCQHC3L62P2	k-2
102	L. brevis	WK12P1	a		102	L. brevis	KMB_ 615P1	a-2		102	L. mucosae	FBJSY31_4P2	—		102	L. (para)gasseri	SDHZD3P2	e-1-3		102	L. (para)casei	FNMHLBE11L4P1	—		102	L. plantarum	FCQNA31M2P6	g-1		102	L. salivarius	FXJWS6M41P3	k-2
103	L. brevis	WK12P2	a		103	L. brevis	Lb1595P3	a-2		103	L. mucosae	TC1P1	—		103	L. helveticus	FAM8105P5	e-1-3		103	L. rhamnosus	Lrh31P2	—		103	L. plantarum	FHuNHHMY24M8P1	g-1		103	L. salivarius	FCQNA25M6P4	k-2
104	L. brevis	WK12P4	a		104	L. brevis	D6P4	a-2		104	L. mucosae	FHNMY66L1P1	—		104	L. (para)gasseri	FHeBCZ3L3P2	e-1-3		104	L. (para)casei	FAHBZ47M5P3	—		104	L. plantarum	KPP1	g-1		104	L. salivarius	FXJWS6M42P2	k-2
105	L. brevis	ZG1P1	a		105	L. brevis	NBRC13110P1	a-2		105	L. mucosae	FQHXN49L5P1	—		105	L. helveticus	MB2_1P2	—		105	L. (para)casei	JCM8130P5	—		105	L. plantarum	FCQNA28M4P2	g-1		105	L. salivarius	FCQHC8LIP1	k-2
106	L. brevis	ZG1P2	a		106	L. brevis	100D8P3	—		106	L. mucosae	FSH17_1P1	—		106	L. johnsonii	117aP2	e-1-4		106	L. rhamnosus	LR5P1	—		106	L. plantarum	FGDLZ9M2P2	g-1		106	L. salivarius	FWXBH22P1	k-2
107	L. brevis	ZLB004P1	a							107	L. fermentum	FJSNT152P2	—		107	L. johnsonii	117kP2	e-1-4		107	L. (para)casei	FHNMY61L4P3	—		107	L. plantarum	FSCPS8L3P1	g-1		107	L. salivarius	FJLHD2M8P2	k-2
108	L. bulgaricus	CNCMI_1519P1	b							108	L. fermentum	GD17M2P2	—		108	L. johnsonii	117xP2	e-1-4		108	L. rhamnosus	FHNFQ14L7P5	—		108	L. plantarum	FGDLZ10M8P2	g-1		108	L. salivarius	FJLHD4M1P2	k-2
109	L. bulgaricus	DQHXNS1L21P1	b							109	L. fermentum	GD24M2P2	—		109	L. johnsonii	117qP1	e-1-4		109	L. (para)casei	ATCC393P3	—		109	L. plantarum	FGDLZ8M3P2	g-1		109	L. salivarius	FWXBH352P2	k-2
110	L. bulgaricus	DQHXNS3L9P1	b							110	L. mucosae	FBJSY20_4P1	—		110	L. johnsonii	NCC533P2	e-1-4		110	L. rhamnosus	FXJWS2_M1P4	—		110	L. plantarum	FZJTZ63M3P2	g-1		110	L. salivarius	FJSWX102P1	k-2
111	L. bulgaricus	DQHXNS4L3P1	b							111	L. mucosae	FGDLZR22_3P3	—		111	L. johnsonii	FAHBZ615P1	e-1-4		111	L. (para)casei	FAHBZ60M3P2	—		111	L. plantarum	VCQDDK5M2P1	g-1		111	L. salivarius	FZJTZ59M2P1	k-2
112	L. bulgaricus	DQHXNS5L6P1	b							112	L. mucosae	FXJWS46L3P2	—		112	L. johnsonii	FGSYC6M3P2	e-1-4		112	L. (para)casei	FGDLZ6M8P3	—		112	L. plantarum	FNXYCHL89L1P2	g-1		112	L. salivarius	BCRC12574P1	k-2
113	L. bulgaricus	DQHXNS6L6P1	b							113	L. mucosae	FFJ16P1	—		113	L. johnsonii	FHNXY70M2P1	e-1-4		113	L. (para)casei	FNMHLBE12L1P2	—		113	L. plantarum	FSCPS35L5P3	g-1		113	L. salivarius	CECT5713P1	k-2
114	L. bulgaricus	DXJLHTS3M1P1	b							114	L. mucosae	FFJNDD18L1P1	—		114	L. johnsonii	LJ0P1	e-1-4		114	L. (para)casei	FHeNXX1L1P4	—		114	L. plantarum	FCQNA29M3P1	g-1		114	L. salivarius	FJSWX34JL5P1	k-2
115	L. bulgaricus	KLDS1_0207P1	b							115	L. mucosae	SNUV175P1	—		115	L. johnsonii	CRL1647P2	e-1-4		115	L. (para)casei	FSDWH1L4P4	—		115	L. plantarum	FCQNA34M6P3	g-1		115	L. salivarius	FSDLZ17M12P1	k-2
116	L. bulgaricus	LBVIB27_V12P1	b							116	L. mucosae	FJSWX9_1P1	—		116	L. johnsonii	FI9785P1	e-1-4		116	L. (para)casei	FHNFQ4L3P4	—		116	L. plantarum	VJLHD16L1P2	g-1		116	L. salivarius	FSDLZ20M11P1	k-2
117	L. bulgaricus	LBVIB44_V12P1	b							117	L. mucosae	FCQ6L1P1	—		117	L. johnsonii	UMNLJ54P1	e-1-4		117	L. (para)casei	FQHXN106L4P3	—		117	L. plantarum	FCQHC25L4P3	g-1		117	L. salivarius	FSDLZ20M12P1	k-2
118	L. bulgaricus	MBT92059P1	b							118	L. mucosae	FZJTZ25M1P1	—		118	L. johnsonii	ATCC33200P1	e-1-4		118	L. (para)casei	FQHXN98L4P3	—		118	L. plantarum	FFJLY44L1P3	g-1		118	L. salivarius	FZJTZ58M1P2	k-2
119	L. bulgaricus	ND02P2	b							119	L. mucosae	FYNDL9_6P1	—		119	L. johnsonii	CRL1647P3	e-1-4		119	L. rhamnosus	FNXYCHL9M3P2	—		119	L. plantarum	FCQNA35M1P3	g-1		119	L. salivarius	FJLHD24M1P2	k-2
120	L. crispatus	CTV_05P1	c							120	L. mucosae	FWXBH11_1P2	—		120	L. johnsonii	W1P2	e-1-4		120	L. (para)casei	L9P3	—		120	L. plantarum	FXJKS18M4P2	g-1		120	L. salivarius	FJLHD16M3P2	k-2
121	L. crispatus	CTV_05P5	c							121	L. mucosae	FWXBH11_2P1	—		121	L. johnsonii	FHBZX13M2P1	e-1-4		121	L. (para)casei	TK1501P2	—		121	L. plantarum	FGDLZ1M5P2	g-1		121	L. salivarius	AH4231P4	k-3
122	L. crispatus	FGuxi14M5P1	c							122	L. mucosae	FWXBH11_4P2	—		122	L. johnsonii	DPC6026P2	e-1-4		122	L. (para)casei	ATCC334P1	—		122	L. plantarum	FGSYC67M2P2	g-1		122	L. salivarius	AH4331P3	k-3
123	L. crispatus	FHNFQ29L3P1	c							123	L. mucosae	FWXBH11_3P2	—		123	L. johnsonii	Q1_7P1	e-1-4		123	L. (para)casei	KL1P4	—		123	L. plantarum	FGSZY33M3P3	g-1		123	L. salivarius	AH43324P3	k-3
124	L. crispatus	FHNFQ37L2P1	c							124	L. mucosae	FWXBH11_5P2	—		124	L. johnsonii	UBA11948P1	e-1-4		124	L. (para)casei	HD17P1	—		124	L. plantarum	FZJHZD26M2P3	g-1		124	L. salivarius	E61P2	k-3
125	L. crispatus	FHNFQ45L4P1	c							125	L. mucosae	FSH10_1P3	—		125	L. johnsonii	NCC533P1	e-1-4		125	L. (para)casei	HDS01P1	—		125	L. plantarum	VJLHD4L1P1	g-1		125	L. salivarius	FWXBH41P1	k-3
126	L. crispatus	FHNXY35M5P1	c							126	L. mucosae	FXJWS46L3P1	—		126	L. johnsonii	QJSWX160M2P1	e-1-4		126	L. (para)casei	IIA123P4	—		126	L. plantarum	FHuNHHMY13M5P5	g-1		126	L. salivarius	FQHXN76M7P3	k-3
127	L. crispatus	FHNXY64M2P2	c							127	L. mucosae	FSH6_5P1	—		127	L. (para)gasseri	4M13P4	—		127	L. (para)casei	L9P1	—		127	L. plantarum	FJLHD46M1P3	g-1		127	L. salivarius	FWXBH185P2	k-3
128	L. crispatus	FSCDJY13L2P1	c							128	L. mucosae	FJXSRPY11L1P1	—		128	L. johnsonii	UMNLJ114P3	—		128	L. (para)casei	EG9P2	—		128	L. plantarum	FXJKS33M3P3	g-1		128	L. salivarius	FWXBH253P1	k-3
129	L. crispatus	FSCDJY7L2P1	c							129	L. mucosae	FJXSRPY19L2P1	—		129	L. (para)gasseri	505P3	—		129	L. (para)casei	TMW11434P1	—		129	L. plantarum	VSCPS1L3P5	g-1		129	L. salivarius	FBJSY202P2	k-3
130	L. crispatus	FSCPS74L3P1	c							130	L. mucosae	FJXSRPY11L1P2	—		130	L. (para)gasseri	FJFZ1P1	—		130	L. (para)casei	87002P4	f-2		130	L. plantarum	FJLHD48M1P2	g-1		130	L. salivarius	CCuG38008P2	k-3
131	L. crispatus	FSCPS74L3P3	c							131	L. mucosae	FXJCJ26M3P1	—		131	L. johnsonii	W1P33P1	—		131	L. (para)casei	ATCC393P1	f-2		131	L. plantarum	FSCPS6L4P1	g-1		131	L. salivarius	FZJTZ27M61P1	k-3
132	L. crispatus	FSCPS86L2P1	c							132	L. mucosae	FJXSRPY20L1P2	—		132	L. (para)gasseri	505P1	e-3		132	L. (para)casei	FAM18149P1	f-2		132	L. plantarum	FCQNA28M4P1	g-1		132	L. salivarius	FZJTZ27M62P1	k-3
133	L. crispatus	FSCPS86L2P2	c							133	L. mucosae	HN44_1P3	—		133	L. (para)gasseri	JCM5344P2	e-3		133	L. (para)casei	DJXSRYG2L10P2	f-2		133	L. plantarum	VCQDDK5M2F3	g-1		133	L. salivarius	AH43348P1	k-3
134	L. crispatus	125_2_CHNP1	c							134	L. mucosae	NB_22P1	—		134	L. (para)gasseri	FSDHZ19P1	e-3		134	L. rhamnosus	308P3	f-2		134	L. plantarum	VJLHD18L1P1	g-1		134	L. salivarius	CCuG47826P3	k-3
135	L. crispatus	JV_V01P1	c							135	L. mucosae	FNMHLBE27L1P2	—		135	L. (para)gasseri	JSWX21P2	e-3		135	L. rhamnosus	51BP3	f-2		135	L. plantarum	VJLHD9L1P1	g-1		135	L. salivarius	CECT5713P3	k-3
136	L. crispatus	MV_3A_USP1	c							136	L. fermentum	FAHBZ5L1P2	—		136	L. johnsonii	IDCC9203P1	e-3		136	L. (para)casei	FHNMY59L1P1	f-2		136	L. plantarum	FZJTZ60M3P3	g-1		136	L. salivarius	NCIMB8818P1	k-3
137	L. crispatus	MV_1A_USP3	c							137	L. fermentum	FZJTZ36M3P2	—		137	L. (para)gasseri	FSDHZ21L1P2	e-3		137	L. (para)casei	FQHXN90L4P3	f-2		137	L. plantarum	VHuNHHMY2L1P2	g-1		137	L. salivarius	UCC118P4	k-3
138	L. crispatus	MV_1A_USP4	c							138	L. fermentum	CRL573P4	—		138	L. johnsonii	VJSWX307M4P1	e-3		138	L. (para)casei	FNMHLBE10L1P5	f-2		138	L. plantarum	FHuNHHMY6M5P5	g-1		138	L. salivarius	FCQNA25M6P5	k-3
139	L. crispatus	QAHBZ6L1P1	c							139	L. fermentum	DSM13345P1	—		139	L. (para)gasseri	BJHD4P1	e-3		139	L. (para)casei	FNMHLBE25M1P5	f-2		139	L. plantarum	FZJTZ19M1P1	g-1		139	L. salivarius	FJSWX102P3	k-3
140	L. crispatus	QJSWX106M5P3	c							140	L. fermentum	FGSYC17L3P1	—		140	L. (para)gasseri	FJSWX6L7P1	e-3		140	L. (para)casei	RS53_10P2	f-2		140	L. plantarum	DHLJZD24L1P2	g-1		140	L. salivarius	FXJCJ92P2	k-3
141	L. crispatus	QJSWX120M1P4	c							141	L. fermentum	FAHBZ49M2P1	—		141	L. (para)gasseri	FHNFQ10L1P2	e-3		141	L. (para)casei	VCQJJ2_96L4P4	f-2		141	L. plantarum	FSCDJY93L1P1	g-1		141	L. salivarius	FNXYC6M7P1	k-3
142	L. crispatus	QJSWX128M5P1	c							142	L. fermentum	FGDLZ9M10P2	—		142	L. (para)gasseri	FHNFQ11P2	e-3		142	L. (para)casei	VCQQJ4_174M3P1	f-2		142	L. plantarum	FZJTZ61M2P5	g-1		142	L. salivarius	FQHXN78M1P2	k-3
143	L. crispatus	QJSWX148M3P3	c							143	L. fermentum	GD9M1P4	—		143	L. (para)gasseri	JCM1130P2	e-3		143	L. (para)casei	ATCC393P6	f-2		143	L. plantarum	FZJTZ20M1P2	g-1		143	L. salivarius	FQHXN83M8P3	k-3
144	L. crispatus	QJSWX150M37P3	c							144	L. fermentum	M104R01L3P1	—		144	L. (para)gasseri	UMB0099P2	e-3		144	L. (para)casei	CQYY18P2	f-2		144	L. plantarum	LZ95P1	g-1		144	L. salivarius	FQHXN84M4P3	k-3
145	L. crispatus	QJSWX154M12P4	c							145	L. fermentum	FZJTZ24M5P1	—		145	L. (para)gasseri	FJND5P3	e-3		145	L. (para)casei	FZJZJ3L4P1	f-2		145	L. plantarum	5_2P2	g-1		145	L. salivarius	FQHXN79M10P3	k-3
146	L. crispatus	QJSWX169M3P1	c							146	L. fermentum	LM1P1	—		146	L. (para)gasseri	FJNDD2P3	e-3		146	L. (para)casei	NT72_1P1	f-2		146	L. plantarum	FZJTZ20M1P3	g-1		146	L. salivarius	FXJSW20M41P2	k-3
147	L. crispatus	QJSWX174M9P1	c							147	L. fermentum	FJSNT152P3	—		147	L. (para)gasseri	MV_22P1	e-3		147	L. rhamnosus	DSM14870P2	f-2		147	L. plantarum	FNXCHL89L5P1	g-1		147	L. salivarius	FXJSW20M42P3	k-3
148	L. crispatus	QJSWX178M1P1	c							148	L. fermentum	FAHBZ20L1P1	—		148	L. johnsonii	An197P1	e-3		148	L. rhamnosus	Lrh31P1	f-2		148	L. plantarum	5_2P1	g-2		148	L. salivarius	NCIMB702343P1	k-3
149	L. crispatus	QJSWX200M1P3	c							149	L. fermentum	FAHBZ53M2P2	—		149	L. (para)gasseri	UBB0045P1	e-3		149	L. rhamnosus	51BP1	f-2		149	L. plantarum	FGDLZ1M5P1	g-2
150	L. crispatus	UMNLC1P4	c							150	L. fermentum	FHNXY47L1P2	—		150	L. (para)gasseri	UMB0045bP1	e-3		150	L. rhamnosus	FBJSY7L3P2	f-2		150	L. plantarum	FGDLZ2M10P1	g-2
151	L. crispatus	UMNLC2P1	c							151	L. fermentum	FJSNT152P1	—		151	L. johnsonii	W1P1	e-3		151	L. (para)casei	VCQY0Y1_157M2P1	f-2		151	L. plantarum	FHuNHHMY13M5P1	g-2
152	L. crispatus	UMNLC3P2	c							152	L. fermentum	FHNXY72L1P1	—		152	L. helveticus	MB2_1P6	e-3		152	L. (para)casei	Lpc10P7	f-2		152	L. plantarum	KPP5	g-2
153	L. crispatus	UMNLC4P2	c							153	L. fermentum	FHuNHHMY89L8P3	—		153	L. (para)gasseri	FHLJDQ3P1	—		153	L. (para)casei	FAM18149P4	f-2		153	L. plantarum	VHuNHHMY3L2P2	g-2
154	L. crispatus	UMNLC8P1	c							154	L. fermentum	FSH12M2P1	—							154	L. (para)casei	FAHBZ60M3P1	f-2		154	L. plantarum	KPP6	g-2
155	L. fermentum	28_3_CHNP1	d							155	L. fermentum	FAHBZ5M5P1	—							155	L. (para)casei	FSDLZ33L5P1	f-2		155	L. plantarum	DHLJZD19L5P1	g-2
156	L. fermentum	28_3_CHNP2	d							156	L. fermentum	FGSYC42L4P1	—							156	L. rhamnosus	4B15P4	f-2		156	L. plantarum	DHLJZD26L1P2	g-2
157	L. fermentum	3872P3	d							157	L. fermentum	FGSYC23L4P2	—							157	L. rhamnosus	GGP4	f-2		157	L. plantarum	DHLJZD29L2P1	g-2
158	L. fermentum	3872P4	d							158	L. fermentum	FHNFQ14L1P1	—							158	L. rhamnosus	FFJLY7L1P2	f-2		158	L. plantarum	FJLHD4M3P2	g-2
159	L. fermentum	3872P7	d							159	L. fermentum	FHNFQ27L5P1	—							159	L. rhamnosus	FJSWX9L1P1	f-2		159	L. plantarum	FJSWX14L1P2	g-2
160	L. fermentum	47_7P1	d							160	L. fermentum	FZJTZ18M3P1	—							160	L. rhamnosus	FJSWX2L6P4	f-2		160	L. plantarum	JDM1P3	g-2
161	L. fermentum	47_7P2	d							161	L. fermentum	FSH21M1P3	—							161	L. rhamnosus	FZJHZ14L3P2	f-2		161	L. plantarum	FCQNA29M3P3	g-2
162	L. fermentum	779_LFERP1	d							162	L. fermentum	GD67M2P1	—							162	L. rhamnosus	Lrh32p3	f-2		162	L. plantarum	FJSCZD4L4P1	g-2
163	L. fermentum	AF16_22LBP2	d							163	L. fermentum	GD69M1P1	—							163	L. rhamnosus	WQ2P3	f-2		163	L. plantarum	FJSCZD5L9P1	g-2
164	L. fermentum	CECT5716P1	d							164	L. mucosae	779_LFERP1	—							164	L. rhamnosus	FGSZY12L6P2	f-2		164	L. plantarum	STⅢP1	g-2
165	L. fermentum	CECT5716P4	d							165	L. mucosae	FYNDL6_4P3	—							165	L. (para)casei	FBJSY11L4P4	f-2		165	L. plantarum	FXJCJ22M3P3	g-2
166	L. fermentum	CECT5716P6	d							166	L. mucosae	SNUV175P2	—							166	L. (para)casei	FCQHC12L3P1	f-2		166	L. plantarum	FZJTZ31M7P3	g-2
167	L. fermentum	DSM20055P1	d							167	L. mucosae	FBJSY20_4P2	—							167	L. rhamnosus	FZJTZ46L6P4	f-2		167	L. plantarum	FCQNA34M6P5	g-2
168	L. fermentum	FBJSY20_4P1	d							168	L. mucosae	FHuNHHMY32_1P2	—							168	L. (para)casei	FJSSZ4L8P1	f-2		168	L. plantarum	VJLHD16L1P5	g-2
169	L. fermentum	FBJSY20_4P2	d							169	L. mucosae	HN11_10P2	—							169	L. (para)casei	BDIIP4	f-3		169	L. plantarum	FXJKS16M1P1	g-2
170	L. fermentum	FBJSY21_1P1	d							170	L. mucosae	HN11_5P2	—							170	L. (para)casei	BL23P5	f-3		170	L. plantarum	FXJCJ26M6P1	g-2
171	L. fermentum	FBJSY31_4P2	d							171	L. mucosae	HN11_7P2	—							171	L. (para)casei	W56P4	f-3		171	L. plantarum	VJLHD12L4P3	g-2
172	L. fermentum	FBJSY36_1P2	d							172	L. mucosae	HN11_6P2	—							172	L. (para)casei	FCQNA38L1P2	f-3		172	L. plantarum	LZ206P2	g-2
173	L. fermentum	FCQ6L1P1	d							173	L. mucosae	HN11_2P2	—							173	L. (para)casei	JSWX3L3P4	f-3		173	L. plantarum	ZJ316P3	g-2
174	L. fermentum	FCQ7L1P2	d							174	L. mucosae	HN11_4P2	—							174	L. (para)casei	FCQNA15L3P1	f-3		174	L. plantarum	B21P1	g-2
175	L. fermentum	FFJ12P1	d							175	L. mucosae	HN11_9P2	—							175	L. (para)casei	FCQNA19L3P1	f-3		175	L. plantarum	FCQNA2M4P1	g-2
176	L. fermentum	FFJ16P1	d							176	L. mucosae	FXJCJ3_2P1	—							176	L. (para)casei	FCQNA38L1P1	f-3		176	L. plantarum	VJLHD4L1P3	g-2
177	L. fermentum	FFJNDD18L1P1	d							177	L. mucosae	HN11_10P3	—							177	L. (para)casei	M206F01L423P2	f-3		177	L. plantarum	VCQDDK5M2P2	g-2
178	L. fermentum	FFJNDD19L1P1	d							178	L. mucosae	HN11_7P3	—							178	L. (para)casei	FSDLZ33L5P2	f-3		178	L. plantarum	FJLHD9M2P1	g-2
179	L. fermentum	FGDLZR161P1	d							179	L. mucosae	HN11_2P2	—							179	L. (para)casei	FBJSY66L5P1	f-3		179	L. plantarum	FJLHD9M9P1	g-2
180	L. fermentum	FGDLZR22_3P1	d							180	L. mucosae	HN11_4P2	—							180	L. (para)casei	FFJND1L2P1	f-3		180	L. plantarum	FXJWS1M3P1	g-2
181	L. fermentum	FGDLZR22_3P3	d							181	L. mucosae	HN11_5P3	—							181	L. (para)casei	IIA123P1	f-3		181	L. plantarum	JBE245P3	g-2
182	L. fermentum	FGX6_1P1	d							182	L. mucosae	HN11_6P3	—							182	L. (para)casei	FXJWS28L1P2	f-3		182	L. plantarum	FCQNA34M6P1	g-2
183	L. fermentum	FHNMY66L1P1	d							183	L. mucosae	HN11_9P3	—							183	L. (para)casei	FZJZJ3L4P4	f-3		183	L. plantarum	VJLHD16L1P1	g-2
184	L. fermentum	FHuNaR183P1	d							184	L. fermentum	FHNXY1L8P1	—							184	L. (para)casei	FQHXN90L4P1	f-3		184	L. plantarum	VJLHD14L1P2	g-2
185	L. fermentum	FHuNHHMY30_1P2	d							185	L. fermentum	FAHBZ12M2P3	d-2-1							185	L. (para)casei	EG9P8	f-3		185	L. plantarum	VSCDJY5L5P1	g-2
186	L. fermentum	FHuNHHMY31_1P2	d							186	L. fermentum	FGDLZ3M3P1	d-2-1							186	L. rhamnosus	Lr108P2	f-3		186	L. plantarum	FSCPS8L3P2	g-2
187	L. fermentum	FHuNHHMY32_1P1	d							187	L. fermentum	GD1M1P1	d-2-1							187	L. rhamnosus	FXJWS2_M1P2	f-3		187	L. plantarum	FZJTZ29M8P1	g-2
188	L. fermentum	FHuNHHMY32_1P2	d							188	L. fermentum	GD2M2P1	d-2-1							188	L. (para)casei	CQBS21P2	f-3		188	L. plantarum	FCQNA27M4P1	g-2
189	L. fermentum	FJSWX14_1P1	d							189	L. fermentum	FYNLJ16M3P1	d-2-1							189	L. (para)casei	FBJHD50L1P4	f-3		189	L. plantarum	HFC8P4	g-2
190	L. fermentum	FJSWX16_1P1	d							190	L. fermentum	FJSWX20M1P2	d-2-1							190	L. (para)casei	VCQBB4_126L6P5	f-3		190	L. plantarum	FCQNA31M2P4	g-2
191	L. fermentum	FJSWX18_3P1	d							191	L. fermentum	FSH41M1P1	d-2-1							191	L. (para)casei	FBJHD53L3P2	f-3		191	L. plantarum	FJLHD20M4P1	g-2
192	L. fermentum	FJSWX1_1P1	d							192	L. fermentum	GD4M1P3	d-2-1							192	L. (para)casei	FSDLZ14M1P1	f-3		192	L. plantarum	FNXYCHL89L5P2	g-2
193	L. fermentum	FJSWX25_2P1	d							193	L. fermentum	GD24M2P1	d-2-1							193	L. rhamnosus	FXJWS37M4P3	f-3		193	L. plantarum	VJXSRYG1L1P1	g-2
194	L. fermentum	FJSWX6_1P1	d							194	L. fermentum	FJSWX13M2P3	d-2-1							194	L. (para)casei	VCQQJ4_174M3P6	f-3		194	L. plantarum	VJXSRYG2L1P1	g-2
195	L. fermentum	FJSWX9_1P1	d							195	L. fermentum	FJSWX21M1P3	d-2-1							195	L. (para)casei	DP11P1	f-3		195	L. plantarum	FNXYCHL89L1P1	g-2
196	L. fermentum	FJSYC7_4P1	d							196	L. fermentum	FGDLZ9M10P1	d-2-1							196	L. (para)casei	VCQQJ30173L8P4	f-3		196	L. plantarum	DHLJZD16L2P2	g-2
197	L. fermentum	FJXSRPY11L1P1	d							197	L. fermentum	FJSNT141P2	d-2-1							197	L. (para)casei	FQHXN23L6P2	f-3		197	L. plantarum	FJLHD48M1P1	g-2
198	L. fermentum	FJXSRPY11L1P2	d							198	L. fermentum	FHNXY47L1P1	d-2-1							198	L. (para)casei	FQHXN96L1P4	f-3		198	L. plantarum	FXJWS5M4P1	g-2
199	L. fermentum	FJXSRPY12L1P1	d							199	L. fermentum	FZJTZ22M3P1	d-2-1							199	L. (para)casei	FNMHLBE10L1P4	f-3		199	L. plantarum	DHLJZD18L5P3	g-2
200	L. fermentum	FJXSRPY19L2P1	d							200	L. fermentum	FSH22M2P1	d-2-1							200	L. (para)casei	FNMHLBE25M1P4	f-3		200	L. plantarum	VJLHD5L1P1	g-2
201	L. fermentum	FJXSRPY20L1P2	d							201	L. fermentum	FJSNT182P1	d-2-1							201	L. (para)casei	VCQJJ2_96L4P1	f-3		201	L. plantarum	FJLHD37M1P4	g-2
202	L. fermentum	FJXSRPY6L1P1	d							202	L. fermentum	FJSWX15M1P1	d-2-1							202	L. (para)casei	LOCK919P3	f-3		202	L. plantarum	DHLJZD20L2P1	g-2
203	L. fermentum	FNMHLBE27L1P2	d							203	L. fermentum	FJSWX27M1P2	d-2-1							203	L. (para)casei	NT75_2P3	f-3		203	L. plantarum	DHLJZD23L2P1	g-2
204	L. fermentum	FQHXN22L1P1	d							204	L. fermentum	GD14M3P2	d-2-1							204	L. (para)casei	VCQBB3_125L12P2	f-3		204	L. plantarum	P_8P2	g-2
205	L. fermentum	FQHXN49L5P1	d							205	L. fermentum	GD15M1P2	d-2-1							205	L. rhamnosus	FHeNJZ4L2P4	f-3		205	L. plantarum	FZJTZ61M2P3	g-2
206	L. fermentum	FQHXN83M7P1	d							206	L. fermentum	GD3M2P1	d-2-1							206	L. (para)casei	FHNMY60L3P2	f-3		206	L. plantarum	DHLJZD4L1P1	g-2
207	L. fermentum	FSCDJY38_1P1	d							207	L. fermentum	MarseilleP3	d-2-1							207	L. (para)casei	HN131P1	f-3		207	L. plantarum	FFJLY44L1P1	g-2
208	L. fermentum	FSCPS33_1P1	d							208	L. fermentum	FZJTZ26M3P1	d-2-1							208	L. (para)casei	N1115P8	f-3		208	L. plantarum	FXJKS33M3P5	g-2
209	L. fermentum	FSDLZ21M1P3	d							209	L. fermentum	FJSNT312P1	d-2-1							209	L. rhamnosus	308P2	f-3		209	L. plantarum	FXJKS23M3P4	g-2
210	L. fermentum	FSDLZ27M1P1	d							210	L. fermentum	GD16M9P2	d-2-1							210	L. (para)casei	JCM8130P6	f-3		210	L. plantarum	FHuNHHMY6M5P4	g-2
211	L. fermentum	FSH10_1P3	d							211	L. fermentum	FJSWX5M5P1	d-2-1							211	L. (para)casei	KL1P2	f-3		211	L. plantarum	FSCDJY69L1P1	g-2
212	L. fermentum	FSH10_1P4	d							212	L. fermentum	FAHBZ16L4P1	d-2-1							212	L. (para)casei	FCQNA42L2P4	f-3		212	L. plantarum	FSCDJY73L1P1	g-2
213	L. fermentum	FSH17_1P1	d							213	L. fermentum	FSDLZ29M13P1	d-2-1							213	L. (para)casei	FSDWF1L2P3	f-3		213	L. plantarum	FZJTZ20M1P1	g-2
214	L. fermentum	FSH4_3P1	d							214	L. fermentum	FSH47M1P1	d-2-1							214	L. (para)casei	VCQYB7_171M7P6	f-3		214	L. plantarum	VJLHD11L1P4	g-2
215	L. fermentum	FSH6_5P1	d							215	L. fermentum	FJSWX34JL6P2	d-2-1							215	L. (para)casei	FHNFQ20L8P2	f-3		215	L. plantarum	FCQNA35M1P1	g-2
216	L. fermentum	FTDC8312P2	d							216	L. fermentum	FJSWX28M2P3	d-2-1							216	L. (para)casei	FQHXN78L2P3	f-3		216	L. plantarum	FSCDJY6L1P1	g-2
217	L. fermentum	FTDC8312P3	d							217	L. fermentum	FGSYC90L5P1	d-2-1							217	L. (para)casei	FQHXN84L6P1	f-3		217	L. plantarum	FHuNHHMY71L1P2	g-2
218	L. fermentum	FTDC8312P6	d							218	L. fermentum	FSH18M1P1	d-2-1							218	L. (para)casei	FQHXN89L3P4	f-3		218	L. plantarum	VHuNHHMY2L1P3	g-2
219	L. fermentum	FTDC8312P8	d							219	L. fermentum	FSH26M1P1	d-2-1							219	L. (para)casei	17005P2	f-4		219	L. plantarum	FCQHC25L4P2	g-2
220	L. fermentum	FWXBH11_1P1	d							220	L. fermentum	FSH21M1P2	d-2-1							220	L. (para)casei	PS54P1	f-4		220	L. plantarum	DHLJZD25L1P2	g-2
221	L. fermentum	FWXBH11_1P2	d							221	L. fermentum	FSH3M1P2	d-2-1							221	L. (para)casei	87002P1	f-4		221	L. plantarum	FGSYC67M2P4	g-2
222	L. fermentum	FWXBH11_2P1	d							222	L. fermentum	FJSNT321P1	d-2-1							222	L. (para)casei	VCQRC7_161M2P2	f-4		222	L. plantarum	FGSYC33M3P1	g-2
223	L. fermentum	FWXBH11_2P2	d							223	L. fermentum	FZJTZ34M1P1	d-2-1							223	L. (para)casei	FQHXN90L4P2	f-4		223	L. plantarum	FZJHZD26M2P4	g-2
224	L. fermentum	FWXBH11_3P1	d							224	L. fermentum	FGSYC15L3P2	d-2-1							224	L. (para)casei	FFJLY55L1P1	f-4		224	L. plantarum	VSCQS6M1P1	g-2
225	L. fermentum	FWXBH11_3P2	d							225	L. fermentum	FGSYC23L4P3	d-2-1							225	L. (para)casei	BDIIP2	f-4		225	L. plantarum	FSCDJY92L1P3	g-2
226	L. fermentum	FWXBH11_4P1	d							226	L. fermentum	FJSWX55P1	d-2-1							226	L. (para)casei	LC2WP2	f-4		226	L. plantarum	FSCDJY93L1P6	g-2
227	L. fermentum	FWXBH11_4P2	d							227	L. fermentum	FJSNT192P2	d-2-1							227	L. (para)casei	BL23P3	f-4		227	L. plantarum	VSCDJY12L1P1	g-2
228	L. fermentum	FWXBH11_5P1	d							228	L. fermentum	FAHBZ53M2P4	d-2-1							228	L. (para)casei	W56P2	f-4		228	L. plantarum	VHuNHHMY12L1P1	g-2
229	L. fermentum	FWXBH11_5P2	d							229	L. fermentum	FJSNT192P4	d-2-1							229	L. (para)casei	FHeNJZ3_3P1	f-4		229	L. plantarum	FCQNA30M6P3	g-2
230	L. fermentum	FXJCJ26M3P1	d							230	L. fermentum	FJSNT91P1	d-2-1							230	L. (para)casei	FHeNXX1L1P2	f-4		230	L. plantarum	MF1298P2	g-2
231	L. fermentum	FXJCJ3_2P1	d							231	L. fermentum	FYNLJ38M2P4	d-2-1							231	L. (para)casei	FHNFQ4L3P2	f-4		231	L. plantarum	FCQNA23M1P1	g-2
232	L. fermentum	FXJCJ41L6P3	d							232	L. fermentum	FZJTZ24M5P3	d-2-1							232	L. (para)casei	FSDWH1L4P1	f-4		232	L. plantarum	LY_78P1	g-2
233	L. fermentum	FXJCJ6_1P1	d							233	L. fermentum	GD64M2P2	d-2-1							233	L. (para)casei	FCQHC25L1P1	f-4		233	L. plantarum	FCQHC24L1P2	g-2
234	L. fermentum	FXJCJ6_1P2	d							234	L. fermentum	GD9M1P5	d-2-1							234	L. (para)casei	VCQJJ2_96L4P2	f-4		234	L. plantarum	VHuNHHMY10L1P4	—
235	L. fermentum	FXJWS33-1P1	d							235	L. fermentum	FGSYC43L5P1	d-2-1							235	L. (para)casei	FFJND15L2P1	f-4		235	L. plantarum	DHLJZD16L2P1	g-3
236	L. fermentum	FXJWS34-1P1	d							236	L. fermentum	GD22M1P1	—							236	L. (para)casei	VCQY0Y1_157M2P2	f-4		236	L. plantarum	FCQNA31M2P5	g-3
237	L. fermentum	FXJWS46L3P1	d							237	L. fermentum	CRL573P5	—							237	L. (para)casei	FNMGWLCB1L2P2	f-4		237	L. plantarum	FCQNA34M6P6	g-3
238	L. fermentum	FXJWS46L3P2	d							238	L. fermentum	VWX301M18P2	—							238	L. (para)casei	FSDHZ8L2P2	f-4		238	L. plantarum	VJLHD16L1P6	g-3
239	L. fermentum	FYNDL5_4P1	d							239	L. fermentum	FAHBZ1M4P2	—							239	L. (para)casei	NT75_2P2	f-4		239	L. plantarum	FXJKS16M1P3	g-3
240	L. fermentum	FYNDL6_4P2	d							240	L. fermentum	FHNXY29L2P1	—							240	L. (para)casei	FHNMY13M7P1	f-4		240	L. plantarum	FHuNHHMY22M4P3	g-3
241	L. fermentum	FYNDL6_4P3	d							241	L. fermentum	FHNXY68L2P2	—							241	L. (para)casei	FHNMY20M6P1	f-4		241	L. plantarum	VJLHD5L1P4	g-3
242	L. fermentum	FYNDL9_6P1	d							242	L. fermentum	M104R01L3P3	—							242	L. (para)casei	N1115P7	f-4		242	L. plantarum	FCQNA23M1P3	g-3
243	L. fermentum	FYNLJ61L1P1	d							243	L. fermentum	FYNLJ83L1P1	—							243	L. (para)casei	FQHXN78L2P4	f-4		243	L. plantarum	FSCDJY69L1P4	g-3
244	L. fermentum	FZJTZ22M6P1	d							244	L. fermentum	FAHBZ16L4P2	—							244	L. (para)casei	FQHXN84L6P3	f-4		244	L. plantarum	FSCDJY73L1P4	g-3
245	L. fermentum	FZJTZ23M8P1	d							245	L. fermentum	FHuNHHMY89L8P4	—							245	L. (para)casei	FXJKS17M1P2	f-4		245	L. plantarum	FZJTZ20M1P6	g-3
246	L. fermentum	FZJTZ24M3P1	d							246	L. fermentum	FHNFQ27L5P3	—							246	L. (para)casei	FBJHD53L3P3	f-4		246	L. plantarum	FCQNA25M1P4	g-3
247	L. fermentum	FZJTZ25M1P1	d							247	L. fermentum	FYNDL9M1P1	—							247	L. (para)casei	FXJCJ22M1P1	f-4		247	L. plantarum	FCQNA28M4P4	g-3
248	L. fermentum	FZJTZ2M5P1	d							248	L. fermentum	FJSNT81P2	—							248	L. (para)casei	FSDLZ33L5P3	f-4		248	L. plantarum	ZJ316P2	g-3
249	L. fermentum	HN11-10P2	d							249	L. fermentum	FAHBZ34M2P1	—							249	L. (para)casei	FBJSY11L4P1	f-4		249	L. plantarum	FCQNA30M6P2	g-3
250	L. fermentum	HN11_10P3	d							250	L. fermentum	FGSYC1M1P2	—							250	L. (para)casei	FSCDJY22L1P2	f-4		250	L. plantarum	FJSWX14L1P3	g-3
251	L. fermentum	HN11_2P1	d							251	L. fermentum	FJSWX13M2P5	—							251	L. (para)casei	IIA123P2	f-4		251	L. plantarum	JDM1P2	g-3
252	L. fermentum	HN11_2P2	d							252	L. fermentum	FJSWX21M1P4	—							252	L. (para)casei	EG9P4	f-4		252	L. plantarum	FSCPS35L5P1	g-3
253	L. fermentum	HN11_4P1	d							253	L. fermentum	DPC6426P1	—							253	L. (para)casei	FQHXN106L4P1	f-4		253	L. plantarum	FCQNA32M4P2	g-3
254	L. fermentum	HN11_4P2	d							254	L. fermentum	FGSYC27L1P1	—							254	L. (para)casei	FQHXN98L4P1	f-4		254	L. plantarum	FJLHD46M1P6	g-3
255	L. fermentum	HN11_5P2	d							255	L. fermentum	KHPX11P2	—							255	L. (para)casei	CQYY18P1	f-4		255	L. plantarum	FJLHD57M1P1	g-3
256	L. fermentum	HN11_5P3	d							256	L. fermentum	KHPX15P2	—							256	L. (para)casei	FAM18149P2	f-4		256	L. plantarum	FSCPS6L4P4	g-3
257	L. fermentum	HN11_6P2	d							257	L. fermentum	WCC8P2	—							257	L. (para)casei	FQHXN89L3P2	f-4		257	L. plantarum	LZ206P5	g-3
258	L. fermentum	HN11_6P3	d							258	L. fermentum	FGDLZ3M3P2	—							258	L. (para)casei	BDIIP3	f-4		258	L. plantarum	FZJTZ19M1P5	g-3
259	L. fermentum	HN11_7P2	d							259	L. fermentum	GD14M3P3	—							259	L. (para)casei	W56P3	f-4		259	L. plantarum	VJLHD18L1P5	g-3
260	L. fermentum	HN11_7P3	d							260	L. fermentum	GD16M9P3	—							260	L. (para)casei	BL23P4	f-4		260	L. plantarum	VJLHD9L1P5	g-3
261	L. fermentum	HN11_8P1	d							261	L. fermentum	GD15M1P3	—							261	L. (para)casei	LC2WP3	f-4		261	L. plantarum	DHLJZD25L1P1	g-3
262	L. fermentum	HN11_9P2	d							262	L. fermentum	GD1M1P2	—							262	L. (para)casei	FBJHD50L1P2	f-4		262	L. plantarum	VCOBB3_125_L8P1	g-3
263	L. fermentum	HN11_9P3	d							263	L. fermentum	GD2M2P2	—							263	L. (para)casei	FBJSY22_1P2	f-4		263	L. plantarum	DHLJZD29L2P2	g-3
264	L. fermentum	HN44_1P1	d							264	L. fermentum	GD3M2P2	—							264	L. (para)casei	VCQQJ4_174M3P1	f-4		264	L. plantarum	FHuNHHMY13M5P6	g-3
265	L. fermentum	HN44_1P3	d							265	L. fermentum	FJSWX20M1P1	—							265	L. (para)casei	VCQRC7_161M2P1	f-4		265	L. plantarum	FSCPS6L4P3	g-3
266	L. fermentum	IFO3956P1	d							266	L. fermentum	FYNLJ51M3P1	—							266	L. (para)casei	LOCK919P2	f-4		266	L. plantarum	FZJTZ60M3P4	g-3
267	L. fermentum	IFO3956P3	d							267	L. fermentum	FYNLJ38M2P2	—							267	L. (para)casei	FQHXN83L2P3	f-4		267	L. plantarum	LZ227P2	g-3
268	L. fermentum	IFO3956P5	d							268	L. mucosae	SNUV175P3	—							268	L. (para)casei	FQHXN85L3P3	f-4		268	L. plantarum	VSCQS6M1P4	g-3
269	L. fermentum	IFO3956P6	d																	269	L. (para)casei	FXJWS28L1P3	f-4		269	L. plantarum	VJLHD11L1P1	g-3
270	L. fermentum	IMDO130101P1	d																	270	L. (para)casei	ATCC393P9	f-5		270	L. plantarum	HFC8P6	—
271	L. fermentum	LAC_FRN_92P5	d																	271	L. (para)casei	BL23P2	f-5		271	L. plantarum	HFC8P4	—
272	L. fermentum	LAC_FRN_92P6	d																	272	L. (para)casei	BDIIP7	f-5		272	L. plantarum	P_8P4	—
273	L. fermentum	LAC_FRN_92P7	d																	273	L. (para)casei	CAUH35P7	f-5
274	L. fermentum	LF2P1	d																	274	L. rhamnosus	BFE5264P5	f-5
275	L. fermentum	NB_22P1	d																	275	L. (para)casei	EG9P15	f-5
276	L. fermentum	NB_22P2	d																	276	L. (para)casei	IIA123P3	f-5
277	L. fermentum	SNUV175P1	d																	277	L. (para)casei	BDIIP5	f-5
278	L. fermentum	SNUV175P2	d																	278	L. (para)casei	BL23P6	f-5
279	L. fermentum	SNUV175P3	d																	279	L. (para)casei	LC2WP4	f-5
280	L. fermentum	TC1P1	d																	280	L. (para)casei	W56P6	f-5
281	L. fermentum	UMB0187P1	d																	281	L. (para)casei	CAUH35P5	f-5
282	L. mucosae	CRL573P2	d																	282	L. (para)casei	JCM8130P3	f-5
283	L. mucosae	CRL573P3	d																	283	L. (para)casei	LC355P4	f-5
284	L. mucosae	CRL573P4	d																	284	L. (para)casei	N1115P1	f-5
285	L. mucosae	CRL573P5	d																	285	L. (para)casei	L9P2	—
286	L. mucosae	DPC6426P1	d																	286	L. rhamnosus	4B15P6	—
287	L. mucosae	DSM13345P1	d																	287	L. rhamnosus	ASCC3018P1	—
288	L. mucosae	FAHBZ12M2P3	d
289	L. mucosae	FAHBZ16L4P1	d
290	L. mucosae	FAHBZ16L4P2	d
291	L. mucosae	FAHBZ1M4P2	d
292	L. mucosae	FAHBZ1M4P4	d
293	L. mucosae	FAHBZ20L1P1	d
294	L. mucosae	FAHBZ34M2P1	d
295	L. mucosae	FAHBZ49M2P1	d
296	L. mucosae	FAHBZ53M2P2	d
297	L. mucosae	FAHBZ53M2P4	d
298	L. mucosae	FAHBZ5L1P2	d
299	L. mucosae	FAHBZ5M5P1	d
300	L. mucosae	FGDLZ3M3P1	d
301	L. mucosae	FGDLZ3M3P2	d
302	L. mucosae	FGDLZ9M10P1	d
303	L. mucosae	FGDLZ9M10P2	d
304	L. mucosae	FGSYC15L3P2	d
305	L. mucosae	FGSYC17L3P1	d
306	L. mucosae	FGSYC17L3P4	d
307	L. mucosae	FGSYC19L1P2	d
308	L. mucosae	FGSYC1M1P1	d
309	L. mucosae	FGSYC1M1P2	d
310	L. mucosae	FGSYC23L4P2	d
311	L. mucosae	FGSYC23L4P3	d
312	L. mucosae	FGSYC27L1P1	d
313	L. mucosae	FGSYC42L4P1	d
314	L. mucosae	FGSYC43L5P1	d
315	L. mucosae	FGSYC90L5P1	d
316	L. mucosae	FHNFQ14L1P1	d
317	L. mucosae	FHNFQ27L5P1	d
318	L. mucosae	FHNFQ27L5P2	d
319	L. mucosae	FHNFQ27L5P3	d
320	L. mucosae	FHNXY19M3P2	d
321	L. mucosae	FHNXY1L8P1	d
322	L. mucosae	FHNXY29L2P1	d
323	L. mucosae	FHNXY29L2P2	d
324	L. mucosae	FHNXY47L1P1	d
325	L. mucosae	FHNXY47L1P2	d
326	L. mucosae	FHNXY68L2P1	d
327	L. mucosae	FHNXY68L2P2	d
328	L. mucosae	FHNXY72L1P1	d
329	L. mucosae	FHuNHHMY89L8P3	d
330	L. mucosae	FHuNHHMY89L8P4	d
331	L. mucosae	FJSNT141P2	d
332	L. mucosae	FJSNT152P1	d
333	L. mucosae	FJSNT152P2	d
334	L. mucosae	FJSNT152P3	d
335	L. mucosae	FJSNT182P1	d
336	L. mucosae	FJSNT192P2	d
337	L. mucosae	FJSNT192P4	d
338	L. mucosae	FJSNT312P1	d
339	L. mucosae	FJSNT321P1	d
340	L. mucosae	FJSNT331P2	d
341	L. mucosae	FJSNT81P2	d
342	L. mucosae	FJSNT91P1	d
343	L. mucosae	FJSWX13M2P3	d
344	L. mucosae	FJSWX13M2P5	d
345	L. mucosae	FJSWX15M1P1	d
346	L. mucosae	FJSWX20M1P1	d
347	L. mucosae	FJSWX20M1P2	d
348	L. mucosae	FJSWX21M1P3	d
349	L. mucosae	FJSWX21M1P4	d
350	L. mucosae	FJSWX27M1P2	d
351	L. mucosae	FJSWX28M2P3	d
352	L. mucosae	FJSWX34JL6P2	d
353	L. mucosae	FJSWX34JL6P5	d
354	L. mucosae	FJSWX55P1	d
355	L. mucosae	FJSWX5M5P1	d
356	L. mucosae	FJSXYWG2L4P1	d
357	L. mucosae	FSDLZ19M13P2	d
358	L. mucosae	FSDLZ29M13P1	d
359	L. mucosae	FSDLZ29M13P2	d
360	L. mucosae	FSH12M2P1	d
361	L. mucosae	FSH14M2P3	d
362	L. mucosae	FSH18M1P1	d
363	L. mucosae	FSH18M1P2	d
364	L. mucosae	FSH21M1P2	d
365	L. mucosae	FSH21M1P3	d
366	L. mucosae	FSH22M2P1	d
367	L. mucosae	FSH26M1P1	d
368	L. mucosae	FSH26M1P2	d
369	L. mucosae	FSH3M1P2	d
370	L. mucosae	FSH41M1P1	d
371	L. mucosae	FSH47M1P1	d
372	L. mucosae	FYNDL9M1P1	d
373	L. mucosae	FYNLJ16M3P1	d
374	L. mucosae	FYNLJ38M2P2	d
375	L. mucosae	FYNLJ38M2P4	d
376	L. mucosae	FYNLJ51M3P1	d
377	L. mucosae	FYNLJ83L1P1	d
378	L. mucosae	FZJTZ17M6P5	d
379	L. mucosae	FZJTZ18M3P1	d
380	L. mucosae	FZJTZ22M3P1	d
381	L. mucosae	FZJTZ23M9P1	d
382	L. mucosae	FZJTZ24M5P1	d
383	L. mucosae	FZJTZ24M5P3	d
384	L. mucosae	FZJTZ26M3P1	d
385	L. mucosae	FZJTZ34M1P1	d
386	L. mucosae	FZJTZ34M1P2	d
387	L. mucosae	FZJTZ36M3P2	d
388	L. mucosae	GD14M3P2	d
389	L. mucosae	GD14M3P3	d
390	L. mucosae	GD15M1P2	d
391	L. mucosae	GD15M1P3	d
392	L. mucosae	GD16M9P2	d
393	L. mucosae	GD16M9P3	d
394	L. mucosae	GD17M2P2	d
395	L. mucosae	GD1M1P1	d
396	L. mucosae	GD1M1P2	d
397	L. mucosae	GD22M1P1	d
398	L. mucosae	GD22M1P3	d
399	L. mucosae	GD24M2P1	d
400	L. mucosae	GD24M2P2	d
401	L. mucosae	GD2M2P1	d
402	L. mucosae	GD2M2P2	d
403	L. mucosae	GD3M2P1	d
404	L. mucosae	GD3M2P2	d
405	L. mucosae	GD4M1P3	d
406	L. mucosae	GD64M2P1	d
407	L. mucosae	GD64M2P2	d
408	L. mucosae	GD67M2P1	d
409	L. mucosae	GD69M1P1	d
410	L. mucosae	GD9M1P4	d
411	L. mucosae	GD9M1P5	d
412	L. mucosae	KHPX11P2	d
413	L. mucosae	KHPX15P2	d
414	L. mucosae	L24_BP1	d
415	L. mucosae	LM1P1	d
416	L. mucosae	M104R01L3P1	d
417	L. mucosae	M104R01L3P3	d
418	L. mucosae	MarseilleP1	d
419	L. mucosae	MarseilleP3	d
420	L. mucosae	VWX301M18P1	d
421	L. mucosae	VWX301M18P2	d
422	L. mucosae	WCC8P2	d
423	L. (para)gasseri	224_1P1	e
424	L. (para)gasseri	224_1P2	e
425	L. (para)gasseri	4M13P3	e
426	L. (para)gasseri	4M13P4	e
427	L. (para)gasseri	505P1	e
428	L. (para)gasseri	505P3	e
429	L. (para)gasseri	505P5	e
430	L. (para)gasseri	AHWH7P1	e
431	L. (para)gasseri	AL3P1	e
432	L. (para)gasseri	ATCC3323P1	e
433	L. (para)gasseri	BJHD4P1	e
434	L. (para)gasseri	FGSY23_L3P1	e
435	L. (para)gasseri	FGSYC10P1	e
436	L. (para)gasseri	FGSYC15P2	e
437	L. (para)gasseri	FGSYC18_L5P1	e
438	L. (para)gasseri	FGSYC19P2	e
439	L. (para)gasseri	FGSYC2_L2P1	e
440	L. (para)gasseri	FGSYC34_L2P1	e
441	L. (para)gasseri	FGSYC38_L3P1	e
442	L. (para)gasseri	FGSYC41P1	e
443	L. (para)gasseri	FGSYC79_L2P1	e
444	L. (para)gasseri	FGSYC79_L2P2	e
445	L. (para)gasseri	FGSYC8_L2P3	e
446	L. (para)gasseri	FGSYC9P1	e
447	L. (para)gasseri	FGSZY29P2	e
448	L. (para)gasseri	FGSZY30P2	e
449	L. (para)gasseri	FGSZY36P2	e
450	L. (para)gasseri	FHeBCZ3_L3P2	e
451	L. (para)gasseri	FHeBCZ3_L3P3	e
452	L. (para)gasseri	FHLJDQ3P1	e
453	L. (para)gasseri	FHNFQ10_L1P2	e
454	L. (para)gasseri	FHNFQ11P2	e
455	L. (para)gasseri	FHNFQ14P2	e
456	L. (para)gasseri	FHNFQ14P5	e
457	L. (para)gasseri	FHNFQ15P2	e
458	L. (para)gasseri	FHNFQ15P5	e
459	L. (para)gasseri	FHNFQ20P3	e
460	L. (para)gasseri	FHNFQ28P1	e
461	L. (para)gasseri	FHNFQ29P2	e
462	L. (para)gasseri	FHNFQ29P3	e
463	L. (para)gasseri	FHNFQ34_L1P2	e
464	L. (para)gasseri	FHNFQ34_L1P4	e
465	L. (para)gasseri	FHNFQ53P1	e
466	L. (para)gasseri	FHNXY12_L2P1	e
467	L. (para)gasseri	FHNXY12_L2P4	e
468	L. (para)gasseri	FHNXY18_L2P2	e
469	L. (para)gasseri	FHNXY28_L4P3	e
470	L. (para)gasseri	FHNXY44_L1P1	e
471	L. (para)gasseri	FHNXY54_L2P2	e
472	L. (para)gasseri	FHNXY56_L1P1	e
473	L. (para)gasseri	FHNXY61_L1P2	e
474	L. (para)gasseri	FHNXY6_L2P2	e
475	L. (para)gasseri	FHNXY9_L1P1	e
476	L. (para)gasseri	FJFZ1P1	e
477	L. (para)gasseri	FJND4P1	e
478	L. (para)gasseri	FJND5P1	e
479	L. (para)gasseri	FJND5P2	e
480	L. (para)gasseri	FJND5P3	e
481	L. (para)gasseri	FJND6P1	e
482	L. (para)gasseri	FJND7P1	e
483	L. (para)gasseri	FJNDD2P1	e
484	L. (para)gasseri	FJNDD2P2	e
485	L. (para)gasseri	FJNDD2P3	e
486	L. (para)gasseri	FJSWX6_L7P1	e
487	L. (para)gasseri	FJSWX6_L7P2	e
488	L. (para)gasseri	FJXPY18P1	e
489	L. (para)gasseri	FJXPY24_L2P1	e
490	L. (para)gasseri	FJXPY24_L2P4	e
491	L. (para)gasseri	FJXPY34_L1P1	e
492	L. (para)gasseri	FJXPY37P1	e
493	L. (para)gasseri	FJXPY5P1	e
494	L. (para)gasseri	FJXPY6P1	e
495	L. (para)gasseri	FNMGHLBE20_L5P1	e
496	L. (para)gasseri	FSDHZ19P1	e
497	L. (para)gasseri	FSDHZ21_L1P2	e
498	L. (para)gasseri	HHHT1P2	e
499	L. (para)gasseri	JCM1130P1	e
500	L. (para)gasseri	JCM1130P2	e
501	L. (para)gasseri	JCM5344P2	e
502	L. (para)gasseri	JSCZD2P1	e
503	L. (para)gasseri	JSCZD2P3	e
504	L. (para)gasseri	JSWX21P1	e
505	L. (para)gasseri	JSWX21P2	e
506	L. (para)gasseri	JSWX33P1	e
507	L. (para)gasseri	JSWX33P2	e
508	L. (para)gasseri	K7P2	e
509	L. (para)gasseri	MV_22P1	e
510	L. (para)gasseri	MV_22P3	e
511	L. (para)gasseri	PSS7772DP1	e
512	L. (para)gasseri	PSS7772DP2	e
513	L. (para)gasseri	QJSWX107L6P1	e
514	L. (para)gasseri	QJSWX107L6P2	e
515	L. (para)gasseri	QJSWX116L3P1	e
516	L. (para)gasseri	QJSWX117L3P1	e
517	L. (para)gasseri	QJSWX306M13P1	e
518	L. (para)gasseri	QJSWX306M13P2	e
519	L. (para)gasseri	SDHZD3P2	e
520	L. (para)gasseri	SDYT1P1	e
521	L. (para)gasseri	SDYT1P2	e
522	L. (para)gasseri	UBB0045P1	e
523	L. (para)gasseri	UMB0045bP1	e
524	L. (para)gasseri	UMB0056P1	e
525	L. (para)gasseri	UMB0099P1	e
526	L. (para)gasseri	UMB0099P2	e
527	L. (para)gasseri	ZJHZD1P4	e
528	L. helveticus	CNRZ32P2	e
529	L. helveticus	DNMB1M10P1	e
530	L. helveticus	DQHXNQ03M15P1	e
531	L. helveticus	DQHXNQ05M22P1	e
532	L. helveticus	DQHXNQ08M33P1	e
533	L. helveticus	DQHXNS10M5P1	e
534	L. helveticus	DQHXNS14M8P1	e
535	L. helveticus	FAM8105P1	e
536	L. helveticus	FAM8105P5	e
537	L. helveticus	MB2_1P2	e
538	L. helveticus	MB2_1P6	e
539	L. johnsonii	117aP2	e
540	L. johnsonii	117kP2	e
541	L. johnsonii	117qP1	e
542	L. johnsonii	117xP2	e
543	L. johnsonii	An197P1	e
544	L. johnsonii	ATCC33200P1	e
545	L. johnsonii	BS15P2	e
546	L. johnsonii	CRL1647P2	e
547	L. johnsonii	CRL1647P3	e
548	L. johnsonii	DPC6026P2	e
549	L. johnsonii	FAHBZ615P1	e
550	L. johnsonii	FGSYC6M3P2	e
551	L. johnsonii	FHBZX13M2P1	e
552	L. johnsonii	FHNXY70M2P1	e
553	L. johnsonii	FI9785P1	e
554	L. johnsonii	IDCC9203P1	e
555	L. johnsonii	IDCC9203P2	e
556	L. johnsonii	LJ0P1	e
557	L. johnsonii	NCC533P1	e
558	L. johnsonii	NCC533P2	e
559	L. johnsonii	pf01P1	e
560	L. johnsonii	Q1_7P1	e
561	L. johnsonii	Q1_7P2	e
562	L. johnsonii	QGSYC2L2P1	e
563	L. johnsonii	QJSWX160M2P1	e
564	L. johnsonii	UBA11948P1	e
565	L. johnsonii	UMNLJ114P2	e
566	L. johnsonii	UMNLJ114P3	e
567	L. johnsonii	UMNLJ54P1	e
568	L. johnsonii	UMNLJ94P1	e
569	L. johnsonii	UMNLJ95P1	e
570	L. johnsonii	VJSWX307M4P1	e
571	L. johnsonii	W1P1	e
572	L. johnsonii	W1P2	e
573	L. johnsonii	W1P33P1	e
574	L. johnsonii	ZLJ010P1	e
575	L. johnsonii	ZLJ010P3	e
576	L. (para)casei	12AP1	f
577	L. (para)casei	12AP3	f
578	L. (para)casei	17005P2	f
579	L. (para)casei	17005P5	f
580	L. (para)casei	87002P1	f
581	L. (para)casei	87002P4	f
582	L. (para)casei	ATCC334P1	f
583	L. (para)casei	ATCC393P1	f
584	L. (para)casei	ATCC393P2	f
585	L. (para)casei	ATCC393P3	f
586	L. (para)casei	ATCC393P6	f
587	L. (para)casei	ATCC393P9	f
588	L. (para)casei	BDIIP2	f
589	L. (para)casei	BDIIP3	f
590	L. (para)casei	BDIIP4	f
591	L. (para)casei	BDIIP5	f
592	L. (para)casei	BDIIP7	f
593	L. (para)casei	BL23P2	f
594	L. (para)casei	BL23P3	f
595	L. (para)casei	BL23P4	f
596	L. (para)casei	BL23P5	f
597	L. (para)casei	BL23P6	f
598	L. (para)casei	CAUH35P1	f
599	L. (para)casei	CAUH35P3	f
600	L. (para)casei	CAUH35P5	f
601	L. (para)casei	CAUH35P7	f
602	L. (para)casei	CECT9104P3	f
603	L. (para)casei	CECT9104P4	f
604	L. (para)casei	CQBS21P2	f
605	L. (para)casei	CQBS21P5	f
606	L. (para)casei	CQYY18P1	f
607	L. (para)casei	CQYY18P2	f
608	L. (para)casei	DJXSRYG2L10P2	f
609	L. (para)casei	DP11P1	f
610	L. (para)casei	EG9P15	f
611	L. (para)casei	EG9P2	f
612	L. (para)casei	EG9P4	f
613	L. (para)casei	EG9P6	f
614	L. (para)casei	EG9P8	f
615	L. (para)casei	FAHBZ47M5P3	f
616	L. (para)casei	FAHBZ60M3P1	f
617	L. (para)casei	FAHBZ60M3P2	f
618	L. (para)casei	FAM18149P1	f
619	L. (para)casei	FAM18149P2	f
620	L. (para)casei	FAM18149P4	f
621	L. (para)casei	FBJHD50L1P2	f
622	L. (para)casei	FBJHD50L1P4	f
623	L. (para)casei	FBJHD50L1P5	f
624	L. (para)casei	FBJHD53L3P2	f
625	L. (para)casei	FBJHD53L3P3	f
626	L. (para)casei	FBJHD53L3P4	f
627	L. (para)casei	FBJSY11L4P1	f
628	L. (para)casei	FBJSY11L4P3	f
629	L. (para)casei	FBJSY11L4P4	f
630	L. (para)casei	FBJSY22_1P2	f
631	L. (para)casei	FBJSY22_1P3	f
632	L. (para)casei	FBJSY36_3P3	f
633	L. (para)casei	FBJSY66L5P1	f
634	L. (para)casei	FCQHC12L3P1	f
635	L. (para)casei	FCQHC25L1P1	f
636	L. (para)casei	FCQNA15L3P1	f
637	L. (para)casei	FCQNA19L3P1	f
638	L. (para)casei	FCQNA30M5P1	f
639	L. (para)casei	FCQNA38L1P1	f
640	L. (para)casei	FCQNA38L1P2	f
641	L. (para)casei	FCQNA42L2P4	f
642	L. (para)casei	FFJLY55L1P1	f
643	L. (para)casei	FFJLY55L1P4	f
644	L. (para)casei	FFJND15L2P1	f
645	L. (para)casei	FFJND15L2P4	f
646	L. (para)casei	FFJND1L2P1	f
647	L. (para)casei	FGDLZ6M8P1	f
648	L. (para)casei	FGDLZ6M8P3	f
649	L. (para)casei	FHeNJZ3_3P1	f
650	L. (para)casei	FHeNJZ3_3P7	f
651	L. (para)casei	FHeNXX1L1P2	f
652	L. (para)casei	FHeNXX1L1P4	f
653	L. (para)casei	FHeNXX1L1P5	f
654	L. (para)casei	FHNFQ20L8P2	f
655	L. (para)casei	FHNFQ4L3P2	f
656	L. (para)casei	FHNFQ4L3P4	f
657	L. (para)casei	FHNFQ4L3P5	f
658	L. (para)casei	FHNMY13M7P1	f
659	L. (para)casei	FHNMY20M6P1	f
660	L. (para)casei	FHNMY59L1P1	f
661	L. (para)casei	FHNMY60L3P2	f
662	L. (para)casei	FHNMY61L4P3	f
663	L. (para)casei	FJSSZ4L8P1	f
664	L. (para)casei	FNMGWLCB1L2P2	f
665	L. (para)casei	FNMGWLCB1L2P6	f
666	L. (para)casei	FNMHLBE10L1P2	f
667	L. (para)casei	FNMHLBE10L1P4	f
668	L. (para)casei	FNMHLBE10L1P5	f
669	L. (para)casei	FNMHLBE11L4P1	f
670	L. (para)casei	FNMHLBE12L1P2	f
671	L. (para)casei	FNMHLBE25M1P2	f
672	L. (para)casei	FNMHLBE25M1P4	f
673	L. (para)casei	FNMHLBE25M1P5	f
674	L. (para)casei	FQHXN106L4P1	f
675	L. (para)casei	FQHXN106L4P3	f
676	L. (para)casei	FQHXN106L4P5	f
677	L. (para)casei	FQHXN23L6P2	f
678	L. (para)casei	FQHXN78L2P3	f
679	L. (para)casei	FQHXN78L2P4	f
680	L. (para)casei	FQHXN83L2P3	f
681	L. (para)casei	FQHXN84L6P1	f
682	L. (para)casei	FQHXN84L6P3	f
683	L. (para)casei	FQHXN85L3P3	f
684	L. (para)casei	FQHXN89L3P2	f
685	L. (para)casei	FQHXN89L3P4	f
686	L. (para)casei	FQHXN90L4P1	f
687	L. (para)casei	FQHXN90L4P2	f
688	L. (para)casei	FQHXN90L4P3	f
689	L. (para)casei	FQHXN96L1P4	f
690	L. (para)casei	FQHXN98L4P1	f
691	L. (para)casei	FQHXN98L4P3	f
692	L. (para)casei	FQHXN98L4P5	f
693	L. (para)casei	FSCDJY22L1P2	f
694	L. (para)casei	FSDHZ8L2P2	f
695	L. (para)casei	FSDHZ8L2P6	f
696	L. (para)casei	FSDLZ14M1P1	f
697	L. (para)casei	FSDLZ33L5P1	f
698	L. (para)casei	FSDLZ33L5P2	f
699	L. (para)casei	FSDLZ33L5P3	f
700	L. (para)casei	FSDWF1L2P2	f
701	L. (para)casei	FSDWF1L2P3	f
702	L. (para)casei	FSDWH1L4P1	f
703	L. (para)casei	FSDWH1L4P4	f
704	L. (para)casei	FSDWH1L4P5	f
705	L. (para)casei	FSDYT1_4P1	f
706	L. (para)casei	FXJCJ22M1P1	f
707	L. (para)casei	FXJKS17M1P2	f
708	L. (para)casei	FXJWS28L1P2	f
709	L. (para)casei	FXJWS28L1P3	f
710	L. (para)casei	FZJZJ3L4P1	f
711	L. (para)casei	FZJZJ3L4P2	f
712	L. (para)casei	FZJZJ3L4P4	f
713	L. (para)casei	HD17P1	f
714	L. (para)casei	HD17P3	f
715	L. (para)casei	HDS01P1	f
716	L. (para)casei	HDS01P3	f
717	L. (para)casei	HN131P1	f
718	L. (para)casei	IIA123P1	f
719	L. (para)casei	IIA123P2	f
720	L. (para)casei	IIA123P3	f
721	L. (para)casei	IIA123P4	f
722	L. (para)casei	JCM8130P3	f
723	L. (para)casei	JCM8130P4	f
724	L. (para)casei	JCM8130P5	f
725	L. (para)casei	JCM8130P6	f
726	L. (para)casei	JSWX3L3P4	f
727	L. (para)casei	KL1P2	f
728	L. (para)casei	KL1P4	f
729	L. (para)casei	L9P1	f
730	L. (para)casei	L9P2	f
731	L. (para)casei	L9P3	f
732	L. (para)casei	LC2WP2	f
733	L. (para)casei	LC2WP3	f
734	L. (para)casei	LC2WP4	f
735	L. (para)casei	LC355P4	f
736	L. (para)casei	LC5P1	f
737	L. (para)casei	LOCK919P2	f
738	L. (para)casei	LOCK919P3	f
739	L. (para)casei	Lpc10P6	f
740	L. (para)casei	Lpc10P7	f
741	L. (para)casei	M206F01L423P2	f
742	L. (para)casei	M207F01L6_1_1P3	f
743	L. (para)casei	N1115P1	f
744	L. (para)casei	N1115P7	f
745	L. (para)casei	N1115P8	f
746	L. (para)casei	NT72_1P1	f
747	L. (para)casei	NT75_2P2	f
748	L. (para)casei	NT75_2P3	f
749	L. (para)casei	PCQDXC1_3P1	f
750	L. (para)casei	PS54P1	f
751	L. (para)casei	RS241P2	f
752	L. (para)casei	RS29_1P4	f
753	L. (para)casei	RS53_10P2	f
754	L. (para)casei	RS53_10P6	f
755	L. (para)casei	RS8_5P1	f
756	L. (para)casei	TK1501P2	f
757	L. (para)casei	TMW11434P1	f
758	L. (para)casei	VCQBB3_125L12P1	f
759	L. (para)casei	VCQBB3_125L12P2	f
760	L. (para)casei	VCQBB4_126L6P5	f
761	L. (para)casei	VCQJJ2_96L4P1	f
762	L. (para)casei	VCQJJ2_96L4P2	f
763	L. (para)casei	VCQJJ2_96L4P4	f
764	L. (para)casei	VCQJLP2_131L2P1	f
765	L. (para)casei	VCQQJ30173L8P3	f
766	L. (para)casei	VCQQJ30173L8P4	f
767	L. (para)casei	VCQQJ4_174M3P1	f
768	L. (para)casei	VCQQJ4_174M3P4	f
769	L. (para)casei	VCQQJ4_174M3P6	f
770	L. (para)casei	VCQRC7_161M2P1	f
771	L. (para)casei	VCQRC7_161M2P2	f
772	L. (para)casei	VCQY0Y1_157M2P1	f
773	L. (para)casei	VCQY0Y1_157M2P2	f
774	L. (para)casei	VCQY0Y1_157M2P3	f
775	L. (para)casei	VCQYB7_171M7P4	f
776	L. (para)casei	VCQYB7_171M7P6	f
777	L. (para)casei	W56P2	f
778	L. (para)casei	W56P3	f
779	L. (para)casei	W56P4	f
780	L. (para)casei	W56P6	f
781	L. rhamnosus	308P2	f
782	L. rhamnosus	308P3	f
783	L. rhamnosus	4B15P4	f
784	L. rhamnosus	4B15P6	f
785	L. rhamnosus	51BP1	f
786	L. rhamnosus	51BP3	f
787	L. rhamnosus	ASCC3016P2	f
788	L. rhamnosus	ASCC3018P1	f
789	L. rhamnosus	BFE5264P1	f
790	L. rhamnosus	BFE5264P5	f
791	L. rhamnosus	DSM14870P2	f
792	L. rhamnosus	FAHWH26_L1P1	f
793	L. rhamnosus	FAHWH30_L11P1	f
794	L. rhamnosus	FAHWH5L1P4	f
795	L. rhamnosus	FBJSY31L2P2	f
796	L. rhamnosus	FBJSY60L1P2	f
797	L. rhamnosus	FBJSY7L3P2	f
798	L. rhamnosus	FFJLY7L1P2	f
799	L. rhamnosus	FFJND15L1P4	f
800	L. rhamnosus	FGSZY12L6P2	f
801	L. rhamnosus	FHeNJZ4L2P4	f
802	L. rhamnosus	FHeNJZ4L2P5	f
803	L. rhamnosus	FHeNJZ7L1P2	f
804	L. rhamnosus	FHeNJZ8L1P1	f
805	L. rhamnosus	FHNFQ14L7P5	f
806	L. rhamnosus	FHNFQ14L7P6	f
807	L. rhamnosus	FHNFQ3L5P4	f
808	L. rhamnosus	FHNFQ4L1P4	f
809	L. rhamnosus	FJSWX1L3P4	f
810	L. rhamnosus	FJSWX24_1P4	f
811	L. rhamnosus	FJSWX28L2P1	f
812	L. rhamnosus	FJSWX2L6P4	f
813	L. rhamnosus	FJSWX3_L2P3	f
814	L. rhamnosus	FJSWX9L1P1	f
815	L. rhamnosus	FJSYC4_1P1	f
816	L. rhamnosus	FJSZJ2_1P1	f
817	L. rhamnosus	FJXSRPYH4L2P2	f
818	L. rhamnosus	FNMGHLBE18_L5P2	f
819	L. rhamnosus	FNMGHLBE6_L3P1	f
820	L. rhamnosus	FNXYCHL9M3P2	f
821	L. rhamnosus	FNXYCHL9M3P5	f
822	L. rhamnosus	FQHXN3M6P2	f
823	L. rhamnosus	FQHXN4M2P2	f
824	L. rhamnosus	FSCYA1_L2P1	f
825	L. rhamnosus	FTJDG10_L2P5	f
826	L. rhamnosus	FTJDG11_L1P7	f
827	L. rhamnosus	FTJDG9_L1P5	f
828	L. rhamnosus	FWXBH7L3P2	f
829	L. rhamnosus	FXJSW24_M2P2	f
830	L. rhamnosus	FXJSW6_1P2	f
831	L. rhamnosus	FXJWS10_M1P2	f
832	L. rhamnosus	FXJWS12L6P2	f
833	L. rhamnosus	FXJWS13L6P2	f
834	L. rhamnosus	FXJWS19L2P1	f
835	L. rhamnosus	FXJWS25L4P4	f
836	L. rhamnosus	FXJWS27L1P2	f
837	L. rhamnosus	FXJWS2_M1P2	f
838	L. rhamnosus	FXJWS2_M1P4	f
839	L. rhamnosus	FXJWS37M4P3	f
840	L. rhamnosus	FXJWS37M4P4	f
841	L. rhamnosus	FXJWS38L2P2	f
842	L. rhamnosus	FXJWS3_M4P1	f
843	L. rhamnosus	FXJWS44_L2P2	f
844	L. rhamnosus	FZJHZ14L3P2	f
845	L. rhamnosus	FZJHZ4L6P2	f
846	L. rhamnosus	FZJHZD11L1P2	f
847	L. rhamnosus	FZJTZ46L6P4	f
848	L. rhamnosus	GGP4	f
849	L. rhamnosus	JSWX241P4	f
850	L. rhamnosus	JSWX3L2P4	f
851	L. rhamnosus	Lc705P2	f
852	L. rhamnosus	Lr108P2	f
853	L. rhamnosus	Lr108P4	f
854	L. rhamnosus	LR5P1	f
855	L. rhamnosus	Lrh31P1	f
856	L. rhamnosus	Lrh31P2	f
857	L. rhamnosus	Lrh32P3	f
858	L. rhamnosus	PenP1	f
859	L. rhamnosus	R0011P1	f
860	L. rhamnosus	TJDG10L1061P5	f
861	L. rhamnosus	TJDG9L1051P5	f
862	L. rhamnosus	WQ2P3	f
863	L. plantarum	10CHP1	g
864	L. plantarum	10CHP2	g
865	L. plantarum	5_2P1	g
866	L. plantarum	5_2P2	g
867	L. plantarum	5_2P3	g
868	L. plantarum	B21P1	g
869	L. plantarum	B21P2	g
870	L. plantarum	CAUH2P1	g
871	L. plantarum	DHLJZD13L6P1	g
872	L. plantarum	DHLJZD16L2P1	g
873	L. plantarum	DHLJZD16L2P2	g
874	L. plantarum	DHLJZD18L5P1	g
875	L. plantarum	DHLJZD18L5P3	g
876	L. plantarum	DHLJZD19L5P1	g
877	L. plantarum	DHLJZD20L2P1	g
878	L. plantarum	DHLJZD20L2P2	g
879	L. plantarum	DHLJZD21L1P2	g
880	L. plantarum	DHLJZD23L2P1	g
881	L. plantarum	DHLJZD23L2P3	g
882	L. plantarum	DHLJZD24L1P2	g
883	L. plantarum	DHLJZD24L1P3	g
884	L. plantarum	DHLJZD25L1P1	g
885	L. plantarum	DHLJZD25L1P2	g
886	L. plantarum	DHLJZD25L1P3	g
887	L. plantarum	DHLJZD26L1P1	g
888	L. plantarum	DHLJZD26L1P2	g
889	L. plantarum	DHLJZD29L2P1	g
890	L. plantarum	DHLJZD29L2P2	g
891	L. plantarum	DHLJZD4L1P1	g
892	L. plantarum	DHLJZD4L1P3	g
893	L. plantarum	FCQHC24L1P1	g
894	L. plantarum	FCQHC24L1P2	g
895	L. plantarum	FCQHC25L4P2	g
896	L. plantarum	FCQHC25L4P3	g
897	L. plantarum	FCQNA23M1P1	g
898	L. plantarum	FCQNA23M1P2	g
899	L. plantarum	FCQNA23M1P3	g
900	L. plantarum	FCQNA27M4P1	g
901	L. plantarum	FCQNA27M4P2	g
902	L. plantarum	FCQNA28M4P1	g
903	L. plantarum	FCQNA28M4P2	g
904	L. plantarum	FCQNA28M4P4	g
905	L. plantarum	FCQNA29M3P1	g
906	L. plantarum	FCQNA29M3P3	g
907	L. plantarum	FCQNA30M6P2	g
908	L. plantarum	FCQNA30M6P3	g
909	L. plantarum	FCQNA31M2P4	g
910	L. plantarum	FCQNA31M2P5	g
911	L. plantarum	FCQNA31M2P6	g
912	L. plantarum	FCQNA32M4P1	g
913	L. plantarum	FCQNA32M4P2	g
914	L. plantarum	FCQNA32M4P4	g
915	L. plantarum	FCQNA34M6P1	g
916	L. plantarum	FCQNA34M6P3	g
917	L. plantarum	FCQNA34M6P5	g
918	L. plantarum	FCQNA34M6P6	g
919	L. plantarum	FCQNA35M1P1	g
920	L. plantarum	FCQNA35M1P3	g
921	L. plantarum	FCQNA35M1P4	g
922	L. plantarum	FFJLY44L1P1	g
923	L. plantarum	FFJLY44L1P3	g
924	L. plantarum	FFJNDD7M7P1	g
925	L. plantarum	FGDLZ10M8P1	g
926	L. plantarum	FGDLZ10M8P2	g
927	L. plantarum	FGDLZ1M5P1	g
928	L. plantarum	FGDLZ1M5P2	g
929	L. plantarum	FGDLZ2M10P1	g
930	L. plantarum	FGDLZ2M10P2	g
931	L. plantarum	FGDLZ6M2P1	g
932	L. plantarum	FGDLZ8M3P1	g
933	L. plantarum	FGDLZ8M3P2	g
934	L. plantarum	FGDLZ9M2P1	g
935	L. plantarum	FGDLZ9M2P2	g
936	L. plantarum	FGSYC22_5_L2P1	g
937	L. plantarum	FGSYC67M2P2	g
938	L. plantarum	FGSYC67M2P4	g
939	L. plantarum	FGSZY33M3P1	g
940	L. plantarum	FGSZY33M3P3	g
941	L. plantarum	FHeNa1501_8G3P1	g
942	L. plantarum	FHuNHHMY13M5P1	g
943	L. plantarum	FHuNHHMY13M5P3	g
944	L. plantarum	FHuNHHMY13M5P4	g
945	L. plantarum	FHuNHHMY13M5P5	g
946	L. plantarum	FHuNHHMY13M5P6	g
947	L. plantarum	FHuNHHMY22M4P1	g
948	L. plantarum	FHuNHHMY22M4P3	g
949	L. plantarum	FHuNHHMY24M8P1	g
950	L. plantarum	FHuNHHMY6M5P2	g
951	L. plantarum	FHuNHHMY6M5P4	g
952	L. plantarum	FHuNHHMY6M5P5	g
953	L. plantarum	FHuNHHMY71L1P2	g
954	L. plantarum	FJLHD20M4P1	g
955	L. plantarum	FJLHD20M4P2	g
956	L. plantarum	FJLHD2M9P1	g
957	L. plantarum	FJLHD37M1P4	g
958	L. plantarum	FJLHD46M1P3	g
959	L. plantarum	FJLHD46M1P6	g
960	L. plantarum	FJLHD48M1P1	g
961	L. plantarum	FJLHD48M1P2	g
962	L. plantarum	FJLHD48M1P4	g
963	L. plantarum	FJLHD4M3P2	g
964	L. plantarum	FJLHD4M3P3	g
965	L. plantarum	FJLHD57M1P1	g
966	L. plantarum	FJLHD57M1P2	g
967	L. plantarum	FJLHD9M2P1	g
968	L. plantarum	FJLHD9M2P3	g
969	L. plantarum	FJLHD9M9P1	g
970	L. plantarum	FJLHD9M9P3	g
971	L. plantarum	FJSCZD4L4P1	g
972	L. plantarum	FJSCZD4L4P2	g
973	L. plantarum	FJSCZD5L9P1	g
974	L. plantarum	FJSCZD5L9P2	g
975	L. plantarum	FJSNJPK4G1P1	g
976	L. plantarum	FJSWX14L1P2	g
977	L. plantarum	FJSWX14L1P3	g
978	L. plantarum	FNXYCHL89L1P1	g
979	L. plantarum	FNXYCHL89L1P2	g
980	L. plantarum	FNXYCHL89L5P1	g
981	L. plantarum	FNXYCHL89L5P2	g
982	L. plantarum	FNXYCHL89L5P3	g
983	L. plantarum	FSCDJY69L1P1	g
984	L. plantarum	FSCDJY69L1P3	g
985	L. plantarum	FSCDJY69L1P4	g
986	L. plantarum	FSCDJY73L1P1	g
987	L. plantarum	FSCDJY73L1P3	g
988	L. plantarum	FSCDJY73L1P4	g
989	L. plantarum	FSCDJY76L1P1	g
990	L. plantarum	FSCDJY92L1P2	g
991	L. plantarum	FSCDJY92L1P3	g
992	L. plantarum	FSCDJY93L1P1	g
993	L. plantarum	FSCDJY93L1P6	g
994	L. plantarum	FSCPS35L5P1	g
995	L. plantarum	FSCPS35L5P3	g
996	L. plantarum	FSCPS6L4P1	g
997	L. plantarum	FSCPS6L4P3	g
998	L. plantarum	FSCPS6L4P4	g
999	L. plantarum	FSCPS8L3P1	g
1000	L. plantarum	FSCPS8L3P2	g
1001	L. plantarum	FXJCJ22M3P3	g
1002	L. plantarum	FXJCJ22M3P4	g
1003	L. plantarum	FXJCJ25M3P1	g
1004	L. plantarum	FXJCJ26M6P1	g
1005	L. plantarum	FXJCJ26M6P4	g
1006	L. plantarum	FXJKS16M1P1	g
1007	L. plantarum	FXJKS16M1P2	g
1008	L. plantarum	FXJKS16M1P3	g
1009	L. plantarum	FXJKS18M4P2	g
1010	L. plantarum	FXJKS21M3P1	g
1011	L. plantarum	FXJKS33M3P3	g
1012	L. plantarum	FXJKS33M3P4	g
1013	L. plantarum	FXJKS33M3P5	g
1014	L. plantarum	FXJSW29M6P1	g
1015	L. plantarum	FXJWS1M3P1	g
1016	L. plantarum	FXJWS5M4P1	g
1017	L. plantarum	FXJWS5M4P3	g
1018	L. plantarum	FZJHZD26M2P3	g
1019	L. plantarum	FZJHZD26M2P4	g
1020	L. plantarum	FZJTZ16M7P4	g
1021	L. plantarum	FZJTZ19M1P1	g
1022	L. plantarum	FZJTZ19M1P5	g
1023	L. plantarum	FZJTZ20M1P1	g
1024	L. plantarum	FZJTZ20M1P2	g
1025	L. plantarum	FZJTZ20M1P3	g
1026	L. plantarum	FZJTZ20M1P6	g
1027	L. plantarum	FZJTZ29M8P1	g
1028	L. plantarum	FZJTZ31M7P2	g
1029	L. plantarum	FZJTZ31M7P3	g
1030	L. plantarum	FZJTZ60M3P2	g
1031	L. plantarum	FZJTZ60M3P3	g
1032	L. plantarum	FZJTZ60M3P4	g
1033	L. plantarum	FZJTZ61M2P2	g
1034	L. plantarum	FZJTZ61M2P3	g
1035	L. plantarum	FZJTZ61M2P5	g
1036	L. plantarum	FZJTZ63M2P1	g
1037	L. plantarum	FZJTZ63M2P2	g
1038	L. plantarum	HFC8P2	g
1039	L. plantarum	HFC8P4	g
1040	L. plantarum	HFC8P6	g
1041	L. plantarum	HFC8P8	g
1042	L. plantarum	JBE245P2	g
1043	L. plantarum	JBE245P3	g
1044	L. plantarum	JDM1P2	g
1045	L. plantarum	JDM1P3	g
1046	L. plantarum	KPP1	g
1047	L. plantarum	KPP3	g
1048	L. plantarum	KPP4	g
1049	L. plantarum	KPP5	g
1050	L. plantarum	KPP6	g
1051	L. plantarum	LY_78P1	g
1052	L. plantarum	LZ206P1	g
1053	L. plantarum	LZ206P2	g
1054	L. plantarum	LZ206P5	g
1055	L. plantarum	LZ227P1	g
1056	L. plantarum	LZ227P2	g
1057	L. plantarum	LZ95P1	g
1058	L. plantarum	LZ95P2	g
1059	L. plantarum	MF1298P2	g
1060	L. plantarum	MF1298P3	g
1061	L. plantarum	P_8P2	g
1062	L. plantarum	P_8P3	g
1063	L. plantarum	P_8P4	g
1064	L. plantarum	STIIIP1	g
1065	L. plantarum	STIIIP2	g
1066	L. plantarum	VCQBB3_125_L8P1	g
1067	L. plantarum	VCQBB3_125_L8P3	g
1068	L. plantarum	VCQDDK5M2P1	g
1069	L. plantarum	VCQDDK5M2P2	g
1070	L. plantarum	VCQDDK5M2P3	g
1071	L. plantarum	VCQDJ1M5P1	g
1072	L. plantarum	VCQDJ1M5P2	g
1073	L. plantarum	VCQKX1M2P1	g
1074	L. plantarum	VCQKX1M2P2	g
1075	L. plantarum	VCQLP6M2P1	g
1076	L. plantarum	VCQLP6M2P2	g
1077	L. plantarum	VCQWS1M2P1	g
1078	L. plantarum	VCQWS1M2P2	g
1079	L. plantarum	VCQYB1M3P1	g
1080	L. plantarum	VCQYB1M3P2	g
1081	L. plantarum	VCQYC1M1P1	g
1082	L. plantarum	VCQYC1M1P2	g
1083	L. plantarum	VCQYD1M3P1	g
1084	L. plantarum	VCQYD1M3P2	g
1085	L. plantarum	VCQZX1M2P2	g
1086	L. plantarum	VCQZX1M2P3	g
1087	L. plantarum	VHuNHHMY10L1P2	g
1088	L. plantarum	VHuNHHMY10L1P4	g
1089	L. plantarum	VHuNHHMY12L1P1	g
1090	L. plantarum	VHuNHHMY2L1P2	g
1091	L. plantarum	VHuNHHMY2L1P3	g
1092	L. plantarum	VHuNHHMY3L2P1	g
1093	L. plantarum	VHuNHHMY3L2P2	g
1094	L. plantarum	VHuNHHMY9L1P1	g
1095	L. plantarum	VJLHD11L1P1	g
1096	L. plantarum	VJLHD11L1P4	g
1097	L. plantarum	VJLHD12L4P3	g
1098	L. plantarum	VJLHD14L1P1	g
1099	L. plantarum	VJLHD14L1P2	g
1100	L. plantarum	VJLHD16L1P1	g
1101	L. plantarum	VJLHD16L1P2	g
1102	L. plantarum	VJLHD16L1P5	g
1103	L. plantarum	VJLHD16L1P6	g
1104	L. plantarum	VJLHD18L1P1	g
1105	L. plantarum	VJLHD18L1P2	g
1106	L. plantarum	VJLHD18L1P5	g
1107	L. plantarum	VJLHD4L1P1	g
1108	L. plantarum	VJLHD4L1P3	g
1109	L. plantarum	VJLHD5L1P1	g
1110	L. plantarum	VJLHD5L1P3	g
1111	L. plantarum	VJLHD5L1P4	g
1112	L. plantarum	VJLHD6L1P1	g
1113	L. plantarum	VJLHD7L1P1	g
1114	L. plantarum	VJLHD9L1P1	g
1115	L. plantarum	VJLHD9L1P2	g
1116	L. plantarum	VJLHD9L1P5	g
1117	L. plantarum	VJXSRYG1L1P1	g
1118	L. plantarum	VJXSRYG1L1P3	g
1119	L. plantarum	VJXSRYG2L1P1	g
1120	L. plantarum	VJXSRYG2L1P3	g
1121	L. plantarum	VSCDJY12L1P1	g
1122	L. plantarum	VSCDJY12L1P5	g
1123	L. plantarum	VSCDJY5L5P1	g
1124	L. plantarum	VSCDJY5L5P2	g
1125	L. plantarum	VSCPS1L3P5	g
1126	L. plantarum	VSCQS6M1P1	g
1127	L. plantarum	VSCQS6M1P4	g
1128	L. plantarum	WCFS1P1	g
1129	L. plantarum	WCFS1P2	g
1130	L. plantarum	Zhang_LLP3	g
1131	L. plantarum	ZJ316P2	g
1132	L. plantarum	ZJ316P3	g
1133	L. plantarum	ZJ316P4	g
1134	L. plantarum	ZS2058P1	g
1135	L. reuteri	311P1	h
1136	L. reuteri	311P2	h
1137	L. reuteri	311P3	h
1138	L. reuteri	325P2	h
1139	L. reuteri	325P3	h
1140	L. reuteri	339P1	h
1141	L. reuteri	339P2	h
1142	L. reuteri	3532P1	h
1143	L. reuteri	3532P2	h
1144	L. reuteri	ATG_F4P1	h
1145	L. reuteri	Byun_re_01P1	h
1146	L. reuteri	DSM20016P4	h
1147	L. reuteri	DYNDL11M59P2	h
1148	L. reuteri	DYNDL215P1	h
1149	L. reuteri	DYNDL216P1	h
1150	L. reuteri	DYNDL22M62P1	h
1151	L. reuteri	DYNDL2M15P1	h
1152	L. reuteri	DYNDL42M2P1	h
1153	L. reuteri	DYNDL42M2P2	h
1154	L. reuteri	DYNDL56M17P1	h
1155	L. reuteri	DYNDL8M31P1	h
1156	L. reuteri	FAHBZ3L1P1	h
1157	L. reuteri	FCQHC27L4P2	h
1158	L. reuteri	FCQHC8L6P1	h
1159	L. reuteri	FCQHC8L6P2	h
1160	L. reuteri	FGDLZ10M5P4	h
1161	L. reuteri	FGSYC2L3P2	h
1162	L. reuteri	FGSYC2L3P3	h
1163	L. reuteri	FGSYC5L2P2	h
1164	L. reuteri	FGSYC5L2P4	h
1165	L. reuteri	FGSYC5L2P5	h
1166	L. reuteri	FHNXY71L8P5	h
1167	L. reuteri	FJLHD58L2P2	h
1168	L. reuteri	FJSXYWG3L1P3	h
1169	L. reuteri	FNMHLBE36L2P4	h
1170	L. reuteri	FNXYCHL79L1P1	h
1171	L. reuteri	FNXYCHL81L1P2	h
1172	L. reuteri	FQHXN127L1P5	h
1173	L. reuteri	FSCDJY33_3P3	h
1174	L. reuteri	FSCPS25M1P1	h
1175	L. reuteri	FSCPS76L4P2	h
1176	L. reuteri	FSCPS76L4P3	h
1177	L. reuteri	FSCPS79L4P4	h
1178	L. reuteri	FSDQZ12L6P3	h
1179	L. reuteri	FSH14M1P2	h
1180	L. reuteri	FSH14M1P5	h
1181	L. reuteri	FSH2M2P1	h
1182	L. reuteri	FSH2M2P2	h
1183	L. reuteri	FSH36M2P1	h
1184	L. reuteri	FSH39M2P1	h
1185	L. reuteri	FSH39M2P2	h
1186	L. reuteri	FSH40M1P2	h
1187	L. reuteri	FSH6M1P1	h
1188	L. reuteri	FSH6M1P2	h
1189	L. reuteri	FWHBH12M3P2	h
1190	L. reuteri	FXJKS17M8P2	h
1191	L. reuteri	FYNDL1_3P2	h
1192	L. reuteri	FYNDL2_1P1	h
1193	L. reuteri	FYNDL2_1P2	h
1194	L. reuteri	FYNLJ109L1P1	h
1195	L. reuteri	FYNLJ22M3P2	h
1196	L. reuteri	FYNLJ82L1P2	h
1197	L. reuteri	FYNLJ83L8P1	h
1198	L. reuteri	FYNLJ83L8P2	h
1199	L. reuteri	FYNLJ84L1P1	h
1200	L. reuteri	FYNLJ86L6P3	h
1201	L. reuteri	FYNLJ87L1P3	h
1202	L. reuteri	FZJTZ20M3P2	h
1203	L. reuteri	GDLZ105P3	h
1204	L. reuteri	HeN4M1P2	h
1205	L. reuteri	I49P1	h
1206	L. reuteri	JCM1112P4	h
1207	L. reuteri	LL7P2	h
1208	L. reuteri	LL7P3	h
1209	L. reuteri	QAHBZ5L1P4	h
1210	L. reuteri	SD2112P4	h
1211	L. reuteri	SKKU_OGDONS_01P1	h
1212	L. reuteri	TD1P1	h
1213	L. reuteri	WHH1689P1	h
1214	L. reuteri	WHH1689P3	h
1215	L. reuteri	YNDL13P1	h
1216	L. reuteri	YNDL13P2	h
1217	L. reuteri	YSJL_12P2	h
1218	L. reuteri	YSJL_12P4	h
1219	L. reuteri	YSJL_12P6	h
1220	L. reuteri	YSJL_12P7	h
1221	L. reuteri	ZLR003P1	h
1222	L. rumini	ATCC25644P1	i
1223	L. rumini	ATCC27780P1	i
1224	L. rumini	ATCC27782P2	i
1225	L. rumini	DPC6830P1	i
1226	L. rumini	ICIS540P1	i
1227	L. rumini	LRUMFAHBZ57M1P2	i
1228	L. rumini	LRUMFAHBZ57M1P3	i
1229	L. rumini	LRUMFGSYC87L4P2	i
1230	L. rumini	LRUMFGSYC90L1P2	i
1231	L. rumini	LRUMFHNFQ11L6P2	i
1232	L. rumini	LRUMFHNFQ11L6P3	i
1233	L. rumini	LRUMFHNFQ11L6P4	i
1234	L. rumini	LRUMFHNFQ26L1P2	i
1235	L. rumini	LRUMFHNFQ27L1P2	i
1236	L. rumini	LRUMFHNFQ28L2P2	i
1237	L. rumini	LRUMFHNFQ30L1P2	i
1238	L. rumini	LRUMFHNFQ30L1P3	i
1239	L. rumini	LRUMFHNFQ30L1P4	i
1240	L. rumini	LRUMFHNFQ56L6P1	i
1241	L. rumini	LRUMFHNXY31L1P2	i
1242	L. rumini	LRUMFHNXY32L2P1	i
1243	L. rumini	LRUMFHNXY32L2P3	i
1244	L. rumini	LRUMFHNXY33L3P1	i
1245	L. rumini	LRUMFHNXY42L4P1	i
1246	L. rumini	LRUMFHNXY44L3P1	i
1247	L. rumini	LRUMFHNXY68L1P2	i
1248	L. rumini	LRUMFHNXY9L3P1	i
1249	L. rumini	LRUMFJXPY22L2P1	i
1250	L. rumini	LRUMFJXPY8L1P1	i
1251	L. rumini	LRUMFJXPY9L1P1	i
1252	L. rumini	LRUMFQHXN53L1P1	i
1253	L. rumini	LRUMFQHXN59L1P1	i
1254	L. rumini	LRUMFQHXN59L1P5	i
1255	L. rumini	LRUMFQHXN59L1P6	i
1256	L. rumini	LRUMFXJCJ31L1P2	i
1257	L. rumini	LRUMFXJKS20L3P1	i
1258	L. rumini	LRUMFXJKS20L3P2	i
1259	L. rumini	LRUMFXJSW14L5P1	i
1260	L. rumini	LRUMFXJSW14L5P4	i
1261	L. rumini	LRUMFXJSW17L1P1	i
1262	L. rumini	LRUMFXJSW17L1P2	i
1263	L. rumini	LRUMFXJSW19L1P1	i
1264	L. rumini	LRUMFXJSW22L1P1	i
1265	L. rumini	LRUMFXJWS23L1P1	i
1266	L. rumini	LRUMFXJWS27L3P1	i
1267	L. rumini	LRUMFXJWS27L3P3	i
1268	L. rumini	LRUMFYNLJ19L1P1	i
1269	L. rumini	LRUMM124R01L32P1	i
1270	L. rumini	LRUMM1DZ01L1P2	i
1271	L. rumini	LRUMM1DZ01L1P3	i
1272	L. rumini	LRUMM1DZ06L1P1	i
1273	L. rumini	LRUMM1DZ06L1P2	i
1274	L. rumini	PEL65P1	i
1275	L. rumini	SPM0211P2	i
1276	L. rumini	TF10_9ATP2	i
1277	L. rumini	LRUMFYNLJ19L1P2	i
1278	L. sakei	CECT9267P1	j
1279	L. sakei	CECT9624P1	j
1280	L. sakei	DS4P1	j
1281	L. sakei	DSM15831P2	j
1282	L. sakei	DSM20017P1	j
1283	L. sakei	FAM18311P2	j
1284	L. sakei	FBL1P2	j
1285	L. sakei	J112P1	j
1286	L. sakei	J64P1	j
1287	L. sakei	J64P2	j
1288	L. sakei	L15P1	j
1289	L. sakei	L15P3	j
1290	L. sakei	LK_145P1	j
1291	L. sakei	LZ217P1	j
1292	L. sakei	MFPB16A1401P1	j
1293	L. sakei	MFPB19P1	j
1294	L. sakei	Probio65P1	j
1295	L. sakei	Probio65P2	j
1296	L. sakei	RI_394P1	j
1297	L. sakei	RI_409P1	j
1298	L. sakei	RI_493P2	j
1299	L. sakei	RI_516P2	j
1300	L. sakei	RI_517P1	j
1301	L. sakei	TMW1_411P1	j
1302	L. sakei	WiKim0063P1	j
1303	L. sakei	WiKim0072P1	j
1304	L. sakei	WiKim0073P1	j
1305	L. sakei	WiKim0074P1	j
1306	L. sakei	wikim22P1	j
1307	L. sakei	wikim22P3	j
1308	L. sakei	wikim22P4	j
1309	L. sakei	ZFM220P2	j
1310	L. sakei	ZFM225P2	j
1311	L. sakei	ZFM229P2	j
1312	L. salivarius	01M14315P2	k
1313	L. salivarius	01M14315P3	k
1314	L. salivarius	62P1	k
1315	L. salivarius	62P2	k
1316	L. salivarius	778_LSALP1	k
1317	L. salivarius	AH4231P1	k
1318	L. salivarius	AH4231P4	k
1319	L. salivarius	AH4331P1	k
1320	L. salivarius	AH4331P3	k
1321	L. salivarius	AH43324P1	k
1322	L. salivarius	AH43324P3	k
1323	L. salivarius	AH43348P1	k
1324	L. salivarius	AH43348P3	k
1325	L. salivarius	BCRC12574P1	k
1326	L. salivarius	CCuG38008P2	k
1327	L. salivarius	CCuG44481P1	k
1328	L. salivarius	CCuG45735P2	k
1329	L. salivarius	CCuG47171P2	k
1330	L. salivarius	CCuG47826P3	k
1331	L. salivarius	CECT5713P1	k
1332	L. salivarius	CECT5713P3	k
1333	L. salivarius	cp400P3	k
1334	L. salivarius	E61P2	k
1335	L. salivarius	E61P3	k
1336	L. salivarius	FBJSY202P2	k
1337	L. salivarius	FBJSY202P5	k
1338	L. salivarius	FCQHC3L61P2	k
1339	L. salivarius	FCQHC3L61P4	k
1340	L. salivarius	FCQHC3L62P2	k
1341	L. salivarius	FCQHC3L62P4	k
1342	L. salivarius	FCQHC8L1P1	k
1343	L. salivarius	FCQNA25M6P4	k
1344	L. salivarius	FCQNA25M6P5	k
1345	L. salivarius	FFJND2L3P1	k
1346	L. salivarius	FGDLZ183P1	k
1347	L. salivarius	FGDLZ192P1	k
1348	L. salivarius	FGSYC2M41P1	k
1349	L. salivarius	FGSYC2M42P1	k
1350	L. salivarius	FGSYC2M42P2	k
1351	L. salivarius	FGSYC47M10P2	k
1352	L. salivarius	FGSYC47M10P3	k
1353	L. salivarius	FHNXY27L3P1	k
1354	L. salivarius	FJLHD10M2P2	k
1355	L. salivarius	FJLHD16M3P2	k
1356	L. salivarius	FJLHD18M1P2	k
1357	L. salivarius	FJLHD24M1P1	k
1358	L. salivarius	FJLHD24M1P2	k
1359	L. salivarius	FJLHD27M4P3	k
1360	L. salivarius	FJLHD2M8P1	k
1361	L. salivarius	FJLHD2M8P2	k
1362	L. salivarius	FJLHD2M8P3	k
1363	L. salivarius	FJLHD32M4P1	k
1364	L. salivarius	FJLHD4M1P1	k
1365	L. salivarius	FJLHD4M1P2	k
1366	L. salivarius	FJLHD4M1P3	k
1367	L. salivarius	FJLHD9M1P3	k
1368	L. salivarius	FJSWX102P1	k
1369	L. salivarius	FJSWX102P3	k
1370	L. salivarius	FJSWX34JL5P1	k
1371	L. salivarius	FJSWX34JL5P3	k
1372	L. salivarius	FNMGHLBE11L11P1	k
1373	L. salivarius	FNMGHLBE11L12P1	k
1374	L. salivarius	FNMGHLBE13L1P1	k
1375	L. salivarius	FNMGHLBE8L1P2	k
1376	L. salivarius	FNXYC6M7P1	k
1377	L. salivarius	FNXYC6M7P2	k
1378	L. salivarius	FQHXN39M3P4	k
1379	L. salivarius	FQHXN76M7P3	k
1380	L. salivarius	FQHXN76M7P4	k
1381	L. salivarius	FQHXN76M7P5	k
1382	L. salivarius	FQHXN78M1P2	k
1383	L. salivarius	FQHXN79M10P2	k
1384	L. salivarius	FQHXN79M10P3	k
1385	L. salivarius	FQHXN79M10P4	k
1386	L. salivarius	FQHXN83M8P2	k
1387	L. salivarius	FQHXN83M8P3	k
1388	L. salivarius	FQHXN83M8P4	k
1389	L. salivarius	FQHXN84M4P2	k
1390	L. salivarius	FQHXN84M4P3	k
1391	L. salivarius	FQHXN84M4P4	k
1392	L. salivarius	FSDHZD3L5P1	k
1393	L. salivarius	FSDLZ17M12P1	k
1394	L. salivarius	FSDLZ18M11P3	k
1395	L. salivarius	FSDLZ20M11P1	k
1396	L. salivarius	FSDLZ20M12P1	k
1397	L. salivarius	FWXBH185P2	k
1398	L. salivarius	FWXBH185P3	k
1399	L. salivarius	FWXBH185P4	k
1400	L. salivarius	FWXBH22P1	k
1401	L. salivarius	FWXBH253P1	k
1402	L. salivarius	FWXBH31P1	k
1403	L. salivarius	FWXBH31P2	k
1404	L. salivarius	FWXBH352P2	k
1405	L. salivarius	FWXBH361P2	k
1406	L. salivarius	FWXBH41P1	k
1407	L. salivarius	FWXBH41P2	k
1408	L. salivarius	FWXBH41P3	k
1409	L. salivarius	FWXBH92P1	k
1410	L. salivarius	FWXBH92P3	k
1411	L. salivarius	FXJCJ23M1P1	k
1412	L. salivarius	FXJCJ23M1P3	k
1413	L. salivarius	FXJCJ92P2	k
1414	L. salivarius	FXJSW20M41P1	k
1415	L. salivarius	FXJSW20M41P2	k
1416	L. salivarius	FXJSW20M42P3	k
1417	L. salivarius	FXJSW23P1	k
1418	L. salivarius	FXJWS412P1	k
1419	L. salivarius	FXJWS6M41P3	k
1420	L. salivarius	FXJWS6M42P2	k
1421	L. salivarius	FYNDL24P1	k
1422	L. salivarius	FYNDL24P2	k
1423	L. salivarius	FYNDL51P1	k
1424	L. salivarius	FYNDL51P2	k
1425	L. salivarius	FYNLJ232P2	k
1426	L. salivarius	FZJTZ10M2P3	k
1427	L. salivarius	FZJTZ15M5P1	k
1428	L. salivarius	FZJTZ15M5P2	k
1429	L. salivarius	FZJTZ27M61P1	k
1430	L. salivarius	FZJTZ27M62P1	k
1431	L. salivarius	FZJTZ57M3P1	k
1432	L. salivarius	FZJTZ57M3P3	k
1433	L. salivarius	FZJTZ58M1P2	k
1434	L. salivarius	FZJTZ59M2P1	k
1435	L. salivarius	FZJTZ59M2P2	k
1436	L. salivarius	FZJTZ64M3P6	k
1437	L. salivarius	FZJTZ691P1	k
1438	L. salivarius	FZJTZ9M6P3	k
1439	L. salivarius	HN242P1	k
1440	L. salivarius	HN264P1	k
1441	L. salivarius	JCM1040P2	k
1442	L. salivarius	JCM1045P2	k
1443	L. salivarius	JCM1047P1	k
1444	L. salivarius	LMG14476P1	k
1445	L. salivarius	LMG14477P1	k
1446	L. salivarius	LMG14477P2	k
1447	L. salivarius	NCIMB702343P1	k
1448	L. salivarius	NCIMB8817P1	k
1449	L. salivarius	NCIMB8818P1	k
1450	L. salivarius	NT151P2	k
1451	L. salivarius	NT332P1	k
1452	L. salivarius	NT332P2	k
1453	L. salivarius	NT48P1	k
1454	L. salivarius	NT48P2	k
1455	L. salivarius	SGL03P3	k
1456	L. salivarius	SGL03P4	k
1457	L. salivarius	UCC118P2	k
1458	L. salivarius	UCC118P4	k
1459	L. salivarius	ZLS006P5	k

## Sheet: Tab3
No.	Prophage ID	Host species
1	TMW12111P3	L. brevis
2	TMW1465P1	L. brevis
3	UCCLBBS449P5	L. brevis
4	UMNLC2P1	L. crispatus
5	DQHXNS1L21P1	L. delbrueckii subsp. bulgaricus
6	DQHXNS3L9P1	L. delbrueckii subsp. bulgaricus
7	DQHXNS4L3P1	L. delbrueckii subsp. bulgaricus
8	DQHXNS6L6P1	L. delbrueckii subsp. bulgaricus
9	DXJLHTS3M1P1	L. delbrueckii subsp. bulgaricus
10	KLDS10207P1	L. delbrueckii subsp. bulgaricus
11	LBVIB27V12P1	L. delbrueckii subsp. bulgaricus
12	ND02P2	L. delbrueckii subsp. bulgaricus
13	CECT5716P4	L. fermentum
14	FTDC8312P3	L. fermentum
15	IFO3956P3	L. fermentum
16	2241P2	L. gasseri/paragasseri
17	BJHD4P1	L. gasseri/paragasseri
18	FGSYC79L2P1	L. gasseri/paragasseri
19	FGSZY29P2	L. gasseri/paragasseri
20	FGSZY30P2	L. gasseri/paragasseri
21	FGSZY36P2	L. gasseri/paragasseri
22	FHNFQ11P2	L. gasseri/paragasseri
23	FHNXY44L1P1	L. gasseri/paragasseri
24	FHNXY9L1P1	L. gasseri/paragasseri
25	FJSWX6L7P1	L. gasseri/paragasseri
26	FJXPY24L2P4	L. gasseri/paragasseri
27	FJXPY34L1P1	L. gasseri/paragasseri
28	FJXPY37P1	L. gasseri/paragasseri
29	FJXPY6P1	L. gasseri/paragasseri
30	JCM1130P2	L. gasseri/paragasseri
31	JSCZD2P1	L. gasseri/paragasseri
32	MV22P1	L. gasseri/paragasseri
33	MV22P3	L. gasseri/paragasseri
34	QJSWX107L6P1	L. gasseri/paragasseri
35	QJSWX107L6P2	L. gasseri/paragasseri
36	QJSWX116L3P1	L. gasseri/paragasseri
37	QJSWX117L3P1	L. gasseri/paragasseri
38	QJSWX306M13P1	L. gasseri/paragasseri
39	UBB0045P1	L. gasseri/paragasseri
40	UMB0045bP1	L. gasseri/paragasseri
41	UMB0099P2	L. gasseri/paragasseri
42	MB21P2	L. helveticus
43	117aP2	L. johnsonii
44	117kP2	L. johnsonii
45	117qP1	L. johnsonii
46	117xP2	L. johnsonii
47	BS15P2	L. johnsonii
48	DPC6026P2	L. johnsonii
49	FHNXY70M2P1	L. johnsonii
50	FI9785P1	L. johnsonii
51	IDCC9203P1	L. johnsonii
52	NCC533P1	L. johnsonii
53	NCC533P2	L. johnsonii
54	pf01P1	L. johnsonii
55	Q17P1	L. johnsonii
56	Q17P2	L. johnsonii
57	UBA11948P1	L. johnsonii
58	UMNLJ54P1	L. johnsonii
59	FJSNT152P1	L. mucosae
60	FZJTZ24M5P1	L. mucosae
61	GD14M3P3	L. mucosae
62	GD15M1P3	L. mucosae
63	GD16M9P3	L. mucosae
64	KHPX11P2	L. mucosae
65	KHPX15P2	L. mucosae
66	MarseilleP1	L. mucosae
67	FAHBZ60M3P1	L. paracasei/casei
68	FBJSY11L4P1	L. paracasei/casei
69	FCQNA38L1P1	L. paracasei/casei
70	FGDLZ6M8P1	L. paracasei/casei
71	FGDLZ6M8P3	L. paracasei/casei
72	FNMHLBE12L1P2	L. paracasei/casei
73	FSCDJY22L1P2	L. paracasei/casei
74	FXJWS28L1P3	L. paracasei/casei
75	FZJZJ3L4P2	L. paracasei/casei
76	JCM8130P4	L. paracasei/casei
77	LC355P4	L. paracasei/casei
78	N1115P8	L. paracasei/casei
79	52P3	L. plantarum
80	10CHP2	L. plantarum
81	B21P2	L. plantarum
82	DHLJZD24L1P3	L. plantarum
83	FCQHC24L1P1	L. plantarum
84	FCQNA28M4P2	L. plantarum
85	FCQNA32M4P4	L. plantarum
86	FFJNDD7M7P1	L. plantarum
87	FGDLZ10M8P2	L. plantarum
88	FGDLZ8M3P2	L. plantarum
89	FGDLZ9M2P2	L. plantarum
90	FGSYC225L2P1	L. plantarum
91	FHeNa15018G3P1	L. plantarum
92	FHuNHHMY13M5P4	L. plantarum
93	FHuNHHMY13M5P5	L. plantarum
94	FHuNHHMY6M5P5	L. plantarum
95	FJLHD20M4P2	L. plantarum
96	FJLHD2M9P1	L. plantarum
97	FJLHD4M3P3	L. plantarum
98	FJLHD57M1P2	L. plantarum
99	FJSNJPK4G1P1	L. plantarum
100	FNXYCHL89L1P2	L. plantarum
101	FSCPS35L5P3	L. plantarum
102	FSCPS8L3P1	L. plantarum
103	FSCDJY92L1P2	L. plantarum
104	FXJCJ25M3P1	L. plantarum
105	FXJCJ26M6P4	L. plantarum
106	FXJKS16M1P2	L. plantarum
107	FXJSW29M6P1	L. plantarum
108	FXJWS5M4P3	L. plantarum
109	FZJTZ16M7P4	L. plantarum
110	FZJTZ31M7P2	L. plantarum
111	FZJTZ60M3P2	L. plantarum
112	FZJTZ61M2P2	L. plantarum
113	FZJTZ63M2P2	L. plantarum
114	HFC8P2	L. plantarum
115	HFC8P8	L. plantarum
116	LZ206P1	L. plantarum
117	LZ227P1	L. plantarum
118	LZ95P2	L. plantarum
119	MF1298P3	L. plantarum
120	P8P3	L. plantarum
121	VCQBB3125L8P3	L. plantarum
122	VCQDDK5M2P1	L. plantarum
123	VCQDJ1M5P2	L. plantarum
124	VCQKX1M2P2	L. plantarum
125	VCQLP6M2P2	L. plantarum
126	VCQWS1M2P2	L. plantarum
127	VCQYB1M3P2	L. plantarum
128	VCQYC1M1P2	L. plantarum
129	VCQYD1M3P2	L. plantarum
130	VCQZX1M2P3	L. plantarum
131	VHuNHHMY3L2P1	L. plantarum
132	VHuNHHMY9L1P1	L. plantarum
133	VJLHD14L1P1	L. plantarum
134	VJLHD18L1P2	L. plantarum
135	VJLHD5L1P3	L. plantarum
136	VJLHD7L1P1	L. plantarum
137	VJLHD9L1P2	L. plantarum
138	VJXSRYG1L1P3	L. plantarum
139	VJXSRYG2L1P3	L. plantarum
140	VSCDJY5L5P2	L. plantarum
141	WCFS1P2	L. plantarum
142	ZhangLLP3	L. plantarum
143	ZJ316P4	L. plantarum
144	ZS2058P1	L. plantarum
145	311P3	L. reuteri
146	FNXYCHL81L1P2	L. reuteri
147	FYNLJ84L1P1	L. reuteri
148	I49P1	L. reuteri
149	LL7P2	L. reuteri
150	FAHWH26L1P1	L. rhamnosus
151	FBJSY31L2P2	L. rhamnosus
152	FHeNJZ7L1P2	L. rhamnosus
153	FJSWX28L2P1	L. rhamnosus
154	FSCYA1L2P1	L. rhamnosus
155	FXJWS2M1P4	L. rhamnosus
156	FXJWS3M4P1	L. rhamnosus
157	PenP1	L. rhamnosus
158	FHNFQ56L6P1	L. rumini
159	FHNXY42L4P1	L. rumini
160	FWXBH41P2	L. salivarius
161	FYNDL51P1	L. salivarius
162	NT48P1	L. salivarius

## Sheet: Tab4
ORF_ID	CUT_OFF	PASS_EVALUE	Best_Hit_evalue	Best_Hit_ARO	Best_Identities	ARO	ARO_name	Model_type	SNP	AR0_category	bit_score	Predicted_Protein	CARD_Protein_Sequence	LABEL	ID
FHuNHHMY13M5P5	Strict	1e-30	4.07665e-83	msbA	0.305031	ARO:3003948, ARO:3003950, ARO:3004032, ARO:3002522, ARO:3004036, ARO:3003949, ARO:3004033, ARO:3002882, ARO:3004035, ARO:3002881	tetB(60), tetA(46), tetB(46), novA, tetA(60), lmrD, lmrC, efrB, efrA, msbA	protein homolog model	n/a	ABC-F ATP-binding cassette ribosomal protection protein, ATP-binding cassette (ABC) antibiotic efflux pump, aminocoumarin antibiotic, antibiotic efflux, antibiotic target protection, ciprofloxacin, efflux pump complex or subunit conferring antibiotic resistance, erythromycin, fluoroquinolone antibiotic, lincosamide antibiotic, macrolide antibiotic, metronidazole, nitroimidazole antibiotic, novobi…	166.777, 268.085, 191.815, 234.958, 228.794, 150.214, 202.601, 196.052, 245.358, 188.734	METHITSSAKQPHAKYGTRDLLRLIMTHAHPKKGLFVIGILLSFVATICSLGITLMLKEFIDAFNHGTSGQLLLRLGAVIVVQLFASVASSFLLSYTGVDAVSTLRSALWQHIVDLPIPYFDHNRTGELSSRVVNDTSTIFELISSQFSNAINGIISIVGSLTLMLLLNFRLTIIILIVVPLMAVIIVPMGQVLARISKAIQKETANLNSAAVQMIGQNRLVKAMVAEKALKKQGKDQVDRIKGFSVRQIKLISVLNPVLNIMLLAAIFIIIVYGGILVQTNALTIGSLVAFLMYAVQMISPLSSVTGLVTALQQTVGATERIDNILDSPEEDKRLSGETLSTIDTVDFDHVDFGYESDKPVLKDIDLTIHRGERIALIGESGSGKTTLVSLLEAYYTP…	MHNDKDLSTWQTFRRLWPTIAPFKAGLIVAGVALILNAASDTFMLSLLKPLLDDGFGKTDRSVLVWMPLVVIGLMILRGITSYVSSYCISWVSGKVVMTMRRRLFGHMMGMPVSFFDKQSTGTLLSRITYDSEQVASSSSGALITVVREGASIIGLFIMMFYYSWQLSIILIVLAPIVSIAIRVVSKRFRNISKNMQNTMGQVTTSAEQMLKGHKEVLIFGGQEVETKRFDKVSNRMRLQGMKMVSASSISDPIIQLIASLALAFVLYAASFPSVMDSLTAGTITVVFSSMIALMRPLKSLTNVNAQFQRGMAACQTLFTILDSEQEKDEGKRVIERATGDVEFRNVTFTYPGRDVPALRNINLKIPAGKTVALVGRSGSGKSTIASLITRFYDIDEGE…	gene_2|GeneMark.hmm|587_aa|-|207|1970&FHuNHHMY13M5P5	gnl|BL_ORD_ID|411|hsp_num:0
FWXBH41P2	Strict	1e-30	1.07614e-32	arnA	0.305556	ARO:3002985	arnA	protein homolog model	n/a	antibiotic target alteration, peptide antibiotic, pmr phosphoethanolamine transferase	124.02	MTNIVFMGTPAFAAPILEGIIENGYNILAVVTQPDRPVGRKRVLHASPVKEVALKYGIKVFQPVKLSGSDEMQEIIDLQPDLIVTAAYGQFLPTKLIESAKIAAINVHGSLLPKYRGGAPVQYSIMNGDDKTGVTIIYMVKKMDAGDMLAQAELKIESTDDTGTIFEKMSILGRDVLLETLPKIISGNVEAVKQDENKVVFSPNIKPEEEILHLNLEAKEIDWKTRALRPAPGAYFKNFKGKRTKLWSIKPLEEKTEFAPGYVVNVDKHELKVSAYNGTVYSIIELQPAGKQKMDITSYLNGVGQGLKIGQRIIEDEE	MTSKAVVFAYHDIGCTGIEALLNAGYEIAAVFTHADDPRENTFYASVARLCAERGIPLHAPEDVNHPLWLERIRQLRPDFLFSFYYRRLLGAELLACAARGAYNLHGSLLPRYRGRAPANWVLVNGETQTGVTLHRMIERADAGPILAQQAVAIDPEDTALSLHGKLRKAAGALLRDSLPLLALGVLPEVEQDESQASHFGRRTPADGLLDWHRPARQLYDLVRAVTQPYPGAFCQVGEQKLIVWSAEVVAGNHGREPGSVLSCDPLRIACGEDSLVLRFGQRGERGLYLAGTQLATELGLVEGARLRGAACSPQRRTRVLILGVNGFIGNHLSERLLRDGRYEVHGMDIGSDAIERLKADPHFHFVEGDIGIHSEWLEYHVKKCDVILPLVAIATPIE…	gene_4|GeneMark.hmm|318_aa|-|2402|3358&FWXBH41P2	gnl|BL_ORD_ID|2123|hsp_num:0
LC355P4	Strict	1e-30	2.87125e-31	bcrA	0.309524	ARO:3002987	bcrA	protein homolog model	n/a	ATP-binding cassette (ABC) antibiotic efflux pump, antibiotic efflux, bacitracin A, bacitracin B, bacitracin F, efflux pump complex or subunit conferring antibiotic resistance, peptide antibiotic	115.546	MALISLEHVTKEYDSKPVVNDLSLKVDQGELFVLVGTSGSGKTTTLKMINRLVDPTSGVIEFADKPLTSYKMRDLRWDLGYVLQQIALFPTMTVAQNIAVIPEMKGWSRQKIRTATDELLTTVDLPPAEYRNRMPSELSGGQQQRIGILRALASRPKVVLMDEPFSALDPISRTQLQDMLLHLHRALKTTVIFVTHDMAEAMKLGDRIGVMRGGKLLQVDTPEEIATNPANDFVADLFKGAQANQGLQVTLSQLAPFAADVSARHAVGGNLTLAEALPLLDAHEALRVNSEHGAFVVNTHSVVAYLASAFVS	MSTIIKTTDLTKMYGSQKSVDHLNINVKQGDIYGFLGRNGAGKTTTIRMLLGLIKPTSGQIEIFGENFFKNKKEILRRIGSIVEVPGFYANLTARENLLINAKIIGIHKKNAIDEVLEIVGLQHETKKLVGKFSLGMKQRLGIARALLHYPELLILDEPTNGLDPIGIKEMRRLIHSLAKERNITIFISSHILSEIEQLVDHVGIIHEGKLLEEIPFDHLKKRNRKYLEFQLSDQNKAVVLMEQHFDIHDYEVHQDGIIRVYSHLGQQGKLNKLFVENGIDVLKITMSEDSLEDYFVKLIGGGTIG	gene_5|GeneMark.hmm|312_aa|+|5204|6142&LC355P4	gnl|BL_ORD_ID|1|hsp_num:0
FI9785P1	Strict	1e-30	3.42446e-67	optrA	0.313924	ARO:3000118, ARO:3002833, ARO:3003746, ARO:3003036, ARO:3003112, ARO:3002817, ARO:3002832, ARO:3003109, ARO:3003206, ARO:3003749, ARO:3004470, ARO:3002830, ARO:3003986, ARO:3002828, ARO:3000616, ARO:3000251, ARO:3002827, ARO:3002829, ARO:3002819, ARO:3003111	tlrC, vgaALC, vgaE, vgaA, msrE, msrC, salA, vgaD, lsaC, vgaB, lsaE, msrA, TaeA, oleB, optrA, mel, carA, lsaB, srmB, poxtA	protein homolog model	n/a	ABC-F ATP-binding cassette ribosomal protection protein, ATP-binding cassette (ABC) antibiotic efflux pump, antibiotic efflux, antibiotic target protection, chloramphenicol, dalfopristin, doxycycline, efflux pump complex or subunit conferring antibiotic resistance, erythromycin, florfenicol, griseoviridin, lincosamide antibiotic, linezolid, macrolide antibiotic, madumycin II, oleandomycin, oxazol…	172.555, 184.496, 226.098, 163.696, 130.954, 181.415, 177.178, 138.658, 143.28, 182.956, 210.305, 169.474, 219.164, 177.948, 128.257, 132.494, 168.703, 165.236, 122.479, 121.709	LITVSDLSLNLSGRTLYEDVNLKFTPGNCYGVIGANGAGKSTFLKLLEGKIEPTTGNISIDANERMSSLNQDHFAFEEFTVLDTVIQGHKELYQVMKDKDELYSKADFSDEDGVKAAELESKFAELDGWNAEADASKLLQSLGIPEDLHQSKMSELPEAEKVKVLLAQALFGNPDILLLDEPTNGLDVHTVNWLEDFLADYPNIVIVVSHDRHFLNQVCTQMCDVDYGKIQLYMGNYDFWYESSKLASELAANQNAKKEEKIKELQEFIARFSANASKSKQATSRKKQLEKITLDDIRPSSRKYPYVKFEMHRDLGNDLLKVEDVSYSVDGEKILDHVSFIVRPGDKVAFLSRNTLATTALMDIIAGKVKPESGTVTWGQTTAYNYMSRDLNANFNNDE…	MSKATFAIASTNAKEDMKMQYKIINGAVYYDGNMVLENIGIEINDNEKIAIVGRNGCGKTTLLKAIIGEIELEEGTGESEFQVIKTGNPYISYLRQMPFEDESISMVDEVRTVFKTLIDMENKMKQLIDKMENQYDDKIINEYSDISERYMALGGLTYQKEYETMIRSMGFTEADYKKPISEFSGGQRTKIAFIKILLTKPDILLLDEPTNHLDIETIQWLESYLRSYKSTLVIISHDRMFLNRIVDKVYEIEWGETKCYKGNYSAFEEQKRENHIKQQKDYDLQQIEIERITRLIERFRYKPTKAKMVQSKIKLLQRMQILNAPDQYDTKTYMSKFQPRISSSRQVLSASELVIGYDTPLAKVNFNLERGQKLGIVGSNGIGKSTLLKTLMGGVAALS…	gene_58|GeneMark.hmm|540_aa|+|39560|41182&FI9785P1	gnl|BL_ORD_ID|37|hsp_num:0
FHNXY70M2P1	Strict	1e-30	2.5407e-67	optrA	0.313924	ARO:3000118, ARO:3002833, ARO:3003746, ARO:3003036, ARO:3003112, ARO:3002817, ARO:3002832, ARO:3003109, ARO:3003206, ARO:3003749, ARO:3004470, ARO:3002830, ARO:3003986, ARO:3002828, ARO:3000616, ARO:3000251, ARO:3002827, ARO:3002829, ARO:3002819, ARO:3003111	tlrC, vgaALC, vgaE, vgaA, msrE, msrC, salA, vgaD, lsaC, vgaB, lsaE, msrA, TaeA, oleB, optrA, mel, carA, lsaB, srmB, poxtA	protein homolog model	n/a	ABC-F ATP-binding cassette ribosomal protection protein, ATP-binding cassette (ABC) antibiotic efflux pump, antibiotic efflux, antibiotic target protection, chloramphenicol, dalfopristin, doxycycline, efflux pump complex or subunit conferring antibiotic resistance, erythromycin, florfenicol, griseoviridin, lincosamide antibiotic, linezolid, macrolide antibiotic, madumycin II, oleandomycin, oxazol…	172.555, 184.882, 226.483, 164.851, 130.954, 181.03, 177.563, 138.658, 143.28, 181.8, 209.92, 169.474, 218.394, 177.563, 128.257, 132.494, 168.318, 165.622, 123.25, 122.094	LITVSDLSLNLSGRTLYEDVNLKFTPGNCYGVIGANGAGKSTFLKLLEGKIEPTTGNISIDANERMSSLNQDHFAFEEFTVLDTVIQGHKELYQVMKDKDELYSKADFSDEDGVKAAELESKFAELDGWNAEADASKLLQSLGIPEDLHQSKMSELPEAEKVKVLLAQALFGNPDILLLDEPTNGLDVHTVNWLEDFLADYPNIVIVVSHDRHFLNQVCTQMCDVDYGKIQLYMGNYDFWYESSKLASELAANQNAKKEEKIKELQEFIARFSANASKSKQATSRKKQLEKITLDDIRPSSRKYPYVKFEMHRDLGNDLLKVEDVSYSVDGEKILDHVSFIVRPGDKVAFLSRNTLATTALMDIIAGKVKPESGTVTWGQTTAYNYMSRDLNANFNNDE…	MSKATFAIASTNAKEDMKMQYKIINGAVYYDGNMVLENIGIEINDNEKIAIVGRNGCGKTTLLKAIIGEIELEEGTGESEFQVIKTGNPYISYLRQMPFEDESISMVDEVRTVFKTLIDMENKMKQLIDKMENQYDDKIINEYSDISERYMALGGLTYQKEYETMIRSMGFTEADYKKPISEFSGGQRTKIAFIKILLTKPDILLLDEPTNHLDIETIQWLESYLRSYKSTLVIISHDRMFLNRIVDKVYEIEWGETKCYKGNYSAFEEQKRENHIKQQKDYDLQQIEIERITRLIERFRYKPTKAKMVQSKIKLLQRMQILNAPDQYDTKTYMSKFQPRISSSRQVLSASELVIGYDTPLAKVNFNLERGQKLGIVGSNGIGKSTLLKTLMGGVAALS…	gene_14|GeneMark.hmm|540_aa|-|13071|14693&FHNXY70M2P1	gnl|BL_ORD_ID|37|hsp_num:0
DPC6026P2	Strict	1e-30	2.59355e-67	optrA	0.313924	ARO:3000118, ARO:3002833, ARO:3003746, ARO:3003036, ARO:3000616, ARO:3002817, ARO:3002832, ARO:3003109, ARO:3003206, ARO:3003749, ARO:3004470, ARO:3002830, ARO:3003986, ARO:3002828, ARO:3003112, ARO:3000251, ARO:3002827, ARO:3002829, ARO:3002819, ARO:3003111	tlrC, vgaALC, msrE, vgaA, msrC, mel, vgaD, vgaE, vgaB, lsaE, msrA, lsaC, TaeA, oleB, optrA, salA, carA, lsaB, srmB, poxtA	protein homolog model	n/a	ABC-F ATP-binding cassette ribosomal protection protein, ATP-binding cassette (ABC) antibiotic efflux pump, antibiotic efflux, antibiotic target protection, chloramphenicol, dalfopristin, doxycycline, efflux pump complex or subunit conferring antibiotic resistance, erythromycin, florfenicol, griseoviridin, lincosamide antibiotic, linezolid, macrolide antibiotic, madumycin II, oleandomycin, oxazol…	172.555, 184.882, 226.483, 164.851, 137.502, 181.03, 177.948, 138.658, 143.28, 181.8, 209.92, 169.859, 218.394, 177.948, 130.954, 132.494, 167.933, 165.622, 122.865, 122.094	LITVSDLSLNLSGRTLYEDVNLKFTPGNCYGVIGANGAGKSTFLKLLEGKIEPTTGNISIDANERMSSLNQDHFAFEEFTVLDTVIQGHKELYQVMKDKDELYSKADFSDEDGVKAAELESKFAELDGWNAEADASKLLQSLGIPEDLHQSKMSELPEAEKVKVLLAQALFGNPDILLLDEPTNGLDVHTVNWLEDFLADYPNIVIVVSHDRHFLNQVCTQMCDVDYGKIQLYMGNYDFWYESSKLASELAANQNAKKEEKIKELQEFIARFSANASKSKQATSRKKQLEKITLDDIRPSSRKYPYVKFEMHRDLGNDLLKVEDVSYSVDGEKILDHVSFIVRPGDKVAFLSRNTLATTALMDIIAGKVKPESGTVTWGQTTAYNYMSRDLNANFNNDE…	MSKATFAIASTNAKEDMKMQYKIINGAVYYDGNMVLENIGIEINDNEKIAIVGRNGCGKTTLLKAIIGEIELEEGTGESEFQVIKTGNPYISYLRQMPFEDESISMVDEVRTVFKTLIDMENKMKQLIDKMENQYDDKIINEYSDISERYMALGGLTYQKEYETMIRSMGFTEADYKKPISEFSGGQRTKIAFIKILLTKPDILLLDEPTNHLDIETIQWLESYLRSYKSTLVIISHDRMFLNRIVDKVYEIEWGETKCYKGNYSAFEEQKRENHIKQQKDYDLQQIEIERITRLIERFRYKPTKAKMVQSKIKLLQRMQILNAPDQYDTKTYMSKFQPRISSSRQVLSASELVIGYDTPLAKVNFNLERGQKLGIVGSNGIGKSTLLKTLMGGVAALS…	gene_68|GeneMark.hmm|540_aa|+|47624|49246&DPC6026P2	gnl|BL_ORD_ID|37|hsp_num:0
Q1_7P1	Strict	1e-30	2.59355e-67	optrA	0.313924	ARO:3000118, ARO:3002833, ARO:3003746, ARO:3003036, ARO:3000616, ARO:3002817, ARO:3002832, ARO:3003109, ARO:3003206, ARO:3003749, ARO:3004470, ARO:3002830, ARO:3003986, ARO:3002828, ARO:3003112, ARO:3000251, ARO:3002827, ARO:3002829, ARO:3002819, ARO:3003111	tlrC, vgaALC, msrE, vgaA, msrC, mel, vgaD, vgaE, vgaB, lsaE, msrA, lsaC, TaeA, oleB, optrA, salA, carA, lsaB, srmB, poxtA	protein homolog model	n/a	ABC-F ATP-binding cassette ribosomal protection protein, ATP-binding cassette (ABC) antibiotic efflux pump, antibiotic efflux, antibiotic target protection, chloramphenicol, dalfopristin, doxycycline, efflux pump complex or subunit conferring antibiotic resistance, erythromycin, florfenicol, griseoviridin, lincosamide antibiotic, linezolid, macrolide antibiotic, madumycin II, oleandomycin, oxazol…	172.555, 184.882, 226.483, 164.851, 137.502, 181.03, 177.948, 138.658, 143.28, 181.8, 209.92, 169.859, 218.394, 177.948, 130.954, 132.494, 167.933, 165.622, 122.865, 122.094	LITVSDLSLNLSGRTLYEDVNLKFTPGNCYGVIGANGAGKSTFLKLLEGKIEPTTGNISIDANERMSSLNQDHFAFEEFTVLDTVIQGHKELYQVMKDKDELYSKADFSDEDGVKAAELESKFAELDGWNAEADASKLLQSLGIPEDLHQSKMSELPEAEKVKVLLAQALFGNPDILLLDEPTNGLDVHTVNWLEDFLADYPNIVIVVSHDRHFLNQVCTQMCDVDYGKIQLYMGNYDFWYESSKLASELAANQNAKKEEKIKELQEFIARFSANASKSKQATSRKKQLEKITLDDIRPSSRKYPYVKFEMHRDLGNDLLKVEDVSYSVDGEKILDHVSFIVRPGDKVAFLSRNTLATTALMDIIAGKVKPESGTVTWGQTTAYNYMSRDLNANFNNDE…	MSKATFAIASTNAKEDMKMQYKIINGAVYYDGNMVLENIGIEINDNEKIAIVGRNGCGKTTLLKAIIGEIELEEGTGESEFQVIKTGNPYISYLRQMPFEDESISMVDEVRTVFKTLIDMENKMKQLIDKMENQYDDKIINEYSDISERYMALGGLTYQKEYETMIRSMGFTEADYKKPISEFSGGQRTKIAFIKILLTKPDILLLDEPTNHLDIETIQWLESYLRSYKSTLVIISHDRMFLNRIVDKVYEIEWGETKCYKGNYSAFEEQKRENHIKQQKDYDLQQIEIERITRLIERFRYKPTKAKMVQSKIKLLQRMQILNAPDQYDTKTYMSKFQPRISSSRQVLSASELVIGYDTPLAKVNFNLERGQKLGIVGSNGIGKSTLLKTLMGGVAALS…	gene_1|GeneMark.hmm|540_aa|-|1|1623&Q1_7P1	gnl|BL_ORD_ID|37|hsp_num:0
BS15P2	Strict	1e-30	2.75879e-67	optrA	0.313924	ARO:3000118, ARO:3002833, ARO:3003746, ARO:3003036, ARO:3003112, ARO:3002832, ARO:3003109, ARO:3003206, ARO:3003749, ARO:3004470, ARO:3002830, ARO:3003986, ARO:3002828, ARO:3000616, ARO:3000251, ARO:3002827, ARO:3002829, ARO:3002819, ARO:3002817	tlrC, vgaALC, vgaE, msrE, msrC, carA, salA, vgaD, lsaC, vgaB, lsaE, msrA, TaeA, oleB, optrA, mel, vgaA, srmB, poxtA	protein homolog model	n/a	ABC-F ATP-binding cassette ribosomal protection protein, ATP-binding cassette (ABC) antibiotic efflux pump, antibiotic efflux, antibiotic target protection, chloramphenicol, dalfopristin, doxycycline, efflux pump complex or subunit conferring antibiotic resistance, erythromycin, florfenicol, griseoviridin, lincosamide antibiotic, linezolid, macrolide antibiotic, madumycin II, oleandomycin, oxazol…	171.4, 185.267, 226.098, 166.007, 132.494, 178.333, 138.658, 142.51, 182.185, 210.305, 170.244, 219.164, 176.022, 127.872, 131.724, 169.474, 166.392, 124.02, 182.185	LITVSDLSLNLSGRTLYEDVNLKFTPGNCYGVIGANGAGKSTFLKLLEGKIEPTTGNISIDANERMSSLNQDHFAFEEFTVLDTVIQGHKELYQVMKDKDELYSKADFSDEDGVKAAELESKFAELDGWNAEADASKLLQSLGIPEDLHQSKMSELPEAEKVKVLLAQALFGNPDILLLDEPTNGLDVHTVNWLEEFLADYPNIVIVVSHDRHFLNQVCTQMCDVDYGKIQLYMGNYDFWYESSKLASELAANQNAKKEEKIKELQEFIARFSANASKSKQATSRKKQLEKITLDDIRPSSRKYPYVKFEMHRDLGNDLLKVEDVSYSVDGEKILDHVSFIVRPGDKVAFLSRNTLATTALMDIIAGKVKPESGTVTWGQTTAYNYMSRDLNANFNNDE…	MSKATFAIASTNAKEDMKMQYKIINGAVYYDGNMVLENIGIEINDNEKIAIVGRNGCGKTTLLKAIIGEIELEEGTGESEFQVIKTGNPYISYLRQMPFEDESISMVDEVRTVFKTLIDMENKMKQLIDKMENQYDDKIINEYSDISERYMALGGLTYQKEYETMIRSMGFTEADYKKPISEFSGGQRTKIAFIKILLTKPDILLLDEPTNHLDIETIQWLESYLRSYKSTLVIISHDRMFLNRIVDKVYEIEWGETKCYKGNYSAFEEQKRENHIKQQKDYDLQQIEIERITRLIERFRYKPTKAKMVQSKIKLLQRMQILNAPDQYDTKTYMSKFQPRISSSRQVLSASELVIGYDTPLAKVNFNLERGQKLGIVGSNGIGKSTLLKTLMGGVAALS…	gene_76|GeneMark.hmm|540_aa|+|57480|59102&BS15P2	gnl|BL_ORD_ID|37|hsp_num:0
UMNLJ54P1	Strict	1e-30	2.5407e-67	optrA	0.313924	ARO:3000118, ARO:3002833, ARO:3003746, ARO:3003036, ARO:3003112, ARO:3002817, ARO:3002832, ARO:3003109, ARO:3003206, ARO:3003749, ARO:3004470, ARO:3002830, ARO:3003986, ARO:3002828, ARO:3000616, ARO:3000251, ARO:3002827, ARO:3002829, ARO:3002819, ARO:3003111	tlrC, vgaALC, vgaE, vgaA, msrE, msrC, salA, vgaD, lsaC, vgaB, lsaE, msrA, TaeA, oleB, optrA, mel, carA, lsaB, srmB, poxtA	protein homolog model	n/a	ABC-F ATP-binding cassette ribosomal protection protein, ATP-binding cassette (ABC) antibiotic efflux pump, antibiotic efflux, antibiotic target protection, chloramphenicol, dalfopristin, doxycycline, efflux pump complex or subunit conferring antibiotic resistance, erythromycin, florfenicol, griseoviridin, lincosamide antibiotic, linezolid, macrolide antibiotic, madumycin II, oleandomycin, oxazol…	172.555, 184.882, 226.483, 164.851, 130.954, 181.03, 177.563, 138.658, 143.28, 181.8, 209.92, 169.474, 218.394, 177.563, 128.257, 132.494, 168.318, 165.622, 123.25, 122.094	LITVSDLSLNLSGRTLYEDVNLKFTPGNCYGVIGANGAGKSTFLKLLEGKIEPTTGNISIDANERMSSLNQDHFAFEEFTVLDTVIQGHKELYQVMKDKDELYSKADFSDEDGVKAAELESKFAELDGWNAEADASKLLQSLGIPEDLHQSKMSELPEAEKVKVLLAQALFGNPDILLLDEPTNGLDVHTVNWLEDFLADYPNIVIVVSHDRHFLNQVCTQMCDVDYGKIQLYMGNYDFWYESSKLASELAANQNAKKEEKIKELQEFIARFSANASKSKQATSRKKQLEKITLDDIRPSSRKYPYVKFEMHRDLGNDLLKVEDVSYSVDGEKILDHVSFIVRPGDKVAFLSRNTLATTALMDIIAGKVKPESGTVTWGQTTAYNYMSRDLNANFNNDE…	MSKATFAIASTNAKEDMKMQYKIINGAVYYDGNMVLENIGIEINDNEKIAIVGRNGCGKTTLLKAIIGEIELEEGTGESEFQVIKTGNPYISYLRQMPFEDESISMVDEVRTVFKTLIDMENKMKQLIDKMENQYDDKIINEYSDISERYMALGGLTYQKEYETMIRSMGFTEADYKKPISEFSGGQRTKIAFIKILLTKPDILLLDEPTNHLDIETIQWLESYLRSYKSTLVIISHDRMFLNRIVDKVYEIEWGETKCYKGNYSAFEEQKRENHIKQQKDYDLQQIEIERITRLIERFRYKPTKAKMVQSKIKLLQRMQILNAPDQYDTKTYMSKFQPRISSSRQVLSASELVIGYDTPLAKVNFNLERGQKLGIVGSNGIGKSTLLKTLMGGVAALS…	gene_1|GeneMark.hmm|540_aa|-|1|1623&UMNLJ54P1	gnl|BL_ORD_ID|37|hsp_num:0
NCC533P2	Strict	1e-30	5.73753e-33	vgaE	0.313953	ARO:3002830, ARO:3002833, ARO:3002832	vgaALC, vgaE, vgaD	protein homolog model	n/a	ABC-F ATP-binding cassette ribosomal protection protein, antibiotic target protection, dalfopristin, griseoviridin, madumycin II, pleuromutilin, pleuromutilin antibiotic, pristinamycin IIA, streptogramin antibiotic	118.627, 124.02, 122.865	MCDVDYGKIQLYMGNYDFWYESSKLASELAANQNAKKEEKIKELQEFIARFSANASKSKQATSRKKQLEKITLDDIRPSSRKYPYVKFEMHRDLGNDLLKVEDVSYSVDGEKILDHVSFIVRPGDKVAFLSRNTLATTALMDIIAGKIKPESGTVTWGQTTAYNYMSRDLNANFNNDELTILDWLRQYATKEQDDNTFLRGFLGRMLFSGEEIDKKIKVLSGGEKVRCQLSRMMLEPANVLVMDDPTNHLDLESITSLNDALKDYQGSILFTSHDHEFIQTIADHIIEVGPKGIVSRADTSYDEFLDNPTIQDHVRKIY	MLLFEGTSLKKHIQDRLLFDIDLIQVHEHQRIGLVGRNGTGKTSLLKIITGEELVDGGNVNHFTSVKLVPQFKETRSEKSGGEITQQYLQLAFNEKPGLLILDEPTTHLDTQRIDWLEKKLANYQGAFVVVSHDRTFLNNVCTEIWEIEDGSLNAFKGDYNAYAEQKELIKTQQQIAFEKYEREKKQLEKAIRQKEERAQRATKKPKNLSSSEARITGAKTHYANIQKKLRGSAKALETRLEQLDRIDKVKELPEIKMDILNKESLTNQSVLRAENIKGEVDGRKLWNPFSLYLYGGDKVAIIGKNGTGKTTLLKKIVERDERIAIPEKVRIGYFSQHLTILDDDKTIIENIQLTSSQDETLIRTVLARMHFWDEDVYKKVGILSGGEKVKVALAKLFL…	gene_1|GeneMark.hmm|319_aa|-|1|960&NCC533P2	gnl|BL_ORD_ID|87|hsp_num:0
FHNXY9_L1P1	Strict	1e-30	1.237e-66	optrA	0.31401	ARO:3002830, ARO:3002833, ARO:3003749, ARO:3003036, ARO:3003112, ARO:3002817, ARO:3000118, ARO:3003109, ARO:3003206, ARO:3003746, ARO:3004470, ARO:3003986, ARO:3002828, ARO:3000616, ARO:3000251, ARO:3002819, ARO:3002827, ARO:3002829, ARO:3002832, ARO:3003111	tlrC, vgaALC, lsaC, vgaA, msrC, salA, msrE, vgaE, vgaB, lsaE, msrA, TaeA, oleB, optrA, lsaB, mel, carA, vgaD, srmB, poxtA	protein homolog model	n/a	ABC-F ATP-binding cassette ribosomal protection protein, ATP-binding cassette (ABC) antibiotic efflux pump, antibiotic efflux, antibiotic target protection, chloramphenicol, dalfopristin, doxycycline, efflux pump complex or subunit conferring antibiotic resistance, erythromycin, florfenicol, griseoviridin, lincosamide antibiotic, linezolid, macrolide antibiotic, madumycin II, oleandomycin, oxazol…	168.703, 183.726, 182.956, 161.384, 131.339, 184.496, 173.711, 130.183, 139.428, 224.172, 208.764, 216.468, 179.489, 125.176, 129.413, 122.865, 168.318, 164.081, 172.17, 121.709	LNLSGRTLYEDVNLKFTPGNCYGVIGANGAGKSTFLKLLEGKIEPTTGNISIDANERMSSLNQDHFAFEDFTVLDTVIQGHKELYQVMKEKDELYSKPDFSDEDGVKAAELESKFAELDGWNAEADASKLLQSLGIPEDLHQSKMSELPEAEKVKVLLAQALFGNPDILLLDEPTNGLDVHIVNWLEDFLADYPNIVIVVSHDRHFLNQVCTQMCDVDYGKIQLYMGNYDFWYESSKLASELAANQNAKKEEKIKELQEFIARFSANASKSKQATSRKKQLEKITLDDIKPSSRKYPYVKFEMHRDLGNDLLKLEDVSYSVDGEKILDHVSFIVRPGDKVAFLSRNTLATTALMDIIAGKVKPESGTVMWGQTTAFNYMSRDLNANFNNDELTILDWLR…	MSKATFAIASTNAKEDMKMQYKIINGAVYYDGNMVLENIGIEINDNEKIAIVGRNGCGKTTLLKAIIGEIELEEGTGESEFQVIKTGNPYISYLRQMPFEDESISMVDEVRTVFKTLIDMENKMKQLIDKMENQYDDKIINEYSDISERYMALGGLTYQKEYETMIRSMGFTEADYKKPISEFSGGQRTKIAFIKILLTKPDILLLDEPTNHLDIETIQWLESYLRSYKSTLVIISHDRMFLNRIVDKVYEIEWGETKCYKGNYSAFEEQKRENHIKQQKDYDLQQIEIERITRLIERFRYKPTKAKMVQSKIKLLQRMQILNAPDQYDTKTYMSKFQPRISSSRQVLSASELVIGYDTPLAKVNFNLERGQKLGIVGSNGIGKSTLLKTLMGGVAALS…	gene_4|GeneMark.hmm|528_aa|-|2270|3856&FHNXY9_L1P1	gnl|BL_ORD_ID|37|hsp_num:0
FJXPY37P1	Strict	1e-30	2.06068e-67	optrA	0.31401	ARO:3002830, ARO:3002833, ARO:3003749, ARO:3003036, ARO:3003112, ARO:3002817, ARO:3000118, ARO:3003109, ARO:3003206, ARO:3003746, ARO:3004470, ARO:3003986, ARO:3002828, ARO:3000616, ARO:3000251, ARO:3002819, ARO:3002827, ARO:3002829, ARO:3002832, ARO:3003111	tlrC, vgaALC, lsaC, vgaA, msrC, salA, msrE, vgaE, vgaB, lsaE, msrA, TaeA, oleB, optrA, lsaB, mel, carA, vgaD, srmB, poxtA	protein homolog model	n/a	ABC-F ATP-binding cassette ribosomal protection protein, ATP-binding cassette (ABC) antibiotic efflux pump, antibiotic efflux, antibiotic target protection, chloramphenicol, dalfopristin, doxycycline, efflux pump complex or subunit conferring antibiotic resistance, erythromycin, florfenicol, griseoviridin, lincosamide antibiotic, linezolid, macrolide antibiotic, madumycin II, oleandomycin, oxazol…	168.703, 184.496, 182.57, 161.77, 132.109, 184.496, 174.866, 130.954, 140.198, 226.098, 211.075, 218.009, 179.874, 126.331, 130.568, 124.405, 169.088, 164.081, 173.711, 122.479	LNLSGRTLYEDVNLKFTPGNCYGVIGANGAGKSTFLKLLEGKIEPTTGNISIDANERMSSLNQDHFAFEDFTVLDTVIQGHKELYQVMKEKDELYSKPDFSDEDGVKAAELESKFAELDGWNAEADASKLLQSLGIPEDLHQSKMSELPEAEKVKVLLAQALFGNPDILLLDEPTNGLDVHTVNWLEDFLADYPNIVIVVSHDRHFLNQVCTQMCDVDYGKIQLYMGNYDFWYESSKLASELAANQNAKKEEKIKELQEFIARFSANASKSKQATSRKKQLEKITLDDIKPSSRKYPYVKFEMHRDLGNDLLKLEDVSYSVDGEKILDHVSFIVRPGDKVAFLSRNTLATTALMDIIAGKVKPESGTVMWGQTTAFNYMSRDLNANFNNDELTILDWLR…	MSKATFAIASTNAKEDMKMQYKIINGAVYYDGNMVLENIGIEINDNEKIAIVGRNGCGKTTLLKAIIGEIELEEGTGESEFQVIKTGNPYISYLRQMPFEDESISMVDEVRTVFKTLIDMENKMKQLIDKMENQYDDKIINEYSDISERYMALGGLTYQKEYETMIRSMGFTEADYKKPISEFSGGQRTKIAFIKILLTKPDILLLDEPTNHLDIETIQWLESYLRSYKSTLVIISHDRMFLNRIVDKVYEIEWGETKCYKGNYSAFEEQKRENHIKQQKDYDLQQIEIERITRLIERFRYKPTKAKMVQSKIKLLQRMQILNAPDQYDTKTYMSKFQPRISSSRQVLSASELVIGYDTPLAKVNFNLERGQKLGIVGSNGIGKSTLLKTLMGGVAALS…	gene_63|GeneMark.hmm|528_aa|+|40448|42034&FJXPY37P1	gnl|BL_ORD_ID|37|hsp_num:0
FJXPY6P1	Strict	1e-30	2.06068e-67	optrA	0.31401	ARO:3002830, ARO:3002833, ARO:3003749, ARO:3003036, ARO:3003112, ARO:3002817, ARO:3000118, ARO:3003109, ARO:3003206, ARO:3003746, ARO:3004470, ARO:3003986, ARO:3002828, ARO:3000616, ARO:3000251, ARO:3002819, ARO:3002827, ARO:3002829, ARO:3002832, ARO:3003111	tlrC, vgaALC, lsaC, vgaA, msrC, salA, msrE, vgaE, vgaB, lsaE, msrA, TaeA, oleB, optrA, lsaB, mel, carA, vgaD, srmB, poxtA	protein homolog model	n/a	ABC-F ATP-binding cassette ribosomal protection protein, ATP-binding cassette (ABC) antibiotic efflux pump, antibiotic efflux, antibiotic target protection, chloramphenicol, dalfopristin, doxycycline, efflux pump complex or subunit conferring antibiotic resistance, erythromycin, florfenicol, griseoviridin, lincosamide antibiotic, linezolid, macrolide antibiotic, madumycin II, oleandomycin, oxazol…	168.703, 184.496, 182.57, 161.77, 132.109, 184.496, 174.866, 130.954, 140.198, 226.098, 211.075, 218.009, 179.874, 126.331, 130.568, 124.405, 169.088, 164.081, 173.711, 122.479	LNLSGRTLYEDVNLKFTPGNCYGVIGANGAGKSTFLKLLEGKIEPTTGNISIDANERMSSLNQDHFAFEDFTVLDTVIQGHKELYQVMKEKDELYSKPDFSDEDGVKAAELESKFAELDGWNAEADASKLLQSLGIPEDLHQSKMSELPEAEKVKVLLAQALFGNPDILLLDEPTNGLDVHTVNWLEDFLADYPNIVIVVSHDRHFLNQVCTQMCDVDYGKIQLYMGNYDFWYESSKLASELAANQNAKKEEKIKELQEFIARFSANASKSKQATSRKKQLEKITLDDIKPSSRKYPYVKFEMHRDLGNDLLKLEDVSYSVDGEKILDHVSFIVRPGDKVAFLSRNTLATTALMDIIAGKVKPESGTVMWGQTTAFNYMSRDLNANFNNDELTILDWLR…	MSKATFAIASTNAKEDMKMQYKIINGAVYYDGNMVLENIGIEINDNEKIAIVGRNGCGKTTLLKAIIGEIELEEGTGESEFQVIKTGNPYISYLRQMPFEDESISMVDEVRTVFKTLIDMENKMKQLIDKMENQYDDKIINEYSDISERYMALGGLTYQKEYETMIRSMGFTEADYKKPISEFSGGQRTKIAFIKILLTKPDILLLDEPTNHLDIETIQWLESYLRSYKSTLVIISHDRMFLNRIVDKVYEIEWGETKCYKGNYSAFEEQKRENHIKQQKDYDLQQIEIERITRLIERFRYKPTKAKMVQSKIKLLQRMQILNAPDQYDTKTYMSKFQPRISSSRQVLSASELVIGYDTPLAKVNFNLERGQKLGIVGSNGIGKSTLLKTLMGGVAALS…	gene_7|GeneMark.hmm|528_aa|-|4596|6182&FJXPY6P1	gnl|BL_ORD_ID|37|hsp_num:0
117aP2	Strict	1e-30	1.0698e-67	optrA	0.314721	ARO:3002830, ARO:3002833, ARO:3003746, ARO:3003036, ARO:3000616, ARO:3002817, ARO:3002832, ARO:3003109, ARO:3003206, ARO:3003749, ARO:3004470, ARO:3003986, ARO:3002828, ARO:3000118, ARO:3003112, ARO:3000251, ARO:3002827, ARO:3002829, ARO:3002819, ARO:3003111	tlrC, vgaALC, msrE, vgaA, msrC, mel, vgaD, vgaE, vgaB, lsaE, msrA, lsaC, TaeA, oleB, optrA, salA, carA, lsaB, srmB, poxtA	protein homolog model	n/a	ABC-F ATP-binding cassette ribosomal protection protein, ATP-binding cassette (ABC) antibiotic efflux pump, antibiotic efflux, antibiotic target protection, chloramphenicol, dalfopristin, doxycycline, efflux pump complex or subunit conferring antibiotic resistance, erythromycin, florfenicol, griseoviridin, lincosamide antibiotic, linezolid, macrolide antibiotic, madumycin II, oleandomycin, oxazol…	170.244, 186.808, 227.254, 162.155, 138.272, 181.03, 177.563, 132.494, 141.739, 182.57, 210.305, 218.009, 176.792, 166.007, 130.954, 132.494, 168.318, 166.007, 122.094, 122.094	LITVSDLSLNLSGRTLYEDVNLKFTPGNCYGVIGANGAGKSTFLKLLEGKIEPTTGNISIDANERMSSLNQDHFAFEEFTVLDTVIQGHKELYQVMKDKDELYSKDDFSDEDGVKAAELESKFAELDGWNAEADASKLLQSLGIPEELHQSKMSELPEAEKVKVLLAQALFGNPDILLLDEPTNGLDVHTVNWLEDFLADYPNIVIVVSHDRHFLNQVCTQMCDVDYGKIQLYMGNYDFWYESSKLASELAANQNAKKEEKIKELQEFIARFSANASKSKQATSRKKQLEKITLDDIRPSSRKYPYVKFEMHRDLGNDLLKVEDVSYSVDGEKILDHVSFIVRPGDKVAFLSRNTLATTALMDIIAGKVKPESGTVTWGQTTAYNYMSRDLNANFNNDD…	MSKATFAIASTNAKEDMKMQYKIINGAVYYDGNMVLENIGIEINDNEKIAIVGRNGCGKTTLLKAIIGEIELEEGTGESEFQVIKTGNPYISYLRQMPFEDESISMVDEVRTVFKTLIDMENKMKQLIDKMENQYDDKIINEYSDISERYMALGGLTYQKEYETMIRSMGFTEADYKKPISEFSGGQRTKIAFIKILLTKPDILLLDEPTNHLDIETIQWLESYLRSYKSTLVIISHDRMFLNRIVDKVYEIEWGETKCYKGNYSAFEEQKRENHIKQQKDYDLQQIEIERITRLIERFRYKPTKAKMVQSKIKLLQRMQILNAPDQYDTKTYMSKFQPRISSSRQVLSASELVIGYDTPLAKVNFNLERGQKLGIVGSNGIGKSTLLKTLMGGVAALS…	gene_1|GeneMark.hmm|540_aa|-|1|1623&117aP2	gnl|BL_ORD_ID|37|hsp_num:0
117xP2	Strict	1e-30	1.0698e-67	optrA	0.314721	ARO:3002830, ARO:3002833, ARO:3003746, ARO:3003036, ARO:3000616, ARO:3002817, ARO:3002832, ARO:3003109, ARO:3003206, ARO:3003749, ARO:3004470, ARO:3003986, ARO:3002828, ARO:3000118, ARO:3003112, ARO:3000251, ARO:3002827, ARO:3002829, ARO:3002819, ARO:3003111	tlrC, vgaALC, msrE, vgaA, msrC, mel, vgaD, vgaE, vgaB, lsaE, msrA, lsaC, TaeA, oleB, optrA, salA, carA, lsaB, srmB, poxtA	protein homolog model	n/a	ABC-F ATP-binding cassette ribosomal protection protein, ATP-binding cassette (ABC) antibiotic efflux pump, antibiotic efflux, antibiotic target protection, chloramphenicol, dalfopristin, doxycycline, efflux pump complex or subunit conferring antibiotic resistance, erythromycin, florfenicol, griseoviridin, lincosamide antibiotic, linezolid, macrolide antibiotic, madumycin II, oleandomycin, oxazol…	170.244, 186.808, 227.254, 162.155, 138.272, 181.03, 177.563, 132.494, 141.739, 182.57, 210.305, 218.009, 176.792, 166.007, 130.954, 132.494, 168.318, 166.007, 122.094, 122.094	LITVSDLSLNLSGRTLYEDVNLKFTPGNCYGVIGANGAGKSTFLKLLEGKIEPTTGNISIDANERMSSLNQDHFAFEEFTVLDTVIQGHKELYQVMKDKDELYSKDDFSDEDGVKAAELESKFAELDGWNAEADASKLLQSLGIPEELHQSKMSELPEAEKVKVLLAQALFGNPDILLLDEPTNGLDVHTVNWLEDFLADYPNIVIVVSHDRHFLNQVCTQMCDVDYGKIQLYMGNYDFWYESSKLASELAANQNAKKEEKIKELQEFIARFSANASKSKQATSRKKQLEKITLDDIRPSSRKYPYVKFEMHRDLGNDLLKVEDVSYSVDGEKILDHVSFIVRPGDKVAFLSRNTLATTALMDIIAGKVKPESGTVTWGQTTAYNYMSRDLNANFNNDD…	MSKATFAIASTNAKEDMKMQYKIINGAVYYDGNMVLENIGIEINDNEKIAIVGRNGCGKTTLLKAIIGEIELEEGTGESEFQVIKTGNPYISYLRQMPFEDESISMVDEVRTVFKTLIDMENKMKQLIDKMENQYDDKIINEYSDISERYMALGGLTYQKEYETMIRSMGFTEADYKKPISEFSGGQRTKIAFIKILLTKPDILLLDEPTNHLDIETIQWLESYLRSYKSTLVIISHDRMFLNRIVDKVYEIEWGETKCYKGNYSAFEEQKRENHIKQQKDYDLQQIEIERITRLIERFRYKPTKAKMVQSKIKLLQRMQILNAPDQYDTKTYMSKFQPRISSSRQVLSASELVIGYDTPLAKVNFNLERGQKLGIVGSNGIGKSTLLKTLMGGVAALS…	gene_65|GeneMark.hmm|540_aa|+|41211|42833&117xP2	gnl|BL_ORD_ID|37|hsp_num:0
117qP1	Strict	1e-30	1.0698e-67	optrA	0.314721	ARO:3002830, ARO:3002833, ARO:3003746, ARO:3003036, ARO:3000616, ARO:3002817, ARO:3002832, ARO:3003109, ARO:3003206, ARO:3003749, ARO:3004470, ARO:3003986, ARO:3002828, ARO:3000118, ARO:3003112, ARO:3000251, ARO:3002827, ARO:3002829, ARO:3002819, ARO:3003111	tlrC, vgaALC, msrE, vgaA, msrC, mel, vgaD, vgaE, vgaB, lsaE, msrA, lsaC, TaeA, oleB, optrA, salA, carA, lsaB, srmB, poxtA	protein homolog model	n/a	ABC-F ATP-binding cassette ribosomal protection protein, ATP-binding cassette (ABC) antibiotic efflux pump, antibiotic efflux, antibiotic target protection, chloramphenicol, dalfopristin, doxycycline, efflux pump complex or subunit conferring antibiotic resistance, erythromycin, florfenicol, griseoviridin, lincosamide antibiotic, linezolid, macrolide antibiotic, madumycin II, oleandomycin, oxazol…	170.244, 186.808, 227.254, 162.155, 138.272, 181.03, 177.563, 132.494, 141.739, 182.57, 210.305, 218.009, 176.792, 166.007, 130.954, 132.494, 168.318, 166.007, 122.094, 122.094	LITVSDLSLNLSGRTLYEDVNLKFTPGNCYGVIGANGAGKSTFLKLLEGKIEPTTGNISIDANERMSSLNQDHFAFEEFTVLDTVIQGHKELYQVMKDKDELYSKDDFSDEDGVKAAELESKFAELDGWNAEADASKLLQSLGIPEELHQSKMSELPEAEKVKVLLAQALFGNPDILLLDEPTNGLDVHTVNWLEDFLADYPNIVIVVSHDRHFLNQVCTQMCDVDYGKIQLYMGNYDFWYESSKLASELAANQNAKKEEKIKELQEFIARFSANASKSKQATSRKKQLEKITLDDIRPSSRKYPYVKFEMHRDLGNDLLKVEDVSYSVDGEKILDHVSFIVRPGDKVAFLSRNTLATTALMDIIAGKVKPESGTVTWGQTTAYNYMSRDLNANFNNDD…	MSKATFAIASTNAKEDMKMQYKIINGAVYYDGNMVLENIGIEINDNEKIAIVGRNGCGKTTLLKAIIGEIELEEGTGESEFQVIKTGNPYISYLRQMPFEDESISMVDEVRTVFKTLIDMENKMKQLIDKMENQYDDKIINEYSDISERYMALGGLTYQKEYETMIRSMGFTEADYKKPISEFSGGQRTKIAFIKILLTKPDILLLDEPTNHLDIETIQWLESYLRSYKSTLVIISHDRMFLNRIVDKVYEIEWGETKCYKGNYSAFEEQKRENHIKQQKDYDLQQIEIERITRLIERFRYKPTKAKMVQSKIKLLQRMQILNAPDQYDTKTYMSKFQPRISSSRQVLSASELVIGYDTPLAKVNFNLERGQKLGIVGSNGIGKSTLLKTLMGGVAALS…	gene_1|GeneMark.hmm|540_aa|-|1|1623&117qP1	gnl|BL_ORD_ID|37|hsp_num:0
117kP2	Strict	1e-30	1.0698e-67	optrA	0.314721	ARO:3002830, ARO:3002833, ARO:3003746, ARO:3003036, ARO:3000616, ARO:3002817, ARO:3002832, ARO:3003109, ARO:3003206, ARO:3003749, ARO:3004470, ARO:3003986, ARO:3002828, ARO:3000118, ARO:3003112, ARO:3000251, ARO:3002827, ARO:3002829, ARO:3002819, ARO:3003111	tlrC, vgaALC, msrE, vgaA, msrC, mel, vgaD, vgaE, vgaB, lsaE, msrA, lsaC, TaeA, oleB, optrA, salA, carA, lsaB, srmB, poxtA	protein homolog model	n/a	ABC-F ATP-binding cassette ribosomal protection protein, ATP-binding cassette (ABC) antibiotic efflux pump, antibiotic efflux, antibiotic target protection, chloramphenicol, dalfopristin, doxycycline, efflux pump complex or subunit conferring antibiotic resistance, erythromycin, florfenicol, griseoviridin, lincosamide antibiotic, linezolid, macrolide antibiotic, madumycin II, oleandomycin, oxazol…	170.244, 186.808, 227.254, 162.155, 138.272, 181.03, 177.563, 132.494, 141.739, 182.57, 210.305, 218.009, 176.792, 166.007, 130.954, 132.494, 168.318, 166.007, 122.094, 122.094	LITVSDLSLNLSGRTLYEDVNLKFTPGNCYGVIGANGAGKSTFLKLLEGKIEPTTGNISIDANERMSSLNQDHFAFEEFTVLDTVIQGHKELYQVMKDKDELYSKDDFSDEDGVKAAELESKFAELDGWNAEADASKLLQSLGIPEELHQSKMSELPEAEKVKVLLAQALFGNPDILLLDEPTNGLDVHTVNWLEDFLADYPNIVIVVSHDRHFLNQVCTQMCDVDYGKIQLYMGNYDFWYESSKLASELAANQNAKKEEKIKELQEFIARFSANASKSKQATSRKKQLEKITLDDIRPSSRKYPYVKFEMHRDLGNDLLKVEDVSYSVDGEKILDHVSFIVRPGDKVAFLSRNTLATTALMDIIAGKVKPESGTVTWGQTTAYNYMSRDLNANFNNDD…	MSKATFAIASTNAKEDMKMQYKIINGAVYYDGNMVLENIGIEINDNEKIAIVGRNGCGKTTLLKAIIGEIELEEGTGESEFQVIKTGNPYISYLRQMPFEDESISMVDEVRTVFKTLIDMENKMKQLIDKMENQYDDKIINEYSDISERYMALGGLTYQKEYETMIRSMGFTEADYKKPISEFSGGQRTKIAFIKILLTKPDILLLDEPTNHLDIETIQWLESYLRSYKSTLVIISHDRMFLNRIVDKVYEIEWGETKCYKGNYSAFEEQKRENHIKQQKDYDLQQIEIERITRLIERFRYKPTKAKMVQSKIKLLQRMQILNAPDQYDTKTYMSKFQPRISSSRQVLSASELVIGYDTPLAKVNFNLERGQKLGIVGSNGIGKSTLLKTLMGGVAALS…	gene_65|GeneMark.hmm|540_aa|+|41211|42833&117kP2	gnl|BL_ORD_ID|37|hsp_num:0
UBA11948P1	Strict	1e-30	4.83908e-68	optrA	0.314721	ARO:3000118, ARO:3002833, ARO:3003746, ARO:3003036, ARO:3003112, ARO:3002817, ARO:3002832, ARO:3003109, ARO:3003206, ARO:3003749, ARO:3004470, ARO:3002830, ARO:3003986, ARO:3002828, ARO:3000616, ARO:3000251, ARO:3002827, ARO:3002829, ARO:3002819, ARO:3003111	tlrC, vgaALC, vgaE, vgaA, msrE, msrC, salA, vgaD, lsaC, vgaB, lsaE, msrA, TaeA, oleB, optrA, mel, carA, lsaB, srmB, poxtA	protein homolog model	n/a	ABC-F ATP-binding cassette ribosomal protection protein, ATP-binding cassette (ABC) antibiotic efflux pump, antibiotic efflux, antibiotic target protection, chloramphenicol, dalfopristin, doxycycline, efflux pump complex or subunit conferring antibiotic resistance, erythromycin, florfenicol, griseoviridin, lincosamide antibiotic, linezolid, macrolide antibiotic, madumycin II, oleandomycin, oxazol…	172.555, 186.422, 228.409, 163.696, 130.954, 183.341, 174.481, 131.724, 141.354, 183.726, 211.075, 169.474, 217.624, 179.104, 128.642, 132.494, 170.244, 165.622, 122.865, 122.479	LITVSDLSLNLSGRTLYEDVNLKFTPGNCYGVIGANGAGKSTFLKLLEGKIEPTTGNISIDANERMSSLNQDHFAFEEFTVLDTVIQGHKELYQVMKDKDELYSKADFSDEDGVKAAELESKFAELDGWNAEADASKLLQSLGIPEELHQSKMSELPEAEKVKVLLAQALFGNPDILLLDEPTNGLDVRTVNWLEDFLADYPNIVIVVSHDRHFLNQVCTQMCDVDYGKIQLYMGNYDFWYESSKLASELAANQNAKKEEKIKELQEFIARFSANASKSKQATSRKKQLEKITLDDIRPSSRKYPYVKFEMHRDLGNDLLKVEDVSYSVDGEKILDHVSFIVRPGDKVAFLSRNTLATTALMDIIAGKVKPESGTVTWGQTTAYNYMSRDLNANFNNDD…	MSKATFAIASTNAKEDMKMQYKIINGAVYYDGNMVLENIGIEINDNEKIAIVGRNGCGKTTLLKAIIGEIELEEGTGESEFQVIKTGNPYISYLRQMPFEDESISMVDEVRTVFKTLIDMENKMKQLIDKMENQYDDKIINEYSDISERYMALGGLTYQKEYETMIRSMGFTEADYKKPISEFSGGQRTKIAFIKILLTKPDILLLDEPTNHLDIETIQWLESYLRSYKSTLVIISHDRMFLNRIVDKVYEIEWGETKCYKGNYSAFEEQKRENHIKQQKDYDLQQIEIERITRLIERFRYKPTKAKMVQSKIKLLQRMQILNAPDQYDTKTYMSKFQPRISSSRQVLSASELVIGYDTPLAKVNFNLERGQKLGIVGSNGIGKSTLLKTLMGGVAALS…	gene_35|GeneMark.hmm|540_aa|+|30557|32179&UBA11948P1	gnl|BL_ORD_ID|37|hsp_num:0
FZJZJ3L4P2	Strict	1e-30	3.69301e-62	patB	0.317829	ARO:3000025	patB	protein homolog model	n/a	ATP-binding cassette (ABC) antibiotic efflux pump, antibiotic efflux, ciprofloxacin, efflux pump complex or subunit conferring antibiotic resistance, fluoroquinolone antibiotic, norfloxacin	201.83	MEELPADVAAFVETHLVDRRNSNAVKWDGLAGEFGRTDLLPMWIADTEFKAPQAVIDALTARIQEGTFGYSIRPQSYYDAFINWEKTRHGVTVQPEWMRFGVGVVKSLYAMVNWLTEPGDPVLIMQPVYYPFMNAIKDLGRKVVSVDLQLTAEGWRIDFDQLEKTLATQNIKAMIFCSPHNPVGRVWTREELERLFAITSHHDVTVVSDEIHGDLEVSGPKFTSALQVAEGPARSRLVVLNAPSKTFNLAALLNSHIIIPDEKLRTAYDDFIKQLHPVDTSLLGQVAGEAAYRHGGAWLDKVLQVVRYNYQQLLTGLKQSAPKATVADLQGTYLAYVDIGAYVAPAKIKSFVEDVCGLAVDYGAWFSPKTATYIRLNLATDPKLVAEAIQRLTEHLAQP…	MGKYDFTSLPNRLGHHTYKWKETETDSEVLPAWIADMDFVVLPEIHQAVQTYADQLVYGYTYASEDLIKEVQKWEATQYGYNFDKEALVFIEGVVPAISTAIQTFTKEGEAVLINTPVYPPFARSVKLNNRRLITNSLVEKDSLFEIDFDQLEKDLVEEEVKLYVLCNPHNPGGRVWEKEVLEKIGQLCQKHGVLLVSDEIHQDLTLFGHKHQSFNTINPAFKNFAIVLSSATKTFNIAGTKNSYAVIENPKLRLAFQKRLLANNQHEISGLGYLATEAAYRYGKDWLEELKQVFEDHINYVVDLFGKETKIKVMKPQGTYLIWLDFSAYDLTDETLQELLRNEAKVILNRGLDFGEEGSLHARINIAMPKSLLQEVCQRIVATFAKC	gene_7|GeneMark.hmm|401_aa|-|5953|7158&FZJZJ3L4P2	gnl|BL_ORD_ID|1960|hsp_num:0
FZJTZ24M5P1	Strict	1e-30	3.44125e-94	tetT	0.318681	ARO:3000195, ARO:3000191, ARO:3000193, ARO:3000186, ARO:3004442, ARO:3000556, ARO:3000192, ARO:3002891, ARO:3003735, ARO:3003735, ARO:3003735, ARO:3000196, ARO:3000190, ARO:3000194, ARO:3000197	tetB(P), tetQ, Staphylococcus aureus fusA with mutation conferring resistance to fusidic acid, tet44, tetT, tetW, tet32, tet36, tet(W/N/W), tetO, otr(A), tetM, tetS	protein variant model, protein homolog model	n/a, n/a, n/a, n/a, n/a, n/a, n/a, n/a, R464L, H457Q, V90A, n/a, n/a, n/a, n/a	antibiotic resistant fusA, antibiotic target alteration, antibiotic target protection, chlortetracycline, demeclocycline, doxycycline, fusidic acid, minocycline, oxytetracycline, tetracycline, tetracycline antibiotic, tetracycline-resistant ribosomal protection protein	288.886, 275.789, 300.827, 235.728, 244.973, 267.314, 235.728, 201.06, 228.794, 228.794, 228.794, 263.462, 247.669, 237.269, 286.96	LSKQITIGMIAHVDAGKTTLSEALLYQTGIIRRLGRVDNGDAFLDSDQLEKRRGITIFSHQAKLEYDDLSITLLDTPGHVDFAAQTEQALRVLDYAVLVISATDGIKGYTRTLWQLLAENRVPTFIFVNKMDADTADGQAVLSQLQTELSPGCFALTDFNGELKSFDHEELAMQDDDALLEYLDQGRLSGERIRQMIQQRQLFPCCFGSALKLQGIDALLASLAQWTQPREFPSEFAARVFKISHDERGERLTWVRVMGGSLKAKTAILPDQKANQLRVYNGSKFTIVNQVASGATCAIAGPTTTYPGQGLGKLKDDTQTLMQPVLSYAVDPKENDVHQCLKAMQTLADEDPLLHVVWNEQLQEIRVQIMGTVQLEIMQQLLLERFDIDVDFIKGGILY…	MKIINIGILAHVDAGKTTVTEGLLYKSGAINKIGRVDNATTTTDSMELERDRGITIRASTVSFNYNDTKVNIIDTPGHMDFIAEVERTLKVLDGAILVISAKEGIQVQTKVIFNTLVKLNIPTLIFVNKIDRKGVCLDEIYTQIQEKLTSNLAIMQSVKIKDKGDFELTNVRDDKVIQSQIIEKLLDINDYLAEKYINGDVIAEKEYNDVFLDEINNCNLYPVFHGSALKNIGIDELLFAITKYLPTKSYNTEDLLSAYVYKIDRDEKSRKMTFLRVFSGNIRTRQDVYINGTEETFKIKSLESIMNGEIVKVGQVNSGDIAIISNANSLKIGDYIGKKYDGILDIKIAQPALRASIKPCDLSKRSKLIEALFELTEEDPFLDCEINGDTGEIILRLFG…	gene_76|GeneMark.hmm|651_aa|+|48676|50631&FZJTZ24M5P1	gnl|BL_ORD_ID|1604|hsp_num:0
QJSWX306M13P1	Strict	1e-30	5.13668e-39	baeS	0.319298	ARO:3000829, ARO:3003067	smeS, baeS	protein homolog model	n/a	aminocoumarin antibiotic, aminoglycoside antibiotic, antibiotic efflux, cephalosporin, cephamycin, efflux pump complex or subunit conferring antibiotic resistance, novobiocin, penam, protein(s) and two-component regulatory system modulating antibiotic efflux, resistance-nodulation-cell division (RND) antibiotic efflux pump	143.665, 138.658	MLGFLLVIITSIVIIGSSTIHFATIQAYSQSYSRLEGYGTSIGKLALAKDNPRHELDAKFLKNLQVVMEGEDVNLRIFNNKNRQVYPETTMNWALPQKLFKQLKNGKTIRIRNDHEDGRVTSFSNKDAYTSVIVPWRSNGKLVGVIWIGSRVQNVEQMIVREKHNLITALLSSLVIGGLISFILSYYISRKIKLLSSATKKVAQGDFNVHLKHKDTDEIDDLARNFNIMVNALKESNDEIKAQEKRREQFMADAAHEMRTPLTTINGLLEGFEYDAIPEEAKPKSIALMHSETKRLIRLVNENLDYEKIRNNKISLIQSRFNATEVLTNLLTQMKQKAIQKNDKLILDCPSEVEVYADKDRFTQIMVNLVQNALQFTENGKIKISAWRIKHGAQFEIAD…	MKFWRPGITGKLFLAIFATCIVLLISMHWAVRISFERGFIDYIKHGNEQRLQLLSDALGEQYAQHGNWRFLRNNDRFVFQILRSFEHDNSEDKPGPGMPPHGWRTQFWVVDQNNKVLVGPRAPIPPDGTRRPILVNGAEVGAVIASPVERLTRNTDINFDKQQRQTSWLIVALATLLAALATFLLARGLLAPVKRLVDGTHKLAAGDFTTRVTPTSEDELGKLAQDFNQLASTLEKNQQMRRDFMADISHELRTPLAVLRGELEAIQDGVRKFTPETVASLQAEVGTLTKLVDDLHQLSMSDEGALAYQKAPVDLIPLLEVAGGAFRERFASRGLKLQFSLPDSITVFGDRDRLMQLFNNLLENSLRYTDSGGSLQISAGQRDKTVRLTFADSAPGVSD…	gene_66|GeneMark.hmm|476_aa|+|43719|45149&QJSWX306M13P1	gnl|BL_ORD_ID|2250|hsp_num:0
224_1P2	Strict	1e-30	5.16852e-39	baeS	0.319298	ARO:3000829, ARO:3003067	smeS, baeS	protein homolog model	n/a	aminocoumarin antibiotic, aminoglycoside antibiotic, antibiotic efflux, cephalosporin, cephamycin, efflux pump complex or subunit conferring antibiotic resistance, novobiocin, penam, protein(s) and two-component regulatory system modulating antibiotic efflux, resistance-nodulation-cell division (RND) antibiotic efflux pump	144.05, 139.043	LKLFYQEMLGFLLVIITSIVIIGSSTIHFATIQAYSQSYSRLEGYGTSIGKLALAKDNPRHELDAKFLKNLQVVMEGEDVNLRIFNNKNRQVYPETTMNWALPQKLFKQLKNGKTIRIRNDHEDGRVTSFSNKDAYTSVIVPWRSNGKLVGVIWIGSRVQNVEQMIVREKHNLITALLSSLVIGGLISFILSYYISRKIKLLSSATKKVAQGDFNVHLKHKDTDEIDDLARNFNIMVNALKESNDEIKAQEKRREQFMADAAHEMRTPLTTINGLLEGFEYDAIPEEAKPKSIALMHSETKRLIRLVNENLDYEKIRNNKISLIQSRFNATEVLTNLLTQMKQKAIQKNDKLILDCPSEVEVYADKDRFTQIMVNLVQNALQFTENGKIKISAWRIKHG…	MKFWRPGITGKLFLAIFATCIVLLISMHWAVRISFERGFIDYIKHGNEQRLQLLSDALGEQYAQHGNWRFLRNNDRFVFQILRSFEHDNSEDKPGPGMPPHGWRTQFWVVDQNNKVLVGPRAPIPPDGTRRPILVNGAEVGAVIASPVERLTRNTDINFDKQQRQTSWLIVALATLLAALATFLLARGLLAPVKRLVDGTHKLAAGDFTTRVTPTSEDELGKLAQDFNQLASTLEKNQQMRRDFMADISHELRTPLAVLRGELEAIQDGVRKFTPETVASLQAEVGTLTKLVDDLHQLSMSDEGALAYQKAPVDLIPLLEVAGGAFRERFASRGLKLQFSLPDSITVFGDRDRLMQLFNNLLENSLRYTDSGGSLQISAGQRDKTVRLTFADSAPGVSD…	gene_91|GeneMark.hmm|483_aa|+|57889|59340&224_1P2	gnl|BL_ORD_ID|2250|hsp_num:0
QJSWX107L6P1	Strict	1e-30	5.13668e-39	baeS	0.319298	ARO:3000829, ARO:3003067	smeS, baeS	protein homolog model	n/a	aminocoumarin antibiotic, aminoglycoside antibiotic, antibiotic efflux, cephalosporin, cephamycin, efflux pump complex or subunit conferring antibiotic resistance, novobiocin, penam, protein(s) and two-component regulatory system modulating antibiotic efflux, resistance-nodulation-cell division (RND) antibiotic efflux pump	143.665, 138.658	MLGFLLVIITSIVIIGSSTIHFATIQAYSQSYSRLEGYGTSIGKLALAKDNPRHELDAKFLKNLQVVMEGEDVNLRIFNNKNRQVYPETTMNWALPQKLFKQLKNGKTIRIRNDHEDGRVTSFSNKDAYTSVIVPWRSNGKLVGVIWIGSRVQNVEQMIVREKHNLITALLSSLVIGGLISFILSYYISRKIKLLSSATKKVAQGDFNVHLKHKDTDEIDDLARNFNIMVNALKESNDEIKAQEKRREQFMADAAHEMRTPLTTINGLLEGFEYDAIPEEAKPKSIALMHSETKRLIRLVNENLDYEKIRNNKISLIQSRFNATEVLTNLLTQMKQKAIQKNDKLILDCPSEVEVYADKDRFTQIMVNLVQNALQFTENGKIKISAWRIKHGAQFEIAD…	MKFWRPGITGKLFLAIFATCIVLLISMHWAVRISFERGFIDYIKHGNEQRLQLLSDALGEQYAQHGNWRFLRNNDRFVFQILRSFEHDNSEDKPGPGMPPHGWRTQFWVVDQNNKVLVGPRAPIPPDGTRRPILVNGAEVGAVIASPVERLTRNTDINFDKQQRQTSWLIVALATLLAALATFLLARGLLAPVKRLVDGTHKLAAGDFTTRVTPTSEDELGKLAQDFNQLASTLEKNQQMRRDFMADISHELRTPLAVLRGELEAIQDGVRKFTPETVASLQAEVGTLTKLVDDLHQLSMSDEGALAYQKAPVDLIPLLEVAGGAFRERFASRGLKLQFSLPDSITVFGDRDRLMQLFNNLLENSLRYTDSGGSLQISAGQRDKTVRLTFADSAPGVSD…	gene_66|GeneMark.hmm|476_aa|+|43719|45149&QJSWX107L6P1	gnl|BL_ORD_ID|2250|hsp_num:0
HFC8P8	Strict	1e-30	8.03893e-34	macB	0.32	ARO:3000535	macB	protein homolog model	n/a	ATP-binding cassette (ABC) antibiotic efflux pump, antibiotic efflux, efflux pump complex or subunit conferring antibiotic resistance, erythromycin, macrolide antibiotic	124.79	MAEQILQVEHLEKYYQKKHVLHDINFHVDKGEVVTLLGPSGSGKSTLIRCLNGLEEYRQGTITFEGKQINPTEKNWQQIRQKIGMVFQSYDLFPNLTVMDNILLGPTKVQKQDKFAAKKEGLELLERVGLEDYANAYPRQLSGGQKQRVAIVRALALHPDFMLFDEVTASLDPEMVRGILNIIQDLADVDHMTMIVVTHEMNFAQQIADRVIFLEDGHILEQTPSKQFFSAPQTKRAQAFLDSMDF	MSLIECKNINRYFGSGENRVHILKDISLSIEKGDFVAIIGQSGSGKSTLMNILGCLDTAGSGSYRIDGIETAKMQPDELAALRRERFGFIFQRYNLLSSLTARDNVALPAVYMGMGGKERSARADKLLQDLGLASKEGNKPGELSGGQQQRVSIARALMNGGEIIFADEPTGALDTASGKNVMEIIRRLHEAGHTVIMVTHDPGIAANANRVIEIRDGEIISDTSKNPEIPASNVGRIQEKASWSFYYDQFVEAFRMSVQAVLAHKMRSLLTMLGIIIGIASVVSVVALGNGSQKKILEDISSMGTNTISIFPGRGFGDRRSGKIKTLTIDDAKIIAKQSYVASATPMTSSGGTLTYRNTDLTASLYGVGEQYFDVRGLKLETGRLFDENDVKEDAQVV…	gene_22|GeneMark.hmm|246_aa|+|18561|19301&HFC8P8	gnl|BL_ORD_ID|1187|hsp_num:0
FXJWS3_M4P1	Strict	1e-30	4.19669e-53	tcr3	0.320988	ARO:3003955, ARO:3003962, ARO:3002892, ARO:3000254, ARO:3000074, ARO:3002893	emrY, efpA, farB, otr(B), emrB, tcr3	protein homolog model	n/a	antibacterial free fatty acids, antibiotic efflux, efflux pump complex or subunit conferring antibiotic resistance, fluoroquinolone antibiotic, isoniazid, linoleic acid, major facilitator superfamily (MFS) antibiotic efflux pump, nalidixic acid, oleic acid, palmitic acid, rifampin, rifamycin antibiotic, tetracycline, tetracycline antibiotic	125.946, 137.887, 149.828, 134.42, 141.354, 183.726	MKQRKTNVAVVTAAIFMGTFMTAIEGTIVSTAMPTIIGSLHGVHLMNWVFSIFLLTNAMATPIYGKLSDKIGRKPVFLIGLTVFVIGSLLSGLSQSMVMLIVFRAIQGVGAGAIMPVTFTIIADIYPFEKRAKMLGFNGSMWGIASVIAPLLGGFIVDQLSWHWIFFINVPLGLITFGLVWFFLQEDRRQVRQPLDMRGTVWLLVALLALMYGFQTLAEPNAIWQLAGMALIAVVGFWRFWQAERRAVDPIIDLKLFENRTFIIHNLIAALISGFVIGFEVYMPMWIQGILGMDASLGGFAVTPSSLMWVVGSFFAGKLLGRFQPKPILTGAMFWLLGGSLVLALVPQSTPYFVFLLVAGCLGLGFGLVITITTVTAQAVVSPDQVGVATSFNTLSRTL…	MGMANATSQTGEAVADEAGGPAGFTHRQIITALSGLLLAVLLAALDQTIVSTALRTIGDQLHGQTVQAWVITGYLVSSTIAMPFYGKLSDIYGRKPLYLAAIAVFIVGSAACAMANSMETLAIARVLQGFGGAGLMSLPTAVIADLAPVRERGRYFSYLMMAWVAASVLGPLVGGLFAGAGEILGVTGWRWAFLINVPLGLVALLSVRKALNLPHRRVDHPIDFRGALTLALCLVPLLIVAEEGLDWGWGSARSLTLFAVSLIGLVLFVLAERARGLEAMVPLRLFRRGGITMATAVNFTIGVGIFGTVSTLPLFLQLVQGRSATVAGLVIIPVMTGAIVSQTICAKIIKKWNRYKKPAIVGLGSMAGALLSLSAAGADTPLAVIVVIAAWLGFGIGLS…	gene_4|GeneMark.hmm|497_aa|-|1743|3236&FXJWS3_M4P1	gnl|BL_ORD_ID|2043|hsp_num:0
TMW1_2111P3	Strict	1e-30	1.01788e-38	PmrF	0.320988	ARO:3003578	PmrF	protein homolog model	n/a	antibiotic target alteration, peptide antibiotic, pmr phosphoethanolamine transferase	134.035	MATSKLTIVVPAYNEEEVLTSSVQKLLAVEDQIAAQTVLGQRADILIVDDGSMDHTWDIIEKLHAMNSRVRGLRFSRNFGHQSALIAGMSEAVKTADMIVTIDADLQDDPDKIGDMVDAYADGADIVYGVRNNRETDSWFKRTTAQGYYKTLKLLGVELVPNHADFRLMSKRAVETFLQYPERNIFIRGLIPKLGFKTAEVFYKRTPRMAGESKYPLKKMLAFAWDGITSLTIAPVRLILILGTLSCLLAVAWWFTPLS	MFEIHPVKKVSVVIPVYNEQESLPELIRRTTTACESLGKEYEILLIDDGSSDNSAHMLVEASQAENSHIVSILLNRNYGQHSAIMAGFSHVTGDLIITLDADLQNPPEEIPRLVAKADEGYDVVGTVRQNRQDSWFRKTASKMINRLIQRTTGKAMGDYGCMLRAYRRHIVDAMLHCHERSTFIPILANIFARRAIEIPVHHAEREFGESKYSFMRLINLMYDLVTCLTTTPLRMLSLLGSIIAIGGFSIAVLLVILRLTFGPQWAAEGVFMLFAVLFTFIGAQFIGMGLLGEYIGRIYTDVRARPRYFVQQVIRPSSKENE	gene_9|GeneMark.hmm|259_aa|-|5146|5925&TMW1_2111P3	gnl|BL_ORD_ID|1952|hsp_num:0
FAHWH26_L1P1	Strict	1e-30	4.19669e-53	tcr3	0.320988	ARO:3003955, ARO:3003962, ARO:3002892, ARO:3000254, ARO:3000074, ARO:3002893	emrY, efpA, farB, otr(B), emrB, tcr3	protein homolog model	n/a	antibacterial free fatty acids, antibiotic efflux, efflux pump complex or subunit conferring antibiotic resistance, fluoroquinolone antibiotic, isoniazid, linoleic acid, major facilitator superfamily (MFS) antibiotic efflux pump, nalidixic acid, oleic acid, palmitic acid, rifampin, rifamycin antibiotic, tetracycline, tetracycline antibiotic	125.946, 137.887, 149.828, 134.42, 141.354, 183.726	MKQRKTNVAVVTAAIFMGTFMTAIEGTIVSTAMPTIIGSLHGVHLMNWVFSIFLLTNAMATPIYGKLSDKIGRKPVFLIGLTVFVIGSLLSGLSQSMVMLIVFRAIQGVGAGAIMPVTFTIIADIYPFEKRAKMLGFNGSMWGIASVIAPLLGGFIVDQLSWHWIFFINVPLGLITFGLVWFFLQEDRRQVRQPLDMRGTVWLLVALLALMYGFQTLAEPNAIWQLAGMALIAVVGFWRFWQAERRAVDPIIDLKLFENRTFIIHNLIAALISGFVIGFEVYMPMWIQGILGMDASLGGFAVTPSSLMWVVGSFFAGKLLGRFQPKPILTGAMFWLLGGSLVLALVPQSTPYFVFLLVAGCLGLGFGLVITITTVTAQAVVSPDQVGVATSFNTLSRTL…	MGMANATSQTGEAVADEAGGPAGFTHRQIITALSGLLLAVLLAALDQTIVSTALRTIGDQLHGQTVQAWVITGYLVSSTIAMPFYGKLSDIYGRKPLYLAAIAVFIVGSAACAMANSMETLAIARVLQGFGGAGLMSLPTAVIADLAPVRERGRYFSYLMMAWVAASVLGPLVGGLFAGAGEILGVTGWRWAFLINVPLGLVALLSVRKALNLPHRRVDHPIDFRGALTLALCLVPLLIVAEEGLDWGWGSARSLTLFAVSLIGLVLFVLAERARGLEAMVPLRLFRRGGITMATAVNFTIGVGIFGTVSTLPLFLQLVQGRSATVAGLVIIPVMTGAIVSQTICAKIIKKWNRYKKPAIVGLGSMAGALLSLSAAGADTPLAVIVVIAAWLGFGIGLS…	gene_4|GeneMark.hmm|497_aa|-|1743|3236&FAHWH26_L1P1	gnl|BL_ORD_ID|2043|hsp_num:0
JCM8130P4	Strict	1e-30	2.72752e-53	tcr3	0.320988	ARO:3002892, ARO:3000074, ARO:3002893, ARO:3000254, ARO:3003962	emrY, emrB, tcr3, otr(B), farB	protein homolog model	n/a	antibacterial free fatty acids, antibiotic efflux, efflux pump complex or subunit conferring antibiotic resistance, fluoroquinolone antibiotic, linoleic acid, major facilitator superfamily (MFS) antibiotic efflux pump, nalidixic acid, oleic acid, palmitic acid, tetracycline, tetracycline antibiotic	149.058, 142.124, 184.111, 137.117, 136.346	MKQRKTNVALVTAAIFIGTFMTAIEGTIVSTAMPTIIGSLHGVHLMNWVFSIFLLTNAMATPIYGKLSDKIGRKPVFLIGLTIFVIGSLLSGLSQSMEMLIIFRAIQGIGAGAIMPVTFTIIADIYPFEKRAKMLGFNGSMWGIASVIAPLLGGFIVDQLSWHWIFFINVPLGIFTFGLVWFFLQEDRRSVRQPLDMRGTVWLLVALLAMMYGFQTLAEPNGIWQLVAMAIVATLGFWRFWQAERRAVDPIIDLKLFENRTFVIHNLIAALISGFVIGFEVYMPMWIQGIRGMDASLGGFAVTPSSLMWVVGSFVAGKLLGRFQPKPILTGAMIWLLGGSLVLALVPQSTPYFVFLLVAGALGFGFGLVITITTVTAQAVVVPDQVGVATSFNTLSRTL…	MGMANATSQTGEAVADEAGGPAGFTHRQIITALSGLLLAVLLAALDQTIVSTALRTIGDQLHGQTVQAWVITGYLVSSTIAMPFYGKLSDIYGRKPLYLAAIAVFIVGSAACAMANSMETLAIARVLQGFGGAGLMSLPTAVIADLAPVRERGRYFSYLMMAWVAASVLGPLVGGLFAGAGEILGVTGWRWAFLINVPLGLVALLSVRKALNLPHRRVDHPIDFRGALTLALCLVPLLIVAEEGLDWGWGSARSLTLFAVSLIGLVLFVLAERARGLEAMVPLRLFRRGGITMATAVNFTIGVGIFGTVSTLPLFLQLVQGRSATVAGLVIIPVMTGAIVSQTICAKIIKKWNRYKKPAIVGLGSMAGALLSLSAAGADTPLAVIVVIAAWLGFGIGLS…	gene_64|GeneMark.hmm|497_aa|+|44414|45907&JCM8130P4	gnl|BL_ORD_ID|2043|hsp_num:0
FXJWS28L1P3	Strict	1e-30	1.58313e-53	tcr3	0.320988	ARO:3003962, ARO:3002892, ARO:3000179, ARO:3000254, ARO:3002893, ARO:3000074	emrY, farB, otr(B), tet(L), emrB, tcr3	protein homolog model	n/a	antibacterial free fatty acids, antibiotic efflux, efflux pump complex or subunit conferring antibiotic resistance, fluoroquinolone antibiotic, linoleic acid, major facilitator superfamily (MFS) antibiotic efflux pump, nalidixic acid, oleic acid, palmitic acid, tetracycline, tetracycline antibiotic	135.961, 149.058, 120.939, 137.117, 184.882, 142.124	MKQRKTNVALVTAAIFIGTFMTAIEGTIVSTAMPTIIGSLHGVHLMNWVFSIFLLTNAMATPIYGKLSDKIGRKPVFLIGLTIFVIGSLLSGLSQSMEMLIIFRAIQGIGAGAIMPVTFTIIADIYPFEKRAKMLGFNGSMWGIASVIAPLLGGFIVDQLSWHWIFFINVPLGIFTFGLVWFFLQEDRRSVRQPLDMRGTVWLLVALLAMMYGFQTLAEPNGIWQLVAMAIVATLGFWRFWQAERRAVDPIIDLKLFENRTFVIHNLIAALISGFVIGFEVYMPMWIQGIRGMDASLGGFAVTPSSLMWVVGSFVAGKLLGRFQPKPILTGAMIWLLGGSLVLALVPQSTPYFVFLLVAGALGFGFGLVITITTVTAQAVVAPDQVGVATSFNTLSRTL…	MGMANATSQTGEAVADEAGGPAGFTHRQIITALSGLLLAVLLAALDQTIVSTALRTIGDQLHGQTVQAWVITGYLVSSTIAMPFYGKLSDIYGRKPLYLAAIAVFIVGSAACAMANSMETLAIARVLQGFGGAGLMSLPTAVIADLAPVRERGRYFSYLMMAWVAASVLGPLVGGLFAGAGEILGVTGWRWAFLINVPLGLVALLSVRKALNLPHRRVDHPIDFRGALTLALCLVPLLIVAEEGLDWGWGSARSLTLFAVSLIGLVLFVLAERARGLEAMVPLRLFRRGGITMATAVNFTIGVGIFGTVSTLPLFLQLVQGRSATVAGLVIIPVMTGAIVSQTICAKIIKKWNRYKKPAIVGLGSMAGALLSLSAAGADTPLAVIVVIAAWLGFGIGLS…	gene_36|GeneMark.hmm|497_aa|+|28882|30375&FXJWS28L1P3	gnl|BL_ORD_ID|2043|hsp_num:0
FHeNJZ7L1P2	Strict	1e-30	4.74638e-53	tcr3	0.320988	ARO:3003955, ARO:3003962, ARO:3002892, ARO:3000254, ARO:3000074, ARO:3002893	emrY, efpA, farB, otr(B), emrB, tcr3	protein homolog model	n/a	antibacterial free fatty acids, antibiotic efflux, efflux pump complex or subunit conferring antibiotic resistance, fluoroquinolone antibiotic, isoniazid, linoleic acid, major facilitator superfamily (MFS) antibiotic efflux pump, nalidixic acid, oleic acid, palmitic acid, rifampin, rifamycin antibiotic, tetracycline, tetracycline antibiotic	126.331, 137.502, 149.828, 134.035, 140.969, 183.726	MKQRKTNVAVVTAAIFMGTFMTAIEGTIVSTAMPTIIGSLHGVHLMNWVFSIFLLTNAMATPIYGKLSDKIGRKPVFLIGLTVFVIGSLLSGLSQSMVMLIVFRAIQGVGAGAIMPVTFTIVADIYPFEKRAKMLGFNGSMWGIASVIAPLLGGFIVDQLSWHWIFFINVPLGLITFGLVWFFLQEDRRQVRQPLDMRGTVWLLVALLALMYGFQTLAEPNAIWQLAGMALIAVVGFWRFWQAERRAVDPIIDLKLFENRTFIIHNLIAALISGFVIGFEVYMPMWIQGILGMDASLGGFAVTPSSLMWVVGSFFAGKLLGRFQPKPILTGAMFWLLGGSLVLALVPQSTPYFVFLLVAGCLGLGFGLVITITTVTAQAVVSPDQVGVATSFNTLSRTL…	MGMANATSQTGEAVADEAGGPAGFTHRQIITALSGLLLAVLLAALDQTIVSTALRTIGDQLHGQTVQAWVITGYLVSSTIAMPFYGKLSDIYGRKPLYLAAIAVFIVGSAACAMANSMETLAIARVLQGFGGAGLMSLPTAVIADLAPVRERGRYFSYLMMAWVAASVLGPLVGGLFAGAGEILGVTGWRWAFLINVPLGLVALLSVRKALNLPHRRVDHPIDFRGALTLALCLVPLLIVAEEGLDWGWGSARSLTLFAVSLIGLVLFVLAERARGLEAMVPLRLFRRGGITMATAVNFTIGVGIFGTVSTLPLFLQLVQGRSATVAGLVIIPVMTGAIVSQTICAKIIKKWNRYKKPAIVGLGSMAGALLSLSAAGADTPLAVIVVIAAWLGFGIGLS…	gene_66|GeneMark.hmm|497_aa|+|44563|46056&FHeNJZ7L1P2	gnl|BL_ORD_ID|2043|hsp_num:0
FJSWX28L2P1	Strict	1e-30	4.19669e-53	tcr3	0.320988	ARO:3003955, ARO:3003962, ARO:3002892, ARO:3000254, ARO:3000074, ARO:3002893	emrY, efpA, farB, otr(B), emrB, tcr3	protein homolog model	n/a	antibacterial free fatty acids, antibiotic efflux, efflux pump complex or subunit conferring antibiotic resistance, fluoroquinolone antibiotic, isoniazid, linoleic acid, major facilitator superfamily (MFS) antibiotic efflux pump, nalidixic acid, oleic acid, palmitic acid, rifampin, rifamycin antibiotic, tetracycline, tetracycline antibiotic	125.946, 137.887, 149.828, 134.42, 141.354, 183.726	MKQRKTNVAVVTAAIFMGTFMTAIEGTIVSTAMPTIIGSLHGVHLMNWVFSIFLLTNAMATPIYGKLSDKIGRKPVFLIGLTVFVIGSLLSGLSQSMVMLIVFRAIQGVGAGAIMPVTFTIIADIYPFEKRAKMLGFNGSMWGIASVIAPLLGGFIVDQLSWHWIFFINVPLGLITFGLVWFFLQEDRRQVRQPLDMRGTVWLLVALLALMYGFQTLAEPNAIWQLAGMALIAVVGFWRFWQAERRAVDPIIDLKLFENRTFIIHNLIAALISGFVIGFEVYMPMWIQGILGMDASLGGFAVTPSSLMWVVGSFFAGKLLGRFQPKPILTGAMFWLLGGSLVLALVPQSTPYFVFLLVAGCLGLGFGLVITITTVTAQAVVSPDQVGVATSFNTLSRTL…	MGMANATSQTGEAVADEAGGPAGFTHRQIITALSGLLLAVLLAALDQTIVSTALRTIGDQLHGQTVQAWVITGYLVSSTIAMPFYGKLSDIYGRKPLYLAAIAVFIVGSAACAMANSMETLAIARVLQGFGGAGLMSLPTAVIADLAPVRERGRYFSYLMMAWVAASVLGPLVGGLFAGAGEILGVTGWRWAFLINVPLGLVALLSVRKALNLPHRRVDHPIDFRGALTLALCLVPLLIVAEEGLDWGWGSARSLTLFAVSLIGLVLFVLAERARGLEAMVPLRLFRRGGITMATAVNFTIGVGIFGTVSTLPLFLQLVQGRSATVAGLVIIPVMTGAIVSQTICAKIIKKWNRYKKPAIVGLGSMAGALLSLSAAGADTPLAVIVVIAAWLGFGIGLS…	gene_4|GeneMark.hmm|497_aa|-|1743|3236&FJSWX28L2P1	gnl|BL_ORD_ID|2043|hsp_num:0
PenP1	Strict	1e-30	2.46151e-53	tcr3	0.320988	ARO:3003955, ARO:3003962, ARO:3002892, ARO:3000254, ARO:3000074, ARO:3002893	emrY, efpA, farB, otr(B), emrB, tcr3	protein homolog model	n/a	antibacterial free fatty acids, antibiotic efflux, efflux pump complex or subunit conferring antibiotic resistance, fluoroquinolone antibiotic, isoniazid, linoleic acid, major facilitator superfamily (MFS) antibiotic efflux pump, nalidixic acid, oleic acid, palmitic acid, rifampin, rifamycin antibiotic, tetracycline, tetracycline antibiotic	125.946, 137.887, 149.828, 134.42, 141.354, 184.496	MKQRKTNVAVVTAAIFMGTFMTAIEGTIVSTAMPTIIGSLHGVHLMNWVFSIFLLTNAMATPIYGKLSDKIGRKPVFLIGLTVFVIGSLLSGLSQSMVMLIVFRAIQGVGAGAIMPVTFTIIADIYPFEKRAKMLGFNGSMWGIASVIAPLLGGFIVDQLSWHWIFFINVPLGLITFGLVWFFLQEDRRQVRQPLDMRGTVWLLVALLALMYGFQTLAEPNAIWQLAGMALIAVVGFWRFWQAERRAVDPIIDLKLFENRTFIIHNLIAALISGFVIGFEVYMPMWIQGILGMDASLGGFAVTPSSLMWVVGSFFAGKLLGRFQPKPILTGAMFWLLGGSLVLALVPQSTPYFVFLLVAGCLGLGFGLVITITTVTAQAVVSPDQVGVATSFNTLSRTL…	MGMANATSQTGEAVADEAGGPAGFTHRQIITALSGLLLAVLLAALDQTIVSTALRTIGDQLHGQTVQAWVITGYLVSSTIAMPFYGKLSDIYGRKPLYLAAIAVFIVGSAACAMANSMETLAIARVLQGFGGAGLMSLPTAVIADLAPVRERGRYFSYLMMAWVAASVLGPLVGGLFAGAGEILGVTGWRWAFLINVPLGLVALLSVRKALNLPHRRVDHPIDFRGALTLALCLVPLLIVAEEGLDWGWGSARSLTLFAVSLIGLVLFVLAERARGLEAMVPLRLFRRGGITMATAVNFTIGVGIFGTVSTLPLFLQLVQGRSATVAGLVIIPVMTGAIVSQTICAKIIKKWNRYKKPAIVGLGSMAGALLSLSAAGADTPLAVIVVIAAWLGFGIGLS…	gene_7|GeneMark.hmm|497_aa|-|8109|9602&PenP1	gnl|BL_ORD_ID|2043|hsp_num:0
FBJSY31L2P2	Strict	1e-30	4.74638e-53	tcr3	0.320988	ARO:3003955, ARO:3003962, ARO:3002892, ARO:3000254, ARO:3000074, ARO:3002893	emrY, efpA, farB, otr(B), emrB, tcr3	protein homolog model	n/a	antibacterial free fatty acids, antibiotic efflux, efflux pump complex or subunit conferring antibiotic resistance, fluoroquinolone antibiotic, isoniazid, linoleic acid, major facilitator superfamily (MFS) antibiotic efflux pump, nalidixic acid, oleic acid, palmitic acid, rifampin, rifamycin antibiotic, tetracycline, tetracycline antibiotic	126.331, 137.502, 149.828, 134.035, 140.969, 183.726	MKQRKTNVAVVTAAIFMGTFMTAIEGTIVSTAMPTIIGSLHGVHLMNWVFSIFLLTNAMATPIYGKLSDKIGRKPVFLIGLTVFVIGSLLSGLSQSMVMLIVFRAIQGVGAGAIMPVTFTIVADIYPFEKRAKMLGFNGSMWGIASVIAPLLGGFIVDQLSWHWIFFINVPLGLITFGLVWFFLQEDRRQVRQPLDMRGTVWLLVALLALMYGFQTLAEPNAIWQLAGMALIAVVGFWRFWQAERRAVDPIIDLKLFENRTFIIHNLIAALISGFVIGFEVYMPMWIQGILGMDASLGGFAVTPSSLMWVVGSFFAGKLLGRFQPKPILTGAMFWLLGGSLVLALVPQSTPYFVFLLVAGCLGLGFGLVITITTVTAQAVVSPDQVGVATSFNTLSRTL…	MGMANATSQTGEAVADEAGGPAGFTHRQIITALSGLLLAVLLAALDQTIVSTALRTIGDQLHGQTVQAWVITGYLVSSTIAMPFYGKLSDIYGRKPLYLAAIAVFIVGSAACAMANSMETLAIARVLQGFGGAGLMSLPTAVIADLAPVRERGRYFSYLMMAWVAASVLGPLVGGLFAGAGEILGVTGWRWAFLINVPLGLVALLSVRKALNLPHRRVDHPIDFRGALTLALCLVPLLIVAEEGLDWGWGSARSLTLFAVSLIGLVLFVLAERARGLEAMVPLRLFRRGGITMATAVNFTIGVGIFGTVSTLPLFLQLVQGRSATVAGLVIIPVMTGAIVSQTICAKIIKKWNRYKKPAIVGLGSMAGALLSLSAAGADTPLAVIVVIAAWLGFGIGLS…	gene_67|GeneMark.hmm|497_aa|+|44599|46092&FBJSY31L2P2	gnl|BL_ORD_ID|2043|hsp_num:0
FSCYA1_L2P1	Strict	1e-30	4.19669e-53	tcr3	0.320988	ARO:3003955, ARO:3003962, ARO:3002892, ARO:3000254, ARO:3000074, ARO:3002893	emrY, efpA, farB, otr(B), emrB, tcr3	protein homolog model	n/a	antibacterial free fatty acids, antibiotic efflux, efflux pump complex or subunit conferring antibiotic resistance, fluoroquinolone antibiotic, isoniazid, linoleic acid, major facilitator superfamily (MFS) antibiotic efflux pump, nalidixic acid, oleic acid, palmitic acid, rifampin, rifamycin antibiotic, tetracycline, tetracycline antibiotic	125.946, 137.887, 149.828, 134.42, 141.354, 183.726	MKQRKTNVAVVTAAIFMGTFMTAIEGTIVSTAMPTIIGSLHGVHLMNWVFSIFLLTNAMATPIYGKLSDKIGRKPVFLIGLTVFVIGSLLSGLSQSMVMLIVFRAIQGVGAGAIMPVTFTIIADIYPFEKRAKMLGFNGSMWGIASVIAPLLGGFIVDQLSWHWIFFINVPLGLITFGLVWFFLQEDRRQVRQPLDMRGTVWLLVALLALMYGFQTLAEPNAIWQLAGMALIAVVGFWRFWQAERRAVDPIIDLKLFENRTFIIHNLIAALISGFVIGFEVYMPMWIQGILGMDASLGGFAVTPSSLMWVVGSFFAGKLLGRFQPKPILTGAMFWLLGGSLVLALVPQSTPYFVFLLVAGCLGLGFGLVITITTVTAQAVVSPDQVGVATSFNTLSRTL…	MGMANATSQTGEAVADEAGGPAGFTHRQIITALSGLLLAVLLAALDQTIVSTALRTIGDQLHGQTVQAWVITGYLVSSTIAMPFYGKLSDIYGRKPLYLAAIAVFIVGSAACAMANSMETLAIARVLQGFGGAGLMSLPTAVIADLAPVRERGRYFSYLMMAWVAASVLGPLVGGLFAGAGEILGVTGWRWAFLINVPLGLVALLSVRKALNLPHRRVDHPIDFRGALTLALCLVPLLIVAEEGLDWGWGSARSLTLFAVSLIGLVLFVLAERARGLEAMVPLRLFRRGGITMATAVNFTIGVGIFGTVSTLPLFLQLVQGRSATVAGLVIIPVMTGAIVSQTICAKIIKKWNRYKKPAIVGLGSMAGALLSLSAAGADTPLAVIVVIAAWLGFGIGLS…	gene_4|GeneMark.hmm|497_aa|-|1743|3236&FSCYA1_L2P1	gnl|BL_ORD_ID|2043|hsp_num:0
FXJWS2_M1P4	Strict	1e-30	3.45349e-53	tcr3	0.320988	ARO:3003955, ARO:3003962, ARO:3002892, ARO:3000254, ARO:3000074, ARO:3002893	emrY, efpA, farB, otr(B), emrB, tcr3	protein homolog model	n/a	antibacterial free fatty acids, antibiotic efflux, efflux pump complex or subunit conferring antibiotic resistance, fluoroquinolone antibiotic, isoniazid, linoleic acid, major facilitator superfamily (MFS) antibiotic efflux pump, nalidixic acid, oleic acid, palmitic acid, rifampin, rifamycin antibiotic, tetracycline, tetracycline antibiotic	126.331, 137.887, 149.443, 134.42, 140.969, 184.111	MKQRKTNVAVVTAAIFMGTFMTAIEGTIVSTAMPTIIGSLHGVHLMNWVFSIFLLTNAMATPIYGKLSDKIGRKPVFLIGLTIFVIGSLLSGLSQSMVMLIVFRAIQGVGAGAIMPVTFTIIADIYPFEKRAKMLGFNGSMWGIASVIAPLLGGFIVDQLSWHWIFFINVPLGLITFGLVWFFLQEDRRQVRQPLDMRGTVWLLVALLALMYGFQTLAEPNAIWQLAGMALIAVVGFWRFWQAERRAVDPIIDLKLFENRTFIIHNLIAALISGFVIGFEVYMPMWIQGILGMDASLGGFAVTPSSLMWVVGSFFAGKLLGRFQPKPILTGAMFWLLGGSLVLALVPQSTPYFVFLLVAGCLGLGFGLVITITTVTAQAVVSPDQVGVATSFNTLSRTL…	MGMANATSQTGEAVADEAGGPAGFTHRQIITALSGLLLAVLLAALDQTIVSTALRTIGDQLHGQTVQAWVITGYLVSSTIAMPFYGKLSDIYGRKPLYLAAIAVFIVGSAACAMANSMETLAIARVLQGFGGAGLMSLPTAVIADLAPVRERGRYFSYLMMAWVAASVLGPLVGGLFAGAGEILGVTGWRWAFLINVPLGLVALLSVRKALNLPHRRVDHPIDFRGALTLALCLVPLLIVAEEGLDWGWGSARSLTLFAVSLIGLVLFVLAERARGLEAMVPLRLFRRGGITMATAVNFTIGVGIFGTVSTLPLFLQLVQGRSATVAGLVIIPVMTGAIVSQTICAKIIKKWNRYKKPAIVGLGSMAGALLSLSAAGADTPLAVIVVIAAWLGFGIGLS…	gene_8|GeneMark.hmm|497_aa|-|8530|10023&FXJWS2_M1P4	gnl|BL_ORD_ID|2043|hsp_num:0
UMNLC2P1	Strict	1e-30	3.90187e-47	tcr3	0.321429	ARO:3002892, ARO:3000254, ARO:3002893, ARO:3000074, ARO:3003962	emrY, tcr3, emrB, otr(B), farB	protein homolog model	n/a	antibacterial free fatty acids, antibiotic efflux, efflux pump complex or subunit conferring antibiotic resistance, fluoroquinolone antibiotic, linoleic acid, major facilitator superfamily (MFS) antibiotic efflux pump, nalidixic acid, oleic acid, palmitic acid, tetracycline, tetracycline antibiotic	141.354, 136.346, 167.162, 132.109, 122.865	MKKTNVPIVTLAIFMTTFMTAIEGTIVSTAMPTIVSDLDGLEIMNWVVSIFLLMTAVSTPLYGKLADSIGRKPVFLFGIALFVIGSSLCGLAQNMVELILFRVIQGLGSGAVQPVAITIIADLYALQKRAKMLGLNSGFWGVASVIAPLLGGFIVQHLSWHWVFYINVPIGIIAFLLVIFCLQEPKHSSKSKLDLQGTIWLVILLLALMFFLQDLGSNTNIAIMAALAVLVVISIIMFFRAEKRAVDPIMPLTMLKDKEFLAINLITLLISGVVIGFEFYIPTWMQGINGTNPSLAGFAVTPSSLMWIVGSFLIGGMLGRWGIKKTYDYMLLVLVVADLVLILVPIYTSFWVFCVIAAFNGTAFGAITTASQVRSQVLVPKDDIGVATSFNTLMKYLGQ…	MGMANATSQTGEAVADEAGGPAGFTHRQIITALSGLLLAVLLAALDQTIVSTALRTIGDQLHGQTVQAWVITGYLVSSTIAMPFYGKLSDIYGRKPLYLAAIAVFIVGSAACAMANSMETLAIARVLQGFGGAGLMSLPTAVIADLAPVRERGRYFSYLMMAWVAASVLGPLVGGLFAGAGEILGVTGWRWAFLINVPLGLVALLSVRKALNLPHRRVDHPIDFRGALTLALCLVPLLIVAEEGLDWGWGSARSLTLFAVSLIGLVLFVLAERARGLEAMVPLRLFRRGGITMATAVNFTIGVGIFGTVSTLPLFLQLVQGRSATVAGLVIIPVMTGAIVSQTICAKIIKKWNRYKKPAIVGLGSMAGALLSLSAAGADTPLAVIVVIAAWLGFGIGLS…	gene_4|GeneMark.hmm|486_aa|-|3585|5045&UMNLC2P1	gnl|BL_ORD_ID|2043|hsp_num:0
FTDC8312P3	Strict	1e-30	4.16186e-53	lmrB	0.321839	ARO:3002813	lmrB	protein homolog model	n/a	ATP-binding cassette (ABC) antibiotic efflux pump, antibiotic efflux, efflux pump complex or subunit conferring antibiotic resistance, lincosamide antibiotic	181.8	MHSPTIKHRGAFVATLLTGTFSMSISQSSLSTAYPAFMKAFGLGADTVAWLTTGFMLVMTLMIPVSPWLLHNVPFQRLFQAIELIFAIGTGLCIWAPSFTVLIIGRLLEAIAVGIIFPSFQTVLLTITPHSERGRVMGTAGLVMGSALAVGPIISGVLLTWFPWQALFLFFLVVSLLVLAVSTVTIASVMPLQPTQLDWVSFLLSASFPILLYALGALSKKGLTVGVVGLLILGVLAAGIFVVRQLNRQPPMLQMRVFATGMFTKAVFLTGISYVGLIVTTILMPLYFQTLLGLSPLISGLSLVPAAVLLSILNPISGRLLDRFGPRVVAMIGMLLITGGFGLLAVFAHHLPLIGAIMLAMATEAGNAFVMMPSVTAGANALPNELVADGTAVTTTARQ…	METTAKASQQYKVMPIMISLLLAGFIGMFSETALNIALTDLMKELNITAATVQWLTTGYLLVLGILVPVSGLLLQWFTTRQLFTVSLIFSILGTFIAALAPSFSFLLAARIVQALGTGLLLPLMFNTILVIFPPHKRGAAMGTIGLVIMFAPAIGPTFSGLVLEHLNWHWIFWISLPFLVLALVFGIAYMQNVSETTKPKIDVLSIILSTIGFGGIVFGFSNAGEGSGGWSSPTVIVSLIVGVVGLILFSIRQLTMKQPMMNLRAFKYPMFILGVIMVFICMMVILSSMLLLPMYLQGGLVLTAFASGLVLLPGGILNGFMSPVTGRLFDKYGPKWLVIPGFVIVTVVLWFFSNVTTTSTAVLIIILHTCLMIGISMIMMPAQTNGLNQLPREFYPDGT…	gene_9|GeneMark.hmm|457_aa|-|8787|10160&FTDC8312P3	gnl|BL_ORD_ID|1823|hsp_num:0
LC355P4	Strict	1e-30	3.27986e-33	macB	0.330317	ARO:3000535	macB	protein homolog model	n/a	ATP-binding cassette (ABC) antibiotic efflux pump, antibiotic efflux, efflux pump complex or subunit conferring antibiotic resistance, erythromycin, macrolide antibiotic	122.094	MNAIELQHIVKKFKTPTSNVEVLKNVNFSAKTGSLSLVLGPSGSGKSTFLTIAGGIQMPTSGSVITSGQNLQQLSGKDRDALRLKEIGFVLQSYNLVPYLTVAEQFTLVDKIKPKNNLHHDELSQLLKDLGIDKLVDQYPASLSGGQTQRVAIARALYPNPSIILADEPTAALDSSRVLIIGQLLSELAHKHNKAIVVVTHDIRLKKFSDHTFNLMDGKLNEL	MSLIECKNINRYFGSGENRVHILKDISLSIEKGDFVAIIGQSGSGKSTLMNILGCLDTAGSGSYRIDGIETAKMQPDELAALRRERFGFIFQRYNLLSSLTARDNVALPAVYMGMGGKERSARADKLLQDLGLASKEGNKPGELSGGQQQRVSIARALMNGGEIIFADEPTGALDTASGKNVMEIIRRLHEAGHTVIMVTHDPGIAANANRVIEIRDGEIISDTSKNPEIPASNVGRIQEKASWSFYYDQFVEAFRMSVQAVLAHKMRSLLTMLGIIIGIASVVSVVALGNGSQKKILEDISSMGTNTISIFPGRGFGDRRSGKIKTLTIDDAKIIAKQSYVASATPMTSSGGTLTYRNTDLTASLYGVGEQYFDVRGLKLETGRLFDENDVKEDAQVV…	gene_7|GeneMark.hmm|223_aa|+|7438|8109&LC355P4	gnl|BL_ORD_ID|1187|hsp_num:0
FJXPY6P1	Strict	1e-30	1.02951e-33	macB	0.331878	ARO:3002987, ARO:3000535	bcrA, macB	protein homolog model	n/a	ATP-binding cassette (ABC) antibiotic efflux pump, antibiotic efflux, bacitracin A, bacitracin B, bacitracin F, efflux pump complex or subunit conferring antibiotic resistance, erythromycin, macrolide antibiotic, peptide antibiotic	115.546, 127.872	MTAQINLKDITVQFGPNKAVNNVNLEINKGDIYGVIGFSGAGKSTLVRTINLLQYPSAGSVEVNGTILFKEGKLQVSKKQLQEKRRKIGMIFQNFNLLNEETVIENVAFALQHTHLSDKELEEKSLHLLELVGLKDKSDFYPAQLSGGQRQRVAIARALANDPDILISDEATSALDPKTTNQILDLLYDLNKKLGLTIVLITHEMDAVKRVANKIAVMEKGKVIEKGDLREVFLHPQKQLTRQFVGGALQAQHILNTYNFDKLADNAELYQLVYSINDVTKSVVADLDVSLNTKASILYGNVEVLSGEPIGTLAILLNLDKQKQKEAIKFLESKNVVVTKLDKGVLTND	MSLIECKNINRYFGSGENRVHILKDISLSIEKGDFVAIIGQSGSGKSTLMNILGCLDTAGSGSYRIDGIETAKMQPDELAALRRERFGFIFQRYNLLSSLTARDNVALPAVYMGMGGKERSARADKLLQDLGLASKEGNKPGELSGGQQQRVSIARALMNGGEIIFADEPTGALDTASGKNVMEIIRRLHEAGHTVIMVTHDPGIAANANRVIEIRDGEIISDTSKNPEIPASNVGRIQEKASWSFYYDQFVEAFRMSVQAVLAHKMRSLLTMLGIIIGIASVVSVVALGNGSQKKILEDISSMGTNTISIFPGRGFGDRRSGKIKTLTIDDAKIIAKQSYVASATPMTSSGGTLTYRNTDLTASLYGVGEQYFDVRGLKLETGRLFDENDVKEDAQVV…	gene_1|GeneMark.hmm|349_aa|-|1|1050&FJXPY6P1	gnl|BL_ORD_ID|1187|hsp_num:0
FGSZY36P2	Strict	1e-30	4.37152e-32	vgaE	0.338095	ARO:3002830, ARO:3002833, ARO:3002829, ARO:3002832	vgaALC, vgaE, vgaD, vgaA	protein homolog model	n/a	ABC-F ATP-binding cassette ribosomal protection protein, antibiotic target protection, dalfopristin, griseoviridin, madumycin II, pleuromutilin, pleuromutilin antibiotic, pristinamycin IIA, streptogramin antibiotic	116.316, 118.627, 115.931, 116.316	MHRDLGNDLLKVEDVSYSVDGEKILDHVSFIVRPGDKVAFLSRNTLATTALMDIIAGKIKPETGTVTWGQTTAFNYMSRDLNANFNNDELTILDWLRQYATKEQDDNTFLRGFLGRMLFSGEEIEKKIKVLSGGEKVRCQLSRMMLEPANVLVMDDPTNHLDLESITSLNDALKDYQGSILFTSHDHEFIQTIADHIVEVGPKGIVSRADTSYDEFLNSTTIQEQVENIY	MLLFEGTSLKKHIQDRLLFDIDLIQVHEHQRIGLVGRNGTGKTSLLKIITGEELVDGGNVNHFTSVKLVPQFKETRSEKSGGEITQQYLQLAFNEKPGLLILDEPTTHLDTQRIDWLEKKLANYQGAFVVVSHDRTFLNNVCTEIWEIEDGSLNAFKGDYNAYAEQKELIKTQQQIAFEKYEREKKQLEKAIRQKEERAQRATKKPKNLSSSEARITGAKTHYANIQKKLRGSAKALETRLEQLDRIDKVKELPEIKMDILNKESLTNQSVLRAENIKGEVDGRKLWNPFSLYLYGGDKVAIIGKNGTGKTTLLKKIVERDERIAIPEKVRIGYFSQHLTILDDDKTIIENIQLTSSQDETLIRTVLARMHFWDEDVYKKVGILSGGEKVKVALAKLFL…	gene_63|GeneMark.hmm|230_aa|+|41431|42123&FGSZY36P2	gnl|BL_ORD_ID|87|hsp_num:0
FGSZY30P2	Strict	1e-30	4.37152e-32	vgaE	0.338095	ARO:3002830, ARO:3002833, ARO:3002829, ARO:3002832	vgaALC, vgaE, vgaD, vgaA	protein homolog model	n/a	ABC-F ATP-binding cassette ribosomal protection protein, antibiotic target protection, dalfopristin, griseoviridin, madumycin II, pleuromutilin, pleuromutilin antibiotic, pristinamycin IIA, streptogramin antibiotic	116.316, 118.627, 115.931, 116.316	MHRDLGNDLLKVEDVSYSVDGEKILDHVSFIVRPGDKVAFLSRNTLATTALMDIIAGKIKPETGTVTWGQTTAFNYMSRDLNANFNNDELTILDWLRQYATKEQDDNTFLRGFLGRMLFSGEEIEKKIKVLSGGEKVRCQLSRMMLEPANVLVMDDPTNHLDLESITSLNDALKDYQGSILFTSHDHEFIQTIADHIVEVGPKGIVSRADTSYDEFLNSTTIQEQVENIY	MLLFEGTSLKKHIQDRLLFDIDLIQVHEHQRIGLVGRNGTGKTSLLKIITGEELVDGGNVNHFTSVKLVPQFKETRSEKSGGEITQQYLQLAFNEKPGLLILDEPTTHLDTQRIDWLEKKLANYQGAFVVVSHDRTFLNNVCTEIWEIEDGSLNAFKGDYNAYAEQKELIKTQQQIAFEKYEREKKQLEKAIRQKEERAQRATKKPKNLSSSEARITGAKTHYANIQKKLRGSAKALETRLEQLDRIDKVKELPEIKMDILNKESLTNQSVLRAENIKGEVDGRKLWNPFSLYLYGGDKVAIIGKNGTGKTTLLKKIVERDERIAIPEKVRIGYFSQHLTILDDDKTIIENIQLTSSQDETLIRTVLARMHFWDEDVYKKVGILSGGEKVKVALAKLFL…	gene_63|GeneMark.hmm|230_aa|+|41431|42123&FGSZY30P2	gnl|BL_ORD_ID|87|hsp_num:0
FGSZY29P2	Strict	1e-30	4.37152e-32	vgaE	0.338095	ARO:3002830, ARO:3002833, ARO:3002829, ARO:3002832	vgaALC, vgaE, vgaD, vgaA	protein homolog model	n/a	ABC-F ATP-binding cassette ribosomal protection protein, antibiotic target protection, dalfopristin, griseoviridin, madumycin II, pleuromutilin, pleuromutilin antibiotic, pristinamycin IIA, streptogramin antibiotic	116.316, 118.627, 115.931, 116.316	MHRDLGNDLLKVEDVSYSVDGEKILDHVSFIVRPGDKVAFLSRNTLATTALMDIIAGKIKPETGTVTWGQTTAFNYMSRDLNANFNNDELTILDWLRQYATKEQDDNTFLRGFLGRMLFSGEEIEKKIKVLSGGEKVRCQLSRMMLEPANVLVMDDPTNHLDLESITSLNDALKDYQGSILFTSHDHEFIQTIADHIVEVGPKGIVSRADTSYDEFLNSTTIQEQVENIY	MLLFEGTSLKKHIQDRLLFDIDLIQVHEHQRIGLVGRNGTGKTSLLKIITGEELVDGGNVNHFTSVKLVPQFKETRSEKSGGEITQQYLQLAFNEKPGLLILDEPTTHLDTQRIDWLEKKLANYQGAFVVVSHDRTFLNNVCTEIWEIEDGSLNAFKGDYNAYAEQKELIKTQQQIAFEKYEREKKQLEKAIRQKEERAQRATKKPKNLSSSEARITGAKTHYANIQKKLRGSAKALETRLEQLDRIDKVKELPEIKMDILNKESLTNQSVLRAENIKGEVDGRKLWNPFSLYLYGGDKVAIIGKNGTGKTTLLKKIVERDERIAIPEKVRIGYFSQHLTILDDDKTIIENIQLTSSQDETLIRTVLARMHFWDEDVYKKVGILSGGEKVKVALAKLFL…	gene_63|GeneMark.hmm|230_aa|+|41431|42123&FGSZY29P2	gnl|BL_ORD_ID|87|hsp_num:0
FGSZY36P2	Strict	1e-30	6.43267e-36	TaeA	0.33913	ARO:3003746, ARO:3004470, ARO:3002828, ARO:3003986, ARO:3003986, ARO:3002817	srmB, TaeA, optrA, carA, poxtA	protein homolog model	n/a	ABC-F ATP-binding cassette ribosomal protection protein, ATP-binding cassette (ABC) antibiotic efflux pump, antibiotic efflux, antibiotic target protection, chloramphenicol, doxycycline, efflux pump complex or subunit conferring antibiotic resistance, florfenicol, linezolid, macrolide antibiotic, oxazolidinone antibiotic, phenicol antibiotic, pleuromutilin, pleuromutilin antibiotic, tetracycline,…	128.642, 122.479, 128.257, 119.783, 132.109, 129.413	LITVSDLSLNLSGRTLYEDVNLKFTPGNCYGVIGANGAGKSTFLKLLEGKIEPTTGNISIDANERMSSLNQDHFAFEDCTVLDTVIQGHKELYQVMKDKDELYSKPDFSDEDGVKAAELESKFAELDGWNAEADASKLLQSLGIPEDLHQSKMSELPEADKVKVLLAQALFGNPDILLLDEPTNGLDVHTVNWLEDFLADYPNIVIVVSHDRHFLNQVCTQMCDVDYGKIQLYMGNYDFWYESSKLASELAANQMQRRKKKSKNFKSSLLVFQQMHLSLSRLHQERNN	MNILTVEQVTKSYGDKILFQDASFGMEDQDKIGIIGVNGTGKSTFLRVIAGLEPPDSGKISMGNRIRVRYLAQNPEFDPDKTVLQQVFEGDLPEMKAVREYTETMELLELHPSHEELQQKLLKLNQTLETLQAWQLESDAKTILSKLGIRNYEAKMGTLSGGQRKRVALAAALIQPSDLLILDEPTNHIDNESVAWLEQYLQKRRGALLMITHDRYFLDRVANVMLELDHGRLFRYEANYSRFLELKAEREEREAASEQKRQNLLRSELAWIRRGAKARTTKQKARIERFEKLKDQEMVHSSGELDVSVASTRLGRKILEIEGLRMKIDDKTLIQDLSYIAVPEDRIGIVGPNGSGKSTLLNLIAGRIQPGGGEVVLGPTVKLGYFTQEHQEMDGSQRV…	gene_62|GeneMark.hmm|288_aa|+|40502|41368&FGSZY36P2	gnl|BL_ORD_ID|887|hsp_num:0
FGSZY30P2	Strict	1e-30	6.43267e-36	TaeA	0.33913	ARO:3003746, ARO:3004470, ARO:3002828, ARO:3003986, ARO:3003986, ARO:3002817	srmB, TaeA, optrA, carA, poxtA	protein homolog model	n/a	ABC-F ATP-binding cassette ribosomal protection protein, ATP-binding cassette (ABC) antibiotic efflux pump, antibiotic efflux, antibiotic target protection, chloramphenicol, doxycycline, efflux pump complex or subunit conferring antibiotic resistance, florfenicol, linezolid, macrolide antibiotic, oxazolidinone antibiotic, phenicol antibiotic, pleuromutilin, pleuromutilin antibiotic, tetracycline,…	128.642, 122.479, 128.257, 119.783, 132.109, 129.413	LITVSDLSLNLSGRTLYEDVNLKFTPGNCYGVIGANGAGKSTFLKLLEGKIEPTTGNISIDANERMSSLNQDHFAFEDCTVLDTVIQGHKELYQVMKDKDELYSKPDFSDEDGVKAAELESKFAELDGWNAEADASKLLQSLGIPEDLHQSKMSELPEADKVKVLLAQALFGNPDILLLDEPTNGLDVHTVNWLEDFLADYPNIVIVVSHDRHFLNQVCTQMCDVDYGKIQLYMGNYDFWYESSKLASELAANQMQRRKKKSKNFKSSLLVFQQMHLSLSRLHQERNN	MNILTVEQVTKSYGDKILFQDASFGMEDQDKIGIIGVNGTGKSTFLRVIAGLEPPDSGKISMGNRIRVRYLAQNPEFDPDKTVLQQVFEGDLPEMKAVREYTETMELLELHPSHEELQQKLLKLNQTLETLQAWQLESDAKTILSKLGIRNYEAKMGTLSGGQRKRVALAAALIQPSDLLILDEPTNHIDNESVAWLEQYLQKRRGALLMITHDRYFLDRVANVMLELDHGRLFRYEANYSRFLELKAEREEREAASEQKRQNLLRSELAWIRRGAKARTTKQKARIERFEKLKDQEMVHSSGELDVSVASTRLGRKILEIEGLRMKIDDKTLIQDLSYIAVPEDRIGIVGPNGSGKSTLLNLIAGRIQPGGGEVVLGPTVKLGYFTQEHQEMDGSQRV…	gene_62|GeneMark.hmm|288_aa|+|40502|41368&FGSZY30P2	gnl|BL_ORD_ID|887|hsp_num:0
FGSZY29P2	Strict	1e-30	6.43267e-36	TaeA	0.33913	ARO:3003746, ARO:3004470, ARO:3002828, ARO:3003986, ARO:3003986, ARO:3002817	srmB, TaeA, optrA, carA, poxtA	protein homolog model	n/a	ABC-F ATP-binding cassette ribosomal protection protein, ATP-binding cassette (ABC) antibiotic efflux pump, antibiotic efflux, antibiotic target protection, chloramphenicol, doxycycline, efflux pump complex or subunit conferring antibiotic resistance, florfenicol, linezolid, macrolide antibiotic, oxazolidinone antibiotic, phenicol antibiotic, pleuromutilin, pleuromutilin antibiotic, tetracycline,…	128.642, 122.479, 128.257, 119.783, 132.109, 129.413	LITVSDLSLNLSGRTLYEDVNLKFTPGNCYGVIGANGAGKSTFLKLLEGKIEPTTGNISIDANERMSSLNQDHFAFEDCTVLDTVIQGHKELYQVMKDKDELYSKPDFSDEDGVKAAELESKFAELDGWNAEADASKLLQSLGIPEDLHQSKMSELPEADKVKVLLAQALFGNPDILLLDEPTNGLDVHTVNWLEDFLADYPNIVIVVSHDRHFLNQVCTQMCDVDYGKIQLYMGNYDFWYESSKLASELAANQMQRRKKKSKNFKSSLLVFQQMHLSLSRLHQERNN	MNILTVEQVTKSYGDKILFQDASFGMEDQDKIGIIGVNGTGKSTFLRVIAGLEPPDSGKISMGNRIRVRYLAQNPEFDPDKTVLQQVFEGDLPEMKAVREYTETMELLELHPSHEELQQKLLKLNQTLETLQAWQLESDAKTILSKLGIRNYEAKMGTLSGGQRKRVALAAALIQPSDLLILDEPTNHIDNESVAWLEQYLQKRRGALLMITHDRYFLDRVANVMLELDHGRLFRYEANYSRFLELKAEREEREAASEQKRQNLLRSELAWIRRGAKARTTKQKARIERFEKLKDQEMVHSSGELDVSVASTRLGRKILEIEGLRMKIDDKTLIQDLSYIAVPEDRIGIVGPNGSGKSTLLNLIAGRIQPGGGEVVLGPTVKLGYFTQEHQEMDGSQRV…	gene_62|GeneMark.hmm|288_aa|+|40502|41368&FGSZY29P2	gnl|BL_ORD_ID|887|hsp_num:0
IDCC9203P1	Strict	1e-30	3.0263e-34	macB	0.340611	ARO:3000535	macB	protein homolog model	n/a	ATP-binding cassette (ABC) antibiotic efflux pump, antibiotic efflux, efflux pump complex or subunit conferring antibiotic resistance, erythromycin, macrolide antibiotic	125.946	MTEKILEVEDLNKFYGNKQVLHDISFSLNKGEVLTLLGASGSGKSTLLRCLNGLEEFKSGTIIFEGKKVIPTAKNWQQLRQKIGMFFQSYDLFPNMTVLENILLGPVKVQKRPKAEVEKEAKALLKRVHLEQYANSYPRQLSGGQKQRIAIVRALALHPDLMLFDEVTASLDPEMVRGVLELIKQLSDEDHMTMIIVTHEMNFAKQIADQVLFLENGTIVEDTPGKEFFEHPKTKRAEEFLESMEF	MSLIECKNINRYFGSGENRVHILKDISLSIEKGDFVAIIGQSGSGKSTLMNILGCLDTAGSGSYRIDGIETAKMQPDELAALRRERFGFIFQRYNLLSSLTARDNVALPAVYMGMGGKERSARADKLLQDLGLASKEGNKPGELSGGQQQRVSIARALMNGGEIIFADEPTGALDTASGKNVMEIIRRLHEAGHTVIMVTHDPGIAANANRVIEIRDGEIISDTSKNPEIPASNVGRIQEKASWSFYYDQFVEAFRMSVQAVLAHKMRSLLTMLGIIIGIASVVSVVALGNGSQKKILEDISSMGTNTISIFPGRGFGDRRSGKIKTLTIDDAKIIAKQSYVASATPMTSSGGTLTYRNTDLTASLYGVGEQYFDVRGLKLETGRLFDENDVKEDAQVV…	gene_90|GeneMark.hmm|246_aa|-|64432|65172&IDCC9203P1	gnl|BL_ORD_ID|1187|hsp_num:0
UCCLBBS449P5	Strict	1e-30	1.38861e-69	novA	0.340824	ARO:3003948, ARO:3003950, ARO:3004032, ARO:3002522, ARO:3004036, ARO:3003949, ARO:3004033, ARO:3002882, ARO:3004035, ARO:3002881	tetB(60), tetA(46), tetB(46), novA, tetA(60), lmrD, lmrC, efrB, efrA, msbA	protein homolog model	n/a	ABC-F ATP-binding cassette ribosomal protection protein, ATP-binding cassette (ABC) antibiotic efflux pump, aminocoumarin antibiotic, antibiotic efflux, antibiotic target protection, ciprofloxacin, efflux pump complex or subunit conferring antibiotic resistance, erythromycin, fluoroquinolone antibiotic, lincosamide antibiotic, macrolide antibiotic, metronidazole, nitroimidazole antibiotic, novobi…	149.828, 229.18, 158.688, 236.113, 214.927, 157.147, 170.244, 214.157, 200.675, 141.354	VWEPMTKHSLYVAQLDEADCGAAALGMILRYYNSNVSLAIIRNFAQTDKNGTSALGLVKAAEHFNLTTKAIQADMSLFDNELPNAMLPFIAHVNTADDFLHYLVVLKATKDYILIADPDPDVRFKKMSYREFEYIWSGVALFMTPDNDYVPQKINSDSLWKTGRVLLKYKGIILVIIILTLISTLITIFGTMFLQKIIDDIVPKKDLNMLTTISLGLLAAYIFNGISSFVVGLFSTILGQHLSKDILLKYIQHLLKLPISFFEKRKTGELTSRFSDASNIINTLAKTAIVTILNIGTILVIGVFLLNIDVRLFGMALLSIPIYLVIILAFVRHFDKWNNKVMEQNADLSSQIIESLTGINTVKALNAEDKMYGSIRTKFNNMLHSSFMYGLLSILQESI…	MKSALSTWKPSDRPPDPTLPEPPAQLRRIFRLFRPYRGRLAVVGLLVGASSLVAVASPFMLREILDTAIPQGRTGLLSLLALGMILTAVLSSVFGVVQTLISTTVGQRVMHDLRTAVYAQLQRMPLAFFTRTRTGEVQSRIANDIGGMQATVTSTATSLVSNLTAVIATVVAMLALDWRLTVVSLLLLPVFVWISRRVGRERKRITLQRQKQMATMAATVTESLSVSGILLGRTMGRADSLTRSFAEESERLVDLEVRSNMAGRWRMSVIGIVMAAMPAVIYWAAGFVLQSGGTVVSIGTLVAFVSLQQGLFRPAVSLLATGVQMQTSLALFQRIFEYLDLPVDITEPERPVALDKVRGEVRFDGVDFSYEEKDGNTLHGLDLTVPAGGSLAVVGPTGS…	gene_25|GeneMark.hmm|722_aa|+|17291|19459&UCCLBBS449P5	gnl|BL_ORD_ID|68|hsp_num:0
FTDC8312P3	Strict	1e-30	9.34679e-55	tetA(48)	0.346154	ARO:3002894, ARO:3003748, ARO:3003980, ARO:3002987	tetA(48), bcrA, otrC, oleC	protein homolog model	n/a	ATP-binding cassette (ABC) antibiotic efflux pump, antibiotic efflux, bacitracin A, bacitracin B, bacitracin F, efflux pump complex or subunit conferring antibiotic resistance, macrolide antibiotic, major facilitator superfamily (MFS) antibiotic efflux pump, oleandomycin, peptide antibiotic, tetracycline, tetracycline antibiotic	133.65, 163.31, 177.563, 139.813	MIIQTKGLTKTYQSKVVVDHIDLAIKEGSLTALLGPNGAGKTTIISMLTKILNPTSGMIKMKPDIKISMVFQQSILDNDLTVMENLSIRNKLYKEAKSNHIDALIQKIGLTEFINQKYGRLSGGQRRRVDIARALLNQPDIIFLDEPTTGLDIQTRSAIWKLLHSLQSQNNLTIILTTHYLEEADNADEVYIIDHGKIIASGSADEIKAQNSSSKLVIVSEQADQLMALIPSKIIHTQINHKTICLKANSDEALSLLLKFRSFIKTFTYQEGTMDDAFLSLTGRKMR	MEHAYKKKIEPKPGDLAVEAYGLIKTFGDNRAVDGVDLNVRTGTIYGVLGPNGAGKTTTIRMLATLLRPDAGSARIFGHDVQAESQIVRQLIGVTGQYASVDESLSATENLIIFSRLLGLGRKEARRKAEELLEEFGLSEAAKRPLKNFSGGMRRRLDLAASLIAQPPLIFLDEPTTGLDPRTRSQMWDTIRRLVNTGSTVLLTTQYLEEADQLADRIAVIDYGRVVAEGTADELKMSVGTSSLHLTVEDSVDMDRACHTVEQVLGVHANVSPEAGKITAPMANAGLVTDLLIELRTAGIGLSEMSVQKPTLDEVFLTITGHGVKEDAAQESYESNDREVARV	gene_23|GeneMark.hmm|287_aa|+|19694|20557&FTDC8312P3	gnl|BL_ORD_ID|429|hsp_num:0
FHNXY70M2P1	Strict	1e-30	8.52134e-36	macB	0.349345	ARO:3000535	macB	protein homolog model	n/a	ATP-binding cassette (ABC) antibiotic efflux pump, antibiotic efflux, efflux pump complex or subunit conferring antibiotic resistance, erythromycin, macrolide antibiotic	133.65	MAAQIDLKNITVQFGQNKAVNDVSLEINKGDIYGVIGFSGAGKSTLVRTINLLQHPSAGSVEVNGTVLFKDNKLQISKKQLQEKRRKIGMIFQNFNLLNEETVIENVAFALQHSRLSDQELEEKSLHLLELVGLKDKADFYPAQLSGGQQQRVAIARALANDPDILISDEATSALDPKTTNQILDLLYDLNKKLGLTVVLITHEMDAVKRVANKIAVMEKGKVIEKGELREVFLHPQKQLTRQFVGGALQAQHILNTYNFDKLAENAELYQLVYSINDVTKSVVADLDVSLNTKASILYGNVEVLSGEPIGTLAILLNLDELKQKEAIKFLESKNVVVTKLDKGVLTND	MSLIECKNINRYFGSGENRVHILKDISLSIEKGDFVAIIGQSGSGKSTLMNILGCLDTAGSGSYRIDGIETAKMQPDELAALRRERFGFIFQRYNLLSSLTARDNVALPAVYMGMGGKERSARADKLLQDLGLASKEGNKPGELSGGQQQRVSIARALMNGGEIIFADEPTGALDTASGKNVMEIIRRLHEAGHTVIMVTHDPGIAANANRVIEIRDGEIISDTSKNPEIPASNVGRIQEKASWSFYYDQFVEAFRMSVQAVLAHKMRSLLTMLGIIIGIASVVSVVALGNGSQKKILEDISSMGTNTISIFPGRGFGDRRSGKIKTLTIDDAKIIAKQSYVASATPMTSSGGTLTYRNTDLTASLYGVGEQYFDVRGLKLETGRLFDENDVKEDAQVV…	gene_8|GeneMark.hmm|349_aa|-|8025|9074&FHNXY70M2P1	gnl|BL_ORD_ID|1187|hsp_num:0
BS15P2	Strict	1e-30	1.45275e-35	macB	0.349345	ARO:3000535	macB	protein homolog model	n/a	ATP-binding cassette (ABC) antibiotic efflux pump, antibiotic efflux, efflux pump complex or subunit conferring antibiotic resistance, erythromycin, macrolide antibiotic	133.265	MAAQIDLKNITVQFGQNKAVNDVSLEINKGDIYGVIGFSGAGKSTLVRTINLLQYPSAGSVEVNGTVLFKDNKLQISKKQLQEKRRKTGMIFQNFNLLNEETVIENVAFALQHSRLSDQELEKKSLHLLELVGLKDKADFYPAQLSGGQQQRVAIARALANDPDILISDEATSALDPKTTNQILDLLYDLNKKLGLTVVLITHEMDAVKRVANKIAVMEKGKVIEKGELREVFLHPQKQLTRQFVGGALQAQHILNTYNFDKLAENAELYQLVYSINDVTKSVVADLDVSLNTKASILYGNVEVLSGEPIGTLAILLNLDELKQKEAIKFLESKNVVVTKLDKGVLTND	MSLIECKNINRYFGSGENRVHILKDISLSIEKGDFVAIIGQSGSGKSTLMNILGCLDTAGSGSYRIDGIETAKMQPDELAALRRERFGFIFQRYNLLSSLTARDNVALPAVYMGMGGKERSARADKLLQDLGLASKEGNKPGELSGGQQQRVSIARALMNGGEIIFADEPTGALDTASGKNVMEIIRRLHEAGHTVIMVTHDPGIAANANRVIEIRDGEIISDTSKNPEIPASNVGRIQEKASWSFYYDQFVEAFRMSVQAVLAHKMRSLLTMLGIIIGIASVVSVVALGNGSQKKILEDISSMGTNTISIFPGRGFGDRRSGKIKTLTIDDAKIIAKQSYVASATPMTSSGGTLTYRNTDLTASLYGVGEQYFDVRGLKLETGRLFDENDVKEDAQVV…	gene_83|GeneMark.hmm|349_aa|+|65161|66210&BS15P2	gnl|BL_ORD_ID|1187|hsp_num:0
CECT5716P4	Strict	1e-30	1.0526e-55	tetA(48)	0.349359	ARO:3002894, ARO:3003748, ARO:3003980, ARO:3002987	tetA(48), bcrA, otrC, oleC	protein homolog model	n/a	ATP-binding cassette (ABC) antibiotic efflux pump, antibiotic efflux, bacitracin A, bacitracin B, bacitracin F, efflux pump complex or subunit conferring antibiotic resistance, macrolide antibiotic, major facilitator superfamily (MFS) antibiotic efflux pump, oleandomycin, peptide antibiotic, tetracycline, tetracycline antibiotic	136.732, 159.844, 179.874, 142.124	MIIQTKGLTKTYQSKVVVDHIDLAIKEGSLTALLGPNGAGKTTTISMLTKILNPTSGMIKMKPDIKISMVFQQSILDNDLTVMENLSIRNKLYKEAKSNHIDALIQKIGLTEFINQKYGRLSGGQRRRVDIARALLNQPDIIFLDEPTTGLDIQTRSAIWKLLHSLQSQNNLTIILTTHYLEEADNADEVYIIDHGKIIASGSADEIKTQNSSSKLVIVSEQADQLMALIPSKIIHTQINHKTICLKANSDEALSLLLKFRSFIKTFTYQEGTMDDAFLSLTGRKMR	MEHAYKKKIEPKPGDLAVEAYGLIKTFGDNRAVDGVDLNVRTGTIYGVLGPNGAGKTTTIRMLATLLRPDAGSARIFGHDVQAESQIVRQLIGVTGQYASVDESLSATENLIIFSRLLGLGRKEARRKAEELLEEFGLSEAAKRPLKNFSGGMRRRLDLAASLIAQPPLIFLDEPTTGLDPRTRSQMWDTIRRLVNTGSTVLLTTQYLEEADQLADRIAVIDYGRVVAEGTADELKMSVGTSSLHLTVEDSVDMDRACHTVEQVLGVHANVSPEAGKITAPMANAGLVTDLLIELRTAGIGLSEMSVQKPTLDEVFLTITGHGVKEDAAQESYESNDREVARV	gene_13|GeneMark.hmm|287_aa|+|10242|11105&CECT5716P4	gnl|BL_ORD_ID|429|hsp_num:0
IFO3956P3	Strict	1e-30	1.0526e-55	tetA(48)	0.349359	ARO:3002894, ARO:3003748, ARO:3003980, ARO:3002987	tetA(48), bcrA, otrC, oleC	protein homolog model	n/a	ATP-binding cassette (ABC) antibiotic efflux pump, antibiotic efflux, bacitracin A, bacitracin B, bacitracin F, efflux pump complex or subunit conferring antibiotic resistance, macrolide antibiotic, major facilitator superfamily (MFS) antibiotic efflux pump, oleandomycin, peptide antibiotic, tetracycline, tetracycline antibiotic	136.732, 159.844, 179.874, 142.124	MIIQTKGLTKTYQSKVVVDHIDLAIKEGSLTALLGPNGAGKTTTISMLTKILNPTSGMIKMKPDIKISMVFQQSILDNDLTVMENLSIRNKLYKEAKSNHIDALIQKIGLTEFINQKYGRLSGGQRRRVDIARALLNQPDIIFLDEPTTGLDIQTRSAIWKLLHSLQSQNNLTIILTTHYLEEADNADEVYIIDHGKIIASGSADEIKTQNSSSKLVIVSEQADQLMALIPSKIIHTQINHKTICLKANSDEALSLLLKFRSFIKTFTYQEGTMDDAFLSLTGRKMR	MEHAYKKKIEPKPGDLAVEAYGLIKTFGDNRAVDGVDLNVRTGTIYGVLGPNGAGKTTTIRMLATLLRPDAGSARIFGHDVQAESQIVRQLIGVTGQYASVDESLSATENLIIFSRLLGLGRKEARRKAEELLEEFGLSEAAKRPLKNFSGGMRRRLDLAASLIAQPPLIFLDEPTTGLDPRTRSQMWDTIRRLVNTGSTVLLTTQYLEEADQLADRIAVIDYGRVVAEGTADELKMSVGTSSLHLTVEDSVDMDRACHTVEQVLGVHANVSPEAGKITAPMANAGLVTDLLIELRTAGIGLSEMSVQKPTLDEVFLTITGHGVKEDAAQESYESNDREVARV	gene_12|GeneMark.hmm|287_aa|+|10314|11177&IFO3956P3	gnl|BL_ORD_ID|429|hsp_num:0
FJXPY34_L1P1	Strict	1e-30	1.18344e-38	arlR	0.352941	ARO:3002921, ARO:3002928, ARO:3003728, ARO:3002922, ARO:3000838, ARO:3002924	arlR, vanRB, vanRC, vanRE, vanRI, vanRM	protein homolog model	n/a	acridine dye, acriflavin, antibiotic efflux, antibiotic target alteration, ciprofloxacin, efflux pump complex or subunit conferring antibiotic resistance, fluoroquinolone antibiotic, glycopeptide antibiotic, glycopeptide resistance gene cluster, major facilitator superfamily (MFS) antibiotic efflux pump, norfloxacin, protein(s) and two-component regulatory system modulating antibiotic efflux, van…	111.309, 114.39, 124.405, 121.324, 129.798, 117.087	MKILLAEDEEQLSRVLVAAMQSVNYDVDAVFNGRDAVELAKKNSYDVIILDIMMPIMDGITALKQIRKSGDKTYVLMLTAKAEIDDRVTGLDSGADDYLTKPFSLKELLARLRSKERRDDQYTPNEVEVGDLALNVSEQELVSHNSIRLGSKETQLLNYLMLNEGKEFSTSDLLAHVWKDEDDANEEVVWIYISYLRQKLQSIQSSVQIVGEKGGSFSLIR	MTQILIVEDEQNLARFLELELTHENYNVDTEYDGQDGLDKALSHYYDLIILDLMLPSINGLEICRKIRQQQSTPIIIITAKSDTYDKVAGLDYGADDYIVKPFDIEELLARIRAILRRQPQKDIIDVNGITIDKNAFKVTVNGAEIELTKTEYDLLYLLAENKNHVMQREQILNHVWGYNSEVETNVVDVYIRYLRNKLKPYDRDKMIETVRGVGYVIR	gene_2|GeneMark.hmm|221_aa|+|287|952&FJXPY34_L1P1	gnl|BL_ORD_ID|535|hsp_num:0
MarseilleP1	Strict	1e-30	7.92941e-56	oleC	0.353896	ARO:3002894, ARO:3003748, ARO:3003980, ARO:3002987	tetA(48), bcrA, otrC, oleC	protein homolog model	n/a	ATP-binding cassette (ABC) antibiotic efflux pump, antibiotic efflux, bacitracin A, bacitracin B, bacitracin F, efflux pump complex or subunit conferring antibiotic resistance, macrolide antibiotic, major facilitator superfamily (MFS) antibiotic efflux pump, oleandomycin, peptide antibiotic, tetracycline, tetracycline antibiotic	128.257, 180.644, 175.252, 130.183	ERSCRTIENAIEVRHLSKSYGDLKVVNDISFDVREGELLAFLGPNGAGKSTTVDCLSTLTKFDSGEIKLAGFDIKTQAQTIKQKIGIVFQEGLLDKKLTVADNLTLRAGFYYPNKAEVKEAVDRAVEYTEIKDLLKRQYGKLSGGQRRRVDIARALLNTPKILFLDEPTTGLDPQTRQHIWKTIQCLQKEHGMTIFLTTHYMAEAAMADYVIILDHGEIVAKGSPISLKERYSYDRLRLYPKKEQHLDSLLGSFSFTWSKMEDYYEVELTDTLDAIDIVQKARNQLQSFEVLHGTMDDVFLNITGRSLRG	MTVRGLVKHYGETKALDGVDLDVREGTVMGVLGPNGAGKTTLVRILSTLITPDSGQATVAGYDVVRQPRQLRRVIGLTGQYASVDEKLPGWENLYLIGRLLDLSRKEARARADELLERFSLTEAARRPAGTYSGGMRRRLDLAASMIGRPAVLYLDEPTTGLDPRTRNEVWDEVKAMVGDGVTVLLTTQYMEEAEQLASELTVVDRGRVIAKGGIEELKARVGGRTLRVRPVDPLQLRPLAGMLDELGITGLASTTVDTETGALLVPILSDEQLTAVVGAVTARGITLSSITTELPSLDEVFLSLTGHRASAPQDAEPARQEVAV	gene_16|GeneMark.hmm|310_aa|-|11322|12254&MarseilleP1	gnl|BL_ORD_ID|41|hsp_num:0
FGDLZ6M8P1	Strict	1e-30	1.38483e-126	tetA(60)	0.355124	ARO:3003948, ARO:3003950, ARO:3004032, ARO:3002522, ARO:3004036, ARO:3003949, ARO:3004033, ARO:3002882, ARO:3004035, ARO:3002881	tetB(60), tetA(46), tetB(46), novA, tetA(60), lmrD, lmrC, efrB, efrA, msbA	protein homolog model	n/a	ABC-F ATP-binding cassette ribosomal protection protein, ATP-binding cassette (ABC) antibiotic efflux pump, aminocoumarin antibiotic, antibiotic efflux, antibiotic target protection, ciprofloxacin, efflux pump complex or subunit conferring antibiotic resistance, erythromycin, fluoroquinolone antibiotic, lincosamide antibiotic, macrolide antibiotic, metronidazole, nitroimidazole antibiotic, novobi…	218.779, 268.855, 335.495, 264.618, 240.35, 164.466, 179.874, 223.402, 380.948, 232.646	VGIFRKLGWYFKQEWRRYLLGVTFLLLVALVNLIPPKVIGDLVDAMSKSRLTSSHLAWMLGLLLFSGVAQYLFRFGWRNAIWGGAAKLERTLRTRLFWHFMKMDATFYQKHRTGDLMAHATNDLNAVQNVAGAGILTLFDSMITGGTTIIAMVVVVDWRLTIVAILPMPLLAVMARKLGTRLHAAFSESQAAFSRLNDKTQESVSGIKVIKTFGQEAEDTADFNQIVDHTVQINRRVNMIDALFDPTTSLIMGLTYVITIIYGGWQVVHGQITIGQLVSFVTYVSALVWPMFAIGRLFNILERGNASYDRVDELLQEKSTILEAKDAITTPAHGDIRYQINKFSYPDDQQVALSRVHFTLPEGHTLGIVGKVGAGKSTIFKLLLREFDNYDGVIEFGGH…	MNDLLKVIINFIKKHPMRYLVSFILMIGSSIAAVYPARIIGQVVDKIVASELNAEWLGTQLVILVGIILVAYITESIWTYFIFIGYYEIQKELRVKLLRNNLRKKIPFYAHFRTGEIITRSSEDVTTIGDMMGFGMFALMNSTLLMSVSIYMMVTTISLPLTIAAILPLPILSYLVYKWGFDLEEEYNKAQNAVSQLNNEVLEMIDGTYVIRAYGQEDAMMDEFRAKTKKAMKQNIIVTEIESRFIPLAQLFMMISFTIALFYGGYLVSTGAILVGDVIAFQVYMGAIMWPMFMIGDIITNYKRGKVATERINEVLKHDDEIERGGTKTLETIESIEFKDFHFMYPGEEAPLLKEINLTLRKGETLGIVGKTGSGKTTLLMQLLHQFPYRGEKLLINGE…	gene_7|GeneMark.hmm|585_aa|+|2641|4398&FGDLZ6M8P1	gnl|BL_ORD_ID|1768|hsp_num:0
FJXPY24_L2P4	Strict	1e-30	9.96425e-39	arlR	0.355769	ARO:3002921, ARO:3002928, ARO:3003728, ARO:3002922, ARO:3000838, ARO:3002924	arlR, vanRB, vanRC, vanRE, vanRI, vanRM	protein homolog model	n/a	acridine dye, acriflavin, antibiotic efflux, antibiotic target alteration, ciprofloxacin, efflux pump complex or subunit conferring antibiotic resistance, fluoroquinolone antibiotic, glycopeptide antibiotic, glycopeptide resistance gene cluster, major facilitator superfamily (MFS) antibiotic efflux pump, norfloxacin, protein(s) and two-component regulatory system modulating antibiotic efflux, van…	110.923, 114.005, 125.561, 119.783, 130.183, 117.087	MKILLAEDEEQLSRVLVAAMKSVNYDVDAVFNGRDAVELAKKNSYDVIILDIMMPIMDGITALKQIRKSGDKTYVLMLTAKAEIDDRVTGLDSGADDYLTKPFSLKELLARLRSKERRDDQYTPNEVEVGDLALNVSEQELVSHNSIRLGSKETQLLNYLMLNEGKEFSTSDLLAHVWKDEDDANEEVVWIYISYLRQKLQSIQSSVQIVGEKGGSFSLIR	MTQILIVEDEQNLARFLELELTHENYNVDTEYDGQDGLDKALSHYYDLIILDLMLPSINGLEICRKIRQQQSTPIIIITAKSDTYDKVAGLDYGADDYIVKPFDIEELLARIRAILRRQPQKDIIDVNGITIDKNAFKVTVNGAEIELTKTEYDLLYLLAENKNHVMQREQILNHVWGYNSEVETNVVDVYIRYLRNKLKPYDRDKMIETVRGVGYVIR	gene_73|GeneMark.hmm|221_aa|-|50710|51375&FJXPY24_L2P4	gnl|BL_ORD_ID|535|hsp_num:0
pf01P1	Strict	1e-30	1.18464e-39	arlR	0.356164	ARO:3002921, ARO:3002928, ARO:3003728, ARO:3002922, ARO:3000838, ARO:3002924	arlR, vanRB, vanRC, vanRE, vanRI, vanRM	protein homolog model	n/a	acridine dye, acriflavin, antibiotic efflux, antibiotic target alteration, ciprofloxacin, efflux pump complex or subunit conferring antibiotic resistance, fluoroquinolone antibiotic, glycopeptide antibiotic, glycopeptide resistance gene cluster, major facilitator superfamily (MFS) antibiotic efflux pump, norfloxacin, protein(s) and two-component regulatory system modulating antibiotic efflux, van…	110.923, 110.923, 121.324, 120.168, 132.494, 118.242	MKILLAEDEEQLSRVLVAAMQSVNYEVDPVFNGRDAVELARKNSYDVIILDIMMPVMDGITALKEIRKSGDKTYVLMLTAKAEVDDRVTGLDSGADDYLTKPFSLKELLARLRSKERRDDQYTPNEVEVGDLALNVAEQELVSHNSIRLGSKETQLLNYLMLNEGKEFSTSDLLAHVWKDDEEASEDVVWIYISYLRQKLQSIQSSVQIVGEKGGSFSLIR	MTQILIVEDEQNLARFLELELTHENYNVDTEYDGQDGLDKALSHYYDLIILDLMLPSINGLEICRKIRQQQSTPIIIITAKSDTYDKVAGLDYGADDYIVKPFDIEELLARIRAILRRQPQKDIIDVNGITIDKNAFKVTVNGAEIELTKTEYDLLYLLAENKNHVMQREQILNHVWGYNSEVETNVVDVYIRYLRNKLKPYDRDKMIETVRGVGYVIR	gene_80|GeneMark.hmm|221_aa|+|60400|61065&pf01P1	gnl|BL_ORD_ID|535|hsp_num:0
pf01P1	Strict	1e-30	9.36384e-32	macB	0.360976	ARO:3000535	macB	protein homolog model	n/a	ATP-binding cassette (ABC) antibiotic efflux pump, antibiotic efflux, efflux pump complex or subunit conferring antibiotic resistance, erythromycin, macrolide antibiotic	121.324	MIEYKNISKKYDGQEILKDVSFAVKKGDIFVLVGPSGSGKTTLLKMFNRLIEPTKGQILLNDKPIKEYNLRKLREKTGYVLQTASLFPNLTVGENITIVLEQEGVDRKERRKKQEELLKSVDLDPKLYCDRRPSELSGGEQQRVGIVRALAADPEVVLMDEPFSALDPVVRKQLQDLLINLHEQFNKTVMFVTHDMQEAIRLGNTIGILHKGVLEQVGKPREILRHPATKFVQEFFAGNRINQKLDLETLLKSELGVDPRFYPKVDTLVRYHVDSVEDLIKDCSNHPDTLFVAETRFGEFLIEPKRVWNFFLKWVAGHD	MSLIECKNINRYFGSGENRVHILKDISLSIEKGDFVAIIGQSGSGKSTLMNILGCLDTAGSGSYRIDGIETAKMQPDELAALRRERFGFIFQRYNLLSSLTARDNVALPAVYMGMGGKERSARADKLLQDLGLASKEGNKPGELSGGQQQRVSIARALMNGGEIIFADEPTGALDTASGKNVMEIIRRLHEAGHTVIMVTHDPGIAANANRVIEIRDGEIISDTSKNPEIPASNVGRIQEKASWSFYYDQFVEAFRMSVQAVLAHKMRSLLTMLGIIIGIASVVSVVALGNGSQKKILEDISSMGTNTISIFPGRGFGDRRSGKIKTLTIDDAKIIAKQSYVASATPMTSSGGTLTYRNTDLTASLYGVGEQYFDVRGLKLETGRLFDENDVKEDAQVV…	gene_74|GeneMark.hmm|319_aa|+|55600|56559&pf01P1	gnl|BL_ORD_ID|1187|hsp_num:0
Q1_7P2	Strict	1e-30	2.78049e-31	macB	0.360976	ARO:3000535	macB	protein homolog model	n/a	ATP-binding cassette (ABC) antibiotic efflux pump, antibiotic efflux, efflux pump complex or subunit conferring antibiotic resistance, erythromycin, macrolide antibiotic	120.168	MMIEYKNISKKYDGQEILKDVSFAVKKGDIFVLVGPSGSGKTTLLKMFNRLIEPTKGQILLNDKPIKEYNLRKLREKTGYVLQTASLFPNLTVGENITIVLEQEGVDRKERRKKQEELLKSVDLDPKLYCDRMPSELSGGEQQRVGIVRALAADPEVVLMDEPFSALDPVVRKQLQDLLINLHEQFNKTVMFVTHDMQEAIRLGNTIGVLHKGVLEQVGKPREILRHPATKFVQEFFAGNRINQKLDLETLLKSELGVDPRFYPKVDTLVRYHVDSVEDLIKDYSNHPDTLFVAETRFGEFLIEPKRVWNFFLKWVAGHD	MSLIECKNINRYFGSGENRVHILKDISLSIEKGDFVAIIGQSGSGKSTLMNILGCLDTAGSGSYRIDGIETAKMQPDELAALRRERFGFIFQRYNLLSSLTARDNVALPAVYMGMGGKERSARADKLLQDLGLASKEGNKPGELSGGQQQRVSIARALMNGGEIIFADEPTGALDTASGKNVMEIIRRLHEAGHTVIMVTHDPGIAANANRVIEIRDGEIISDTSKNPEIPASNVGRIQEKASWSFYYDQFVEAFRMSVQAVLAHKMRSLLTMLGIIIGIASVVSVVALGNGSQKKILEDISSMGTNTISIFPGRGFGDRRSGKIKTLTIDDAKIIAKQSYVASATPMTSSGGTLTYRNTDLTASLYGVGEQYFDVRGLKLETGRLFDENDVKEDAQVV…	gene_3|GeneMark.hmm|320_aa|-|2262|3224&Q1_7P2	gnl|BL_ORD_ID|1187|hsp_num:0
FGDLZ6M8P1	Strict	1e-30	1.32752e-122	tetB(60)	0.367521	ARO:3003948, ARO:3003950, ARO:3004032, ARO:3002522, ARO:3004036, ARO:3003949, ARO:3004033, ARO:3002882, ARO:3004035, ARO:3002881	tetB(60), tetA(46), tetB(46), novA, tetA(60), lmrD, lmrC, efrB, efrA, msbA	protein homolog model	n/a	ABC-F ATP-binding cassette ribosomal protection protein, ATP-binding cassette (ABC) antibiotic efflux pump, aminocoumarin antibiotic, antibiotic efflux, antibiotic target protection, ciprofloxacin, efflux pump complex or subunit conferring antibiotic resistance, erythromycin, fluoroquinolone antibiotic, lincosamide antibiotic, macrolide antibiotic, metronidazole, nitroimidazole antibiotic, novobi…	228.409, 262.692, 188.734, 276.174, 371.703, 192.971, 354.755, 260.766, 187.578, 210.305	MPKCGQNKKWKQRKKVNHLASKGYESAWSKSIPIRQQLKIMKRLMGYTKPYKRQFVGAIVAAALLAGMNVLLPFILQQFMDRYLANQSATVQILLLFAALYAFGTLVKAVFQFFQTFLFNMGAERGLEDARRQLFAKLHTLGMRYFDQTPAGSIVSRVTNDTMTFSDFWNVILAVIVGLFSVISSFAIMFAANPKIALMVAAFLPILLIVVWYYSTYSSKVYRHMREKLSELNTQLNESIEGIGIIQQFRQENRISQEFEATNEEYLDSRKAMIRVNSLLLSSVINLLYSFALIAVLWAFGLISMHSYVEAGLIYAFTTYTANFFNPMVNMMDNLSFLQDGVVAGSRIFRILDSQEYAPAQHPDAHALIQQGKIEFRHVSFAYDGKHDILHDISFVANP…	MRTMKRLLSYLRYEKKGVLIGLFCLLLSTGATLTGPLVAKHIIDNVITPMGQAHDFKAGGLLLWVGIYVTVNLVGVAGAYLNRVYMKTLSNRIAKRIRDEVFEHVQTLPVSYFDHLPAGKVVSRITSDTESVRANFYVSGISTLFSTIVMLVGVYITIFLLNATLGLVLLFLVPVMILWQRTVATKQKKYYSENRELYSQLSGQLNESIQGAGIVQAFQQEEKIVAEYDATATSWVEVGRKELILESYFSWSLVGMLRNITHFGVIYYFSMQFIGGTLGISAGLLYAFIDYINRIYEPIQTFMNVVSGFQQSMAAGDRVFELMDTPSEESGEELFTFDEGCIEFKDVSFEYTAGVPVLKHLNFTVEPGQTVAFVGHTGSGKSSIMNLLFRFYDPTSGAI…	gene_8|GeneMark.hmm|615_aa|+|4334|6181&FGDLZ6M8P1	gnl|BL_ORD_ID|1769|hsp_num:0
ND02P2	Strict	1e-30	1.17716e-98	lmrC	0.367742	ARO:3003948, ARO:3003950, ARO:3004032, ARO:3002522, ARO:3004036, ARO:3003949, ARO:3004033, ARO:3002882, ARO:3004035, ARO:3002881	tetB(60), tetA(46), tetB(46), novA, tetA(60), lmrD, lmrC, efrB, efrA, msbA	protein homolog model	n/a	ABC-F ATP-binding cassette ribosomal protection protein, ATP-binding cassette (ABC) antibiotic efflux pump, aminocoumarin antibiotic, antibiotic efflux, antibiotic target protection, ciprofloxacin, efflux pump complex or subunit conferring antibiotic resistance, erythromycin, fluoroquinolone antibiotic, lincosamide antibiotic, macrolide antibiotic, metronidazole, nitroimidazole antibiotic, novobi…	300.827, 228.794, 205.297, 181.03, 221.09, 148.673, 172.94, 183.726, 223.402, 308.145	MKYVFSYLKDYKKESVLAPLFKLLEALFDLFVPLVVARIIDYGIKERNQAYVFQQVGLLALLALLGITASITAQWFAAKASVGLASQLRQAAFDKAEKFSFANLDQLPPSTLITRLTSDINQVQTGFNMALRLLLRSPFIVFGSMIAAFTVNVKAALIFAVVIPLLSLVVFGIMLVSIPLYRKVQKRLDEITRLSNENLAGVRVIRAFRKERAAVAKFDEKVSAMTKLNEFVGRLSAAMNPVTYVMINIAAIVLIQVGAVQVNTGAMAQGQVVALYNYLAQMIVELIKLASLIITINRAWACGDRVGQVLATENDLTYPKAGPKVTNSQVDFKNVSFTYPAASAPAVSNLTFTIKPAATVGIIGGTGSGKSTLLKLLTRFYDCGEGEIKLGGVSIKELT…	KHKWVALFSIVSTFIYAGVQLYQPQIMKRIMTVMSSTTYSRHQMADKVSGYGVELLVVAGIGIIFAIFSTLSAARIAQEIGADVREATYKKINTFSYENVEKFNAGNLVVRMTNDVTQVQNLMMMVFQILMRIPVLLIGAVVLSITTLPRLWWITVLLIVLIVLVTAVLMGRMGPHFMAFQKLMDRINAIAKQNLRGSRVVKSFVQEKNQIKDFDETSDELYDHNWAVGKLFSAMIPLFTVIAQGAIWLAIYFVSTFVTESTTVAQDSIGGIATFMTYMGMIMFAIIMGGMISMFASRGMVSIGRINEVLNTDPAMKFDENAKDEVLSGSVKFDHVSFSYPNDEEPTLKDISFEVEPGQMVGIVGATGAGKSTLAQLIPRLFDPTEGTVSVGGKDLKTV…	gene_7|GeneMark.hmm|580_aa|-|5690|7432&ND02P2	gnl|BL_ORD_ID|1383|hsp_num:0
NT48P1	Strict	1e-30	1.21536e-77	Chlamydia trachomatis intrinsic murA conferring resistance to fosfomycin	0.367946	ARO:3003777, ARO:3003785	Borrelia burgdorferi murA with mutation conferring resistance to fosfomycin, Chlamydia trachomatis intrinsic murA conferring resistance to fosfomycin	protein variant model, protein homolog model	D116C, n/a	antibiotic target alteration, fosfomycin, murA transferase	238.81, 244.973	MEKIVVRGGNKLEGEVEIEGAKNAVLPILAAAILPSEGRTILTNVPMLSDVYTMNNVIRFLNVKVGFDENEKSVEIDATGKLSYDAPFKYVSKMRASIVVLGPLLARLGKARVAMPGGCAIGSRPIDLHLKGLELLGAKIEQHNGYIDAHTDGRLVGANIYLDFPSVGATQNIMMAATLAKGTTIIENVAREPEIVDLANVLNKMGAKVYGAGTEKIKIIGVESLHGTEHAIIQDRIEAGTFMVASALTQGNVLIKEAIAEHNIPLISKLEEMGVKVIEENEGIRIIGPEKLKPTTVKTLPHPGFPTDMQPQISILQLAAEGTSILTETVFENRFMHLEELRRMNADFKVEGNSVVLHGPTDFNGAEVAATDLRAAAALVLAGLVAKNITQVTNLKYLD…	MPGIKVFGETVLRGSVRVSGAKNATTKLLVASLLSDQRTILKNVPNIEDVRQTVDLCRVLGAIVEWDQQAQVIEIHTPRILLSKVPPQFSCVNRIPILLLGALLRRCPYGIFVPILGGDAIGPRTLHFHLEGWKKLGAEIVISDEGYWASAPNGLVGAHITLPYPSVGATENLILASVGAQGRTIIKNAALEVEIIDLIVFLQKAGVEITTDNDKTIEIFGCQDFYSVEHFIIPDKIEAASFGMAAVVSQGRIFVEQARHEHMIPFLKVLRSIGGGFSVHENGIEFFYDKPLKGGVLLETDVHPGFITDWQQPFAVLLSQSEGCSVIHETVHENRLGYLKGLVKMGAHCDLFHECLSAKSCRYSTGNHPHSAVIHGPTPLQATDLVIPDLRAGFAYVMA…	gene_11|GeneMark.hmm|441_aa|+|7745|9070&NT48P1	gnl|BL_ORD_ID|1551|hsp_num:0
DQHXNS3L9P1	Strict	1e-30	2.16002e-55	patB	0.372549	ARO:3000025	patB	protein homolog model	n/a	ATP-binding cassette (ABC) antibiotic efflux pump, antibiotic efflux, ciprofloxacin, efflux pump complex or subunit conferring antibiotic resistance, fluoroquinolone antibiotic, norfloxacin	179.489	MAEKQYDFTHVPKRQGNSIKWGVLKEKELPMWIAEMDFKIAPEIMASMEEKLKVAAFGYESVPAEYYKAVADWEEIEHRARPKEDWCVFALGVVPAISAMVRQFTSPGDQILVQEPVYNMFYSVIEGNGRRVISSDLIYENSKYSVNWADLEEKLATPSVRMTVFCNPHNPIGYAWSEEEVKRIAELCAKHQVFLISDEIHGDLVLTDEDITPAFTVDWDAQNWVVSLISPSKTFNLAALHAACAIIPNQDLRARAEESSFLAGIG	MGKYDFTSLPNRLGHHTYKWKETETDSEVLPAWIADMDFVVLPEIHQAVQTYADQLVYGYTYASEDLIKEVQKWEATQYGYNFDKEALVFIEGVVPAISTAIQTFTKEGEAVLINTPVYPPFARSVKLNNRRLITNSLVEKDSLFEIDFDQLEKDLVEEEVKLYVLCNPHNPGGRVWEKEVLEKIGQLCQKHGVLLVSDEIHQDLTLFGHKHQSFNTINPAFKNFAIVLSSATKTFNIAGTKNSYAVIENPKLRLAFQKRLLANNQHEISGLGYLATEAAYRYGKDWLEELKQVFEDHINYVVDLFGKETKIKVMKPQGTYLIWLDFSAYDLTDETLQELLRNEAKVILNRGLDFGEEGSLHARINIAMPKSLLQEVCQRIVATFAKC	gene_2|GeneMark.hmm|266_aa|+|1357|2157&DQHXNS3L9P1	gnl|BL_ORD_ID|1960|hsp_num:0
DQHXNS4L3P1	Strict	1e-30	2.16002e-55	patB	0.372549	ARO:3000025	patB	protein homolog model	n/a	ATP-binding cassette (ABC) antibiotic efflux pump, antibiotic efflux, ciprofloxacin, efflux pump complex or subunit conferring antibiotic resistance, fluoroquinolone antibiotic, norfloxacin	179.489	MAEKQYDFTHVPKRQGNSIKWGVLKEKELPMWIAEMDFKIAPEIMASMEEKLKVAAFGYESVPAEYYKAVADWEEIEHRARPKEDWCVFALGVVPAISAMVRQFTSPGDQILVQEPVYNMFYSVIEGNGRRVISSDLIYENSKYSVNWADLEEKLATPSVRMTVFCNPHNPIGYAWSEEEVKRIAELCAKHQVFLISDEIHGDLVLTDEDITPAFTVDWDAQNWVVSLISPSKTFNLAALHAACAIIPNQDLRARAEESSFLAGIG	MGKYDFTSLPNRLGHHTYKWKETETDSEVLPAWIADMDFVVLPEIHQAVQTYADQLVYGYTYASEDLIKEVQKWEATQYGYNFDKEALVFIEGVVPAISTAIQTFTKEGEAVLINTPVYPPFARSVKLNNRRLITNSLVEKDSLFEIDFDQLEKDLVEEEVKLYVLCNPHNPGGRVWEKEVLEKIGQLCQKHGVLLVSDEIHQDLTLFGHKHQSFNTINPAFKNFAIVLSSATKTFNIAGTKNSYAVIENPKLRLAFQKRLLANNQHEISGLGYLATEAAYRYGKDWLEELKQVFEDHINYVVDLFGKETKIKVMKPQGTYLIWLDFSAYDLTDETLQELLRNEAKVILNRGLDFGEEGSLHARINIAMPKSLLQEVCQRIVATFAKC	gene_59|GeneMark.hmm|266_aa|-|38126|38926&DQHXNS4L3P1	gnl|BL_ORD_ID|1960|hsp_num:0
DQHXNS6L6P1	Strict	1e-30	2.16002e-55	patB	0.372549	ARO:3000025	patB	protein homolog model	n/a	ATP-binding cassette (ABC) antibiotic efflux pump, antibiotic efflux, ciprofloxacin, efflux pump complex or subunit conferring antibiotic resistance, fluoroquinolone antibiotic, norfloxacin	179.489	MAEKQYDFTHVPKRQGNSIKWGVLKEKELPMWIAEMDFKIAPEIMASMEEKLKVAAFGYESVPAEYYKAVADWEEIEHRARPKEDWCVFALGVVPAISAMVRQFTSPGDQILVQEPVYNMFYSVIEGNGRRVISSDLIYENSKYSVNWADLEEKLATPSVRMTVFCNPHNPIGYAWSEEEVKRIAELCAKHQVFLISDEIHGDLVLTDEDITPAFTVDWDAQNWVVSLISPSKTFNLAALHAACAIIPNQDLRARAEESSFLAGIG	MGKYDFTSLPNRLGHHTYKWKETETDSEVLPAWIADMDFVVLPEIHQAVQTYADQLVYGYTYASEDLIKEVQKWEATQYGYNFDKEALVFIEGVVPAISTAIQTFTKEGEAVLINTPVYPPFARSVKLNNRRLITNSLVEKDSLFEIDFDQLEKDLVEEEVKLYVLCNPHNPGGRVWEKEVLEKIGQLCQKHGVLLVSDEIHQDLTLFGHKHQSFNTINPAFKNFAIVLSSATKTFNIAGTKNSYAVIENPKLRLAFQKRLLANNQHEISGLGYLATEAAYRYGKDWLEELKQVFEDHINYVVDLFGKETKIKVMKPQGTYLIWLDFSAYDLTDETLQELLRNEAKVILNRGLDFGEEGSLHARINIAMPKSLLQEVCQRIVATFAKC	gene_59|GeneMark.hmm|266_aa|-|38126|38926&DQHXNS6L6P1	gnl|BL_ORD_ID|1960|hsp_num:0
DQHXNS1L21P1	Strict	1e-30	2.16002e-55	patB	0.372549	ARO:3000025	patB	protein homolog model	n/a	ATP-binding cassette (ABC) antibiotic efflux pump, antibiotic efflux, ciprofloxacin, efflux pump complex or subunit conferring antibiotic resistance, fluoroquinolone antibiotic, norfloxacin	179.489	MAEKQYDFTHVPKRQGNSIKWGVLKEKELPMWIAEMDFKIAPEIMASMEEKLKVAAFGYESVPAEYYKAVADWEEIEHRARPKEDWCVFALGVVPAISAMVRQFTSPGDQILVQEPVYNMFYSVIEGNGRRVISSDLIYENSKYSVNWADLEEKLATPSVRMTVFCNPHNPIGYAWSEEEVKRIAELCAKHQVFLISDEIHGDLVLTDEDITPAFTVDWDAQNWVVSLISPSKTFNLAALHAACAIIPNQDLRARAEESSFLAGIG	MGKYDFTSLPNRLGHHTYKWKETETDSEVLPAWIADMDFVVLPEIHQAVQTYADQLVYGYTYASEDLIKEVQKWEATQYGYNFDKEALVFIEGVVPAISTAIQTFTKEGEAVLINTPVYPPFARSVKLNNRRLITNSLVEKDSLFEIDFDQLEKDLVEEEVKLYVLCNPHNPGGRVWEKEVLEKIGQLCQKHGVLLVSDEIHQDLTLFGHKHQSFNTINPAFKNFAIVLSSATKTFNIAGTKNSYAVIENPKLRLAFQKRLLANNQHEISGLGYLATEAAYRYGKDWLEELKQVFEDHINYVVDLFGKETKIKVMKPQGTYLIWLDFSAYDLTDETLQELLRNEAKVILNRGLDFGEEGSLHARINIAMPKSLLQEVCQRIVATFAKC	gene_2|GeneMark.hmm|266_aa|+|1357|2157&DQHXNS1L21P1	gnl|BL_ORD_ID|1960|hsp_num:0
JSCZD2P1	Strict	1e-30	1.13363e-38	arlR	0.372549	ARO:3002921, ARO:3002928, ARO:3003728, ARO:3002922, ARO:3000838, ARO:3002924	arlR, vanRB, vanRC, vanRE, vanRI, vanRM	protein homolog model	n/a	acridine dye, acriflavin, antibiotic efflux, antibiotic target alteration, ciprofloxacin, efflux pump complex or subunit conferring antibiotic resistance, fluoroquinolone antibiotic, glycopeptide antibiotic, glycopeptide resistance gene cluster, major facilitator superfamily (MFS) antibiotic efflux pump, norfloxacin, protein(s) and two-component regulatory system modulating antibiotic efflux, van…	110.923, 114.005, 125.946, 119.783, 129.798, 117.087	MKILLAEDEEQLSRVLVAAMKSVNYDVDAVFNGRDAVELAKKNSYDVIILDIMMPIMDGITALKQIRKSGDKTYVLMLTAKAEIDDRVTGLDSGADDYLTKPFSLKELLARLRSKERRDDQYTPNEVEVGDLALNVSEQELVSHNSIRLGSKETQLLNYLMLNEGKEFSTSDLLAHVWKDEDDANEEVVWIYISYLRQKLQSIRSSVQIVGEKGGSFSLIR	MTQILIVEDEQNLARFLELELTHENYNVDTEYDGQDGLDKALSHYYDLIILDLMLPSINGLEICRKIRQQQSTPIIIITAKSDTYDKVAGLDYGADDYIVKPFDIEELLARIRAILRRQPQKDIIDVNGITIDKNAFKVTVNGAEIELTKTEYDLLYLLAENKNHVMQREQILNHVWGYNSEVETNVVDVYIRYLRNKLKPYDRDKMIETVRGVGYVIR	gene_2|GeneMark.hmm|221_aa|+|635|1300&JSCZD2P1	gnl|BL_ORD_ID|535|hsp_num:0
JCM1130P2	Strict	1e-30	1.92142e-102	lmrB	0.372591	ARO:3002813, ARO:3002704, ARO:3000074, ARO:3000254, ARO:3003962	emrY, fexA, farB, lmrB, emrB	protein homolog model	n/a	ATP-binding cassette (ABC) antibiotic efflux pump, antibacterial free fatty acids, antibiotic efflux, chloramphenicol, efflux pump complex or subunit conferring antibiotic resistance, florfenicol, fluoroquinolone antibiotic, lincosamide antibiotic, linoleic acid, major facilitator superfamily (MFS) antibiotic efflux pump, nalidixic acid, oleic acid, palmitic acid, phenicol antibiotic, tetracyclin…	311.227, 131.724, 148.673, 144.05, 130.568	MDQQPTDIHGKAYNRNLLVLVLIIGSFCTVLNGTLLATALPSIMRSFHISTATAEWLSTAFLLVNGVMIPVSAWLINRFGSRKMYLTAMSVFFIGTVTAAVAPNFGTLLTGRIIQGLGVGVTMPLLQTIMLSIFPANKRGAAMGTVGIVIGLAPAIGPTLSGWIVDNLSWRYLFSIIAPIAGIVIILAFFLIKDVLPTKKEKIDVWSVTTSTIGFGSLLYGFSEAGNKGWTNPEILGFIGVGIIFVILFGMRQLKMADPFLDITVFKHFEFSLAAALSGITNLAMVGIEMVLPLYIQNLRGVSAFHSGLMLLPGALMIGIMSPITGRLFDKYGARKMAITGMTLLALGTIPFVFLTAESSYTMIIVLYAIRMVGVALVMMNVTTSGMNSLPLNKISHGT…	METTAKASQQYKVMPIMISLLLAGFIGMFSETALNIALTDLMKELNITAATVQWLTTGYLLVLGILVPVSGLLLQWFTTRQLFTVSLIFSILGTFIAALAPSFSFLLAARIVQALGTGLLLPLMFNTILVIFPPHKRGAAMGTIGLVIMFAPAIGPTFSGLVLEHLNWHWIFWISLPFLVLALVFGIAYMQNVSETTKPKIDVLSIILSTIGFGGIVFGFSNAGEGSGGWSSPTVIVSLIVGVVGLILFSIRQLTMKQPMMNLRAFKYPMFILGVIMVFICMMVILSSMLLLPMYLQGGLVLTAFASGLVLLPGGILNGFMSPVTGRLFDKYGPKWLVIPGFVIVTVVLWFFSNVTTTSTAVLIIILHTCLMIGISMIMMPAQTNGLNQLPREFYPDGT…	gene_75|GeneMark.hmm|473_aa|-|49531|50952&JCM1130P2	gnl|BL_ORD_ID|1823|hsp_num:0
UMB0099P2	Strict	1e-30	1.45767e-105	lmrB	0.373418	ARO:3002813, ARO:3002704, ARO:3000074, ARO:3000254, ARO:3003962	emrY, fexA, farB, lmrB, emrB	protein homolog model	n/a	ATP-binding cassette (ABC) antibiotic efflux pump, antibacterial free fatty acids, antibiotic efflux, chloramphenicol, efflux pump complex or subunit conferring antibiotic resistance, florfenicol, fluoroquinolone antibiotic, lincosamide antibiotic, linoleic acid, major facilitator superfamily (MFS) antibiotic efflux pump, nalidixic acid, oleic acid, palmitic acid, phenicol antibiotic, tetracyclin…	320.087, 132.109, 149.058, 144.05, 130.954	MDQQPTDIHGKAYNRNLLVLVLIIGSFCTVLNGTLLATALPSIMRSFHISTATAEWLSTAFLLVNGVMIPVSAWLINRFGSRKMYLTAMSVFFIGTVTAAVAPNFGTLLTGRIIQGLGVGVTMPLLQTIMLSIFPANKRGAAMGTVGIVIGLAPAIGPTLSGWIVDNLSWRYLFSIIAPIAGIVIILAFFLIKDVLPTKKEKIDVWSVTTSTIGFGSLLYGFSEAGNKGWTNPEILGFIGVGIIFVILFGMRQLKMADPFLDITVFKHFEFSLAAALSGITNLAMVGIEMVLPLYIQNLRGVSAFHSGLMLLPGALMIGIMSPITGRLFDKYGARKMAITGMTLLALGTIPFVFLTAESSYTMIIVLYAIRMVGVALVMMNVTTSGMNSLPLNKISHGT…	METTAKASQQYKVMPIMISLLLAGFIGMFSETALNIALTDLMKELNITAATVQWLTTGYLLVLGILVPVSGLLLQWFTTRQLFTVSLIFSILGTFIAALAPSFSFLLAARIVQALGTGLLLPLMFNTILVIFPPHKRGAAMGTIGLVIMFAPAIGPTFSGLVLEHLNWHWIFWISLPFLVLALVFGIAYMQNVSETTKPKIDVLSIILSTIGFGGIVFGFSNAGEGSGGWSSPTVIVSLIVGVVGLILFSIRQLTMKQPMMNLRAFKYPMFILGVIMVFICMMVILSSMLLLPMYLQGGLVLTAFASGLVLLPGGILNGFMSPVTGRLFDKYGPKWLVIPGFVIVTVVLWFFSNVTTTSTAVLIIILHTCLMIGISMIMMPAQTNGLNQLPREFYPDGT…	gene_68|GeneMark.hmm|490_aa|-|47567|49039&UMB0099P2	gnl|BL_ORD_ID|1823|hsp_num:0
TMW1_465P1	Strict	1e-30	1.65402e-172	Escherichia coli gyrA conferring resistance to fluoroquinolones	0.375	ARO:3003294	Escherichia coli gyrA conferring resistance to fluoroquinolones	protein variant model	Q106H	antibiotic target alteration, ciprofloxacin, enoxacin, fluoroquinolone antibiotic, fluoroquinolone resistant gyrA, gatifloxacin, grepafloxacin, levofloxacin, lomefloxacin, moxifloxacin, nalidixic acid, norfloxacin, nybomycin, ofloxacin, pefloxacin, sparfloxacin, trovafloxacin	516.924	VSEGQKIQELTLEEVMGDRFGRYSKSIIQERALPDIRDGLKPVQRRILFAMNKDGNTYDKGFRKSAKSVGNVMGNFHPHGDSSIYEALTRMSQDWKVREPLVEMHGNNGSMDGDPAAAMRYTEARLSKLAGEMLRDIDKDTVEMVLNFDDTEYEPTVLPARFPNLLVNGATGISAGYATEIPPHNLGEVVDALIYLLSHPKATLEELMSFVQGPDFPTGGIIQGKDGIVKAYETGRGRIVVRSKTAIEPLRGNKSQITVTEIPYEVNKAQLVKKIDEIRLNKKVEGLAEVRDETDRDGLRIAIELKRDADAQGVLNYLFKNTELQITYNFNMVAINHQRPEHVGLKTILSAYLEHQRNVITKRTEYNLQKALDRQHIVVGLIKALSILDQVIKTIRASK…	MSDLAREITPVNIEEELKSSYLDYAMSVIVGRALPDVRDGLKPVHRRVLYAMNVLGNDWNKAYKKSARVVGDVIGKYHPHGDSAVYDTIVRMAQPFSLRYMLVDGQGNFGSIDGDSAAAMRYTEIRLAKIAHELMADLEKETVDFVDNYDGTEKIPDVMPTKIPNLLVNGSSGIAVGMATNIPPHNLTEVINGCLAYIDDEDISIEGLMEHIPGPDFPTAAIINGRRGIEEAYRTGRGKVYIRARAEVEVDAKTGRETIIVHEIPYQVNKARLIEKIAELVKEKRVEGISALRDESDKDGMRIVIEVKRDAVGEVVLNNLYSQTQLQVSFGINMVALHHGQPKIMNLKDIIAAFVRHRREVVTRRTIFELRKARDRAHILEALAVALANIDPIIELIRH…	gene_13|GeneMark.hmm|815_aa|-|9682|12129&TMW1_465P1	gnl|BL_ORD_ID|1835|hsp_num:0
FHNFQ11P2	Strict	1e-30	2.54584e-106	lmrB	0.375527	ARO:3002813, ARO:3002704, ARO:3000074, ARO:3000254, ARO:3003962	emrY, fexA, farB, lmrB, emrB	protein homolog model	n/a	ATP-binding cassette (ABC) antibiotic efflux pump, antibacterial free fatty acids, antibiotic efflux, chloramphenicol, efflux pump complex or subunit conferring antibiotic resistance, florfenicol, fluoroquinolone antibiotic, lincosamide antibiotic, linoleic acid, major facilitator superfamily (MFS) antibiotic efflux pump, nalidixic acid, oleic acid, palmitic acid, phenicol antibiotic, tetracyclin…	322.013, 132.109, 149.058, 142.895, 130.568	MDQQPTDIHGKAYNRNLLVLVLIIGSFCTVLNGTLLATALPSIMRSFHISTATAEWLSTAFLLVNGVMIPVSAWLINRFGSRKMYLTAMSVFFIGTVTAAVAPNFGTLLTGRIIQGLGVGVTMPLLQTIMLSIFPANKRGAAMGTVGIVIGLAPAIGPTLSGWIVDNLSWRYLFSIIAPIAGIVIILAFFLIKDVLPTKKEKIDVWSVTTSTIGFGSLLYGFSEAGNKGWTNPEILGFIGVGIIFVILFGMRQLKMADPFLDITVFKHFEFSLAAALSGITNLAMVGIEMVLPLYIQNLRGVSAFHSGLMLLPGALMIGIMSPITGRLFDKYGARKMAITGMTLLTLGTIPFVFLTAESSYTMIIVLYAIRMVGVALVMMNVTTSGMNSLPLNKISHGT…	METTAKASQQYKVMPIMISLLLAGFIGMFSETALNIALTDLMKELNITAATVQWLTTGYLLVLGILVPVSGLLLQWFTTRQLFTVSLIFSILGTFIAALAPSFSFLLAARIVQALGTGLLLPLMFNTILVIFPPHKRGAAMGTIGLVIMFAPAIGPTFSGLVLEHLNWHWIFWISLPFLVLALVFGIAYMQNVSETTKPKIDVLSIILSTIGFGGIVFGFSNAGEGSGGWSSPTVIVSLIVGVVGLILFSIRQLTMKQPMMNLRAFKYPMFILGVIMVFICMMVILSSMLLLPMYLQGGLVLTAFASGLVLLPGGILNGFMSPVTGRLFDKYGPKWLVIPGFVIVTVVLWFFSNVTTTSTAVLIIILHTCLMIGISMIMMPAQTNGLNQLPREFYPDGT…	gene_10|GeneMark.hmm|490_aa|+|10540|12012&FHNFQ11P2	gnl|BL_ORD_ID|1823|hsp_num:0
BJHD4P1	Strict	1e-30	2.62892e-105	lmrB	0.375527	ARO:3002813, ARO:3002704, ARO:3000074, ARO:3000254, ARO:3003962	emrY, fexA, farB, lmrB, emrB	protein homolog model	n/a	ATP-binding cassette (ABC) antibiotic efflux pump, antibacterial free fatty acids, antibiotic efflux, chloramphenicol, efflux pump complex or subunit conferring antibiotic resistance, florfenicol, fluoroquinolone antibiotic, lincosamide antibiotic, linoleic acid, major facilitator superfamily (MFS) antibiotic efflux pump, nalidixic acid, oleic acid, palmitic acid, phenicol antibiotic, tetracyclin…	319.316, 131.724, 148.673, 142.895, 130.183	MDQQPTDIHGKAYNRNLLVLVLIIGSFCTVLNGTLLATALPSIMRSFHISTATAEWLSTAFLLVNGVMIPVSAWLINRFGSRKMYLTAMSVFFIGTVTAAVAPNFGTLLTGRIIQGLGVGVTMPLLQTIMLSIFPANKRGAAMGTVGIVIGLAPAIGPTLSGWIVDNLSWRYLFSIIAPIAGIVIILAFFLIKDVLPTKKEKIDVWSVTTSTIGFGSLLYGFSEAGNKGWTNPEILGFIGVGIIFVILFGMRQLKMADPFLDITVFKHFEFSLAAALSGITNLAMVGIEMVLPLYIQNLRGVSAFHSGLMLLPGALMIGIMSPITGRLFDKYGARKMAITGMTLLTLGTIPFVFLTAESSYTMIIVLYAIRMVGVALVMMNVTTSGMNSLPLNKISHGT…	METTAKASQQYKVMPIMISLLLAGFIGMFSETALNIALTDLMKELNITAATVQWLTTGYLLVLGILVPVSGLLLQWFTTRQLFTVSLIFSILGTFIAALAPSFSFLLAARIVQALGTGLLLPLMFNTILVIFPPHKRGAAMGTIGLVIMFAPAIGPTFSGLVLEHLNWHWIFWISLPFLVLALVFGIAYMQNVSETTKPKIDVLSIILSTIGFGGIVFGFSNAGEGSGGWSSPTVIVSLIVGVVGLILFSIRQLTMKQPMMNLRAFKYPMFILGVIMVFICMMVILSSMLLLPMYLQGGLVLTAFASGLVLLPGGILNGFMSPVTGRLFDKYGPKWLVIPGFVIVTVVLWFFSNVTTTSTAVLIIILHTCLMIGISMIMMPAQTNGLNQLPREFYPDGT…	gene_1|GeneMark.hmm|493_aa|+|1|1482&BJHD4P1	gnl|BL_ORD_ID|1823|hsp_num:0
FJSWX6_L7P1	Strict	1e-30	2.54584e-106	lmrB	0.375527	ARO:3002813, ARO:3002704, ARO:3000074, ARO:3000254, ARO:3003962	emrY, fexA, farB, lmrB, emrB	protein homolog model	n/a	ATP-binding cassette (ABC) antibiotic efflux pump, antibacterial free fatty acids, antibiotic efflux, chloramphenicol, efflux pump complex or subunit conferring antibiotic resistance, florfenicol, fluoroquinolone antibiotic, lincosamide antibiotic, linoleic acid, major facilitator superfamily (MFS) antibiotic efflux pump, nalidixic acid, oleic acid, palmitic acid, phenicol antibiotic, tetracyclin…	322.013, 132.109, 149.058, 142.895, 130.568	MDQQPTDIHGKAYNRNLLVLVLIIGSFCTVLNGTLLATALPSIMRSFHISTATAEWLSTAFLLVNGVMIPVSAWLINRFGSRKMYLTAMSVFFIGTVTAAVAPNFGTLLTGRIIQGLGVGVTMPLLQTIMLSIFPANKRGAAMGTVGIVIGLAPAIGPTLSGWIVDNLSWRYLFSIIAPIAGIVIILAFFLIKDVLPTKKEKIDVWSVTTSTIGFGSLLYGFSEAGNKGWTNPEILGFIGVGIIFVILFGMRQLKMADPFLDITVFKHFEFSLAAALSGITNLAMVGIEMVLPLYIQNLRGVSAFHSGLMLLPGALMIGIMSPITGRLFDKYGARKMAITGMTLLTLGTIPFVFLTAESSYTMIIVLYAIRMVGVALVMMNVTTSGMNSLPLNKISHGT…	METTAKASQQYKVMPIMISLLLAGFIGMFSETALNIALTDLMKELNITAATVQWLTTGYLLVLGILVPVSGLLLQWFTTRQLFTVSLIFSILGTFIAALAPSFSFLLAARIVQALGTGLLLPLMFNTILVIFPPHKRGAAMGTIGLVIMFAPAIGPTFSGLVLEHLNWHWIFWISLPFLVLALVFGIAYMQNVSETTKPKIDVLSIILSTIGFGGIVFGFSNAGEGSGGWSSPTVIVSLIVGVVGLILFSIRQLTMKQPMMNLRAFKYPMFILGVIMVFICMMVILSSMLLLPMYLQGGLVLTAFASGLVLLPGGILNGFMSPVTGRLFDKYGPKWLVIPGFVIVTVVLWFFSNVTTTSTAVLIIILHTCLMIGISMIMMPAQTNGLNQLPREFYPDGT…	gene_11|GeneMark.hmm|490_aa|+|10547|12019&FJSWX6_L7P1	gnl|BL_ORD_ID|1823|hsp_num:0
FAHBZ60M3P1	Strict	1e-30	1.37516e-51	macB	0.38326	ARO:3000535	macB	protein homolog model	n/a	ATP-binding cassette (ABC) antibiotic efflux pump, antibiotic efflux, efflux pump complex or subunit conferring antibiotic resistance, erythromycin, macrolide antibiotic	174.481	MAILEVSNLSKIFGQRHDRVRALNDLSFQVNAGEFVGIMGPSGAGKSTLLNILATIETPSTGKVNIAGNDLEALNERQQAAFRRDHLGFVFQDFNLLDDMTVTQNVLLPLTLQQDLQPDRAERLQTVANHLNLTPILEAFPGELSMGQRQRVAAARAVITQPDLLLADEPTGSLDSLAATDFLNYLRQLNEKEKTTILMVTHDPFTASFASRIIFIKDGAFFAEVTRGKSRQQFFDRIIDMEATVSGGGHTRVASD	MSLIECKNINRYFGSGENRVHILKDISLSIEKGDFVAIIGQSGSGKSTLMNILGCLDTAGSGSYRIDGIETAKMQPDELAALRRERFGFIFQRYNLLSSLTARDNVALPAVYMGMGGKERSARADKLLQDLGLASKEGNKPGELSGGQQQRVSIARALMNGGEIIFADEPTGALDTASGKNVMEIIRRLHEAGHTVIMVTHDPGIAANANRVIEIRDGEIISDTSKNPEIPASNVGRIQEKASWSFYYDQFVEAFRMSVQAVLAHKMRSLLTMLGIIIGIASVVSVVALGNGSQKKILEDISSMGTNTISIFPGRGFGDRRSGKIKTLTIDDAKIIAKQSYVASATPMTSSGGTLTYRNTDLTASLYGVGEQYFDVRGLKLETGRLFDENDVKEDAQVV…	gene_40|GeneMark.hmm|256_aa|-|40044|40814&FAHBZ60M3P1	gnl|BL_ORD_ID|1187|hsp_num:0
FXJWS2_M1P4	Strict	1e-30	4.45042e-100	lmrB	0.384289	ARO:3002813, ARO:3000074, ARO:3000254	emrY, emrB, lmrB	protein homolog model	n/a	ATP-binding cassette (ABC) antibiotic efflux pump, antibiotic efflux, efflux pump complex or subunit conferring antibiotic resistance, fluoroquinolone antibiotic, lincosamide antibiotic, major facilitator superfamily (MFS) antibiotic efflux pump, nalidixic acid, tetracycline, tetracycline antibiotic	305.834, 149.443, 135.576	MDVKDINGKPVNVPMMVITLIVGTFITVLNQTILSTAFPTLMKAFDISTATVQWLSTGFMLVNGIMIPVSAYLSAKVPSKWLYMSAMSTFFVGTLVAFVANSFGVLLAGRLIQAIGVGITMPLLQNIMMSIFPPNRRGAAMGMAGIAIGVAPAIGPTLSGYVIDNFGWRVLFGMILPIAALVILAAMFFFKNVLPLSNPKLDVPSLIESSIGFGALLYGFSEVGNDGWGDPMVLGSIAVGLIFIVIFGYRQLHLKEPFVELRVFKSKIFALSTALGTIANMAMVGVEMILPLYLQIIHGKSALESGLTLLPGALLIAVMSPVTGQVFDRIGAKRLAQLGLFFLTIATLPYFFLTTNTPSIFITVIYAVRMFGISMVMMPLTTNGMNALTPDMIRHGTAV…	METTAKASQQYKVMPIMISLLLAGFIGMFSETALNIALTDLMKELNITAATVQWLTTGYLLVLGILVPVSGLLLQWFTTRQLFTVSLIFSILGTFIAALAPSFSFLLAARIVQALGTGLLLPLMFNTILVIFPPHKRGAAMGTIGLVIMFAPAIGPTFSGLVLEHLNWHWIFWISLPFLVLALVFGIAYMQNVSETTKPKIDVLSIILSTIGFGGIVFGFSNAGEGSGGWSSPTVIVSLIVGVVGLILFSIRQLTMKQPMMNLRAFKYPMFILGVIMVFICMMVILSSMLLLPMYLQGGLVLTAFASGLVLLPGGILNGFMSPVTGRLFDKYGPKWLVIPGFVIVTVVLWFFSNVTTTSTAVLIIILHTCLMIGISMIMMPAQTNGLNQLPREFYPDGT…	gene_6|GeneMark.hmm|492_aa|-|6182|7660&FXJWS2_M1P4	gnl|BL_ORD_ID|1823|hsp_num:0
PenP1	Strict	1e-30	4.45042e-100	lmrB	0.384289	ARO:3002813, ARO:3000074, ARO:3000254	emrY, emrB, lmrB	protein homolog model	n/a	ATP-binding cassette (ABC) antibiotic efflux pump, antibiotic efflux, efflux pump complex or subunit conferring antibiotic resistance, fluoroquinolone antibiotic, lincosamide antibiotic, major facilitator superfamily (MFS) antibiotic efflux pump, nalidixic acid, tetracycline, tetracycline antibiotic	305.834, 149.443, 135.576	MDVKDINGKPVNVPMMVITLIVGTFITVLNQTILSTAFPTLMKAFDISTATVQWLSTGFMLVNGIMIPVSAYLSAKVPSKWLYMSAMSTFFVGTLVAFVANSFGVLLAGRLIQAIGVGITMPLLQNIMMSIFPPNRRGAAMGMAGIAIGVAPAIGPTLSGYVIDNFGWRVLFGMILPIAALVILAAMFFFKNVLPLSNPKLDVPSLIESSIGFGALLYGFSEVGNDGWGDPMVLGSIAVGLIFIVIFGYRQLHLKEPFVELRVFKSKIFALSTALGTIANMAMVGVEMILPLYLQIIHGKSALESGLTLLPGALLIAVMSPVTGQVFDRIGAKRLAQLGLFFLTIATLPYFFLTTNTPSIFITVIYAVRMFGISMVMMPLTTNGMNALTPDMIRHGTAV…	METTAKASQQYKVMPIMISLLLAGFIGMFSETALNIALTDLMKELNITAATVQWLTTGYLLVLGILVPVSGLLLQWFTTRQLFTVSLIFSILGTFIAALAPSFSFLLAARIVQALGTGLLLPLMFNTILVIFPPHKRGAAMGTIGLVIMFAPAIGPTFSGLVLEHLNWHWIFWISLPFLVLALVFGIAYMQNVSETTKPKIDVLSIILSTIGFGGIVFGFSNAGEGSGGWSSPTVIVSLIVGVVGLILFSIRQLTMKQPMMNLRAFKYPMFILGVIMVFICMMVILSSMLLLPMYLQGGLVLTAFASGLVLLPGGILNGFMSPVTGRLFDKYGPKWLVIPGFVIVTVVLWFFSNVTTTSTAVLIIILHTCLMIGISMIMMPAQTNGLNQLPREFYPDGT…	gene_5|GeneMark.hmm|492_aa|-|5762|7240&PenP1	gnl|BL_ORD_ID|1823|hsp_num:0
FBJSY11L4P1	Strict	1e-30	6.02644e-101	lmrB	0.386555	ARO:3002813, ARO:3000074, ARO:3000254, ARO:3003962	emrY, emrB, lmrB, farB	protein homolog model	n/a	ATP-binding cassette (ABC) antibiotic efflux pump, antibacterial free fatty acids, antibiotic efflux, efflux pump complex or subunit conferring antibiotic resistance, fluoroquinolone antibiotic, lincosamide antibiotic, linoleic acid, major facilitator superfamily (MFS) antibiotic efflux pump, nalidixic acid, oleic acid, palmitic acid, tetracycline, tetracycline antibiotic	308.145, 150.599, 136.732, 121.324	MDVKDINGKHVNVPMMVTTLIVGTFITILNQTILSTAFPTLMKAFNISTATVQWLSTGFMLVNGIMIPVSAYLSAKVPSKWLYMSAMSTFFVGTLVAFIANSFGVLLIGRLIQALGVGITMPLLQNIMMSIFPPNRRGAAMGMAGIAIGVAPAIGPTLSGYVIDNFGWRFLFGMILPIAGLVILATLFFFKNVLPLSDPKLDIPSLIESSIGFGSLLYGFSEVGNDGWGDPIVLGTIALGVAFIFIFGYRQLHLKEPFVELRVFKSKIFALSTVLGTIANMAMVGVEMILPMYLQIIHGKSALESGLTLLPGAILIALMSPVTGQVFDRIGAKRLAQLGLFLLTIATLPYFFLTESTPSIFITVIYAVRMFGISMVMMPLTTNGMNALSPDMIRHGTAV…	METTAKASQQYKVMPIMISLLLAGFIGMFSETALNIALTDLMKELNITAATVQWLTTGYLLVLGILVPVSGLLLQWFTTRQLFTVSLIFSILGTFIAALAPSFSFLLAARIVQALGTGLLLPLMFNTILVIFPPHKRGAAMGTIGLVIMFAPAIGPTFSGLVLEHLNWHWIFWISLPFLVLALVFGIAYMQNVSETTKPKIDVLSIILSTIGFGGIVFGFSNAGEGSGGWSSPTVIVSLIVGVVGLILFSIRQLTMKQPMMNLRAFKYPMFILGVIMVFICMMVILSSMLLLPMYLQGGLVLTAFASGLVLLPGGILNGFMSPVTGRLFDKYGPKWLVIPGFVIVTVVLWFFSNVTTTSTAVLIIILHTCLMIGISMIMMPAQTNGLNQLPREFYPDGT…	gene_56|GeneMark.hmm|492_aa|-|41342|42820&FBJSY11L4P1	gnl|BL_ORD_ID|1823|hsp_num:0
FSCDJY22L1P2	Strict	1e-30	1.96975e-101	lmrB	0.386555	ARO:3002813, ARO:3000074, ARO:3000254, ARO:3003962	emrY, emrB, lmrB, farB	protein homolog model	n/a	ATP-binding cassette (ABC) antibiotic efflux pump, antibacterial free fatty acids, antibiotic efflux, efflux pump complex or subunit conferring antibiotic resistance, fluoroquinolone antibiotic, lincosamide antibiotic, linoleic acid, major facilitator superfamily (MFS) antibiotic efflux pump, nalidixic acid, oleic acid, palmitic acid, tetracycline, tetracycline antibiotic	309.301, 148.673, 136.346, 122.094	MDVKDINGKHVNVPMMVTTLIVGTFITILNQTILSTAFPTLMKAFNISTATVQWLSTGFMLVNGIMIPVSAYLSAKVPSKWLYMSAMSTFFVGTLVAFIANSFGVLLIGRLIQALGVGITMPLLQNIMMSIFPPNRRGAAMGMAGIAIGVAPAIGPTLSGYVIDNFGWRFLFGMILPIAGLVILATLFFFKNVLPLSDPKLDIPSLIESSIGFGSLLYGFSEVGNDGWGDPIVLGTIALGIVFIFIFGYRQLHLKEPFVELRVFKSKIFALSTVLGTIANMAMVGVEMILPMYLQIIHGKSALESGLTLLPGAILIALMSPVTGQVFDRIGAKRLAQLGLFLLTIATLPYFFLTESTPSIFITVIYAVRMFGISMVMMPLTTNGMNALSPDMIRHGTAV…	METTAKASQQYKVMPIMISLLLAGFIGMFSETALNIALTDLMKELNITAATVQWLTTGYLLVLGILVPVSGLLLQWFTTRQLFTVSLIFSILGTFIAALAPSFSFLLAARIVQALGTGLLLPLMFNTILVIFPPHKRGAAMGTIGLVIMFAPAIGPTFSGLVLEHLNWHWIFWISLPFLVLALVFGIAYMQNVSETTKPKIDVLSIILSTIGFGGIVFGFSNAGEGSGGWSSPTVIVSLIVGVVGLILFSIRQLTMKQPMMNLRAFKYPMFILGVIMVFICMMVILSSMLLLPMYLQGGLVLTAFASGLVLLPGGILNGFMSPVTGRLFDKYGPKWLVIPGFVIVTVVLWFFSNVTTTSTAVLIIILHTCLMIGISMIMMPAQTNGLNQLPREFYPDGT…	gene_46|GeneMark.hmm|492_aa|-|31055|32533&FSCDJY22L1P2	gnl|BL_ORD_ID|1823|hsp_num:0
LRUMFHNXY42L4P1	Strict	1e-30	7.43075e-133	tetB(60)	0.387931	ARO:3003948, ARO:3003950, ARO:3004032, ARO:3002522, ARO:3004036, ARO:3003949, ARO:3004033, ARO:3002882, ARO:3004035, ARO:3002881	tetB(60), tetA(46), tetB(46), novA, tetA(60), lmrD, lmrC, efrB, efrA, msbA	protein homolog model	n/a	ABC-F ATP-binding cassette ribosomal protection protein, ATP-binding cassette (ABC) antibiotic efflux pump, aminocoumarin antibiotic, antibiotic efflux, antibiotic target protection, ciprofloxacin, efflux pump complex or subunit conferring antibiotic resistance, erythromycin, fluoroquinolone antibiotic, lincosamide antibiotic, macrolide antibiotic, metronidazole, nitroimidazole antibiotic, novobi…	228.409, 273.478, 207.223, 274.248, 396.356, 227.639, 352.443, 280.026, 218.779, 226.868	MEFKGQFITAIVFALILSLINIALPRSLQYYLDHYLTNSNTTMNMIWAFAGLYFLGTIIKAATQFIQQFAFGMGAERTLERIRVELFKKLHTLGLKYFDNVPAGSIVSRVTNDTKTLFDFWTLFLTIFVASFSVISAFFAMASVSVSLACLTLLFLPVIFATTYLYEKLSSKIYRRLREYLSRINTKLNESLMGISIIQQFRQQKRITHEFEDENEAYMQMRFKMIKINSLLLFPIVTLLFNLAELVTLTYFGVQGLDNFVKAGVIYAFLSYVQNFFNPMTNVMDYMSVFQDGIVAGSRILKIMDEKTYAPKQNEESDAEITAGRIEFKDVVFGYDEDNPVLKNINFTVEPGQTVALVGHTGSGKSSIINVLMRFYEFSSGQILIDGHDIRDYSTAELR…	MRTMKRLLSYLRYEKKGVLIGLFCLLLSTGATLTGPLVAKHIIDNVITPMGQAHDFKAGGLLLWVGIYVTVNLVGVAGAYLNRVYMKTLSNRIAKRIRDEVFEHVQTLPVSYFDHLPAGKVVSRITSDTESVRANFYVSGISTLFSTIVMLVGVYITIFLLNATLGLVLLFLVPVMILWQRTVATKQKKYYSENRELYSQLSGQLNESIQGAGIVQAFQQEEKIVAEYDATATSWVEVGRKELILESYFSWSLVGMLRNITHFGVIYYFSMQFIGGTLGISAGLLYAFIDYINRIYEPIQTFMNVVSGFQQSMAAGDRVFELMDTPSEESGEELFTFDEGCIEFKDVSFEYTAGVPVLKHLNFTVEPGQTVAFVGHTGSGKSSIMNLLFRFYDPTSGAI…	gene_65|GeneMark.hmm|570_aa|-|41203|42915&LRUMFHNXY42L4P1	gnl|BL_ORD_ID|1769|hsp_num:0
FXJWS28L1P3	Strict	1e-30	9.27861e-102	lmrB	0.388655	ARO:3002813, ARO:3000074, ARO:3000254, ARO:3003962	emrY, emrB, lmrB, farB	protein homolog model	n/a	ATP-binding cassette (ABC) antibiotic efflux pump, antibacterial free fatty acids, antibiotic efflux, efflux pump complex or subunit conferring antibiotic resistance, fluoroquinolone antibiotic, lincosamide antibiotic, linoleic acid, major facilitator superfamily (MFS) antibiotic efflux pump, nalidixic acid, oleic acid, palmitic acid, tetracycline, tetracycline antibiotic	310.071, 148.673, 135.576, 122.094	MDVKDINGKHVNVPMMVTTLIVGTFITILNQTILSTAFPTLMKAFNISTATVQWLSTGFMLVNGIMIPVSAYLSAKVPSKWLYMSAMSTFFVGTLVAFIANSFGVLLIGRLIQALGVGITMPLLQNIMMSIFPPNRRGAAMGMAGIAIGVAPAIGPTLSGYVIDNFGWRFLFGMILPIAGLVILATLFFFKNVLPLSDPKLDIPSLIESSIGFGSLLYGFSEVGNDGWGDPIVLGTIALGVVFIFIFGYRQLHLKEPFVELRVFKSKIFALSTVLGTIANMAMVGVEMILPMYLQIIHGKSALESGLTLLPGAILIALMSPVTGQVFDRIGAKRLAQLGLFLLTIATLPYFFLTESTPSIFITVIYAVRMFGISMVMMPLTTNGMNALSPDMIRHGTAV…	METTAKASQQYKVMPIMISLLLAGFIGMFSETALNIALTDLMKELNITAATVQWLTTGYLLVLGILVPVSGLLLQWFTTRQLFTVSLIFSILGTFIAALAPSFSFLLAARIVQALGTGLLLPLMFNTILVIFPPHKRGAAMGTIGLVIMFAPAIGPTFSGLVLEHLNWHWIFWISLPFLVLALVFGIAYMQNVSETTKPKIDVLSIILSTIGFGGIVFGFSNAGEGSGGWSSPTVIVSLIVGVVGLILFSIRQLTMKQPMMNLRAFKYPMFILGVIMVFICMMVILSSMLLLPMYLQGGLVLTAFASGLVLLPGGILNGFMSPVTGRLFDKYGPKWLVIPGFVIVTVVLWFFSNVTTTSTAVLIIILHTCLMIGISMIMMPAQTNGLNQLPREFYPDGT…	gene_38|GeneMark.hmm|492_aa|+|31185|32663&FXJWS28L1P3	gnl|BL_ORD_ID|1823|hsp_num:0
MV_22P1	Strict	1e-30	1.97374e-110	lmrD	0.393768	ARO:3003948, ARO:3003950, ARO:3004032, ARO:3002522, ARO:3004036, ARO:3003949, ARO:3004033, ARO:3002882, ARO:3004035, ARO:3002881	tetB(60), tetA(46), tetB(46), novA, tetA(60), lmrD, lmrC, efrB, efrA, msbA	protein homolog model	n/a	ABC-F ATP-binding cassette ribosomal protection protein, ATP-binding cassette (ABC) antibiotic efflux pump, aminocoumarin antibiotic, antibiotic efflux, antibiotic target protection, ciprofloxacin, efflux pump complex or subunit conferring antibiotic resistance, erythromycin, fluoroquinolone antibiotic, lincosamide antibiotic, macrolide antibiotic, metronidazole, nitroimidazole antibiotic, novobi…	180.644, 288.115, 182.956, 282.337, 265.774, 249.98, 272.707, 342.813, 199.134, 230.335	MDQAKQHTKGNRLKVLGRLLKVVLTTSPWMLIVSVITIILAAGSAVIGSLFIERLIDTYVTPLLHEKVPNYGPLLNAILVMFGIYAIGFISNYLFSMLMGVLAQKVQFRVRNETFTHMESLPIAYFDQNNYGDIMSRYTNDIDTLMQMISQSLPQFLNSALSLIFVIVAMFSLSWQLTLFSFIIFGLSFGIVRFLTVKSSYYFKVQQNKLGQINGYDEEMLNGLKVIKVFSHEPEAEEGFDKFNEELRGASGKANTYATVLFPIMGNMGNLLYVLIAFIGGAAAINGWAPLTLGAIASFLQLSRQFSMPIAQISQQLNSIVLALAGAQRIFELEDEPSEVDNGDVIMSANPEVKNSWYWDVPEKNGDVKKVPIKGHIVFDHVNFSYVPEKQILHDINID…	ENTKSTRKMSDTTRAIRFFYLYLKRYKLQFAVIMIFIILATWLQVVSPSLLGDAITNLTKYVTDFFTHQHAGQSQDALQQIAQQLSQQMHQTVDWHNVPEVVKSLPQAAQDQITANLPKGTTLETLKTVATSHAASTSTFMKGMWQLLAVYVATGVSMLIYTLLFSRIVAHSTNRMRKGLFGKLERLTISYFDRHQDGDILARFTSDLDNIQNTLNQALVSVISNAAVFVGVIIQIFNKDVTFAWLTVAASPVAILSAVIIIRQSKKATDKQQEEVSQLNAYMDEKISGQKAIIVEGLQEDSINGFLEHNENVKKRTFAAQAWSGMIFPLMNGFQLLSIAIVIFGGTAYVLNDDSMSIATGLGLLVAFVQYVQSYYNPIMQISSNFGQLQLAITGATRL…	gene_5|GeneMark.hmm|616_aa|+|3475|5325&MV_22P1	gnl|BL_ORD_ID|89|hsp_num:0
QJSWX107L6P2	Strict	1e-30	2.88049e-148	Streptomyces rishiriensis parY mutant conferring resistance to aminocoumarin	0.397059	ARO:3003318	Streptomyces rishiriensis parY mutant conferring resistance to aminocoumarin	protein homolog model	n/a	aminocoumarin antibiotic, aminocoumarin resistant parY, aminocoumarin self resistant parY, antibiotic target alteration, clorobiocin, coumermycin A1, novobiocin	442.965	LAKTNKTTSSYDDSSIQILHGLEAVRKRPGMYIGSTDRHGLNQLVYEIVDNSVDEAMAGYGKEINVTIHKDNSITVQDFGRGMPTGMHASGIPTIEVILTVLHAGGKFTEKNYQTSGGLHGVGSSVVNALSSYLKVRVVRDGQAYEEEFENGGHPIGTLKHLGKTKDKNGTTITFKPDATIFSTTTYNYETIQERIRESAFLLKGVKFTLTDEREPEHHDEFLYEDGIKSFVSYLNEDKDTMGDVFYFSGKQNGIEVEFAGQYNDGYSENFVSFVNNVRTADGGSHEAGARSGFTKAFNDYAKKQGLLKNKDKGLEGSDYREGLSAVLSVKIPEELLEFEGQTKGKLGTPQARSVVDSIVYEQLSYYLMENGEFAQSLVQKAQKARDAREAAKKARDES…	MSTFPAPAAGSRPQDGSDYTARHLMVLDGLEAVRKRPGMYIGSSDSRGLMHCLWEIIDNSVDEALAGACDHIEVILHDDGSVEVTDNGRGIPVDTEPRTGLSGVELAYTKLHAGGKFGGGSYAASGGLHGVGASVVNALSARLDIEVDRHGRTHAISFRRGAPGTYSAPGPDAPFTRAQGLHRTARIPKSRTGTRVRYWADRQIFLKDAKLSLENLHQRARQTAFLVPGLTIVVRDEYGLGEGGSKGEESFRFDGGISEFCEYLAADKPVCDVLRLTGQGTFKETVPVLDEHGQMTPTEVTRELGVDVALRWGTGYDTTLRSFVNIIATPKGGTHVAGFEQAVAKTMNEVLRAKKLLRVAEDDIVKDDALEGLTAVVTVRLAEPQFEGQTKEVLGTSAA…	gene_75|GeneMark.hmm|652_aa|-|53145|55103&QJSWX107L6P2	gnl|BL_ORD_ID|1550|hsp_num:0
FHNXY44_L1P1	Strict	1e-30	2.79e-149	Streptomyces rishiriensis parY mutant conferring resistance to aminocoumarin	0.4	ARO:3003318	Streptomyces rishiriensis parY mutant conferring resistance to aminocoumarin	protein homolog model	n/a	aminocoumarin antibiotic, aminocoumarin resistant parY, aminocoumarin self resistant parY, antibiotic target alteration, clorobiocin, coumermycin A1, novobiocin	445.662	LAKTNKTTSSYDDSSIQILHGLEAVRKRPGMYIGSTDRHGLNQLVYEIVDNSVDEAMAGYGKEINVTIHKDNSVTVQDFGRGMPTGMHASGIPTIEVILTVLHAGGKFTEKNYQTSGGLHGVGSSVVNALSSYLKVRVVRDGQAYEEEFENGGHPIGTLKHLGKTKDKNGTTITFKPDTTIFSTTTYNYETIQERIRESAFLLKGVKFTLTDEREPEHHDEFLYEDGIKSFVSYLNEDKDTMGDVFYFSGQQNGIEVEFAGQYNDGYSENFVSFVNNVRTADGGSHEAGARSGFTKAFNDYAKKQGLLKNKDKGLEGSDYREGLSAVLSVKIPEELLEFEGQTKGKLGTPQARSVVDSIVYEQLSYYLMENGEFAQSLVQKAQKARDAREAAKKARDES…	MSTFPAPAAGSRPQDGSDYTARHLMVLDGLEAVRKRPGMYIGSSDSRGLMHCLWEIIDNSVDEALAGACDHIEVILHDDGSVEVTDNGRGIPVDTEPRTGLSGVELAYTKLHAGGKFGGGSYAASGGLHGVGASVVNALSARLDIEVDRHGRTHAISFRRGAPGTYSAPGPDAPFTRAQGLHRTARIPKSRTGTRVRYWADRQIFLKDAKLSLENLHQRARQTAFLVPGLTIVVRDEYGLGEGGSKGEESFRFDGGISEFCEYLAADKPVCDVLRLTGQGTFKETVPVLDEHGQMTPTEVTRELGVDVALRWGTGYDTTLRSFVNIIATPKGGTHVAGFEQAVAKTMNEVLRAKKLLRVAEDDIVKDDALEGLTAVVTVRLAEPQFEGQTKEVLGTSAA…	gene_84|GeneMark.hmm|652_aa|-|64157|66115&FHNXY44_L1P1	gnl|BL_ORD_ID|1550|hsp_num:0
QJSWX117L3P1	Strict	1e-30	4.43127e-149	Streptomyces rishiriensis parY mutant conferring resistance to aminocoumarin	0.4	ARO:3003318	Streptomyces rishiriensis parY mutant conferring resistance to aminocoumarin	protein homolog model	n/a	aminocoumarin antibiotic, aminocoumarin resistant parY, aminocoumarin self resistant parY, antibiotic target alteration, clorobiocin, coumermycin A1, novobiocin	445.277	LAKTNKTTSSYDDSSIQILHGLEAVRKRPGMYIGSTDRHGLNQLVYEIVDNSVDEAMAGYGKEINVTIHKDNSVTVQDFGRGMPTGMHASGIPTIEVILTVLHAGGKFTEKNYQTSGGLHGVGSSVVNALSSYLKVRVVRDGQAYEEEFENGGHPIGTLKHLGKTKDKNGTTITFKPDATIFSTTTYNYETIQERIRESAFLLKGVKFTLTDEREPEHHDEFLYEDGIKSFVSYLNEDKDTMGDVFYFSGQQNGIEVEFAGQYNDGYSENFVSFVNNVRTADGGSHEAGARSGFTKAFNDYAKKQGLLKNKDKGLEGSDYREGLSAVLSVKIPEELLEFEGQTKGKLGTPQARSVVDSIVYEQLSYYLMENGEFAQSLVQKAQKARDAREAAKKARDES…	MSTFPAPAAGSRPQDGSDYTARHLMVLDGLEAVRKRPGMYIGSSDSRGLMHCLWEIIDNSVDEALAGACDHIEVILHDDGSVEVTDNGRGIPVDTEPRTGLSGVELAYTKLHAGGKFGGGSYAASGGLHGVGASVVNALSARLDIEVDRHGRTHAISFRRGAPGTYSAPGPDAPFTRAQGLHRTARIPKSRTGTRVRYWADRQIFLKDAKLSLENLHQRARQTAFLVPGLTIVVRDEYGLGEGGSKGEESFRFDGGISEFCEYLAADKPVCDVLRLTGQGTFKETVPVLDEHGQMTPTEVTRELGVDVALRWGTGYDTTLRSFVNIIATPKGGTHVAGFEQAVAKTMNEVLRAKKLLRVAEDDIVKDDALEGLTAVVTVRLAEPQFEGQTKEVLGTSAA…	gene_9|GeneMark.hmm|652_aa|+|5173|7131&QJSWX117L3P1	gnl|BL_ORD_ID|1550|hsp_num:0
QJSWX116L3P1	Strict	1e-30	4.43127e-149	Streptomyces rishiriensis parY mutant conferring resistance to aminocoumarin	0.4	ARO:3003318	Streptomyces rishiriensis parY mutant conferring resistance to aminocoumarin	protein homolog model	n/a	aminocoumarin antibiotic, aminocoumarin resistant parY, aminocoumarin self resistant parY, antibiotic target alteration, clorobiocin, coumermycin A1, novobiocin	445.277	LAKTNKTTSSYDDSSIQILHGLEAVRKRPGMYIGSTDRHGLNQLVYEIVDNSVDEAMAGYGKEINVTIHKDNSVTVQDFGRGMPTGMHASGIPTIEVILTVLHAGGKFTEKNYQTSGGLHGVGSSVVNALSSYLKVRVVRDGQAYEEEFENGGHPIGTLKHLGKTKDKNGTTITFKPDATIFSTTTYNYETIQERIRESAFLLKGVKFTLTDEREPEHHDEFLYEDGIKSFVSYLNEDKDTMGDVFYFSGQQNGIEVEFAGQYNDGYSENFVSFVNNVRTADGGSHEAGARSGFTKAFNDYAKKQGLLKNKDKGLEGSDYREGLSAVLSVKIPEELLEFEGQTKGKLGTPQARSVVDSIVYEQLSYYLMENGEFAQSLVQKAQKARDAREAAKKARDES…	MSTFPAPAAGSRPQDGSDYTARHLMVLDGLEAVRKRPGMYIGSSDSRGLMHCLWEIIDNSVDEALAGACDHIEVILHDDGSVEVTDNGRGIPVDTEPRTGLSGVELAYTKLHAGGKFGGGSYAASGGLHGVGASVVNALSARLDIEVDRHGRTHAISFRRGAPGTYSAPGPDAPFTRAQGLHRTARIPKSRTGTRVRYWADRQIFLKDAKLSLENLHQRARQTAFLVPGLTIVVRDEYGLGEGGSKGEESFRFDGGISEFCEYLAADKPVCDVLRLTGQGTFKETVPVLDEHGQMTPTEVTRELGVDVALRWGTGYDTTLRSFVNIIATPKGGTHVAGFEQAVAKTMNEVLRAKKLLRVAEDDIVKDDALEGLTAVVTVRLAEPQFEGQTKEVLGTSAA…	gene_83|GeneMark.hmm|652_aa|-|65457|67415&QJSWX116L3P1	gnl|BL_ORD_ID|1550|hsp_num:0
FGSYC79_L2P1	Strict	1e-30	5.79856e-150	Streptomyces rishiriensis parY mutant conferring resistance to aminocoumarin	0.401471	ARO:3003318	Streptomyces rishiriensis parY mutant conferring resistance to aminocoumarin	protein homolog model	n/a	aminocoumarin antibiotic, aminocoumarin resistant parY, aminocoumarin self resistant parY, antibiotic target alteration, clorobiocin, coumermycin A1, novobiocin	447.588	LAKTNKTTSSYDDSSIQILHGLEAVRKRPGMYIGSTDRHGLNQLVYEIVDNSVDEAMAGYGKEINVTIHKDNSVTVQDFGRGMPTGMHASGIPTIEVILTVLHAGGKFTEKNYQTSGGLHGVGSSVVNALSSYLKVRVVRDGQAYEEEFENGGHPIGTLKHLGKTKDKNGTTITFKPDATIFSTTTYNYETIQERIRESAFLLKGVKFTLTDERESEHHDEFLYEDGIKSFVSYLNEDKDTMGDVFYFSGQQNGIEVEFAGQYNDGYSENFVSFVNNVRTADGGSHEAGARSGFTKAFNDYAKKQGLLKNKDKGLEGSDYREGLSAVLSVKIPEELLEFEGQTKGKLGTPQARSVVDSIVYEQLSYYLMENGEFAQSLVQKAQKARDAREAAKKARDES…	MSTFPAPAAGSRPQDGSDYTARHLMVLDGLEAVRKRPGMYIGSSDSRGLMHCLWEIIDNSVDEALAGACDHIEVILHDDGSVEVTDNGRGIPVDTEPRTGLSGVELAYTKLHAGGKFGGGSYAASGGLHGVGASVVNALSARLDIEVDRHGRTHAISFRRGAPGTYSAPGPDAPFTRAQGLHRTARIPKSRTGTRVRYWADRQIFLKDAKLSLENLHQRARQTAFLVPGLTIVVRDEYGLGEGGSKGEESFRFDGGISEFCEYLAADKPVCDVLRLTGQGTFKETVPVLDEHGQMTPTEVTRELGVDVALRWGTGYDTTLRSFVNIIATPKGGTHVAGFEQAVAKTMNEVLRAKKLLRVAEDDIVKDDALEGLTAVVTVRLAEPQFEGQTKEVLGTSAA…	gene_80|GeneMark.hmm|652_aa|-|64818|66776&FGSYC79_L2P1	gnl|BL_ORD_ID|1550|hsp_num:0
MB2_1P2	Strict	1e-30	8.65317e-36	dfrE	0.403509	ARO:3002865, ARO:3002869, ARO:3002857, ARO:3002875	dfrC, dfrE, dfrK, dfrA26	protein homolog model	n/a	antibiotic target replacement, brodimoprim, diaminopyrimidine antibiotic, iclaprim, tetroxoprim, trimethoprim, trimethoprim resistant dihydrofolate reductase dfr	107.071, 107.071, 115.161, 119.398	MRWKMIEFVWAEDQKHQIGLDGHLPWRLPADMAHFKEKTIGHPIIMGRKTFMSLPRLLPQRKHIVLTHDQDLKKKYQDNDQVTIINSIAELGDYIQNHQGEKLCVVGGVSIFKALLDQVDVLEKTEIDATFEADTVMPEIDYDQFKLVKKEHHEADEKNKYPYTFFTYQRKIKSIK	MLAAIWAQDEQGVIGKEGKLPWHLPNDLKFFKEKTIHNTLVLGRATFEGMGCRPLPNRTTIVLTSNPDYRAEGVLVMHSVEEILAYADNYEGVTVIGGGSVVFKELIPACDVLYRTMIHETFEGDTFFPEIDWFVWEKVATVPGVVDEKNLYAHDYETYHRNDK	gene_71|GeneMark.hmm|176_aa|+|48309|48839&MB2_1P2	gnl|BL_ORD_ID|582|hsp_num:0
FXJWS3_M4P1	Strict	1e-30	3.49927e-66	lmrB	0.407143	ARO:3002813	lmrB	protein homolog model	n/a	ATP-binding cassette (ABC) antibiotic efflux pump, antibiotic efflux, efflux pump complex or subunit conferring antibiotic resistance, lincosamide antibiotic	211.46	VILKVRNIIKKSGEVMDVKDINGKPVNVPMMVITLIVGTFITVLNQTILSTAFPTLMKAFDISTATVQWLSTGFMLVNGIMIPVSAYLSAKVPSKWLYMSAMSTFFVGTLVAFVANSFGVLLAGRLIQAIGVGITMPLLQNIMMSIFPPNRRGAAMGMAGIAIGVAPAIGPTLSGYVIDNFGWRVLFGMILPIAALVILAAMFFFKNVLPLSNPKLDVPSLIESSIGFGALLYGFSEVGNDGWGDPMVLGSIAVGLIFIVIFGYRQLHLKEPFVELRVFKSKIFALSTALGTIANMAMVGVEMILP	METTAKASQQYKVMPIMISLLLAGFIGMFSETALNIALTDLMKELNITAATVQWLTTGYLLVLGILVPVSGLLLQWFTTRQLFTVSLIFSILGTFIAALAPSFSFLLAARIVQALGTGLLLPLMFNTILVIFPPHKRGAAMGTIGLVIMFAPAIGPTFSGLVLEHLNWHWIFWISLPFLVLALVFGIAYMQNVSETTKPKIDVLSIILSTIGFGGIVFGFSNAGEGSGGWSSPTVIVSLIVGVVGLILFSIRQLTMKQPMMNLRAFKYPMFILGVIMVFICMMVILSSMLLLPMYLQGGLVLTAFASGLVLLPGGILNGFMSPVTGRLFDKYGPKWLVIPGFVIVTVVLWFFSNVTTTSTAVLIIILHTCLMIGISMIMMPAQTNGLNQLPREFYPDGT…	gene_1|GeneMark.hmm|306_aa|-|2|919&FXJWS3_M4P1	gnl|BL_ORD_ID|1823|hsp_num:0
FSCYA1_L2P1	Strict	1e-30	3.49927e-66	lmrB	0.407143	ARO:3002813	lmrB	protein homolog model	n/a	ATP-binding cassette (ABC) antibiotic efflux pump, antibiotic efflux, efflux pump complex or subunit conferring antibiotic resistance, lincosamide antibiotic	211.46	VILKVRNIIKKSGEVMDVKDINGKPVNVPMMVITLIVGTFITVLNQTILSTAFPTLMKAFDISTATVQWLSTGFMLVNGIMIPVSAYLSAKVPSKWLYMSAMSTFFVGTLVAFVANSFGVLLAGRLIQAIGVGITMPLLQNIMMSIFPPNRRGAAMGMAGIAIGVAPAIGPTLSGYVIDNFGWRVLFGMILPIAALVILAAMFFFKNVLPLSNPKLDVPSLIESSIGFGALLYGFSEVGNDGWGDPMVLGSIAVGLIFIVIFGYRQLHLKEPFVELRVFKSKIFALSTALGTIANMAMVGVEMILP	METTAKASQQYKVMPIMISLLLAGFIGMFSETALNIALTDLMKELNITAATVQWLTTGYLLVLGILVPVSGLLLQWFTTRQLFTVSLIFSILGTFIAALAPSFSFLLAARIVQALGTGLLLPLMFNTILVIFPPHKRGAAMGTIGLVIMFAPAIGPTFSGLVLEHLNWHWIFWISLPFLVLALVFGIAYMQNVSETTKPKIDVLSIILSTIGFGGIVFGFSNAGEGSGGWSSPTVIVSLIVGVVGLILFSIRQLTMKQPMMNLRAFKYPMFILGVIMVFICMMVILSSMLLLPMYLQGGLVLTAFASGLVLLPGGILNGFMSPVTGRLFDKYGPKWLVIPGFVIVTVVLWFFSNVTTTSTAVLIIILHTCLMIGISMIMMPAQTNGLNQLPREFYPDGT…	gene_1|GeneMark.hmm|306_aa|-|2|919&FSCYA1_L2P1	gnl|BL_ORD_ID|1823|hsp_num:0
FAHWH26_L1P1	Strict	1e-30	3.49927e-66	lmrB	0.407143	ARO:3002813	lmrB	protein homolog model	n/a	ATP-binding cassette (ABC) antibiotic efflux pump, antibiotic efflux, efflux pump complex or subunit conferring antibiotic resistance, lincosamide antibiotic	211.46	VILKVRNIIKKSGEVMDVKDINGKPVNVPMMVITLIVGTFITVLNQTILSTAFPTLMKAFDISTATVQWLSTGFMLVNGIMIPVSAYLSAKVPSKWLYMSAMSTFFVGTLVAFVANSFGVLLAGRLIQAIGVGITMPLLQNIMMSIFPPNRRGAAMGMAGIAIGVAPAIGPTLSGYVIDNFGWRVLFGMILPIAALVILAAMFFFKNVLPLSNPKLDVPSLIESSIGFGALLYGFSEVGNDGWGDPMVLGSIAVGLIFIVIFGYRQLHLKEPFVELRVFKSKIFALSTALGTIANMAMVGVEMILP	METTAKASQQYKVMPIMISLLLAGFIGMFSETALNIALTDLMKELNITAATVQWLTTGYLLVLGILVPVSGLLLQWFTTRQLFTVSLIFSILGTFIAALAPSFSFLLAARIVQALGTGLLLPLMFNTILVIFPPHKRGAAMGTIGLVIMFAPAIGPTFSGLVLEHLNWHWIFWISLPFLVLALVFGIAYMQNVSETTKPKIDVLSIILSTIGFGGIVFGFSNAGEGSGGWSSPTVIVSLIVGVVGLILFSIRQLTMKQPMMNLRAFKYPMFILGVIMVFICMMVILSSMLLLPMYLQGGLVLTAFASGLVLLPGGILNGFMSPVTGRLFDKYGPKWLVIPGFVIVTVVLWFFSNVTTTSTAVLIIILHTCLMIGISMIMMPAQTNGLNQLPREFYPDGT…	gene_1|GeneMark.hmm|306_aa|-|2|919&FAHWH26_L1P1	gnl|BL_ORD_ID|1823|hsp_num:0
FJSWX28L2P1	Strict	1e-30	3.49927e-66	lmrB	0.407143	ARO:3002813	lmrB	protein homolog model	n/a	ATP-binding cassette (ABC) antibiotic efflux pump, antibiotic efflux, efflux pump complex or subunit conferring antibiotic resistance, lincosamide antibiotic	211.46	VILKVRNIIKKSGEVMDVKDINGKPVNVPMMVITLIVGTFITVLNQTILSTAFPTLMKAFDISTATVQWLSTGFMLVNGIMIPVSAYLSAKVPSKWLYMSAMSTFFVGTLVAFVANSFGVLLAGRLIQAIGVGITMPLLQNIMMSIFPPNRRGAAMGMAGIAIGVAPAIGPTLSGYVIDNFGWRVLFGMILPIAALVILAAMFFFKNVLPLSNPKLDVPSLIESSIGFGALLYGFSEVGNDGWGDPMVLGSIAVGLIFIVIFGYRQLHLKEPFVELRVFKSKIFALSTALGTIANMAMVGVEMILP	METTAKASQQYKVMPIMISLLLAGFIGMFSETALNIALTDLMKELNITAATVQWLTTGYLLVLGILVPVSGLLLQWFTTRQLFTVSLIFSILGTFIAALAPSFSFLLAARIVQALGTGLLLPLMFNTILVIFPPHKRGAAMGTIGLVIMFAPAIGPTFSGLVLEHLNWHWIFWISLPFLVLALVFGIAYMQNVSETTKPKIDVLSIILSTIGFGGIVFGFSNAGEGSGGWSSPTVIVSLIVGVVGLILFSIRQLTMKQPMMNLRAFKYPMFILGVIMVFICMMVILSSMLLLPMYLQGGLVLTAFASGLVLLPGGILNGFMSPVTGRLFDKYGPKWLVIPGFVIVTVVLWFFSNVTTTSTAVLIIILHTCLMIGISMIMMPAQTNGLNQLPREFYPDGT…	gene_1|GeneMark.hmm|306_aa|-|2|919&FJSWX28L2P1	gnl|BL_ORD_ID|1823|hsp_num:0
LBVIB27_V12P1	Strict	1e-30	8.73179e-59	vanRM	0.411765	ARO:3002919, ARO:3002923, ARO:3002926, ARO:3002925, ARO:3000828, ARO:3002928, ARO:3000553, ARO:3000816, ARO:3003728, ARO:3003066, ARO:3002922, ARO:3000838, ARO:3002921, ARO:3002927, ARO:3002924, ARO:3002929	mtrA, adeR, baeR, arlR, smeR, vanRA, vanRB, vanRC, vanRD, vanRE, vanRF, vanRG, vanRI, vanRL, vanRM, vanRN	protein homolog model	n/a	acridine dye, acriflavin, aminocoumarin antibiotic, aminoglycoside antibiotic, antibiotic efflux, antibiotic target alteration, azithromycin, cephalosporin, cephamycin, ciprofloxacin, efflux pump complex or subunit conferring antibiotic resistance, erythromycin, fluoroquinolone antibiotic, glycopeptide antibiotic, glycopeptide resistance gene cluster, glycylcycline, macrolide antibiotic, major fa…	159.844, 159.073, 162.155, 179.874, 143.28, 182.57, 154.066, 144.436, 153.68, 131.724, 143.665, 145.206, 120.553, 140.584, 153.68, 144.05	MKILMVEDDKSVSQMMELFFKKEGWEQVSAYDGEEAVEIFQTHPRDFDIITLDLNLPKKDGIQVAKEIRRISETVPIIMLTARDSESDQVLGLGVGADDYVTKPFSPIALIARIKALHRRVMLEGQPRNLPKNIPSNDFDLETNHIRISKSRREVYFDENRVEGLTPKEFDLLYTMAQKPKQVFSREQLLELVWGYEYFGEERTVDAHIKKLRQKLEKSGPQIIQTVWGVGYKFDDSQVNA	MRRISILIAEDEEEIADLLAIHLEKEGYDVIKVHDGQEALHVIQAQSIDLIILDIMMPKMDGYEVTRQVRAQYNMPIIFLSAKTSDFDKVHGLVIGGDDYITKPFTPIELVARVNAQLRRSMKLNHPQADDKKSILEFGEIVISPDQRTVFLYGENIGLTPKEFDILYLLASHPKKVYSVENIFQQVWNDAYFGGGNTVMVHIRTLRKKLGEDKRKNKLIKTVWGVGYTFNG	gene_51|GeneMark.hmm|241_aa|+|37248|37973&LBVIB27_V12P1	gnl|BL_ORD_ID|1115|hsp_num:0
KLDS1_0207P1	Strict	1e-30	8.73179e-59	vanRM	0.411765	ARO:3002919, ARO:3002923, ARO:3002926, ARO:3002925, ARO:3000828, ARO:3002928, ARO:3000553, ARO:3000816, ARO:3003728, ARO:3003066, ARO:3002922, ARO:3000838, ARO:3002921, ARO:3002927, ARO:3002924, ARO:3002929	mtrA, adeR, baeR, arlR, smeR, vanRA, vanRB, vanRC, vanRD, vanRE, vanRF, vanRG, vanRI, vanRL, vanRM, vanRN	protein homolog model	n/a	acridine dye, acriflavin, aminocoumarin antibiotic, aminoglycoside antibiotic, antibiotic efflux, antibiotic target alteration, azithromycin, cephalosporin, cephamycin, ciprofloxacin, efflux pump complex or subunit conferring antibiotic resistance, erythromycin, fluoroquinolone antibiotic, glycopeptide antibiotic, glycopeptide resistance gene cluster, glycylcycline, macrolide antibiotic, major fa…	159.844, 159.073, 162.155, 179.874, 143.28, 182.57, 154.066, 144.436, 153.68, 131.724, 143.665, 145.206, 120.553, 140.584, 153.68, 144.05	MKILMVEDDKSVSQMMELFFKKEGWEQVSAYDGEEAVEIFQTHPRDFDIITLDLNLPKKDGIQVAKEIRRISETVPIIMLTARDSESDQVLGLGVGADDYVTKPFSPIALIARIKALHRRVMLEGQPRNLPKNIPSNDFDLETNHIRISKSRREVYFDENRVEGLTPKEFDLLYTMAQKPKQVFSREQLLELVWGYEYFGEERTVDAHIKKLRQKLEKSGPQIIQTVWGVGYKFDDSQVNA	MRRISILIAEDEEEIADLLAIHLEKEGYDVIKVHDGQEALHVIQAQSIDLIILDIMMPKMDGYEVTRQVRAQYNMPIIFLSAKTSDFDKVHGLVIGGDDYITKPFTPIELVARVNAQLRRSMKLNHPQADDKKSILEFGEIVISPDQRTVFLYGENIGLTPKEFDILYLLASHPKKVYSVENIFQQVWNDAYFGGGNTVMVHIRTLRKKLGEDKRKNKLIKTVWGVGYTFNG	gene_11|GeneMark.hmm|241_aa|-|10135|10860&KLDS1_0207P1	gnl|BL_ORD_ID|1115|hsp_num:0
MV_22P1	Strict	1e-30	1.60369e-41	vanSA	0.414097	ARO:3002936, ARO:3002931, ARO:3002933, ARO:3002940, ARO:3002937, ARO:3002935, ARO:3002938, ARO:3002939	vanSG, vanSF, vanSE, vanSC, vanSA, vanSN, vanSM, vanSL	protein homolog model	n/a	antibiotic target alteration, glycopeptide antibiotic, glycopeptide resistance gene cluster, teicoplanin, vanS, vancomycin	134.42, 146.747, 136.732, 144.821, 129.028, 130.568, 139.043, 134.806	MKKQKVILTTKEKSELFGEGVITVILLLLLNLSIIILLNLAVLNDPRLENGIFFLKKTITFANGMHLWSWQRLFVGVMLVGDAIVVYWRLIRRYRQMQLRHVIEELHYIADGHFDHRIPFVVKTDLQKVIDSINALVDSTVASMEEERQIEQSKDDLITNVSHDIRTPLTSIIGYLGLLKSSELNEDQAKYIKIAYDKALQMKALAEDLFEYTTLRSSTNNKLVLAPLHVNSMLEQVAAGFELEAEKKNIAFNVVTRPRDLVIDADAKMIVRMLNNLISNALKYGHGATEINLIANKVNNKFVELRVENNGEQIPKKSLQKIFDRFYRVESSRNLKTGGTGLGLAITKSIVDLHGGTIKCQSTSELTSFIIQLPLNSPKAK	MVIKLKNKKNDYSKLERKLYMYIVAIVVVAIVFVLYIRSMIRGKLGDWILSILENKYDLNHLDAMKLYQYSIRNNIDIFIYVAIVISILILCRVMLSKFAKYFDEINTGIDVLIQNEDKQIELSAEMDVMEQKLNTLKRTLEKREQDAKLAEQRKNDVVMYLAHDIKTPLTSIIGYLSLLDEAPDMPVDQKAKYVHITLDKAYRLEQLIDEFFEITRYNLQTITLTKTHIDLYYMLVQMTDEFYPQLSAHGKQAVIHAPEDLTVSGDPDKLARVFNNILKNAAAYSEDNSIIDITAGLSGDVVSIEFKNTGSIPKDKLAAIFEKFYRLDNARSSDTGGAGLGLAIAKEIIVQHGGQIYAESNDNYTTFRVELPAMPDLVDKRRS	gene_8|GeneMark.hmm|381_aa|+|6167|7312&MV_22P1	gnl|BL_ORD_ID|1242|hsp_num:0
QJSWX306M13P1	Strict	1e-30	1.88382e-54	vanRM	0.415584	ARO:3002919, ARO:3002923, ARO:3002926, ARO:3002925, ARO:3000828, ARO:3002928, ARO:3000553, ARO:3000816, ARO:3003728, ARO:3002922, ARO:3000838, ARO:3002924, ARO:3002921, ARO:3003066, ARO:3002929, ARO:3002927	mtrA, adeR, baeR, arlR, smeR, vanRA, vanRB, vanRC, vanRD, vanRE, vanRF, vanRG, vanRI, vanRL, vanRM, vanRN	protein homolog model	n/a	acridine dye, acriflavin, aminocoumarin antibiotic, aminoglycoside antibiotic, antibiotic efflux, antibiotic target alteration, azithromycin, cephalosporin, cephamycin, ciprofloxacin, efflux pump complex or subunit conferring antibiotic resistance, erythromycin, fluoroquinolone antibiotic, glycopeptide antibiotic, glycopeptide resistance gene cluster, glycylcycline, macrolide antibiotic, major fa…	145.976, 135.191, 145.206, 154.451, 142.124, 171.4, 138.272, 147.517, 143.28, 135.961, 142.51, 144.05, 135.576, 143.28, 133.265, 132.109	MLKILMVEDDNSVAEMMKMFFSKEQWEVDIAKDGIEAVEMFKAHPDSYDIVTLDLNLPRKDGMEVAKEIRAISLSIPIIMLTARDSETDQILGLGIGADEYVTKPFSPLALIARIKALYRRSRIEKDMHASNGVKYDVITKHLKISKDRREVRFDDNIVEGLTPKEFDLLYTMAQKPKQVFSRDKLLELVWGYEFFGEERTVDAHIKKLRQKLEKAGPQVVQTVWGVGYKFDDSEV	MRRISILIAEDEEEIADLLAIHLEKEGYDVIKVHDGQEALHVIQAQSIDLIILDIMMPKMDGYEVTRQVRAQYNMPIIFLSAKTSDFDKVHGLVIGGDDYITKPFTPIELVARVNAQLRRSMKLNHPQADDKKSILEFGEIVISPDQRTVFLYGENIGLTPKEFDILYLLASHPKKVYSVENIFQQVWNDAYFGGGNTVMVHIRTLRKKLGEDKRKNKLIKTVWGVGYTFNG	gene_65|GeneMark.hmm|236_aa|+|42984|43694&QJSWX306M13P1	gnl|BL_ORD_ID|1115|hsp_num:0
224_1P2	Strict	1e-30	1.88382e-54	vanRM	0.415584	ARO:3002919, ARO:3002923, ARO:3002926, ARO:3002925, ARO:3000828, ARO:3002928, ARO:3000553, ARO:3000816, ARO:3003728, ARO:3002922, ARO:3000838, ARO:3002924, ARO:3002921, ARO:3003066, ARO:3002929, ARO:3002927	mtrA, adeR, baeR, arlR, smeR, vanRA, vanRB, vanRC, vanRD, vanRE, vanRF, vanRG, vanRI, vanRL, vanRM, vanRN	protein homolog model	n/a	acridine dye, acriflavin, aminocoumarin antibiotic, aminoglycoside antibiotic, antibiotic efflux, antibiotic target alteration, azithromycin, cephalosporin, cephamycin, ciprofloxacin, efflux pump complex or subunit conferring antibiotic resistance, erythromycin, fluoroquinolone antibiotic, glycopeptide antibiotic, glycopeptide resistance gene cluster, glycylcycline, macrolide antibiotic, major fa…	145.976, 135.191, 145.206, 154.451, 142.124, 171.4, 138.272, 147.517, 143.28, 135.961, 142.51, 144.05, 135.576, 143.28, 133.265, 132.109	MLKILMVEDDNSVAEMMKMFFSKEQWEVDIAKDGIEAVEMFKAHPDSYDIVTLDLNLPRKDGMEVAKEIRAISLSIPIIMLTARDSETDQILGLGIGADEYVTKPFSPLALIARIKALYRRSRIEKDMHASNGVKYDVITKHLKISKDRREVRFDDNIVEGLTPKEFDLLYTMAQKPKQVFSRDKLLELVWGYEFFGEERTVDAHIKKLRQKLEKAGPQVVQTVWGVGYKFDDSEV	MRRISILIAEDEEEIADLLAIHLEKEGYDVIKVHDGQEALHVIQAQSIDLIILDIMMPKMDGYEVTRQVRAQYNMPIIFLSAKTSDFDKVHGLVIGGDDYITKPFTPIELVARVNAQLRRSMKLNHPQADDKKSILEFGEIVISPDQRTVFLYGENIGLTPKEFDILYLLASHPKKVYSVENIFQQVWNDAYFGGGNTVMVHIRTLRKKLGEDKRKNKLIKTVWGVGYTFNG	gene_90|GeneMark.hmm|236_aa|+|57175|57885&224_1P2	gnl|BL_ORD_ID|1115|hsp_num:0
QJSWX107L6P1	Strict	1e-30	1.88382e-54	vanRM	0.415584	ARO:3002919, ARO:3002923, ARO:3002926, ARO:3002925, ARO:3000828, ARO:3002928, ARO:3000553, ARO:3000816, ARO:3003728, ARO:3002922, ARO:3000838, ARO:3002924, ARO:3002921, ARO:3003066, ARO:3002929, ARO:3002927	mtrA, adeR, baeR, arlR, smeR, vanRA, vanRB, vanRC, vanRD, vanRE, vanRF, vanRG, vanRI, vanRL, vanRM, vanRN	protein homolog model	n/a	acridine dye, acriflavin, aminocoumarin antibiotic, aminoglycoside antibiotic, antibiotic efflux, antibiotic target alteration, azithromycin, cephalosporin, cephamycin, ciprofloxacin, efflux pump complex or subunit conferring antibiotic resistance, erythromycin, fluoroquinolone antibiotic, glycopeptide antibiotic, glycopeptide resistance gene cluster, glycylcycline, macrolide antibiotic, major fa…	145.976, 135.191, 145.206, 154.451, 142.124, 171.4, 138.272, 147.517, 143.28, 135.961, 142.51, 144.05, 135.576, 143.28, 133.265, 132.109	MLKILMVEDDNSVAEMMKMFFSKEQWEVDIAKDGIEAVEMFKAHPDSYDIVTLDLNLPRKDGMEVAKEIRAISLSIPIIMLTARDSETDQILGLGIGADEYVTKPFSPLALIARIKALYRRSRIEKDMHASNGVKYDVITKHLKISKDRREVRFDDNIVEGLTPKEFDLLYTMAQKPKQVFSRDKLLELVWGYEFFGEERTVDAHIKKLRQKLEKAGPQVVQTVWGVGYKFDDSEV	MRRISILIAEDEEEIADLLAIHLEKEGYDVIKVHDGQEALHVIQAQSIDLIILDIMMPKMDGYEVTRQVRAQYNMPIIFLSAKTSDFDKVHGLVIGGDDYITKPFTPIELVARVNAQLRRSMKLNHPQADDKKSILEFGEIVISPDQRTVFLYGENIGLTPKEFDILYLLASHPKKVYSVENIFQQVWNDAYFGGGNTVMVHIRTLRKKLGEDKRKNKLIKTVWGVGYTFNG	gene_65|GeneMark.hmm|236_aa|+|42984|43694&QJSWX107L6P1	gnl|BL_ORD_ID|1115|hsp_num:0
KHPX11P2	Strict	1e-30	5.48357e-51	macB	0.418919	ARO:3000535	macB	protein homolog model	n/a	ATP-binding cassette (ABC) antibiotic efflux pump, antibiotic efflux, efflux pump complex or subunit conferring antibiotic resistance, erythromycin, macrolide antibiotic	171.785	MALIEVSNNTKIYQTGTTKLYANHDISFSIEKGELVIILGASGAGKSTLLNILGGMDTNTSGSVIVAGKDIARYDRRQLTTYRRLNVGFVFQFYNLIPNLTAKENVELASEIVPDALDATAALRAVGLAEHIDKFPAQLSGGEQQRVAIARAVAKNPQLLLCDEPTGALDYETGKQVLKILQDMSKKYGSTVIIVTHNAALAPIGDQVLHIHDGRLVKQERNEHPADIATIEW	MSLIECKNINRYFGSGENRVHILKDISLSIEKGDFVAIIGQSGSGKSTLMNILGCLDTAGSGSYRIDGIETAKMQPDELAALRRERFGFIFQRYNLLSSLTARDNVALPAVYMGMGGKERSARADKLLQDLGLASKEGNKPGELSGGQQQRVSIARALMNGGEIIFADEPTGALDTASGKNVMEIIRRLHEAGHTVIMVTHDPGIAANANRVIEIRDGEIISDTSKNPEIPASNVGRIQEKASWSFYYDQFVEAFRMSVQAVLAHKMRSLLTMLGIIIGIASVVSVVALGNGSQKKILEDISSMGTNTISIFPGRGFGDRRSGKIKTLTIDDAKIIAKQSYVASATPMTSSGGTLTYRNTDLTASLYGVGEQYFDVRGLKLETGRLFDENDVKEDAQVV…	gene_4|GeneMark.hmm|233_aa|-|3224|3925&KHPX11P2	gnl|BL_ORD_ID|1187|hsp_num:0
KHPX15P2	Strict	1e-30	5.48357e-51	macB	0.418919	ARO:3000535	macB	protein homolog model	n/a	ATP-binding cassette (ABC) antibiotic efflux pump, antibiotic efflux, efflux pump complex or subunit conferring antibiotic resistance, erythromycin, macrolide antibiotic	171.785	MALIEVSNNTKIYQTGTTKLYANHDISFSIEKGELVIILGASGAGKSTLLNILGGMDTNTSGSVIVAGKDIARYDRRQLTTYRRLNVGFVFQFYNLIPNLTAKENVELASEIVPDALDATAALRAVGLAEHIDKFPAQLSGGEQQRVAIARAVAKNPQLLLCDEPTGALDYETGKQVLKILQDMSKKYGSTVIIVTHNAALAPIGDQVLHIHDGRLVKQERNEHPADIATIEW	MSLIECKNINRYFGSGENRVHILKDISLSIEKGDFVAIIGQSGSGKSTLMNILGCLDTAGSGSYRIDGIETAKMQPDELAALRRERFGFIFQRYNLLSSLTARDNVALPAVYMGMGGKERSARADKLLQDLGLASKEGNKPGELSGGQQQRVSIARALMNGGEIIFADEPTGALDTASGKNVMEIIRRLHEAGHTVIMVTHDPGIAANANRVIEIRDGEIISDTSKNPEIPASNVGRIQEKASWSFYYDQFVEAFRMSVQAVLAHKMRSLLTMLGIIIGIASVVSVVALGNGSQKKILEDISSMGTNTISIFPGRGFGDRRSGKIKTLTIDDAKIIAKQSYVASATPMTSSGGTLTYRNTDLTASLYGVGEQYFDVRGLKLETGRLFDENDVKEDAQVV…	gene_4|GeneMark.hmm|233_aa|-|3224|3925&KHPX15P2	gnl|BL_ORD_ID|1187|hsp_num:0
NCTC1407P1	Strict	1e-30	7.37888e-129	efrA	0.422175	ARO:3003948, ARO:3003950, ARO:3004032, ARO:3002522, ARO:3004036, ARO:3003949, ARO:3004033, ARO:3002882, ARO:3004035, ARO:3002881	tetB(60), tetA(46), tetB(46), novA, tetA(60), lmrD, lmrC, efrB, efrA, msbA	protein homolog model	n/a	ABC-F ATP-binding cassette ribosomal protection protein, ATP-binding cassette (ABC) antibiotic efflux pump, aminocoumarin antibiotic, antibiotic efflux, antibiotic target protection, ciprofloxacin, efflux pump complex or subunit conferring antibiotic resistance, erythromycin, fluoroquinolone antibiotic, lincosamide antibiotic, macrolide antibiotic, metronidazole, nitroimidazole antibiotic, novobi…	382.489, 202.986, 172.94, 184.111, 171.014, 162.155, 163.696, 189.889, 213.386, 341.658	MIVQVIATLNLPSLTSNIVNNGVATGDISYIWKIGFEMIGFSLLSVVAAFGNVFLAARSSQQLGKNLRSDIYKKVINFSNDEFDKVETSSLITRTTNDVVQIQNVAMMALRMMIMAPIMLIGASFLAYTKSHELTWIFVVSIPVLLIFIGLIMAFAIPLFRAMQTKTDRINLVFREGLTGVRVIRAFRQDKFEQDRFEDANQDYTHNAIKVNTIVALAYPVMTLIMSGTNVAIVWFGGQLISSQTMQVGNMIAFMTYAMQVLMSFMMLAMVFAFIPRAAASASRIQEVLSIEPKITDPDKAATLPVTTEHSLEFDHVNYRYQSAEQLALADIDFKAHSRQTVAIIGGTGSGKTTLVNLIPRFYDIESGAVKLDGKDVRQLKLADLHQAVSFVPQTATLF…	NILLGYFGARITTNIVRDIRDDLFEKIQTFSHSEYESIGVSSLITRTTNDAYQIMLFMGNILRLGFMTPVMFIASLYMVMRTSPSLGMYVLGALPFLLLAVVGIARLSEPLSKKQQKNLDGINGILRENLSGLRVIRAFVNEKFEESRFNKVNETYTKSSKSLFRLMAAAQPGFFFLFNIVMVLIIWSGTVQISHGDLEVGNLIAFIEYIFHALFSFMLFASVLMMYPRAAVSASRIQEALDMEPAIREEEGVTETATKGYLEFKNVTFAYPGHAESPVIRNVSFKASPGETVAFIGSTGSGKSTLIQLIPRFYDVSEGEILIDGVNVKEYKLSALRNKIGYIPQKALLFTGTIADNLRYGKEDATLEEMERAIDIAQATEFVSQKPQGYDEPLSEGGT…	gene_106|GeneMark.hmm|556_aa|+|68331|70001&NCTC1407P1	gnl|BL_ORD_ID|409|hsp_num:0
HFC8P2	Strict	1e-30	7.30775e-130	efrA	0.424307	ARO:3003948, ARO:3003950, ARO:3004032, ARO:3002522, ARO:3004036, ARO:3003949, ARO:3004033, ARO:3002882, ARO:3004035, ARO:3002881	tetB(60), tetA(46), tetB(46), novA, tetA(60), lmrD, lmrC, efrB, efrA, msbA	protein homolog model	n/a	ABC-F ATP-binding cassette ribosomal protection protein, ATP-binding cassette (ABC) antibiotic efflux pump, aminocoumarin antibiotic, antibiotic efflux, antibiotic target protection, ciprofloxacin, efflux pump complex or subunit conferring antibiotic resistance, erythromycin, fluoroquinolone antibiotic, lincosamide antibiotic, macrolide antibiotic, metronidazole, nitroimidazole antibiotic, novobi…	385.571, 206.838, 177.178, 189.119, 176.022, 165.236, 169.859, 194.126, 216.853, 344.354	MLKIAKGRISYPAVIGAVLFMIVQVIATLNLPSLTSNIVNNGVATGDISYIWKIGFEMIGFSLLSVVAAFGNVFLAARSSQQLGKNLRSDIYKKVINFSNDEFDKVETSSLITRTTNDVVQIQNVAMMALRMMIMAPIMLIGASFLAYTKSHELTWIFVVSIPVLLIFIGLIMAFAIPLFRAMQTKTDRINLVFREGLTGVRVIRAFRQDKFEQDRFEDANQDYTHNAIKVNTIVALAYPVMTLIMSGTNVAIVWFGGQLISSQTMQVGNMIAFMTYAMQVLMSFMMLAMVFAFIPRAAASASRIQEVLSIEPKITDPDKAATLPVTTEHSLEFDHVNYRYQSAEQLALADIDFKAHSGQTVAIIGGTGSGKTTLVNLIPRFYDIESGAVKLDGKDVRQ…	NILLGYFGARITTNIVRDIRDDLFEKIQTFSHSEYESIGVSSLITRTTNDAYQIMLFMGNILRLGFMTPVMFIASLYMVMRTSPSLGMYVLGALPFLLLAVVGIARLSEPLSKKQQKNLDGINGILRENLSGLRVIRAFVNEKFEESRFNKVNETYTKSSKSLFRLMAAAQPGFFFLFNIVMVLIIWSGTVQISHGDLEVGNLIAFIEYIFHALFSFMLFASVLMMYPRAAVSASRIQEALDMEPAIREEEGVTETATKGYLEFKNVTFAYPGHAESPVIRNVSFKASPGETVAFIGSTGSGKSTLIQLIPRFYDVSEGEILIDGVNVKEYKLSALRNKIGYIPQKALLFTGTIADNLRYGKEDATLEEMERAIDIAQATEFVSQKPQGYDEPLSEGGT…	gene_16|GeneMark.hmm|576_aa|-|15790|17520&HFC8P2	gnl|BL_ORD_ID|409|hsp_num:0
P_8P3	Strict	1e-30	8.87665e-130	efrA	0.424307	ARO:3003948, ARO:3003950, ARO:3004032, ARO:3002522, ARO:3004036, ARO:3003949, ARO:3004033, ARO:3002882, ARO:3004035, ARO:3002881	tetB(60), tetA(46), tetB(46), novA, tetA(60), lmrD, lmrC, efrB, efrA, msbA	protein homolog model	n/a	ABC-F ATP-binding cassette ribosomal protection protein, ATP-binding cassette (ABC) antibiotic efflux pump, aminocoumarin antibiotic, antibiotic efflux, antibiotic target protection, ciprofloxacin, efflux pump complex or subunit conferring antibiotic resistance, erythromycin, fluoroquinolone antibiotic, lincosamide antibiotic, macrolide antibiotic, metronidazole, nitroimidazole antibiotic, novobi…	385.571, 206.838, 175.252, 188.734, 176.407, 165.236, 166.392, 193.741, 216.853, 344.354	MLKIAKGRISYSAVIGAVLFMIVQVIATLNLPSLTSNIVNNGVATGDISYIWKIGFEMIGFSLLSVVAAFGNVFLAARPSQQLGKNLRSDIYKKVINFSNDEFDKVETSSLITRTTNDVVQIQNVAMMALRMMIMAPIMLIGASFLAYTKSHELTWIFVVSIPVLLIFIGLIMAFAIPLFRAMQTKTDRINLVFREGLTGVRVIRAFRQDKFEQDRFEDANQDYTHNAIKVNTIVALAYPVMTLIMSGTNVAIVWFGGQLISSQTMQVGNMIAFMTYAMQVLMSFMMLAMVFAFIPRAAASASRIQEVLSIEPKITDPDKAATLPVTTEHSLEFDHVNYRYQSAEQLALADIDFKAHSGQTVAIIGGTGSGKTTLVNLIPRFYDIESGAVKLDGKDVRQ…	NILLGYFGARITTNIVRDIRDDLFEKIQTFSHSEYESIGVSSLITRTTNDAYQIMLFMGNILRLGFMTPVMFIASLYMVMRTSPSLGMYVLGALPFLLLAVVGIARLSEPLSKKQQKNLDGINGILRENLSGLRVIRAFVNEKFEESRFNKVNETYTKSSKSLFRLMAAAQPGFFFLFNIVMVLIIWSGTVQISHGDLEVGNLIAFIEYIFHALFSFMLFASVLMMYPRAAVSASRIQEALDMEPAIREEEGVTETATKGYLEFKNVTFAYPGHAESPVIRNVSFKASPGETVAFIGSTGSGKSTLIQLIPRFYDVSEGEILIDGVNVKEYKLSALRNKIGYIPQKALLFTGTIADNLRYGKEDATLEEMERAIDIAQATEFVSQKPQGYDEPLSEGGT…	gene_15|GeneMark.hmm|576_aa|-|15790|17520&P_8P3	gnl|BL_ORD_ID|409|hsp_num:0
FXJSW29M6P1	Strict	1e-30	6.5593e-130	efrA	0.424307	ARO:3003948, ARO:3003950, ARO:3004032, ARO:3002522, ARO:3004036, ARO:3003949, ARO:3004033, ARO:3002882, ARO:3004035, ARO:3002881	tetB(60), tetA(46), tetB(46), novA, tetA(60), lmrD, lmrC, efrB, efrA, msbA	protein homolog model	n/a	ABC-F ATP-binding cassette ribosomal protection protein, ATP-binding cassette (ABC) antibiotic efflux pump, aminocoumarin antibiotic, antibiotic efflux, antibiotic target protection, ciprofloxacin, efflux pump complex or subunit conferring antibiotic resistance, erythromycin, fluoroquinolone antibiotic, lincosamide antibiotic, macrolide antibiotic, metronidazole, nitroimidazole antibiotic, novobi…	385.956, 206.838, 176.792, 188.734, 176.022, 165.236, 167.548, 194.126, 216.853, 344.739	MLKIAKGRISYSAVIGAVLFMIVQVIATLNLPSLTSNIVNNGVATGDISYIWKIGFEMIGFSLLSVVAAFGNVFLAARSSQQLGKNLRSDIYKKVINFSNDEFDKVETSSLITRTTNDVVQIQNVAMMALRMMIMAPIMLIGASFLAYTKSHELTWIFVVSIPVLLIFIGLIMAFAIPLFRAMQTKTDRINLVFREGLTGVRVIRAFRQDKFEQDRFEDANQDYTHNAIKVNTIVALAYPVMTLIMSGTNVAIVWFGGQLISSQTMQVGNMIAFMTYAMQVLMSFMMLAMVFAFIPRAAASASRIQEVLSIEPKITDPDKAATLPVTTEHSLEFDHVNYRYQSAEQLALADIDFKAHSGQTVAIIGGTGSGKTTLVNLIPRFYDIESGAVKLDGKDVRQ…	NILLGYFGARITTNIVRDIRDDLFEKIQTFSHSEYESIGVSSLITRTTNDAYQIMLFMGNILRLGFMTPVMFIASLYMVMRTSPSLGMYVLGALPFLLLAVVGIARLSEPLSKKQQKNLDGINGILRENLSGLRVIRAFVNEKFEESRFNKVNETYTKSSKSLFRLMAAAQPGFFFLFNIVMVLIIWSGTVQISHGDLEVGNLIAFIEYIFHALFSFMLFASVLMMYPRAAVSASRIQEALDMEPAIREEEGVTETATKGYLEFKNVTFAYPGHAESPVIRNVSFKASPGETVAFIGSTGSGKSTLIQLIPRFYDVSEGEILIDGVNVKEYKLSALRNKIGYIPQKALLFTGTIADNLRYGKEDATLEEMERAIDIAQATEFVSQKPQGYDEPLSEGGT…	gene_75|GeneMark.hmm|576_aa|+|59330|61060&FXJSW29M6P1	gnl|BL_ORD_ID|409|hsp_num:0
VHuNHHMY9L1P1	Strict	1e-30	1.65586e-130	efrA	0.424307	ARO:3003948, ARO:3003950, ARO:3004032, ARO:3002522, ARO:3004036, ARO:3003949, ARO:3004033, ARO:3002882, ARO:3004035, ARO:3002881	tetB(60), tetA(46), tetB(46), novA, tetA(60), lmrD, lmrC, efrB, efrA, msbA	protein homolog model	n/a	ABC-F ATP-binding cassette ribosomal protection protein, ATP-binding cassette (ABC) antibiotic efflux pump, aminocoumarin antibiotic, antibiotic efflux, antibiotic target protection, ciprofloxacin, efflux pump complex or subunit conferring antibiotic resistance, erythromycin, fluoroquinolone antibiotic, lincosamide antibiotic, macrolide antibiotic, metronidazole, nitroimidazole antibiotic, novobi…	387.497, 212.231, 182.57, 189.889, 178.718, 170.244, 172.94, 199.134, 220.32, 343.969	MKGSVQMLKIAKGRISYPAVIGAVLFMIVQVIATLNLPSLTSNIVNNGVATGDISYIWKIGFEMIGFSLLSVVAAFGNVFLAARSSQQLGKNLRSDIYKKVINFSNDEFDKVETSSLITRTTNDVVQIQNVAMMALRMMIMAPIMLIGASFLAYTKSHELTWIFVVSIPVLLIFIGLIMAFAIPLFRAMQTKTDRINLVFREGLTGVRVIRAFRQDKFEQDRFEDANQDYTKNAIKVNTIVALAYPVMTLIMSGTNVAIVWFGGQLISSQTMQVGNMIAFMTYAMQVLMSFMMLAMVFAFIPRAAASASRIKEVLDIEPKITNPDKAATLPATTEHSLEFDHVNYRYQSAEQLALADINFKAHSGQTVAIIGGTGSGKTTLVNLIPRFYDIESGAVKLD…	NILLGYFGARITTNIVRDIRDDLFEKIQTFSHSEYESIGVSSLITRTTNDAYQIMLFMGNILRLGFMTPVMFIASLYMVMRTSPSLGMYVLGALPFLLLAVVGIARLSEPLSKKQQKNLDGINGILRENLSGLRVIRAFVNEKFEESRFNKVNETYTKSSKSLFRLMAAAQPGFFFLFNIVMVLIIWSGTVQISHGDLEVGNLIAFIEYIFHALFSFMLFASVLMMYPRAAVSASRIQEALDMEPAIREEEGVTETATKGYLEFKNVTFAYPGHAESPVIRNVSFKASPGETVAFIGSTGSGKSTLIQLIPRFYDVSEGEILIDGVNVKEYKLSALRNKIGYIPQKALLFTGTIADNLRYGKEDATLEEMERAIDIAQATEFVSQKPQGYDEPLSEGGT…	gene_2|GeneMark.hmm|582_aa|-|1890|3638&VHuNHHMY9L1P1	gnl|BL_ORD_ID|409|hsp_num:0
GD16M9P3	Strict	1e-30	1.62369e-55	macB	0.426087	ARO:3000535	macB	protein homolog model	n/a	ATP-binding cassette (ABC) antibiotic efflux pump, antibiotic efflux, efflux pump complex or subunit conferring antibiotic resistance, erythromycin, macrolide antibiotic	184.111	MVLIEVRNNTKIYQTGDEKLYANKDISFSIEKGELVIILGASGAGKSTLLNILGGMDTNSSGEVIVAGHDIAKYDRRELTTYRRLSVGFVFQFYNLIPNLTAKENVELASEIVPQALDAVEALKAVGLANRINNFPAQLSGGEQQRVAIARAVAKNPQLLLCDEPTGALDYETGKQVLQILQDMSREHGSTVIIVTHNAALAPIGDQVLHIHDGQLVKQERNQHPADIQSIEW	MSLIECKNINRYFGSGENRVHILKDISLSIEKGDFVAIIGQSGSGKSTLMNILGCLDTAGSGSYRIDGIETAKMQPDELAALRRERFGFIFQRYNLLSSLTARDNVALPAVYMGMGGKERSARADKLLQDLGLASKEGNKPGELSGGQQQRVSIARALMNGGEIIFADEPTGALDTASGKNVMEIIRRLHEAGHTVIMVTHDPGIAANANRVIEIRDGEIISDTSKNPEIPASNVGRIQEKASWSFYYDQFVEAFRMSVQAVLAHKMRSLLTMLGIIIGIASVVSVVALGNGSQKKILEDISSMGTNTISIFPGRGFGDRRSGKIKTLTIDDAKIIAKQSYVASATPMTSSGGTLTYRNTDLTASLYGVGEQYFDVRGLKLETGRLFDENDVKEDAQVV…	gene_87|GeneMark.hmm|233_aa|+|64167|64868&GD16M9P3	gnl|BL_ORD_ID|1187|hsp_num:0
GD15M1P3	Strict	1e-30	1.62369e-55	macB	0.426087	ARO:3000535	macB	protein homolog model	n/a	ATP-binding cassette (ABC) antibiotic efflux pump, antibiotic efflux, efflux pump complex or subunit conferring antibiotic resistance, erythromycin, macrolide antibiotic	184.111	MVLIEVRNNTKIYQTGDEKLYANKDISFSIEKGELVIILGASGAGKSTLLNILGGMDTNSSGEVIVAGHDIAKYDRRELTTYRRLSVGFVFQFYNLIPNLTAKENVELASEIVPQALDAVEALKAVGLANRINNFPAQLSGGEQQRVAIARAVAKNPQLLLCDEPTGALDYETGKQVLQILQDMSREHGSTVIIVTHNAALAPIGDQVLHIHDGQLVKQERNQHPADIQSIEW	MSLIECKNINRYFGSGENRVHILKDISLSIEKGDFVAIIGQSGSGKSTLMNILGCLDTAGSGSYRIDGIETAKMQPDELAALRRERFGFIFQRYNLLSSLTARDNVALPAVYMGMGGKERSARADKLLQDLGLASKEGNKPGELSGGQQQRVSIARALMNGGEIIFADEPTGALDTASGKNVMEIIRRLHEAGHTVIMVTHDPGIAANANRVIEIRDGEIISDTSKNPEIPASNVGRIQEKASWSFYYDQFVEAFRMSVQAVLAHKMRSLLTMLGIIIGIASVVSVVALGNGSQKKILEDISSMGTNTISIFPGRGFGDRRSGKIKTLTIDDAKIIAKQSYVASATPMTSSGGTLTYRNTDLTASLYGVGEQYFDVRGLKLETGRLFDENDVKEDAQVV…	gene_87|GeneMark.hmm|233_aa|+|64167|64868&GD15M1P3	gnl|BL_ORD_ID|1187|hsp_num:0
GD14M3P3	Strict	1e-30	1.62369e-55	macB	0.426087	ARO:3000535	macB	protein homolog model	n/a	ATP-binding cassette (ABC) antibiotic efflux pump, antibiotic efflux, efflux pump complex or subunit conferring antibiotic resistance, erythromycin, macrolide antibiotic	184.111	MVLIEVRNNTKIYQTGDEKLYANKDISFSIEKGELVIILGASGAGKSTLLNILGGMDTNSSGEVIVAGHDIAKYDRRELTTYRRLSVGFVFQFYNLIPNLTAKENVELASEIVPQALDAVEALKAVGLANRINNFPAQLSGGEQQRVAIARAVAKNPQLLLCDEPTGALDYETGKQVLQILQDMSREHGSTVIIVTHNAALAPIGDQVLHIHDGQLVKQERNQHPADIQSIEW	MSLIECKNINRYFGSGENRVHILKDISLSIEKGDFVAIIGQSGSGKSTLMNILGCLDTAGSGSYRIDGIETAKMQPDELAALRRERFGFIFQRYNLLSSLTARDNVALPAVYMGMGGKERSARADKLLQDLGLASKEGNKPGELSGGQQQRVSIARALMNGGEIIFADEPTGALDTASGKNVMEIIRRLHEAGHTVIMVTHDPGIAANANRVIEIRDGEIISDTSKNPEIPASNVGRIQEKASWSFYYDQFVEAFRMSVQAVLAHKMRSLLTMLGIIIGIASVVSVVALGNGSQKKILEDISSMGTNTISIFPGRGFGDRRSGKIKTLTIDDAKIIAKQSYVASATPMTSSGGTLTYRNTDLTASLYGVGEQYFDVRGLKLETGRLFDENDVKEDAQVV…	gene_86|GeneMark.hmm|233_aa|+|64042|64743&GD14M3P3	gnl|BL_ORD_ID|1187|hsp_num:0
FNXYCHL81L1P2	Strict	1e-30	4.97422e-80	lmrB	0.42638	ARO:3002813	lmrB	protein homolog model	n/a	ATP-binding cassette (ABC) antibiotic efflux pump, antibiotic efflux, efflux pump complex or subunit conferring antibiotic resistance, lincosamide antibiotic	247.669	MFAPAIGPTLTGLILAKLSWQWIFWLFIPFLFIALIFAITSLENVGEITKPHIDMLSIIESAVGCSGLVIGASLASEDGWTSPTVLSALIIGIIVLIFYTHRQLHLEEPILNLHIFKYAAFTIGSSIVMLDFGIILSTMYLLPLFYQRGLLVSVALTGLVMLPGGIINAATSAVAGRLYDSIGAKRPVLIGFVLALFGALMLVFTTSHSALLYVICAHIILMIGCPLAMSPAQTSALSTLSGLESSDGSTIMNTMQQVIGALATALATGCLAWGSSSISGSEAIRFTNGFHYGIYFAIILIVVALLLSFKIKDQKN	METTAKASQQYKVMPIMISLLLAGFIGMFSETALNIALTDLMKELNITAATVQWLTTGYLLVLGILVPVSGLLLQWFTTRQLFTVSLIFSILGTFIAALAPSFSFLLAARIVQALGTGLLLPLMFNTILVIFPPHKRGAAMGTIGLVIMFAPAIGPTFSGLVLEHLNWHWIFWISLPFLVLALVFGIAYMQNVSETTKPKIDVLSIILSTIGFGGIVFGFSNAGEGSGGWSSPTVIVSLIVGVVGLILFSIRQLTMKQPMMNLRAFKYPMFILGVIMVFICMMVILSSMLLLPMYLQGGLVLTAFASGLVLLPGGILNGFMSPVTGRLFDKYGPKWLVIPGFVIVTVVLWFFSNVTTTSTAVLIIILHTCLMIGISMIMMPAQTNGLNQLPREFYPDGT…	gene_55|GeneMark.hmm|316_aa|-|37064|38014&FNXYCHL81L1P2	gnl|BL_ORD_ID|1823|hsp_num:0
FXJCJ25M3P1	Strict	1e-30	2.38707e-129	efrA	0.426439	ARO:3003948, ARO:3003950, ARO:3004032, ARO:3002522, ARO:3004036, ARO:3003949, ARO:3004033, ARO:3002882, ARO:3004035, ARO:3002881	tetB(60), tetA(46), tetB(46), novA, tetA(60), lmrD, lmrC, efrB, efrA, msbA	protein homolog model	n/a	ABC-F ATP-binding cassette ribosomal protection protein, ATP-binding cassette (ABC) antibiotic efflux pump, aminocoumarin antibiotic, antibiotic efflux, antibiotic target protection, ciprofloxacin, efflux pump complex or subunit conferring antibiotic resistance, erythromycin, fluoroquinolone antibiotic, lincosamide antibiotic, macrolide antibiotic, metronidazole, nitroimidazole antibiotic, novobi…	384.415, 207.223, 177.948, 190.66, 176.407, 165.622, 170.629, 194.897, 216.468, 346.665	MKGSVQMLKIAKGRISYPAVIGAVLFMIVQVIATLNLPSLTSNIVNNGVATGDISYIWKIGFEMIGFSLLSVVAAFGNVFLAARSSQQLGKNLRSDIYKKVINFSNDEFDKVETSSLITRTTNDVVQIQNVVMMALRMMIMAPIMLIGASFLAYTKSHELTWIFVVSIPVLLIFIGLIMAFAIPLFRAMQTKTDRINLVFREGLTGVRVIRAFRQDKFEQDRFEDANQDYTHNAIKVNTIVAVAYPVMTLIMSGTNVAIVWFGGQLISSQTMQVGNMIAFMTYAMQVLMSFMMLAMVFAFIPRAAASASRIQEVLSIEPKITDPDKAATLPATTEHSLEFDHVNYRYQSAEQLALADIDFKAHSGQTVAIIGGTGSGKTTLVNLIPRFYDIESGAVKLD…	NILLGYFGARITTNIVRDIRDDLFEKIQTFSHSEYESIGVSSLITRTTNDAYQIMLFMGNILRLGFMTPVMFIASLYMVMRTSPSLGMYVLGALPFLLLAVVGIARLSEPLSKKQQKNLDGINGILRENLSGLRVIRAFVNEKFEESRFNKVNETYTKSSKSLFRLMAAAQPGFFFLFNIVMVLIIWSGTVQISHGDLEVGNLIAFIEYIFHALFSFMLFASVLMMYPRAAVSASRIQEALDMEPAIREEEGVTETATKGYLEFKNVTFAYPGHAESPVIRNVSFKASPGETVAFIGSTGSGKSTLIQLIPRFYDVSEGEILIDGVNVKEYKLSALRNKIGYIPQKALLFTGTIADNLRYGKEDATLEEMERAIDIAQATEFVSQKPQGYDEPLSEGGT…	gene_60|GeneMark.hmm|582_aa|+|40575|42323&FXJCJ25M3P1	gnl|BL_ORD_ID|409|hsp_num:0
VJLHD5L1P3	Strict	1e-30	9.63387e-130	efrA	0.426439	ARO:3003948, ARO:3003950, ARO:3004032, ARO:3002522, ARO:3004036, ARO:3003949, ARO:3004033, ARO:3002882, ARO:3004035, ARO:3002881	tetB(60), tetA(46), tetB(46), novA, tetA(60), lmrD, lmrC, efrB, efrA, msbA	protein homolog model	n/a	ABC-F ATP-binding cassette ribosomal protection protein, ATP-binding cassette (ABC) antibiotic efflux pump, aminocoumarin antibiotic, antibiotic efflux, antibiotic target protection, ciprofloxacin, efflux pump complex or subunit conferring antibiotic resistance, erythromycin, fluoroquinolone antibiotic, lincosamide antibiotic, macrolide antibiotic, metronidazole, nitroimidazole antibiotic, novobi…	385.571, 207.994, 176.792, 189.504, 174.481, 165.622, 168.703, 192.586, 214.927, 343.969	MKGSVQMLKIAKGRISYPAVIGAVLFMIVQVIATLNLPSLTSNIVNNGVATGDISYIWKIGFEMIGFSLLSVVAAFGNVFLAARSSQQLGKNLRSDIYKKVINFSNDEFDKVETSSLITRTTNDVVQIQNVAMMALRMMIMAPIMLIGASFLAYTKSHELTWIFVVSIPVLLIFIGLIMAFAIPLFRAMQTKTDRINLVFREGLTGVRVIRAFRQDKFEQDRFEDANQDYTHNAIKVNTIVALAYPVMTLIMSGTNVAIVWFGGQLISSQTMQVGNMIAFMTYAMQVLMSFMMLAMVFAFIPRAAASASRIQEVLSIEPKITDPDKAATLPATTEHSLEFDHVNYRYQSAEQLALADIDFKAHSGQTVAIIGGTGSGKTTLVNLIPRFYDIESGAVKLD…	NILLGYFGARITTNIVRDIRDDLFEKIQTFSHSEYESIGVSSLITRTTNDAYQIMLFMGNILRLGFMTPVMFIASLYMVMRTSPSLGMYVLGALPFLLLAVVGIARLSEPLSKKQQKNLDGINGILRENLSGLRVIRAFVNEKFEESRFNKVNETYTKSSKSLFRLMAAAQPGFFFLFNIVMVLIIWSGTVQISHGDLEVGNLIAFIEYIFHALFSFMLFASVLMMYPRAAVSASRIQEALDMEPAIREEEGVTETATKGYLEFKNVTFAYPGHAESPVIRNVSFKASPGETVAFIGSTGSGKSTLIQLIPRFYDVSEGEILIDGVNVKEYKLSALRNKIGYIPQKALLFTGTIADNLRYGKEDATLEEMERAIDIAQATEFVSQKPQGYDEPLSEGGT…	gene_53|GeneMark.hmm|582_aa|+|38693|40441&VJLHD5L1P3	gnl|BL_ORD_ID|409|hsp_num:0
Zhang_LLP3	Strict	1e-30	2.38707e-129	efrA	0.426439	ARO:3003948, ARO:3003950, ARO:3004032, ARO:3002522, ARO:3004036, ARO:3003949, ARO:3004033, ARO:3002882, ARO:3004035, ARO:3002881	tetB(60), tetA(46), tetB(46), novA, tetA(60), lmrD, lmrC, efrB, efrA, msbA	protein homolog model	n/a	ABC-F ATP-binding cassette ribosomal protection protein, ATP-binding cassette (ABC) antibiotic efflux pump, aminocoumarin antibiotic, antibiotic efflux, antibiotic target protection, ciprofloxacin, efflux pump complex or subunit conferring antibiotic resistance, erythromycin, fluoroquinolone antibiotic, lincosamide antibiotic, macrolide antibiotic, metronidazole, nitroimidazole antibiotic, novobi…	384.415, 207.223, 177.948, 190.66, 176.407, 165.622, 170.629, 194.897, 216.468, 346.665	MKGSVQMLKIAKGRISYPAVIGAVLFMIVQVIATLNLPSLTSNIVNNGVATGDISYIWKIGFEMIGFSLLSVVAAFGNVFLAARSSQQLGKNLRSDIYKKVINFSNDEFDKVETSSLITRTTNDVVQIQNVVMMALRMMIMAPIMLIGASFLAYTKSHELTWIFVVSIPVLLIFIGLIMAFAIPLFRAMQTKTDRINLVFREGLTGVRVIRAFRQDKFEQDRFEDANQDYTHNAIKVNTIVAVAYPVMTLIMSGTNVAIVWFGGQLISSQTMQVGNMIAFMTYAMQVLMSFMMLAMVFAFIPRAAASASRIQEVLSIEPKITDPDKAATLPATTEHSLEFDHVNYRYQSAEQLALADIDFKAHSGQTVAIIGGTGSGKTTLVNLIPRFYDIESGAVKLD…	NILLGYFGARITTNIVRDIRDDLFEKIQTFSHSEYESIGVSSLITRTTNDAYQIMLFMGNILRLGFMTPVMFIASLYMVMRTSPSLGMYVLGALPFLLLAVVGIARLSEPLSKKQQKNLDGINGILRENLSGLRVIRAFVNEKFEESRFNKVNETYTKSSKSLFRLMAAAQPGFFFLFNIVMVLIIWSGTVQISHGDLEVGNLIAFIEYIFHALFSFMLFASVLMMYPRAAVSASRIQEALDMEPAIREEEGVTETATKGYLEFKNVTFAYPGHAESPVIRNVSFKASPGETVAFIGSTGSGKSTLIQLIPRFYDVSEGEILIDGVNVKEYKLSALRNKIGYIPQKALLFTGTIADNLRYGKEDATLEEMERAIDIAQATEFVSQKPQGYDEPLSEGGT…	gene_2|GeneMark.hmm|582_aa|-|1890|3638&Zhang_LLP3	gnl|BL_ORD_ID|409|hsp_num:0
FZJTZ16M7P4	Strict	1e-30	6.32164e-130	efrA	0.428571	ARO:3003948, ARO:3003950, ARO:3004032, ARO:3002522, ARO:3004036, ARO:3003949, ARO:3004033, ARO:3002882, ARO:3004035, ARO:3002881	tetB(60), tetA(46), tetB(46), novA, tetA(60), lmrD, lmrC, efrB, efrA, msbA	protein homolog model	n/a	ABC-F ATP-binding cassette ribosomal protection protein, ATP-binding cassette (ABC) antibiotic efflux pump, aminocoumarin antibiotic, antibiotic efflux, antibiotic target protection, ciprofloxacin, efflux pump complex or subunit conferring antibiotic resistance, erythromycin, fluoroquinolone antibiotic, lincosamide antibiotic, macrolide antibiotic, metronidazole, nitroimidazole antibiotic, novobi…	385.956, 207.608, 177.178, 189.119, 175.252, 166.392, 169.088, 193.356, 215.698, 344.739	MKGSVQMLKIAKGRISYPAVIGAVLFMIVQVIATLNLPSLTSNIVNNGVATGDISYIWKIGFEMIGFSLLSVVAAFGNVFLAARSSQQLGKNLRSDIYKKVINFSNDEFDKVETSSLITRTTNDVVQIQNVAMMALRMMIMAPIMLIGASFLAYTKSHELTWIFVVSIPVLLIFIGLIMAFAIPLFRAMQTKTDRINLVFREGLTGVRVIRAFRQDKFEQDRFEDANQDYTHNAIKVNTIVALAYPVMTLIMSGTNVAIVWFGGQLISSQTMQVGNMIAFMTYAMQVLMSFMMLAMVFAFIPRAAASASRIQEVLSIEPKITDPDKAATLPATTEHSLEFDHVNYRYQSAEQLALADIDFKAHSGQTVAIIGGTGSGKTTLVNLIPRFYDIESGAVKLD…	NILLGYFGARITTNIVRDIRDDLFEKIQTFSHSEYESIGVSSLITRTTNDAYQIMLFMGNILRLGFMTPVMFIASLYMVMRTSPSLGMYVLGALPFLLLAVVGIARLSEPLSKKQQKNLDGINGILRENLSGLRVIRAFVNEKFEESRFNKVNETYTKSSKSLFRLMAAAQPGFFFLFNIVMVLIIWSGTVQISHGDLEVGNLIAFIEYIFHALFSFMLFASVLMMYPRAAVSASRIQEALDMEPAIREEEGVTETATKGYLEFKNVTFAYPGHAESPVIRNVSFKASPGETVAFIGSTGSGKSTLIQLIPRFYDVSEGEILIDGVNVKEYKLSALRNKIGYIPQKALLFTGTIADNLRYGKEDATLEEMERAIDIAQATEFVSQKPQGYDEPLSEGGT…	gene_36|GeneMark.hmm|582_aa|+|28096|29844&FZJTZ16M7P4	gnl|BL_ORD_ID|409|hsp_num:0
FZJTZ61M2P2	Strict	1e-30	3.83942e-129	efrA	0.428571	ARO:3003948, ARO:3003950, ARO:3004032, ARO:3002522, ARO:3004036, ARO:3003949, ARO:3004033, ARO:3002882, ARO:3004035, ARO:3002881	tetB(60), tetA(46), tetB(46), novA, tetA(60), lmrD, lmrC, efrB, efrA, msbA	protein homolog model	n/a	ABC-F ATP-binding cassette ribosomal protection protein, ATP-binding cassette (ABC) antibiotic efflux pump, aminocoumarin antibiotic, antibiotic efflux, antibiotic target protection, ciprofloxacin, efflux pump complex or subunit conferring antibiotic resistance, erythromycin, fluoroquinolone antibiotic, lincosamide antibiotic, macrolide antibiotic, metronidazole, nitroimidazole antibiotic, novobi…	384.03, 207.608, 176.407, 188.734, 175.252, 165.236, 169.474, 192.971, 216.083, 343.199	MKGSVQMLKIAKGRISYPAVIGAVLFMIVQVIATLNLPSLTSNIVNNGVATGDISYIWKIGFEMIGFSLLSVVAAFGNVFLAARSSQQLGKNLRSDIYKKVINFSNDEFDKVETSSLITRTTNDVVQIQNVAMMALRMMIMAPIMLIGASFLAYTKSHELTWIFVVSIPVLLIFIGLIMAFAIPLFRAMQTKTDRINLVFREGLTGVRVIRAFRQDKFEQDRFEDANQDYTHNAIKVNTIVALAYPVMTLIMSGTNVAIVWFGGQLISSQTMQVGNMIAFMTYAMQVLMSFMMLAMVFAFIPRAAASASRIQEVLSIEPKITDPDKAATLPATTEHSLEFDHVNYRYQSAEQLALADIDFKAHSGQTVAIIGGTGSGKTTLVNLIPRFYDIESGAVKLD…	NILLGYFGARITTNIVRDIRDDLFEKIQTFSHSEYESIGVSSLITRTTNDAYQIMLFMGNILRLGFMTPVMFIASLYMVMRTSPSLGMYVLGALPFLLLAVVGIARLSEPLSKKQQKNLDGINGILRENLSGLRVIRAFVNEKFEESRFNKVNETYTKSSKSLFRLMAAAQPGFFFLFNIVMVLIIWSGTVQISHGDLEVGNLIAFIEYIFHALFSFMLFASVLMMYPRAAVSASRIQEALDMEPAIREEEGVTETATKGYLEFKNVTFAYPGHAESPVIRNVSFKASPGETVAFIGSTGSGKSTLIQLIPRFYDVSEGEILIDGVNVKEYKLSALRNKIGYIPQKALLFTGTIADNLRYGKEDATLEEMERAIDIAQATEFVSQKPQGYDEPLSEGGT…	gene_60|GeneMark.hmm|582_aa|+|40326|42074&FZJTZ61M2P2	gnl|BL_ORD_ID|409|hsp_num:0
FXJCJ26M6P4	Strict	1e-30	6.32164e-130	efrA	0.428571	ARO:3003948, ARO:3003950, ARO:3004032, ARO:3002522, ARO:3004036, ARO:3003949, ARO:3004033, ARO:3002882, ARO:3004035, ARO:3002881	tetB(60), tetA(46), tetB(46), novA, tetA(60), lmrD, lmrC, efrB, efrA, msbA	protein homolog model	n/a	ABC-F ATP-binding cassette ribosomal protection protein, ATP-binding cassette (ABC) antibiotic efflux pump, aminocoumarin antibiotic, antibiotic efflux, antibiotic target protection, ciprofloxacin, efflux pump complex or subunit conferring antibiotic resistance, erythromycin, fluoroquinolone antibiotic, lincosamide antibiotic, macrolide antibiotic, metronidazole, nitroimidazole antibiotic, novobi…	385.956, 207.994, 177.563, 189.889, 175.637, 166.007, 169.474, 194.126, 215.698, 345.895	MKGSVQMLKIAKGRISYPAVIGAVLFMIVQVIATLNLPSLTSNIVNNGVATGDISYIWKIGFEMIGFSLLSVVAAFGNVFLAARSSQQLGKNLRSDIYKKVINFSNDEFDKVETSSLITRTTNDVVQIQNVAMMALRMMIMAPIMLIGASFLAYTKSHELTWIFVVSIPVLLIFIGLIMAFAIPLFRAMQTKTDRINLVFREGLTGVRVIRAFRQDKFEQDRFEDANQDYTHNAIKVNTIVALAYPVMTLIMSGTNVAIVWFGGQLISSQTMQVGNMIAFMTYAMQVLMSFMMLAMVFAFIPRAAASASRIQEVLSIEPKITDPDKAATLPATTEHSLEFDHVNYRYQSAEQLALADIDFKAHSGQTVAIIGGTGSGKTTLVNLIPRFYDIESGAVKLD…	NILLGYFGARITTNIVRDIRDDLFEKIQTFSHSEYESIGVSSLITRTTNDAYQIMLFMGNILRLGFMTPVMFIASLYMVMRTSPSLGMYVLGALPFLLLAVVGIARLSEPLSKKQQKNLDGINGILRENLSGLRVIRAFVNEKFEESRFNKVNETYTKSSKSLFRLMAAAQPGFFFLFNIVMVLIIWSGTVQISHGDLEVGNLIAFIEYIFHALFSFMLFASVLMMYPRAAVSASRIQEALDMEPAIREEEGVTETATKGYLEFKNVTFAYPGHAESPVIRNVSFKASPGETVAFIGSTGSGKSTLIQLIPRFYDVSEGEILIDGVNVKEYKLSALRNKIGYIPQKALLFTGTIADNLRYGKEDATLEEMERAIDIAQATEFVSQKPQGYDEPLSEGGT…	gene_2|GeneMark.hmm|582_aa|-|1890|3638&FXJCJ26M6P4	gnl|BL_ORD_ID|409|hsp_num:0
VCQWS1M2P2	Strict	1e-30	6.92342e-130	efrA	0.428571	ARO:3003948, ARO:3003950, ARO:3004032, ARO:3002522, ARO:3004036, ARO:3003949, ARO:3004033, ARO:3002882, ARO:3004035, ARO:3002881	tetB(60), tetA(46), tetB(46), novA, tetA(60), lmrD, lmrC, efrB, efrA, msbA	protein homolog model	n/a	ABC-F ATP-binding cassette ribosomal protection protein, ATP-binding cassette (ABC) antibiotic efflux pump, aminocoumarin antibiotic, antibiotic efflux, antibiotic target protection, ciprofloxacin, efflux pump complex or subunit conferring antibiotic resistance, erythromycin, fluoroquinolone antibiotic, lincosamide antibiotic, macrolide antibiotic, metronidazole, nitroimidazole antibiotic, novobi…	385.571, 207.994, 177.178, 188.734, 176.022, 166.007, 168.703, 194.126, 215.698, 344.354	MLKIAKGRISYPAVIGAVLFMIVQVIATLNLPSLTSNIVNNGVATGDISYIWKIGFEMIGFSLLSVVAAFGNVFLAARSSQQLGKNLRSDIYKKVINFSNDEFDKVETSSLITRTTNDVVQIQNVAMMALRMMIMAPIMLIGASFLAYTKSHELTWIFVVSIPVLLIFIGLIMAFAIPLFRAMQTKTDRINLVFREGLTGVRVIRAFRQDKFEQDRFEDANQDYTHNAIKVNTIVALAYPVMTLIMSGTNVAIVWFGGQLISSQTMQVGNMIAFMTYAMQVLMSFMMLAMVFAFIPRAAASASRIQEVLSIEPKITDPDKAATLPATTEHSLEFDHVNYRYQSAEQLALADIDFKAHSGQTVAIIGGTGSGKTTLVNLIPRFYDIESGAVKLDGKDVRQ…	NILLGYFGARITTNIVRDIRDDLFEKIQTFSHSEYESIGVSSLITRTTNDAYQIMLFMGNILRLGFMTPVMFIASLYMVMRTSPSLGMYVLGALPFLLLAVVGIARLSEPLSKKQQKNLDGINGILRENLSGLRVIRAFVNEKFEESRFNKVNETYTKSSKSLFRLMAAAQPGFFFLFNIVMVLIIWSGTVQISHGDLEVGNLIAFIEYIFHALFSFMLFASVLMMYPRAAVSASRIQEALDMEPAIREEEGVTETATKGYLEFKNVTFAYPGHAESPVIRNVSFKASPGETVAFIGSTGSGKSTLIQLIPRFYDVSEGEILIDGVNVKEYKLSALRNKIGYIPQKALLFTGTIADNLRYGKEDATLEEMERAIDIAQATEFVSQKPQGYDEPLSEGGT…	gene_65|GeneMark.hmm|576_aa|+|48510|50240&VCQWS1M2P2	gnl|BL_ORD_ID|409|hsp_num:0
FSCPS35L5P3	Strict	1e-30	6.92342e-130	efrA	0.428571	ARO:3003948, ARO:3003950, ARO:3004032, ARO:3002522, ARO:3004036, ARO:3003949, ARO:3004033, ARO:3002882, ARO:3004035, ARO:3002881	tetB(60), tetA(46), tetB(46), novA, tetA(60), lmrD, lmrC, efrB, efrA, msbA	protein homolog model	n/a	ABC-F ATP-binding cassette ribosomal protection protein, ATP-binding cassette (ABC) antibiotic efflux pump, aminocoumarin antibiotic, antibiotic efflux, antibiotic target protection, ciprofloxacin, efflux pump complex or subunit conferring antibiotic resistance, erythromycin, fluoroquinolone antibiotic, lincosamide antibiotic, macrolide antibiotic, metronidazole, nitroimidazole antibiotic, novobi…	385.571, 207.994, 177.178, 188.734, 176.022, 166.007, 168.703, 194.126, 215.698, 344.354	MLKIAKGRISYPAVIGAVLFMIVQVIATLNLPSLTSNIVNNGVATGDISYIWKIGFEMIGFSLLSVVAAFGNVFLAARSSQQLGKNLRSDIYKKVINFSNDEFDKVETSSLITRTTNDVVQIQNVAMMALRMMIMAPIMLIGASFLAYTKSHELTWIFVVSIPVLLIFIGLIMAFAIPLFRAMQTKTDRINLVFREGLTGVRVIRAFRQDKFEQDRFEDANQDYTHNAIKVNTIVALAYPVMTLIMSGTNVAIVWFGGQLISSQTMQVGNMIAFMTYAMQVLMSFMMLAMVFAFIPRAAASASRIQEVLSIEPKITDPDKAATLPATTEHSLEFDHVNYRYQSAEQLALADIDFKAHSGQTVAIIGGTGSGKTTLVNLIPRFYDIESGAVKLDGKDVRQ…	NILLGYFGARITTNIVRDIRDDLFEKIQTFSHSEYESIGVSSLITRTTNDAYQIMLFMGNILRLGFMTPVMFIASLYMVMRTSPSLGMYVLGALPFLLLAVVGIARLSEPLSKKQQKNLDGINGILRENLSGLRVIRAFVNEKFEESRFNKVNETYTKSSKSLFRLMAAAQPGFFFLFNIVMVLIIWSGTVQISHGDLEVGNLIAFIEYIFHALFSFMLFASVLMMYPRAAVSASRIQEALDMEPAIREEEGVTETATKGYLEFKNVTFAYPGHAESPVIRNVSFKASPGETVAFIGSTGSGKSTLIQLIPRFYDVSEGEILIDGVNVKEYKLSALRNKIGYIPQKALLFTGTIADNLRYGKEDATLEEMERAIDIAQATEFVSQKPQGYDEPLSEGGT…	gene_66|GeneMark.hmm|576_aa|+|49238|50968&FSCPS35L5P3	gnl|BL_ORD_ID|409|hsp_num:0
FHuNHHMY6M5P5	Strict	1e-30	6.32164e-130	efrA	0.428571	ARO:3003948, ARO:3003950, ARO:3004032, ARO:3002522, ARO:3004036, ARO:3003949, ARO:3004033, ARO:3002882, ARO:3004035, ARO:3002881	tetB(60), tetA(46), tetB(46), novA, tetA(60), lmrD, lmrC, efrB, efrA, msbA	protein homolog model	n/a	ABC-F ATP-binding cassette ribosomal protection protein, ATP-binding cassette (ABC) antibiotic efflux pump, aminocoumarin antibiotic, antibiotic efflux, antibiotic target protection, ciprofloxacin, efflux pump complex or subunit conferring antibiotic resistance, erythromycin, fluoroquinolone antibiotic, lincosamide antibiotic, macrolide antibiotic, metronidazole, nitroimidazole antibiotic, novobi…	385.956, 207.608, 177.178, 189.119, 175.252, 166.392, 169.088, 193.356, 215.698, 344.739	MKGSVQMLKIAKGRISYPAVIGAVLFMIVQVIATLNLPSLTSNIVNNGVATGDISYIWKIGFEMIGFSLLSVVAAFGNVFLAARSSQQLGKNLRSDIYKKVINFSNDEFDKVETSSLITRTTNDVVQIQNVAMMALRMMIMAPIMLIGASFLAYTKSHELTWIFVVSIPVLLIFIGLIMAFAIPLFRAMQTKTDRINLVFREGLTGVRVIRAFRQDKFEQDRFEDANQDYTHNAIKVNTIVALAYPVMTLIMSGTNVAIVWFGGQLISSQTMQVGNMIAFMTYAMQVLMSFMMLAMVFAFIPRAAASASRIQEVLSIEPKITDPDKAATLPATTEHSLEFDHVNYRYQSAEQLALADIDFKAHSGQTVAIIGGTGSGKTTLVNLIPRFYDIESGAVKLD…	NILLGYFGARITTNIVRDIRDDLFEKIQTFSHSEYESIGVSSLITRTTNDAYQIMLFMGNILRLGFMTPVMFIASLYMVMRTSPSLGMYVLGALPFLLLAVVGIARLSEPLSKKQQKNLDGINGILRENLSGLRVIRAFVNEKFEESRFNKVNETYTKSSKSLFRLMAAAQPGFFFLFNIVMVLIIWSGTVQISHGDLEVGNLIAFIEYIFHALFSFMLFASVLMMYPRAAVSASRIQEALDMEPAIREEEGVTETATKGYLEFKNVTFAYPGHAESPVIRNVSFKASPGETVAFIGSTGSGKSTLIQLIPRFYDVSEGEILIDGVNVKEYKLSALRNKIGYIPQKALLFTGTIADNLRYGKEDATLEEMERAIDIAQATEFVSQKPQGYDEPLSEGGT…	gene_30|GeneMark.hmm|582_aa|+|25964|27712&FHuNHHMY6M5P5	gnl|BL_ORD_ID|409|hsp_num:0
VJLHD7L1P1	Strict	1e-30	9.57406e-130	efrA	0.428571	ARO:3003948, ARO:3003950, ARO:3004032, ARO:3002522, ARO:3004036, ARO:3003949, ARO:3004033, ARO:3002882, ARO:3004035, ARO:3002881	tetB(60), tetA(46), tetB(46), novA, tetA(60), lmrD, lmrC, efrB, efrA, msbA	protein homolog model	n/a	ABC-F ATP-binding cassette ribosomal protection protein, ATP-binding cassette (ABC) antibiotic efflux pump, aminocoumarin antibiotic, antibiotic efflux, antibiotic target protection, ciprofloxacin, efflux pump complex or subunit conferring antibiotic resistance, erythromycin, fluoroquinolone antibiotic, lincosamide antibiotic, macrolide antibiotic, metronidazole, nitroimidazole antibiotic, novobi…	385.185, 207.608, 177.178, 188.734, 175.252, 166.007, 168.703, 193.741, 215.698, 344.739	MLKIAKGRISYPAVIGAVLFMIVQVIATLNLPSLTSNIVNNGVATGDISYIWKIGFEMIGFSLLSVVAAFGNVFLAARSSQQLGKNLRSDIYKKVINFSNDEFDKVETSSLITRTTNDVVQIQNVAMMALRMMIMAPIMLIGASFLAYTKSHELTWIFVVSIPVLLIFIGLIMAFAIPLFRAMQTKTDRINLVFREGLTGVRVIRAFRQDKFEQDRFEDANQDYTHNAIKVNTIVALAYPVMTLIMSGTNVAIVWFGGQLISSQTMQVGNMIAFMTYAMQVLMSFMMLAMVFAFIPRAAASASRIQEVLSIEPKITDPDKAATLPATTEHSLEFDHVNYRYQSAEQLALADIDFKAHSGQTVAIIGGTGSGKTTLVNLIPRFYDIESGAVKLDGKDVRQ…	NILLGYFGARITTNIVRDIRDDLFEKIQTFSHSEYESIGVSSLITRTTNDAYQIMLFMGNILRLGFMTPVMFIASLYMVMRTSPSLGMYVLGALPFLLLAVVGIARLSEPLSKKQQKNLDGINGILRENLSGLRVIRAFVNEKFEESRFNKVNETYTKSSKSLFRLMAAAQPGFFFLFNIVMVLIIWSGTVQISHGDLEVGNLIAFIEYIFHALFSFMLFASVLMMYPRAAVSASRIQEALDMEPAIREEEGVTETATKGYLEFKNVTFAYPGHAESPVIRNVSFKASPGETVAFIGSTGSGKSTLIQLIPRFYDVSEGEILIDGVNVKEYKLSALRNKIGYIPQKALLFTGTIADNLRYGKEDATLEEMERAIDIAQATEFVSQKPQGYDEPLSEGGT…	gene_3|GeneMark.hmm|576_aa|-|2740|4470&VJLHD7L1P1	gnl|BL_ORD_ID|409|hsp_num:0
LZ227P1	Strict	1e-30	6.92342e-130	efrA	0.428571	ARO:3003948, ARO:3003950, ARO:3004032, ARO:3002522, ARO:3004036, ARO:3003949, ARO:3004033, ARO:3002882, ARO:3004035, ARO:3002881	tetB(60), tetA(46), tetB(46), novA, tetA(60), lmrD, lmrC, efrB, efrA, msbA	protein homolog model	n/a	ABC-F ATP-binding cassette ribosomal protection protein, ATP-binding cassette (ABC) antibiotic efflux pump, aminocoumarin antibiotic, antibiotic efflux, antibiotic target protection, ciprofloxacin, efflux pump complex or subunit conferring antibiotic resistance, erythromycin, fluoroquinolone antibiotic, lincosamide antibiotic, macrolide antibiotic, metronidazole, nitroimidazole antibiotic, novobi…	385.571, 207.994, 177.178, 188.734, 176.022, 166.007, 168.703, 194.126, 215.698, 344.354	MLKIAKGRISYPAVIGAVLFMIVQVIATLNLPSLTSNIVNNGVATGDISYIWKIGFEMIGFSLLSVVAAFGNVFLAARSSQQLGKNLRSDIYKKVINFSNDEFDKVETSSLITRTTNDVVQIQNVAMMALRMMIMAPIMLIGASFLAYTKSHELTWIFVVSIPVLLIFIGLIMAFAIPLFRAMQTKTDRINLVFREGLTGVRVIRAFRQDKFEQDRFEDANQDYTHNAIKVNTIVALAYPVMTLIMSGTNVAIVWFGGQLISSQTMQVGNMIAFMTYAMQVLMSFMMLAMVFAFIPRAAASASRIQEVLSIEPKITDPDKAATLPATTEHSLEFDHVNYRYQSAEQLALADIDFKAHSGQTVAIIGGTGSGKTTLVNLIPRFYDIESGAVKLDGKDVRQ…	NILLGYFGARITTNIVRDIRDDLFEKIQTFSHSEYESIGVSSLITRTTNDAYQIMLFMGNILRLGFMTPVMFIASLYMVMRTSPSLGMYVLGALPFLLLAVVGIARLSEPLSKKQQKNLDGINGILRENLSGLRVIRAFVNEKFEESRFNKVNETYTKSSKSLFRLMAAAQPGFFFLFNIVMVLIIWSGTVQISHGDLEVGNLIAFIEYIFHALFSFMLFASVLMMYPRAAVSASRIQEALDMEPAIREEEGVTETATKGYLEFKNVTFAYPGHAESPVIRNVSFKASPGETVAFIGSTGSGKSTLIQLIPRFYDVSEGEILIDGVNVKEYKLSALRNKIGYIPQKALLFTGTIADNLRYGKEDATLEEMERAIDIAQATEFVSQKPQGYDEPLSEGGT…	gene_83|GeneMark.hmm|576_aa|+|55647|57377&LZ227P1	gnl|BL_ORD_ID|409|hsp_num:0
FJLHD4M3P3	Strict	1e-30	6.92342e-130	efrA	0.428571	ARO:3003948, ARO:3003950, ARO:3004032, ARO:3002522, ARO:3004036, ARO:3003949, ARO:3004033, ARO:3002882, ARO:3004035, ARO:3002881	tetB(60), tetA(46), tetB(46), novA, tetA(60), lmrD, lmrC, efrB, efrA, msbA	protein homolog model	n/a	ABC-F ATP-binding cassette ribosomal protection protein, ATP-binding cassette (ABC) antibiotic efflux pump, aminocoumarin antibiotic, antibiotic efflux, antibiotic target protection, ciprofloxacin, efflux pump complex or subunit conferring antibiotic resistance, erythromycin, fluoroquinolone antibiotic, lincosamide antibiotic, macrolide antibiotic, metronidazole, nitroimidazole antibiotic, novobi…	385.571, 207.994, 177.178, 188.734, 176.022, 166.007, 168.703, 194.126, 215.698, 344.354	MLKIAKGRISYPAVIGAVLFMIVQVIATLNLPSLTSNIVNNGVATGDISYIWKIGFEMIGFSLLSVVAAFGNVFLAARSSQQLGKNLRSDIYKKVINFSNDEFDKVETSSLITRTTNDVVQIQNVAMMALRMMIMAPIMLIGASFLAYTKSHELTWIFVVSIPVLLIFIGLIMAFAIPLFRAMQTKTDRINLVFREGLTGVRVIRAFRQDKFEQDRFEDANQDYTHNAIKVNTIVALAYPVMTLIMSGTNVAIVWFGGQLISSQTMQVGNMIAFMTYAMQVLMSFMMLAMVFAFIPRAAASASRIQEVLSIEPKITDPDKAATLPATTEHSLEFDHVNYRYQSAEQLALADIDFKAHSGQTVAIIGGTGSGKTTLVNLIPRFYDIESGAVKLDGKDVRQ…	NILLGYFGARITTNIVRDIRDDLFEKIQTFSHSEYESIGVSSLITRTTNDAYQIMLFMGNILRLGFMTPVMFIASLYMVMRTSPSLGMYVLGALPFLLLAVVGIARLSEPLSKKQQKNLDGINGILRENLSGLRVIRAFVNEKFEESRFNKVNETYTKSSKSLFRLMAAAQPGFFFLFNIVMVLIIWSGTVQISHGDLEVGNLIAFIEYIFHALFSFMLFASVLMMYPRAAVSASRIQEALDMEPAIREEEGVTETATKGYLEFKNVTFAYPGHAESPVIRNVSFKASPGETVAFIGSTGSGKSTLIQLIPRFYDVSEGEILIDGVNVKEYKLSALRNKIGYIPQKALLFTGTIADNLRYGKEDATLEEMERAIDIAQATEFVSQKPQGYDEPLSEGGT…	gene_3|GeneMark.hmm|576_aa|-|2749|4479&FJLHD4M3P3	gnl|BL_ORD_ID|409|hsp_num:0
FZJTZ60M3P2	Strict	1e-30	6.92342e-130	efrA	0.428571	ARO:3003948, ARO:3003950, ARO:3004032, ARO:3002522, ARO:3004036, ARO:3003949, ARO:3004033, ARO:3002882, ARO:3004035, ARO:3002881	tetB(60), tetA(46), tetB(46), novA, tetA(60), lmrD, lmrC, efrB, efrA, msbA	protein homolog model	n/a	ABC-F ATP-binding cassette ribosomal protection protein, ATP-binding cassette (ABC) antibiotic efflux pump, aminocoumarin antibiotic, antibiotic efflux, antibiotic target protection, ciprofloxacin, efflux pump complex or subunit conferring antibiotic resistance, erythromycin, fluoroquinolone antibiotic, lincosamide antibiotic, macrolide antibiotic, metronidazole, nitroimidazole antibiotic, novobi…	385.571, 207.994, 177.178, 188.734, 176.022, 166.007, 168.703, 194.126, 215.698, 344.354	MLKIAKGRISYPAVIGAVLFMIVQVIATLNLPSLTSNIVNNGVATGDISYIWKIGFEMIGFSLLSVVAAFGNVFLAARSSQQLGKNLRSDIYKKVINFSNDEFDKVETSSLITRTTNDVVQIQNVAMMALRMMIMAPIMLIGASFLAYTKSHELTWIFVVSIPVLLIFIGLIMAFAIPLFRAMQTKTDRINLVFREGLTGVRVIRAFRQDKFEQDRFEDANQDYTHNAIKVNTIVALAYPVMTLIMSGTNVAIVWFGGQLISSQTMQVGNMIAFMTYAMQVLMSFMMLAMVFAFIPRAAASASRIQEVLSIEPKITDPDKAATLPATTEHSLEFDHVNYRYQSAEQLALADIDFKAHSGQTVAIIGGTGSGKTTLVNLIPRFYDIESGAVKLDGKDVRQ…	NILLGYFGARITTNIVRDIRDDLFEKIQTFSHSEYESIGVSSLITRTTNDAYQIMLFMGNILRLGFMTPVMFIASLYMVMRTSPSLGMYVLGALPFLLLAVVGIARLSEPLSKKQQKNLDGINGILRENLSGLRVIRAFVNEKFEESRFNKVNETYTKSSKSLFRLMAAAQPGFFFLFNIVMVLIIWSGTVQISHGDLEVGNLIAFIEYIFHALFSFMLFASVLMMYPRAAVSASRIQEALDMEPAIREEEGVTETATKGYLEFKNVTFAYPGHAESPVIRNVSFKASPGETVAFIGSTGSGKSTLIQLIPRFYDVSEGEILIDGVNVKEYKLSALRNKIGYIPQKALLFTGTIADNLRYGKEDATLEEMERAIDIAQATEFVSQKPQGYDEPLSEGGT…	gene_65|GeneMark.hmm|576_aa|+|48509|50239&FZJTZ60M3P2	gnl|BL_ORD_ID|409|hsp_num:0
FCQHC24L1P1	Strict	1e-30	6.92342e-130	efrA	0.428571	ARO:3003948, ARO:3003950, ARO:3004032, ARO:3002522, ARO:3004036, ARO:3003949, ARO:3004033, ARO:3002882, ARO:3004035, ARO:3002881	tetB(60), tetA(46), tetB(46), novA, tetA(60), lmrD, lmrC, efrB, efrA, msbA	protein homolog model	n/a	ABC-F ATP-binding cassette ribosomal protection protein, ATP-binding cassette (ABC) antibiotic efflux pump, aminocoumarin antibiotic, antibiotic efflux, antibiotic target protection, ciprofloxacin, efflux pump complex or subunit conferring antibiotic resistance, erythromycin, fluoroquinolone antibiotic, lincosamide antibiotic, macrolide antibiotic, metronidazole, nitroimidazole antibiotic, novobi…	385.571, 207.994, 177.178, 188.734, 176.022, 166.007, 168.703, 194.126, 215.698, 344.354	MLKIAKGRISYPAVIGAVLFMIVQVIATLNLPSLTSNIVNNGVATGDISYIWKIGFEMIGFSLLSVVAAFGNVFLAARSSQQLGKNLRSDIYKKVINFSNDEFDKVETSSLITRTTNDVVQIQNVAMMALRMMIMAPIMLIGASFLAYTKSHELTWIFVVSIPVLLIFIGLIMAFAIPLFRAMQTKTDRINLVFREGLTGVRVIRAFRQDKFEQDRFEDANQDYTHNAIKVNTIVALAYPVMTLIMSGTNVAIVWFGGQLISSQTMQVGNMIAFMTYAMQVLMSFMMLAMVFAFIPRAAASASRIQEVLSIEPKITDPDKAATLPATTEHSLEFDHVNYRYQSAEQLALADIDFKAHSGQTVAIIGGTGSGKTTLVNLIPRFYDIESGAVKLDGKDVRQ…	NILLGYFGARITTNIVRDIRDDLFEKIQTFSHSEYESIGVSSLITRTTNDAYQIMLFMGNILRLGFMTPVMFIASLYMVMRTSPSLGMYVLGALPFLLLAVVGIARLSEPLSKKQQKNLDGINGILRENLSGLRVIRAFVNEKFEESRFNKVNETYTKSSKSLFRLMAAAQPGFFFLFNIVMVLIIWSGTVQISHGDLEVGNLIAFIEYIFHALFSFMLFASVLMMYPRAAVSASRIQEALDMEPAIREEEGVTETATKGYLEFKNVTFAYPGHAESPVIRNVSFKASPGETVAFIGSTGSGKSTLIQLIPRFYDVSEGEILIDGVNVKEYKLSALRNKIGYIPQKALLFTGTIADNLRYGKEDATLEEMERAIDIAQATEFVSQKPQGYDEPLSEGGT…	gene_7|GeneMark.hmm|576_aa|-|7365|9095&FCQHC24L1P1	gnl|BL_ORD_ID|409|hsp_num:0
FHuNHHMY13M5P4	Strict	1e-30	6.92342e-130	efrA	0.428571	ARO:3003948, ARO:3003950, ARO:3004032, ARO:3002522, ARO:3004036, ARO:3003949, ARO:3004033, ARO:3002882, ARO:3004035, ARO:3002881	tetB(60), tetA(46), tetB(46), novA, tetA(60), lmrD, lmrC, efrB, efrA, msbA	protein homolog model	n/a	ABC-F ATP-binding cassette ribosomal protection protein, ATP-binding cassette (ABC) antibiotic efflux pump, aminocoumarin antibiotic, antibiotic efflux, antibiotic target protection, ciprofloxacin, efflux pump complex or subunit conferring antibiotic resistance, erythromycin, fluoroquinolone antibiotic, lincosamide antibiotic, macrolide antibiotic, metronidazole, nitroimidazole antibiotic, novobi…	385.571, 207.994, 177.178, 188.734, 176.022, 166.007, 168.703, 194.126, 215.698, 344.354	MLKIAKGRISYPAVIGAVLFMIVQVIATLNLPSLTSNIVNNGVATGDISYIWKIGFEMIGFSLLSVVAAFGNVFLAARSSQQLGKNLRSDIYKKVINFSNDEFDKVETSSLITRTTNDVVQIQNVAMMALRMMIMAPIMLIGASFLAYTKSHELTWIFVVSIPVLLIFIGLIMAFAIPLFRAMQTKTDRINLVFREGLTGVRVIRAFRQDKFEQDRFEDANQDYTHNAIKVNTIVALAYPVMTLIMSGTNVAIVWFGGQLISSQTMQVGNMIAFMTYAMQVLMSFMMLAMVFAFIPRAAASASRIQEVLSIEPKITDPDKAATLPATTEHSLEFDHVNYRYQSAEQLALADIDFKAHSGQTVAIIGGTGSGKTTLVNLIPRFYDIESGAVKLDGKDVRQ…	NILLGYFGARITTNIVRDIRDDLFEKIQTFSHSEYESIGVSSLITRTTNDAYQIMLFMGNILRLGFMTPVMFIASLYMVMRTSPSLGMYVLGALPFLLLAVVGIARLSEPLSKKQQKNLDGINGILRENLSGLRVIRAFVNEKFEESRFNKVNETYTKSSKSLFRLMAAAQPGFFFLFNIVMVLIIWSGTVQISHGDLEVGNLIAFIEYIFHALFSFMLFASVLMMYPRAAVSASRIQEALDMEPAIREEEGVTETATKGYLEFKNVTFAYPGHAESPVIRNVSFKASPGETVAFIGSTGSGKSTLIQLIPRFYDVSEGEILIDGVNVKEYKLSALRNKIGYIPQKALLFTGTIADNLRYGKEDATLEEMERAIDIAQATEFVSQKPQGYDEPLSEGGT…	gene_2|GeneMark.hmm|576_aa|-|1890|3620&FHuNHHMY13M5P4	gnl|BL_ORD_ID|409|hsp_num:0
B21P2	Strict	1e-30	6.92342e-130	efrA	0.428571	ARO:3003948, ARO:3003950, ARO:3004032, ARO:3002522, ARO:3004036, ARO:3003949, ARO:3004033, ARO:3002882, ARO:3004035, ARO:3002881	tetB(60), tetA(46), tetB(46), novA, tetA(60), lmrD, lmrC, efrB, efrA, msbA	protein homolog model	n/a	ABC-F ATP-binding cassette ribosomal protection protein, ATP-binding cassette (ABC) antibiotic efflux pump, aminocoumarin antibiotic, antibiotic efflux, antibiotic target protection, ciprofloxacin, efflux pump complex or subunit conferring antibiotic resistance, erythromycin, fluoroquinolone antibiotic, lincosamide antibiotic, macrolide antibiotic, metronidazole, nitroimidazole antibiotic, novobi…	385.571, 207.994, 177.178, 188.734, 176.022, 166.007, 168.703, 194.126, 215.698, 344.354	MLKIAKGRISYPAVIGAVLFMIVQVIATLNLPSLTSNIVNNGVATGDISYIWKIGFEMIGFSLLSVVAAFGNVFLAARSSQQLGKNLRSDIYKKVINFSNDEFDKVETSSLITRTTNDVVQIQNVAMMALRMMIMAPIMLIGASFLAYTKSHELTWIFVVSIPVLLIFIGLIMAFAIPLFRAMQTKTDRINLVFREGLTGVRVIRAFRQDKFEQDRFEDANQDYTHNAIKVNTIVALAYPVMTLIMSGTNVAIVWFGGQLISSQTMQVGNMIAFMTYAMQVLMSFMMLAMVFAFIPRAAASASRIQEVLSIEPKITDPDKAATLPATTEHSLEFDHVNYRYQSAEQLALADIDFKAHSGQTVAIIGGTGSGKTTLVNLIPRFYDIESGAVKLDGKDVRQ…	NILLGYFGARITTNIVRDIRDDLFEKIQTFSHSEYESIGVSSLITRTTNDAYQIMLFMGNILRLGFMTPVMFIASLYMVMRTSPSLGMYVLGALPFLLLAVVGIARLSEPLSKKQQKNLDGINGILRENLSGLRVIRAFVNEKFEESRFNKVNETYTKSSKSLFRLMAAAQPGFFFLFNIVMVLIIWSGTVQISHGDLEVGNLIAFIEYIFHALFSFMLFASVLMMYPRAAVSASRIQEALDMEPAIREEEGVTETATKGYLEFKNVTFAYPGHAESPVIRNVSFKASPGETVAFIGSTGSGKSTLIQLIPRFYDVSEGEILIDGVNVKEYKLSALRNKIGYIPQKALLFTGTIADNLRYGKEDATLEEMERAIDIAQATEFVSQKPQGYDEPLSEGGT…	gene_16|GeneMark.hmm|576_aa|-|15791|17521&B21P2	gnl|BL_ORD_ID|409|hsp_num:0
VJXSRYG1L1P3	Strict	1e-30	6.32164e-130	efrA	0.428571	ARO:3003948, ARO:3003950, ARO:3004032, ARO:3002522, ARO:3004036, ARO:3003949, ARO:3004033, ARO:3002882, ARO:3004035, ARO:3002881	tetB(60), tetA(46), tetB(46), novA, tetA(60), lmrD, lmrC, efrB, efrA, msbA	protein homolog model	n/a	ABC-F ATP-binding cassette ribosomal protection protein, ATP-binding cassette (ABC) antibiotic efflux pump, aminocoumarin antibiotic, antibiotic efflux, antibiotic target protection, ciprofloxacin, efflux pump complex or subunit conferring antibiotic resistance, erythromycin, fluoroquinolone antibiotic, lincosamide antibiotic, macrolide antibiotic, metronidazole, nitroimidazole antibiotic, novobi…	385.956, 207.608, 177.178, 189.119, 175.252, 166.392, 169.088, 193.356, 215.698, 344.739	MKGSVQMLKIAKGRISYPAVIGAVLFMIVQVIATLNLPSLTSNIVNNGVATGDISYIWKIGFEMIGFSLLSVVAAFGNVFLAARSSQQLGKNLRSDIYKKVINFSNDEFDKVETSSLITRTTNDVVQIQNVAMMALRMMIMAPIMLIGASFLAYTKSHELTWIFVVSIPVLLIFIGLIMAFAIPLFRAMQTKTDRINLVFREGLTGVRVIRAFRQDKFEQDRFEDANQDYTHNAIKVNTIVALAYPVMTLIMSGTNVAIVWFGGQLISSQTMQVGNMIAFMTYAMQVLMSFMMLAMVFAFIPRAAASASRIQEVLSIEPKITDPDKAATLPATTEHSLEFDHVNYRYQSAEQLALADIDFKAHSGQTVAIIGGTGSGKTTLVNLIPRFYDIESGAVKLD…	NILLGYFGARITTNIVRDIRDDLFEKIQTFSHSEYESIGVSSLITRTTNDAYQIMLFMGNILRLGFMTPVMFIASLYMVMRTSPSLGMYVLGALPFLLLAVVGIARLSEPLSKKQQKNLDGINGILRENLSGLRVIRAFVNEKFEESRFNKVNETYTKSSKSLFRLMAAAQPGFFFLFNIVMVLIIWSGTVQISHGDLEVGNLIAFIEYIFHALFSFMLFASVLMMYPRAAVSASRIQEALDMEPAIREEEGVTETATKGYLEFKNVTFAYPGHAESPVIRNVSFKASPGETVAFIGSTGSGKSTLIQLIPRFYDVSEGEILIDGVNVKEYKLSALRNKIGYIPQKALLFTGTIADNLRYGKEDATLEEMERAIDIAQATEFVSQKPQGYDEPLSEGGT…	gene_61|GeneMark.hmm|582_aa|+|46308|48056&VJXSRYG1L1P3	gnl|BL_ORD_ID|409|hsp_num:0
FFJNDD7M7P1	Strict	1e-30	6.32164e-130	efrA	0.428571	ARO:3003948, ARO:3003950, ARO:3004032, ARO:3002522, ARO:3004036, ARO:3003949, ARO:3004033, ARO:3002882, ARO:3004035, ARO:3002881	tetB(60), tetA(46), tetB(46), novA, tetA(60), lmrD, lmrC, efrB, efrA, msbA	protein homolog model	n/a	ABC-F ATP-binding cassette ribosomal protection protein, ATP-binding cassette (ABC) antibiotic efflux pump, aminocoumarin antibiotic, antibiotic efflux, antibiotic target protection, ciprofloxacin, efflux pump complex or subunit conferring antibiotic resistance, erythromycin, fluoroquinolone antibiotic, lincosamide antibiotic, macrolide antibiotic, metronidazole, nitroimidazole antibiotic, novobi…	385.956, 207.608, 177.178, 189.119, 175.252, 166.392, 169.088, 193.356, 215.698, 344.739	MKGSVQMLKIAKGRISYPAVIGAVLFMIVQVIATLNLPSLTSNIVNNGVATGDISYIWKIGFEMIGFSLLSVVAAFGNVFLAARSSQQLGKNLRSDIYKKVINFSNDEFDKVETSSLITRTTNDVVQIQNVAMMALRMMIMAPIMLIGASFLAYTKSHELTWIFVVSIPVLLIFIGLIMAFAIPLFRAMQTKTDRINLVFREGLTGVRVIRAFRQDKFEQDRFEDANQDYTHNAIKVNTIVALAYPVMTLIMSGTNVAIVWFGGQLISSQTMQVGNMIAFMTYAMQVLMSFMMLAMVFAFIPRAAASASRIQEVLSIEPKITDPDKAATLPATTEHSLEFDHVNYRYQSAEQLALADIDFKAHSGQTVAIIGGTGSGKTTLVNLIPRFYDIESGAVKLD…	NILLGYFGARITTNIVRDIRDDLFEKIQTFSHSEYESIGVSSLITRTTNDAYQIMLFMGNILRLGFMTPVMFIASLYMVMRTSPSLGMYVLGALPFLLLAVVGIARLSEPLSKKQQKNLDGINGILRENLSGLRVIRAFVNEKFEESRFNKVNETYTKSSKSLFRLMAAAQPGFFFLFNIVMVLIIWSGTVQISHGDLEVGNLIAFIEYIFHALFSFMLFASVLMMYPRAAVSASRIQEALDMEPAIREEEGVTETATKGYLEFKNVTFAYPGHAESPVIRNVSFKASPGETVAFIGSTGSGKSTLIQLIPRFYDVSEGEILIDGVNVKEYKLSALRNKIGYIPQKALLFTGTIADNLRYGKEDATLEEMERAIDIAQATEFVSQKPQGYDEPLSEGGT…	gene_2|GeneMark.hmm|582_aa|-|1890|3638&FFJNDD7M7P1	gnl|BL_ORD_ID|409|hsp_num:0
FGDLZ8M3P2	Strict	1e-30	6.92342e-130	efrA	0.428571	ARO:3003948, ARO:3003950, ARO:3004032, ARO:3002522, ARO:3004036, ARO:3003949, ARO:3004033, ARO:3002882, ARO:3004035, ARO:3002881	tetB(60), tetA(46), tetB(46), novA, tetA(60), lmrD, lmrC, efrB, efrA, msbA	protein homolog model	n/a	ABC-F ATP-binding cassette ribosomal protection protein, ATP-binding cassette (ABC) antibiotic efflux pump, aminocoumarin antibiotic, antibiotic efflux, antibiotic target protection, ciprofloxacin, efflux pump complex or subunit conferring antibiotic resistance, erythromycin, fluoroquinolone antibiotic, lincosamide antibiotic, macrolide antibiotic, metronidazole, nitroimidazole antibiotic, novobi…	385.571, 207.994, 177.178, 188.734, 176.022, 166.007, 168.703, 194.126, 215.698, 344.354	MLKIAKGRISYPAVIGAVLFMIVQVIATLNLPSLTSNIVNNGVATGDISYIWKIGFEMIGFSLLSVVAAFGNVFLAARSSQQLGKNLRSDIYKKVINFSNDEFDKVETSSLITRTTNDVVQIQNVAMMALRMMIMAPIMLIGASFLAYTKSHELTWIFVVSIPVLLIFIGLIMAFAIPLFRAMQTKTDRINLVFREGLTGVRVIRAFRQDKFEQDRFEDANQDYTHNAIKVNTIVALAYPVMTLIMSGTNVAIVWFGGQLISSQTMQVGNMIAFMTYAMQVLMSFMMLAMVFAFIPRAAASASRIQEVLSIEPKITDPDKAATLPATTEHSLEFDHVNYRYQSAEQLALADIDFKAHSGQTVAIIGGTGSGKTTLVNLIPRFYDIESGAVKLDGKDVRQ…	NILLGYFGARITTNIVRDIRDDLFEKIQTFSHSEYESIGVSSLITRTTNDAYQIMLFMGNILRLGFMTPVMFIASLYMVMRTSPSLGMYVLGALPFLLLAVVGIARLSEPLSKKQQKNLDGINGILRENLSGLRVIRAFVNEKFEESRFNKVNETYTKSSKSLFRLMAAAQPGFFFLFNIVMVLIIWSGTVQISHGDLEVGNLIAFIEYIFHALFSFMLFASVLMMYPRAAVSASRIQEALDMEPAIREEEGVTETATKGYLEFKNVTFAYPGHAESPVIRNVSFKASPGETVAFIGSTGSGKSTLIQLIPRFYDVSEGEILIDGVNVKEYKLSALRNKIGYIPQKALLFTGTIADNLRYGKEDATLEEMERAIDIAQATEFVSQKPQGYDEPLSEGGT…	gene_3|GeneMark.hmm|576_aa|-|2749|4479&FGDLZ8M3P2	gnl|BL_ORD_ID|409|hsp_num:0
DXJLHTS3M1P1	Strict	1e-30	6.32164e-130	efrA	0.428571	ARO:3003948, ARO:3003950, ARO:3004032, ARO:3002522, ARO:3004036, ARO:3003949, ARO:3004033, ARO:3002882, ARO:3004035, ARO:3002881	tetB(60), tetA(46), tetB(46), novA, tetA(60), lmrD, lmrC, efrB, efrA, msbA	protein homolog model	n/a	ABC-F ATP-binding cassette ribosomal protection protein, ATP-binding cassette (ABC) antibiotic efflux pump, aminocoumarin antibiotic, antibiotic efflux, antibiotic target protection, ciprofloxacin, efflux pump complex or subunit conferring antibiotic resistance, erythromycin, fluoroquinolone antibiotic, lincosamide antibiotic, macrolide antibiotic, metronidazole, nitroimidazole antibiotic, novobi…	385.956, 207.608, 177.178, 189.119, 175.252, 166.392, 169.088, 193.356, 215.698, 344.739	MKGSVQMLKIAKGRISYPAVIGAVLFMIVQVIATLNLPSLTSNIVNNGVATGDISYIWKIGFEMIGFSLLSVVAAFGNVFLAARSSQQLGKNLRSDIYKKVINFSNDEFDKVETSSLITRTTNDVVQIQNVAMMALRMMIMAPIMLIGASFLAYTKSHELTWIFVVSIPVLLIFIGLIMAFAIPLFRAMQTKTDRINLVFREGLTGVRVIRAFRQDKFEQDRFEDANQDYTHNAIKVNTIVALAYPVMTLIMSGTNVAIVWFGGQLISSQTMQVGNMIAFMTYAMQVLMSFMMLAMVFAFIPRAAASASRIQEVLSIEPKITDPDKAATLPATTEHSLEFDHVNYRYQSAEQLALADIDFKAHSGQTVAIIGGTGSGKTTLVNLIPRFYDIESGAVKLD…	NILLGYFGARITTNIVRDIRDDLFEKIQTFSHSEYESIGVSSLITRTTNDAYQIMLFMGNILRLGFMTPVMFIASLYMVMRTSPSLGMYVLGALPFLLLAVVGIARLSEPLSKKQQKNLDGINGILRENLSGLRVIRAFVNEKFEESRFNKVNETYTKSSKSLFRLMAAAQPGFFFLFNIVMVLIIWSGTVQISHGDLEVGNLIAFIEYIFHALFSFMLFASVLMMYPRAAVSASRIQEALDMEPAIREEEGVTETATKGYLEFKNVTFAYPGHAESPVIRNVSFKASPGETVAFIGSTGSGKSTLIQLIPRFYDVSEGEILIDGVNVKEYKLSALRNKIGYIPQKALLFTGTIADNLRYGKEDATLEEMERAIDIAQATEFVSQKPQGYDEPLSEGGT…	gene_2|GeneMark.hmm|582_aa|-|1890|3638&DXJLHTS3M1P1	gnl|BL_ORD_ID|409|hsp_num:0
VJLHD9L1P2	Strict	1e-30	6.92342e-130	efrA	0.428571	ARO:3003948, ARO:3003950, ARO:3004032, ARO:3002522, ARO:3004036, ARO:3003949, ARO:3004033, ARO:3002882, ARO:3004035, ARO:3002881	tetB(60), tetA(46), tetB(46), novA, tetA(60), lmrD, lmrC, efrB, efrA, msbA	protein homolog model	n/a	ABC-F ATP-binding cassette ribosomal protection protein, ATP-binding cassette (ABC) antibiotic efflux pump, aminocoumarin antibiotic, antibiotic efflux, antibiotic target protection, ciprofloxacin, efflux pump complex or subunit conferring antibiotic resistance, erythromycin, fluoroquinolone antibiotic, lincosamide antibiotic, macrolide antibiotic, metronidazole, nitroimidazole antibiotic, novobi…	385.571, 207.994, 177.178, 188.734, 176.022, 166.007, 168.703, 194.126, 215.698, 344.354	MLKIAKGRISYPAVIGAVLFMIVQVIATLNLPSLTSNIVNNGVATGDISYIWKIGFEMIGFSLLSVVAAFGNVFLAARSSQQLGKNLRSDIYKKVINFSNDEFDKVETSSLITRTTNDVVQIQNVAMMALRMMIMAPIMLIGASFLAYTKSHELTWIFVVSIPVLLIFIGLIMAFAIPLFRAMQTKTDRINLVFREGLTGVRVIRAFRQDKFEQDRFEDANQDYTHNAIKVNTIVALAYPVMTLIMSGTNVAIVWFGGQLISSQTMQVGNMIAFMTYAMQVLMSFMMLAMVFAFIPRAAASASRIQEVLSIEPKITDPDKAATLPATTEHSLEFDHVNYRYQSAEQLALADIDFKAHSGQTVAIIGGTGSGKTTLVNLIPRFYDIESGAVKLDGKDVRQ…	NILLGYFGARITTNIVRDIRDDLFEKIQTFSHSEYESIGVSSLITRTTNDAYQIMLFMGNILRLGFMTPVMFIASLYMVMRTSPSLGMYVLGALPFLLLAVVGIARLSEPLSKKQQKNLDGINGILRENLSGLRVIRAFVNEKFEESRFNKVNETYTKSSKSLFRLMAAAQPGFFFLFNIVMVLIIWSGTVQISHGDLEVGNLIAFIEYIFHALFSFMLFASVLMMYPRAAVSASRIQEALDMEPAIREEEGVTETATKGYLEFKNVTFAYPGHAESPVIRNVSFKASPGETVAFIGSTGSGKSTLIQLIPRFYDVSEGEILIDGVNVKEYKLSALRNKIGYIPQKALLFTGTIADNLRYGKEDATLEEMERAIDIAQATEFVSQKPQGYDEPLSEGGT…	gene_64|GeneMark.hmm|576_aa|+|48215|49945&VJLHD9L1P2	gnl|BL_ORD_ID|409|hsp_num:0
FSCDJY92L1P2	Strict	1e-30	6.92342e-130	efrA	0.428571	ARO:3003948, ARO:3003950, ARO:3004032, ARO:3002522, ARO:3004036, ARO:3003949, ARO:3004033, ARO:3002882, ARO:3004035, ARO:3002881	tetB(60), tetA(46), tetB(46), novA, tetA(60), lmrD, lmrC, efrB, efrA, msbA	protein homolog model	n/a	ABC-F ATP-binding cassette ribosomal protection protein, ATP-binding cassette (ABC) antibiotic efflux pump, aminocoumarin antibiotic, antibiotic efflux, antibiotic target protection, ciprofloxacin, efflux pump complex or subunit conferring antibiotic resistance, erythromycin, fluoroquinolone antibiotic, lincosamide antibiotic, macrolide antibiotic, metronidazole, nitroimidazole antibiotic, novobi…	385.571, 207.994, 177.178, 188.734, 176.022, 166.007, 168.703, 194.126, 215.698, 344.354	MLKIAKGRISYPAVIGAVLFMIVQVIATLNLPSLTSNIVNNGVATGDISYIWKIGFEMIGFSLLSVVAAFGNVFLAARSSQQLGKNLRSDIYKKVINFSNDEFDKVETSSLITRTTNDVVQIQNVAMMALRMMIMAPIMLIGASFLAYTKSHELTWIFVVSIPVLLIFIGLIMAFAIPLFRAMQTKTDRINLVFREGLTGVRVIRAFRQDKFEQDRFEDANQDYTHNAIKVNTIVALAYPVMTLIMSGTNVAIVWFGGQLISSQTMQVGNMIAFMTYAMQVLMSFMMLAMVFAFIPRAAASASRIQEVLSIEPKITDPDKAATLPATTEHSLEFDHVNYRYQSAEQLALADIDFKAHSGQTVAIIGGTGSGKTTLVNLIPRFYDIESGAVKLDGKDVRQ…	NILLGYFGARITTNIVRDIRDDLFEKIQTFSHSEYESIGVSSLITRTTNDAYQIMLFMGNILRLGFMTPVMFIASLYMVMRTSPSLGMYVLGALPFLLLAVVGIARLSEPLSKKQQKNLDGINGILRENLSGLRVIRAFVNEKFEESRFNKVNETYTKSSKSLFRLMAAAQPGFFFLFNIVMVLIIWSGTVQISHGDLEVGNLIAFIEYIFHALFSFMLFASVLMMYPRAAVSASRIQEALDMEPAIREEEGVTETATKGYLEFKNVTFAYPGHAESPVIRNVSFKASPGETVAFIGSTGSGKSTLIQLIPRFYDVSEGEILIDGVNVKEYKLSALRNKIGYIPQKALLFTGTIADNLRYGKEDATLEEMERAIDIAQATEFVSQKPQGYDEPLSEGGT…	gene_7|GeneMark.hmm|576_aa|-|7372|9102&FSCDJY92L1P2	gnl|BL_ORD_ID|409|hsp_num:0
FGDLZ10M8P2	Strict	1e-30	6.92342e-130	efrA	0.428571	ARO:3003948, ARO:3003950, ARO:3004032, ARO:3002522, ARO:3004036, ARO:3003949, ARO:3004033, ARO:3002882, ARO:3004035, ARO:3002881	tetB(60), tetA(46), tetB(46), novA, tetA(60), lmrD, lmrC, efrB, efrA, msbA	protein homolog model	n/a	ABC-F ATP-binding cassette ribosomal protection protein, ATP-binding cassette (ABC) antibiotic efflux pump, aminocoumarin antibiotic, antibiotic efflux, antibiotic target protection, ciprofloxacin, efflux pump complex or subunit conferring antibiotic resistance, erythromycin, fluoroquinolone antibiotic, lincosamide antibiotic, macrolide antibiotic, metronidazole, nitroimidazole antibiotic, novobi…	385.571, 207.994, 177.178, 188.734, 176.022, 166.007, 168.703, 194.126, 215.698, 344.354	MLKIAKGRISYPAVIGAVLFMIVQVIATLNLPSLTSNIVNNGVATGDISYIWKIGFEMIGFSLLSVVAAFGNVFLAARSSQQLGKNLRSDIYKKVINFSNDEFDKVETSSLITRTTNDVVQIQNVAMMALRMMIMAPIMLIGASFLAYTKSHELTWIFVVSIPVLLIFIGLIMAFAIPLFRAMQTKTDRINLVFREGLTGVRVIRAFRQDKFEQDRFEDANQDYTHNAIKVNTIVALAYPVMTLIMSGTNVAIVWFGGQLISSQTMQVGNMIAFMTYAMQVLMSFMMLAMVFAFIPRAAASASRIQEVLSIEPKITDPDKAATLPATTEHSLEFDHVNYRYQSAEQLALADIDFKAHSGQTVAIIGGTGSGKTTLVNLIPRFYDIESGAVKLDGKDVRQ…	NILLGYFGARITTNIVRDIRDDLFEKIQTFSHSEYESIGVSSLITRTTNDAYQIMLFMGNILRLGFMTPVMFIASLYMVMRTSPSLGMYVLGALPFLLLAVVGIARLSEPLSKKQQKNLDGINGILRENLSGLRVIRAFVNEKFEESRFNKVNETYTKSSKSLFRLMAAAQPGFFFLFNIVMVLIIWSGTVQISHGDLEVGNLIAFIEYIFHALFSFMLFASVLMMYPRAAVSASRIQEALDMEPAIREEEGVTETATKGYLEFKNVTFAYPGHAESPVIRNVSFKASPGETVAFIGSTGSGKSTLIQLIPRFYDVSEGEILIDGVNVKEYKLSALRNKIGYIPQKALLFTGTIADNLRYGKEDATLEEMERAIDIAQATEFVSQKPQGYDEPLSEGGT…	gene_3|GeneMark.hmm|576_aa|-|2749|4479&FGDLZ10M8P2	gnl|BL_ORD_ID|409|hsp_num:0
VCQYB1M3P2	Strict	1e-30	6.92342e-130	efrA	0.428571	ARO:3003948, ARO:3003950, ARO:3004032, ARO:3002522, ARO:3004036, ARO:3003949, ARO:3004033, ARO:3002882, ARO:3004035, ARO:3002881	tetB(60), tetA(46), tetB(46), novA, tetA(60), lmrD, lmrC, efrB, efrA, msbA	protein homolog model	n/a	ABC-F ATP-binding cassette ribosomal protection protein, ATP-binding cassette (ABC) antibiotic efflux pump, aminocoumarin antibiotic, antibiotic efflux, antibiotic target protection, ciprofloxacin, efflux pump complex or subunit conferring antibiotic resistance, erythromycin, fluoroquinolone antibiotic, lincosamide antibiotic, macrolide antibiotic, metronidazole, nitroimidazole antibiotic, novobi…	385.571, 207.994, 177.178, 188.734, 176.022, 166.007, 168.703, 194.126, 215.698, 344.354	MLKIAKGRISYPAVIGAVLFMIVQVIATLNLPSLTSNIVNNGVATGDISYIWKIGFEMIGFSLLSVVAAFGNVFLAARSSQQLGKNLRSDIYKKVINFSNDEFDKVETSSLITRTTNDVVQIQNVAMMALRMMIMAPIMLIGASFLAYTKSHELTWIFVVSIPVLLIFIGLIMAFAIPLFRAMQTKTDRINLVFREGLTGVRVIRAFRQDKFEQDRFEDANQDYTHNAIKVNTIVALAYPVMTLIMSGTNVAIVWFGGQLISSQTMQVGNMIAFMTYAMQVLMSFMMLAMVFAFIPRAAASASRIQEVLSIEPKITDPDKAATLPATTEHSLEFDHVNYRYQSAEQLALADIDFKAHSGQTVAIIGGTGSGKTTLVNLIPRFYDIESGAVKLDGKDVRQ…	NILLGYFGARITTNIVRDIRDDLFEKIQTFSHSEYESIGVSSLITRTTNDAYQIMLFMGNILRLGFMTPVMFIASLYMVMRTSPSLGMYVLGALPFLLLAVVGIARLSEPLSKKQQKNLDGINGILRENLSGLRVIRAFVNEKFEESRFNKVNETYTKSSKSLFRLMAAAQPGFFFLFNIVMVLIIWSGTVQISHGDLEVGNLIAFIEYIFHALFSFMLFASVLMMYPRAAVSASRIQEALDMEPAIREEEGVTETATKGYLEFKNVTFAYPGHAESPVIRNVSFKASPGETVAFIGSTGSGKSTLIQLIPRFYDVSEGEILIDGVNVKEYKLSALRNKIGYIPQKALLFTGTIADNLRYGKEDATLEEMERAIDIAQATEFVSQKPQGYDEPLSEGGT…	gene_65|GeneMark.hmm|576_aa|+|48510|50240&VCQYB1M3P2	gnl|BL_ORD_ID|409|hsp_num:0
FJLHD57M1P2	Strict	1e-30	6.32164e-130	efrA	0.428571	ARO:3003948, ARO:3003950, ARO:3004032, ARO:3002522, ARO:3004036, ARO:3003949, ARO:3004033, ARO:3002882, ARO:3004035, ARO:3002881	tetB(60), tetA(46), tetB(46), novA, tetA(60), lmrD, lmrC, efrB, efrA, msbA	protein homolog model	n/a	ABC-F ATP-binding cassette ribosomal protection protein, ATP-binding cassette (ABC) antibiotic efflux pump, aminocoumarin antibiotic, antibiotic efflux, antibiotic target protection, ciprofloxacin, efflux pump complex or subunit conferring antibiotic resistance, erythromycin, fluoroquinolone antibiotic, lincosamide antibiotic, macrolide antibiotic, metronidazole, nitroimidazole antibiotic, novobi…	385.956, 207.608, 177.178, 189.119, 175.252, 166.392, 169.088, 193.356, 215.698, 344.739	MKGSVQMLKIAKGRISYPAVIGAVLFMIVQVIATLNLPSLTSNIVNNGVATGDISYIWKIGFEMIGFSLLSVVAAFGNVFLAARSSQQLGKNLRSDIYKKVINFSNDEFDKVETSSLITRTTNDVVQIQNVAMMALRMMIMAPIMLIGASFLAYTKSHELTWIFVVSIPVLLIFIGLIMAFAIPLFRAMQTKTDRINLVFREGLTGVRVIRAFRQDKFEQDRFEDANQDYTHNAIKVNTIVALAYPVMTLIMSGTNVAIVWFGGQLISSQTMQVGNMIAFMTYAMQVLMSFMMLAMVFAFIPRAAASASRIQEVLSIEPKITDPDKAATLPATTEHSLEFDHVNYRYQSAEQLALADIDFKAHSGQTVAIIGGTGSGKTTLVNLIPRFYDIESGAVKLD…	NILLGYFGARITTNIVRDIRDDLFEKIQTFSHSEYESIGVSSLITRTTNDAYQIMLFMGNILRLGFMTPVMFIASLYMVMRTSPSLGMYVLGALPFLLLAVVGIARLSEPLSKKQQKNLDGINGILRENLSGLRVIRAFVNEKFEESRFNKVNETYTKSSKSLFRLMAAAQPGFFFLFNIVMVLIIWSGTVQISHGDLEVGNLIAFIEYIFHALFSFMLFASVLMMYPRAAVSASRIQEALDMEPAIREEEGVTETATKGYLEFKNVTFAYPGHAESPVIRNVSFKASPGETVAFIGSTGSGKSTLIQLIPRFYDVSEGEILIDGVNVKEYKLSALRNKIGYIPQKALLFTGTIADNLRYGKEDATLEEMERAIDIAQATEFVSQKPQGYDEPLSEGGT…	gene_2|GeneMark.hmm|582_aa|-|1890|3638&FJLHD57M1P2	gnl|BL_ORD_ID|409|hsp_num:0
FGDLZ9M2P2	Strict	1e-30	6.92342e-130	efrA	0.428571	ARO:3003948, ARO:3003950, ARO:3004032, ARO:3002522, ARO:3004036, ARO:3003949, ARO:3004033, ARO:3002882, ARO:3004035, ARO:3002881	tetB(60), tetA(46), tetB(46), novA, tetA(60), lmrD, lmrC, efrB, efrA, msbA	protein homolog model	n/a	ABC-F ATP-binding cassette ribosomal protection protein, ATP-binding cassette (ABC) antibiotic efflux pump, aminocoumarin antibiotic, antibiotic efflux, antibiotic target protection, ciprofloxacin, efflux pump complex or subunit conferring antibiotic resistance, erythromycin, fluoroquinolone antibiotic, lincosamide antibiotic, macrolide antibiotic, metronidazole, nitroimidazole antibiotic, novobi…	385.571, 207.994, 177.178, 188.734, 176.022, 166.007, 168.703, 194.126, 215.698, 344.354	MLKIAKGRISYPAVIGAVLFMIVQVIATLNLPSLTSNIVNNGVATGDISYIWKIGFEMIGFSLLSVVAAFGNVFLAARSSQQLGKNLRSDIYKKVINFSNDEFDKVETSSLITRTTNDVVQIQNVAMMALRMMIMAPIMLIGASFLAYTKSHELTWIFVVSIPVLLIFIGLIMAFAIPLFRAMQTKTDRINLVFREGLTGVRVIRAFRQDKFEQDRFEDANQDYTHNAIKVNTIVALAYPVMTLIMSGTNVAIVWFGGQLISSQTMQVGNMIAFMTYAMQVLMSFMMLAMVFAFIPRAAASASRIQEVLSIEPKITDPDKAATLPATTEHSLEFDHVNYRYQSAEQLALADIDFKAHSGQTVAIIGGTGSGKTTLVNLIPRFYDIESGAVKLDGKDVRQ…	NILLGYFGARITTNIVRDIRDDLFEKIQTFSHSEYESIGVSSLITRTTNDAYQIMLFMGNILRLGFMTPVMFIASLYMVMRTSPSLGMYVLGALPFLLLAVVGIARLSEPLSKKQQKNLDGINGILRENLSGLRVIRAFVNEKFEESRFNKVNETYTKSSKSLFRLMAAAQPGFFFLFNIVMVLIIWSGTVQISHGDLEVGNLIAFIEYIFHALFSFMLFASVLMMYPRAAVSASRIQEALDMEPAIREEEGVTETATKGYLEFKNVTFAYPGHAESPVIRNVSFKASPGETVAFIGSTGSGKSTLIQLIPRFYDVSEGEILIDGVNVKEYKLSALRNKIGYIPQKALLFTGTIADNLRYGKEDATLEEMERAIDIAQATEFVSQKPQGYDEPLSEGGT…	gene_65|GeneMark.hmm|576_aa|+|48592|50322&FGDLZ9M2P2	gnl|BL_ORD_ID|409|hsp_num:0
5_2P3	Strict	1e-30	1.62046e-130	efrA	0.428571	ARO:3003948, ARO:3003950, ARO:3004032, ARO:3002522, ARO:3004036, ARO:3003949, ARO:3004033, ARO:3002882, ARO:3004035, ARO:3002881	tetB(60), tetA(46), tetB(46), novA, tetA(60), lmrD, lmrC, efrB, efrA, msbA	protein homolog model	n/a	ABC-F ATP-binding cassette ribosomal protection protein, ATP-binding cassette (ABC) antibiotic efflux pump, aminocoumarin antibiotic, antibiotic efflux, antibiotic target protection, ciprofloxacin, efflux pump complex or subunit conferring antibiotic resistance, erythromycin, fluoroquinolone antibiotic, lincosamide antibiotic, macrolide antibiotic, metronidazole, nitroimidazole antibiotic, novobi…	387.497, 209.92, 176.792, 192.586, 178.333, 166.007, 172.555, 194.897, 217.624, 345.895	MKGSVQMLKIAKGRISYPAVIGAVLFMIVQVIATLNLPSLTSNIVNNGVATGDISYIWKIGFEMIGFSLLSVVAAFGNVFLAARSSQQLGKNLRSDIYKKVINFSNDEFDKVETSSLITRTTNDVVQIQNVAMMALRMMIMAPIMLIGASFLAYTKSHELTWIFVVSIPVLLIFIGLIMAFAIPLFRAMQTKTDRINLVFREGLTGVRVIRAFRQDKFEQDRFEDANQDYTHNAIKVNTIVALAYPVMTLIMSGTNVAIVWFGGQLISSQTMQVGNMIAFMTYAMQVLMSFMMLAMVFAFIPRAAASASRIQEVLSIEPKITDPDKAATLPATTEHSLEFDHVNYRYQSAEQLALADIDFKAHSGQTVAIIGGTGSGKTTLVNLIPRFYDIESGAVKLD…	NILLGYFGARITTNIVRDIRDDLFEKIQTFSHSEYESIGVSSLITRTTNDAYQIMLFMGNILRLGFMTPVMFIASLYMVMRTSPSLGMYVLGALPFLLLAVVGIARLSEPLSKKQQKNLDGINGILRENLSGLRVIRAFVNEKFEESRFNKVNETYTKSSKSLFRLMAAAQPGFFFLFNIVMVLIIWSGTVQISHGDLEVGNLIAFIEYIFHALFSFMLFASVLMMYPRAAVSASRIQEALDMEPAIREEEGVTETATKGYLEFKNVTFAYPGHAESPVIRNVSFKASPGETVAFIGSTGSGKSTLIQLIPRFYDVSEGEILIDGVNVKEYKLSALRNKIGYIPQKALLFTGTIADNLRYGKEDATLEEMERAIDIAQATEFVSQKPQGYDEPLSEGGT…	gene_2|GeneMark.hmm|582_aa|-|1890|3638&5_2P3	gnl|BL_ORD_ID|409|hsp_num:0
10CHP2	Strict	1e-30	6.32164e-130	efrA	0.428571	ARO:3003948, ARO:3003950, ARO:3004032, ARO:3002522, ARO:3004036, ARO:3003949, ARO:3004033, ARO:3002882, ARO:3004035, ARO:3002881	tetB(60), tetA(46), tetB(46), novA, tetA(60), lmrD, lmrC, efrB, efrA, msbA	protein homolog model	n/a	ABC-F ATP-binding cassette ribosomal protection protein, ATP-binding cassette (ABC) antibiotic efflux pump, aminocoumarin antibiotic, antibiotic efflux, antibiotic target protection, ciprofloxacin, efflux pump complex or subunit conferring antibiotic resistance, erythromycin, fluoroquinolone antibiotic, lincosamide antibiotic, macrolide antibiotic, metronidazole, nitroimidazole antibiotic, novobi…	385.956, 207.608, 177.178, 189.119, 175.252, 166.392, 169.088, 193.356, 215.698, 344.739	MKGSVQMLKIAKGRISYPAVIGAVLFMIVQVIATLNLPSLTSNIVNNGVATGDISYIWKIGFEMIGFSLLSVVAAFGNVFLAARSSQQLGKNLRSDIYKKVINFSNDEFDKVETSSLITRTTNDVVQIQNVAMMALRMMIMAPIMLIGASFLAYTKSHELTWIFVVSIPVLLIFIGLIMAFAIPLFRAMQTKTDRINLVFREGLTGVRVIRAFRQDKFEQDRFEDANQDYTHNAIKVNTIVALAYPVMTLIMSGTNVAIVWFGGQLISSQTMQVGNMIAFMTYAMQVLMSFMMLAMVFAFIPRAAASASRIQEVLSIEPKITDPDKAATLPATTEHSLEFDHVNYRYQSAEQLALADIDFKAHSGQTVAIIGGTGSGKTTLVNLIPRFYDIESGAVKLD…	NILLGYFGARITTNIVRDIRDDLFEKIQTFSHSEYESIGVSSLITRTTNDAYQIMLFMGNILRLGFMTPVMFIASLYMVMRTSPSLGMYVLGALPFLLLAVVGIARLSEPLSKKQQKNLDGINGILRENLSGLRVIRAFVNEKFEESRFNKVNETYTKSSKSLFRLMAAAQPGFFFLFNIVMVLIIWSGTVQISHGDLEVGNLIAFIEYIFHALFSFMLFASVLMMYPRAAVSASRIQEALDMEPAIREEEGVTETATKGYLEFKNVTFAYPGHAESPVIRNVSFKASPGETVAFIGSTGSGKSTLIQLIPRFYDVSEGEILIDGVNVKEYKLSALRNKIGYIPQKALLFTGTIADNLRYGKEDATLEEMERAIDIAQATEFVSQKPQGYDEPLSEGGT…	gene_2|GeneMark.hmm|582_aa|-|1890|3638&10CHP2	gnl|BL_ORD_ID|409|hsp_num:0
VJLHD14L1P1	Strict	1e-30	4.20642e-129	efrA	0.428571	ARO:3003948, ARO:3003950, ARO:3004032, ARO:3002522, ARO:3004036, ARO:3003949, ARO:3004033, ARO:3002882, ARO:3004035, ARO:3002881	tetB(60), tetA(46), tetB(46), novA, tetA(60), lmrD, lmrC, efrB, efrA, msbA	protein homolog model	n/a	ABC-F ATP-binding cassette ribosomal protection protein, ATP-binding cassette (ABC) antibiotic efflux pump, aminocoumarin antibiotic, antibiotic efflux, antibiotic target protection, ciprofloxacin, efflux pump complex or subunit conferring antibiotic resistance, erythromycin, fluoroquinolone antibiotic, lincosamide antibiotic, macrolide antibiotic, metronidazole, nitroimidazole antibiotic, novobi…	383.645, 207.994, 176.407, 187.963, 175.252, 165.236, 168.703, 193.356, 216.083, 343.584	MLKIAKGRISYPAVIGAVLFMIVQVIATLNLPSLTSNIVNNGVATGDISYIWKIGFEMIGFSLLSVVAAFGNVFLAARSSQQLGKNLRSDIYKKVINFSNDEFDKVETSSLITRTTNDVVQIQNVAMMALRMMIMAPIMLIGASFLAYTKSHELTWIFVVSIPVLLIFIGLIMAFAIPLFRAMQTKTDRINLVFREGLTGVRVIRAFRQDKFEQDRFEDANQDYTHNAIKVNTIVALAYPVMTLIMSGTNVAIVWFGGQLISSQTMQVGNMIAFMTYAMQVLMSFMMLAMVFAFIPRAAASASRIQEVLSIEPKITDPDKAATLPATTEHSLEFDHVNYRYQSAEQLALADIDFKAHSGQTVAIIGGTGSGKTTLVNLIPRFYDIESGAVKLDGKDVRQ…	NILLGYFGARITTNIVRDIRDDLFEKIQTFSHSEYESIGVSSLITRTTNDAYQIMLFMGNILRLGFMTPVMFIASLYMVMRTSPSLGMYVLGALPFLLLAVVGIARLSEPLSKKQQKNLDGINGILRENLSGLRVIRAFVNEKFEESRFNKVNETYTKSSKSLFRLMAAAQPGFFFLFNIVMVLIIWSGTVQISHGDLEVGNLIAFIEYIFHALFSFMLFASVLMMYPRAAVSASRIQEALDMEPAIREEEGVTETATKGYLEFKNVTFAYPGHAESPVIRNVSFKASPGETVAFIGSTGSGKSTLIQLIPRFYDVSEGEILIDGVNVKEYKLSALRNKIGYIPQKALLFTGTIADNLRYGKEDATLEEMERAIDIAQATEFVSQKPQGYDEPLSEGGT…	gene_3|GeneMark.hmm|576_aa|-|2994|4724&VJLHD14L1P1	gnl|BL_ORD_ID|409|hsp_num:0
FZJTZ31M7P2	Strict	1e-30	6.32164e-130	efrA	0.428571	ARO:3003948, ARO:3003950, ARO:3004032, ARO:3002522, ARO:3004036, ARO:3003949, ARO:3004033, ARO:3002882, ARO:3004035, ARO:3002881	tetB(60), tetA(46), tetB(46), novA, tetA(60), lmrD, lmrC, efrB, efrA, msbA	protein homolog model	n/a	ABC-F ATP-binding cassette ribosomal protection protein, ATP-binding cassette (ABC) antibiotic efflux pump, aminocoumarin antibiotic, antibiotic efflux, antibiotic target protection, ciprofloxacin, efflux pump complex or subunit conferring antibiotic resistance, erythromycin, fluoroquinolone antibiotic, lincosamide antibiotic, macrolide antibiotic, metronidazole, nitroimidazole antibiotic, novobi…	385.956, 207.608, 177.178, 189.119, 175.252, 166.392, 169.088, 193.356, 215.698, 344.739	MKGSVQMLKIAKGRISYPAVIGAVLFMIVQVIATLNLPSLTSNIVNNGVATGDISYIWKIGFEMIGFSLLSVVAAFGNVFLAARSSQQLGKNLRSDIYKKVINFSNDEFDKVETSSLITRTTNDVVQIQNVAMMALRMMIMAPIMLIGASFLAYTKSHELTWIFVVSIPVLLIFIGLIMAFAIPLFRAMQTKTDRINLVFREGLTGVRVIRAFRQDKFEQDRFEDANQDYTHNAIKVNTIVALAYPVMTLIMSGTNVAIVWFGGQLISSQTMQVGNMIAFMTYAMQVLMSFMMLAMVFAFIPRAAASASRIQEVLSIEPKITDPDKAATLPATTEHSLEFDHVNYRYQSAEQLALADIDFKAHSGQTVAIIGGTGSGKTTLVNLIPRFYDIESGAVKLD…	NILLGYFGARITTNIVRDIRDDLFEKIQTFSHSEYESIGVSSLITRTTNDAYQIMLFMGNILRLGFMTPVMFIASLYMVMRTSPSLGMYVLGALPFLLLAVVGIARLSEPLSKKQQKNLDGINGILRENLSGLRVIRAFVNEKFEESRFNKVNETYTKSSKSLFRLMAAAQPGFFFLFNIVMVLIIWSGTVQISHGDLEVGNLIAFIEYIFHALFSFMLFASVLMMYPRAAVSASRIQEALDMEPAIREEEGVTETATKGYLEFKNVTFAYPGHAESPVIRNVSFKASPGETVAFIGSTGSGKSTLIQLIPRFYDVSEGEILIDGVNVKEYKLSALRNKIGYIPQKALLFTGTIADNLRYGKEDATLEEMERAIDIAQATEFVSQKPQGYDEPLSEGGT…	gene_58|GeneMark.hmm|582_aa|+|43819|45567&FZJTZ31M7P2	gnl|BL_ORD_ID|409|hsp_num:0
VCQDJ1M5P2	Strict	1e-30	6.92342e-130	efrA	0.428571	ARO:3003948, ARO:3003950, ARO:3004032, ARO:3002522, ARO:3004036, ARO:3003949, ARO:3004033, ARO:3002882, ARO:3004035, ARO:3002881	tetB(60), tetA(46), tetB(46), novA, tetA(60), lmrD, lmrC, efrB, efrA, msbA	protein homolog model	n/a	ABC-F ATP-binding cassette ribosomal protection protein, ATP-binding cassette (ABC) antibiotic efflux pump, aminocoumarin antibiotic, antibiotic efflux, antibiotic target protection, ciprofloxacin, efflux pump complex or subunit conferring antibiotic resistance, erythromycin, fluoroquinolone antibiotic, lincosamide antibiotic, macrolide antibiotic, metronidazole, nitroimidazole antibiotic, novobi…	385.571, 207.994, 177.178, 188.734, 176.022, 166.007, 168.703, 194.126, 215.698, 344.354	MLKIAKGRISYPAVIGAVLFMIVQVIATLNLPSLTSNIVNNGVATGDISYIWKIGFEMIGFSLLSVVAAFGNVFLAARSSQQLGKNLRSDIYKKVINFSNDEFDKVETSSLITRTTNDVVQIQNVAMMALRMMIMAPIMLIGASFLAYTKSHELTWIFVVSIPVLLIFIGLIMAFAIPLFRAMQTKTDRINLVFREGLTGVRVIRAFRQDKFEQDRFEDANQDYTHNAIKVNTIVALAYPVMTLIMSGTNVAIVWFGGQLISSQTMQVGNMIAFMTYAMQVLMSFMMLAMVFAFIPRAAASASRIQEVLSIEPKITDPDKAATLPATTEHSLEFDHVNYRYQSAEQLALADIDFKAHSGQTVAIIGGTGSGKTTLVNLIPRFYDIESGAVKLDGKDVRQ…	NILLGYFGARITTNIVRDIRDDLFEKIQTFSHSEYESIGVSSLITRTTNDAYQIMLFMGNILRLGFMTPVMFIASLYMVMRTSPSLGMYVLGALPFLLLAVVGIARLSEPLSKKQQKNLDGINGILRENLSGLRVIRAFVNEKFEESRFNKVNETYTKSSKSLFRLMAAAQPGFFFLFNIVMVLIIWSGTVQISHGDLEVGNLIAFIEYIFHALFSFMLFASVLMMYPRAAVSASRIQEALDMEPAIREEEGVTETATKGYLEFKNVTFAYPGHAESPVIRNVSFKASPGETVAFIGSTGSGKSTLIQLIPRFYDVSEGEILIDGVNVKEYKLSALRNKIGYIPQKALLFTGTIADNLRYGKEDATLEEMERAIDIAQATEFVSQKPQGYDEPLSEGGT…	gene_65|GeneMark.hmm|576_aa|+|48510|50240&VCQDJ1M5P2	gnl|BL_ORD_ID|409|hsp_num:0
LZ95P2	Strict	1e-30	6.92342e-130	efrA	0.428571	ARO:3003948, ARO:3003950, ARO:3004032, ARO:3002522, ARO:3004036, ARO:3003949, ARO:3004033, ARO:3002882, ARO:3004035, ARO:3002881	tetB(60), tetA(46), tetB(46), novA, tetA(60), lmrD, lmrC, efrB, efrA, msbA	protein homolog model	n/a	ABC-F ATP-binding cassette ribosomal protection protein, ATP-binding cassette (ABC) antibiotic efflux pump, aminocoumarin antibiotic, antibiotic efflux, antibiotic target protection, ciprofloxacin, efflux pump complex or subunit conferring antibiotic resistance, erythromycin, fluoroquinolone antibiotic, lincosamide antibiotic, macrolide antibiotic, metronidazole, nitroimidazole antibiotic, novobi…	385.571, 207.994, 177.178, 188.734, 176.022, 166.007, 168.703, 194.126, 215.698, 344.354	MLKIAKGRISYPAVIGAVLFMIVQVIATLNLPSLTSNIVNNGVATGDISYIWKIGFEMIGFSLLSVVAAFGNVFLAARSSQQLGKNLRSDIYKKVINFSNDEFDKVETSSLITRTTNDVVQIQNVAMMALRMMIMAPIMLIGASFLAYTKSHELTWIFVVSIPVLLIFIGLIMAFAIPLFRAMQTKTDRINLVFREGLTGVRVIRAFRQDKFEQDRFEDANQDYTHNAIKVNTIVALAYPVMTLIMSGTNVAIVWFGGQLISSQTMQVGNMIAFMTYAMQVLMSFMMLAMVFAFIPRAAASASRIQEVLSIEPKITDPDKAATLPATTEHSLEFDHVNYRYQSAEQLALADIDFKAHSGQTVAIIGGTGSGKTTLVNLIPRFYDIESGAVKLDGKDVRQ…	NILLGYFGARITTNIVRDIRDDLFEKIQTFSHSEYESIGVSSLITRTTNDAYQIMLFMGNILRLGFMTPVMFIASLYMVMRTSPSLGMYVLGALPFLLLAVVGIARLSEPLSKKQQKNLDGINGILRENLSGLRVIRAFVNEKFEESRFNKVNETYTKSSKSLFRLMAAAQPGFFFLFNIVMVLIIWSGTVQISHGDLEVGNLIAFIEYIFHALFSFMLFASVLMMYPRAAVSASRIQEALDMEPAIREEEGVTETATKGYLEFKNVTFAYPGHAESPVIRNVSFKASPGETVAFIGSTGSGKSTLIQLIPRFYDVSEGEILIDGVNVKEYKLSALRNKIGYIPQKALLFTGTIADNLRYGKEDATLEEMERAIDIAQATEFVSQKPQGYDEPLSEGGT…	gene_73|GeneMark.hmm|576_aa|+|51311|53041&LZ95P2	gnl|BL_ORD_ID|409|hsp_num:0
VCQZX1M2P3	Strict	1e-30	6.92342e-130	efrA	0.428571	ARO:3003948, ARO:3003950, ARO:3004032, ARO:3002522, ARO:3004036, ARO:3003949, ARO:3004033, ARO:3002882, ARO:3004035, ARO:3002881	tetB(60), tetA(46), tetB(46), novA, tetA(60), lmrD, lmrC, efrB, efrA, msbA	protein homolog model	n/a	ABC-F ATP-binding cassette ribosomal protection protein, ATP-binding cassette (ABC) antibiotic efflux pump, aminocoumarin antibiotic, antibiotic efflux, antibiotic target protection, ciprofloxacin, efflux pump complex or subunit conferring antibiotic resistance, erythromycin, fluoroquinolone antibiotic, lincosamide antibiotic, macrolide antibiotic, metronidazole, nitroimidazole antibiotic, novobi…	385.571, 207.994, 177.178, 188.734, 176.022, 166.007, 168.703, 194.126, 215.698, 344.354	MLKIAKGRISYPAVIGAVLFMIVQVIATLNLPSLTSNIVNNGVATGDISYIWKIGFEMIGFSLLSVVAAFGNVFLAARSSQQLGKNLRSDIYKKVINFSNDEFDKVETSSLITRTTNDVVQIQNVAMMALRMMIMAPIMLIGASFLAYTKSHELTWIFVVSIPVLLIFIGLIMAFAIPLFRAMQTKTDRINLVFREGLTGVRVIRAFRQDKFEQDRFEDANQDYTHNAIKVNTIVALAYPVMTLIMSGTNVAIVWFGGQLISSQTMQVGNMIAFMTYAMQVLMSFMMLAMVFAFIPRAAASASRIQEVLSIEPKITDPDKAATLPATTEHSLEFDHVNYRYQSAEQLALADIDFKAHSGQTVAIIGGTGSGKTTLVNLIPRFYDIESGAVKLDGKDVRQ…	NILLGYFGARITTNIVRDIRDDLFEKIQTFSHSEYESIGVSSLITRTTNDAYQIMLFMGNILRLGFMTPVMFIASLYMVMRTSPSLGMYVLGALPFLLLAVVGIARLSEPLSKKQQKNLDGINGILRENLSGLRVIRAFVNEKFEESRFNKVNETYTKSSKSLFRLMAAAQPGFFFLFNIVMVLIIWSGTVQISHGDLEVGNLIAFIEYIFHALFSFMLFASVLMMYPRAAVSASRIQEALDMEPAIREEEGVTETATKGYLEFKNVTFAYPGHAESPVIRNVSFKASPGETVAFIGSTGSGKSTLIQLIPRFYDVSEGEILIDGVNVKEYKLSALRNKIGYIPQKALLFTGTIADNLRYGKEDATLEEMERAIDIAQATEFVSQKPQGYDEPLSEGGT…	gene_65|GeneMark.hmm|576_aa|+|48510|50240&VCQZX1M2P3	gnl|BL_ORD_ID|409|hsp_num:0
WCFS1P2	Strict	1e-30	6.32164e-130	efrA	0.428571	ARO:3003948, ARO:3003950, ARO:3004032, ARO:3002522, ARO:3004036, ARO:3003949, ARO:3004033, ARO:3002882, ARO:3004035, ARO:3002881	tetB(60), tetA(46), tetB(46), novA, tetA(60), lmrD, lmrC, efrB, efrA, msbA	protein homolog model	n/a	ABC-F ATP-binding cassette ribosomal protection protein, ATP-binding cassette (ABC) antibiotic efflux pump, aminocoumarin antibiotic, antibiotic efflux, antibiotic target protection, ciprofloxacin, efflux pump complex or subunit conferring antibiotic resistance, erythromycin, fluoroquinolone antibiotic, lincosamide antibiotic, macrolide antibiotic, metronidazole, nitroimidazole antibiotic, novobi…	385.956, 207.608, 177.178, 189.119, 175.252, 166.392, 169.088, 193.356, 215.698, 344.739	MKGSVQMLKIAKGRISYPAVIGAVLFMIVQVIATLNLPSLTSNIVNNGVATGDISYIWKIGFEMIGFSLLSVVAAFGNVFLAARSSQQLGKNLRSDIYKKVINFSNDEFDKVETSSLITRTTNDVVQIQNVAMMALRMMIMAPIMLIGASFLAYTKSHELTWIFVVSIPVLLIFIGLIMAFAIPLFRAMQTKTDRINLVFREGLTGVRVIRAFRQDKFEQDRFEDANQDYTHNAIKVNTIVALAYPVMTLIMSGTNVAIVWFGGQLISSQTMQVGNMIAFMTYAMQVLMSFMMLAMVFAFIPRAAASASRIQEVLSIEPKITDPDKAATLPATTEHSLEFDHVNYRYQSAEQLALADIDFKAHSGQTVAIIGGTGSGKTTLVNLIPRFYDIESGAVKLD…	NILLGYFGARITTNIVRDIRDDLFEKIQTFSHSEYESIGVSSLITRTTNDAYQIMLFMGNILRLGFMTPVMFIASLYMVMRTSPSLGMYVLGALPFLLLAVVGIARLSEPLSKKQQKNLDGINGILRENLSGLRVIRAFVNEKFEESRFNKVNETYTKSSKSLFRLMAAAQPGFFFLFNIVMVLIIWSGTVQISHGDLEVGNLIAFIEYIFHALFSFMLFASVLMMYPRAAVSASRIQEALDMEPAIREEEGVTETATKGYLEFKNVTFAYPGHAESPVIRNVSFKASPGETVAFIGSTGSGKSTLIQLIPRFYDVSEGEILIDGVNVKEYKLSALRNKIGYIPQKALLFTGTIADNLRYGKEDATLEEMERAIDIAQATEFVSQKPQGYDEPLSEGGT…	gene_2|GeneMark.hmm|582_aa|-|1890|3638&WCFS1P2	gnl|BL_ORD_ID|409|hsp_num:0
VCQYD1M3P2	Strict	1e-30	6.92342e-130	efrA	0.428571	ARO:3003948, ARO:3003950, ARO:3004032, ARO:3002522, ARO:3004036, ARO:3003949, ARO:3004033, ARO:3002882, ARO:3004035, ARO:3002881	tetB(60), tetA(46), tetB(46), novA, tetA(60), lmrD, lmrC, efrB, efrA, msbA	protein homolog model	n/a	ABC-F ATP-binding cassette ribosomal protection protein, ATP-binding cassette (ABC) antibiotic efflux pump, aminocoumarin antibiotic, antibiotic efflux, antibiotic target protection, ciprofloxacin, efflux pump complex or subunit conferring antibiotic resistance, erythromycin, fluoroquinolone antibiotic, lincosamide antibiotic, macrolide antibiotic, metronidazole, nitroimidazole antibiotic, novobi…	385.571, 207.994, 177.178, 188.734, 176.022, 166.007, 168.703, 194.126, 215.698, 344.354	MLKIAKGRISYPAVIGAVLFMIVQVIATLNLPSLTSNIVNNGVATGDISYIWKIGFEMIGFSLLSVVAAFGNVFLAARSSQQLGKNLRSDIYKKVINFSNDEFDKVETSSLITRTTNDVVQIQNVAMMALRMMIMAPIMLIGASFLAYTKSHELTWIFVVSIPVLLIFIGLIMAFAIPLFRAMQTKTDRINLVFREGLTGVRVIRAFRQDKFEQDRFEDANQDYTHNAIKVNTIVALAYPVMTLIMSGTNVAIVWFGGQLISSQTMQVGNMIAFMTYAMQVLMSFMMLAMVFAFIPRAAASASRIQEVLSIEPKITDPDKAATLPATTEHSLEFDHVNYRYQSAEQLALADIDFKAHSGQTVAIIGGTGSGKTTLVNLIPRFYDIESGAVKLDGKDVRQ…	NILLGYFGARITTNIVRDIRDDLFEKIQTFSHSEYESIGVSSLITRTTNDAYQIMLFMGNILRLGFMTPVMFIASLYMVMRTSPSLGMYVLGALPFLLLAVVGIARLSEPLSKKQQKNLDGINGILRENLSGLRVIRAFVNEKFEESRFNKVNETYTKSSKSLFRLMAAAQPGFFFLFNIVMVLIIWSGTVQISHGDLEVGNLIAFIEYIFHALFSFMLFASVLMMYPRAAVSASRIQEALDMEPAIREEEGVTETATKGYLEFKNVTFAYPGHAESPVIRNVSFKASPGETVAFIGSTGSGKSTLIQLIPRFYDVSEGEILIDGVNVKEYKLSALRNKIGYIPQKALLFTGTIADNLRYGKEDATLEEMERAIDIAQATEFVSQKPQGYDEPLSEGGT…	gene_65|GeneMark.hmm|576_aa|+|48510|50240&VCQYD1M3P2	gnl|BL_ORD_ID|409|hsp_num:0
VJXSRYG2L1P3	Strict	1e-30	6.32164e-130	efrA	0.428571	ARO:3003948, ARO:3003950, ARO:3004032, ARO:3002522, ARO:3004036, ARO:3003949, ARO:3004033, ARO:3002882, ARO:3004035, ARO:3002881	tetB(60), tetA(46), tetB(46), novA, tetA(60), lmrD, lmrC, efrB, efrA, msbA	protein homolog model	n/a	ABC-F ATP-binding cassette ribosomal protection protein, ATP-binding cassette (ABC) antibiotic efflux pump, aminocoumarin antibiotic, antibiotic efflux, antibiotic target protection, ciprofloxacin, efflux pump complex or subunit conferring antibiotic resistance, erythromycin, fluoroquinolone antibiotic, lincosamide antibiotic, macrolide antibiotic, metronidazole, nitroimidazole antibiotic, novobi…	385.956, 207.608, 177.178, 189.119, 175.252, 166.392, 169.088, 193.356, 215.698, 344.739	MKGSVQMLKIAKGRISYPAVIGAVLFMIVQVIATLNLPSLTSNIVNNGVATGDISYIWKIGFEMIGFSLLSVVAAFGNVFLAARSSQQLGKNLRSDIYKKVINFSNDEFDKVETSSLITRTTNDVVQIQNVAMMALRMMIMAPIMLIGASFLAYTKSHELTWIFVVSIPVLLIFIGLIMAFAIPLFRAMQTKTDRINLVFREGLTGVRVIRAFRQDKFEQDRFEDANQDYTHNAIKVNTIVALAYPVMTLIMSGTNVAIVWFGGQLISSQTMQVGNMIAFMTYAMQVLMSFMMLAMVFAFIPRAAASASRIQEVLSIEPKITDPDKAATLPATTEHSLEFDHVNYRYQSAEQLALADIDFKAHSGQTVAIIGGTGSGKTTLVNLIPRFYDIESGAVKLD…	NILLGYFGARITTNIVRDIRDDLFEKIQTFSHSEYESIGVSSLITRTTNDAYQIMLFMGNILRLGFMTPVMFIASLYMVMRTSPSLGMYVLGALPFLLLAVVGIARLSEPLSKKQQKNLDGINGILRENLSGLRVIRAFVNEKFEESRFNKVNETYTKSSKSLFRLMAAAQPGFFFLFNIVMVLIIWSGTVQISHGDLEVGNLIAFIEYIFHALFSFMLFASVLMMYPRAAVSASRIQEALDMEPAIREEEGVTETATKGYLEFKNVTFAYPGHAESPVIRNVSFKASPGETVAFIGSTGSGKSTLIQLIPRFYDVSEGEILIDGVNVKEYKLSALRNKIGYIPQKALLFTGTIADNLRYGKEDATLEEMERAIDIAQATEFVSQKPQGYDEPLSEGGT…	gene_2|GeneMark.hmm|582_aa|-|1890|3638&VJXSRYG2L1P3	gnl|BL_ORD_ID|409|hsp_num:0
VCQLP6M2P2	Strict	1e-30	6.92342e-130	efrA	0.428571	ARO:3003948, ARO:3003950, ARO:3004032, ARO:3002522, ARO:3004036, ARO:3003949, ARO:3004033, ARO:3002882, ARO:3004035, ARO:3002881	tetB(60), tetA(46), tetB(46), novA, tetA(60), lmrD, lmrC, efrB, efrA, msbA	protein homolog model	n/a	ABC-F ATP-binding cassette ribosomal protection protein, ATP-binding cassette (ABC) antibiotic efflux pump, aminocoumarin antibiotic, antibiotic efflux, antibiotic target protection, ciprofloxacin, efflux pump complex or subunit conferring antibiotic resistance, erythromycin, fluoroquinolone antibiotic, lincosamide antibiotic, macrolide antibiotic, metronidazole, nitroimidazole antibiotic, novobi…	385.571, 207.994, 177.178, 188.734, 176.022, 166.007, 168.703, 194.126, 215.698, 344.354	MLKIAKGRISYPAVIGAVLFMIVQVIATLNLPSLTSNIVNNGVATGDISYIWKIGFEMIGFSLLSVVAAFGNVFLAARSSQQLGKNLRSDIYKKVINFSNDEFDKVETSSLITRTTNDVVQIQNVAMMALRMMIMAPIMLIGASFLAYTKSHELTWIFVVSIPVLLIFIGLIMAFAIPLFRAMQTKTDRINLVFREGLTGVRVIRAFRQDKFEQDRFEDANQDYTHNAIKVNTIVALAYPVMTLIMSGTNVAIVWFGGQLISSQTMQVGNMIAFMTYAMQVLMSFMMLAMVFAFIPRAAASASRIQEVLSIEPKITDPDKAATLPATTEHSLEFDHVNYRYQSAEQLALADIDFKAHSGQTVAIIGGTGSGKTTLVNLIPRFYDIESGAVKLDGKDVRQ…	NILLGYFGARITTNIVRDIRDDLFEKIQTFSHSEYESIGVSSLITRTTNDAYQIMLFMGNILRLGFMTPVMFIASLYMVMRTSPSLGMYVLGALPFLLLAVVGIARLSEPLSKKQQKNLDGINGILRENLSGLRVIRAFVNEKFEESRFNKVNETYTKSSKSLFRLMAAAQPGFFFLFNIVMVLIIWSGTVQISHGDLEVGNLIAFIEYIFHALFSFMLFASVLMMYPRAAVSASRIQEALDMEPAIREEEGVTETATKGYLEFKNVTFAYPGHAESPVIRNVSFKASPGETVAFIGSTGSGKSTLIQLIPRFYDVSEGEILIDGVNVKEYKLSALRNKIGYIPQKALLFTGTIADNLRYGKEDATLEEMERAIDIAQATEFVSQKPQGYDEPLSEGGT…	gene_65|GeneMark.hmm|576_aa|+|48510|50240&VCQLP6M2P2	gnl|BL_ORD_ID|409|hsp_num:0
LZ206P1	Strict	1e-30	6.32164e-130	efrA	0.428571	ARO:3003948, ARO:3003950, ARO:3004032, ARO:3002522, ARO:3004036, ARO:3003949, ARO:3004033, ARO:3002882, ARO:3004035, ARO:3002881	tetB(60), tetA(46), tetB(46), novA, tetA(60), lmrD, lmrC, efrB, efrA, msbA	protein homolog model	n/a	ABC-F ATP-binding cassette ribosomal protection protein, ATP-binding cassette (ABC) antibiotic efflux pump, aminocoumarin antibiotic, antibiotic efflux, antibiotic target protection, ciprofloxacin, efflux pump complex or subunit conferring antibiotic resistance, erythromycin, fluoroquinolone antibiotic, lincosamide antibiotic, macrolide antibiotic, metronidazole, nitroimidazole antibiotic, novobi…	385.956, 207.608, 177.178, 189.119, 175.252, 166.392, 169.088, 193.356, 215.698, 344.739	MKGSVQMLKIAKGRISYPAVIGAVLFMIVQVIATLNLPSLTSNIVNNGVATGDISYIWKIGFEMIGFSLLSVVAAFGNVFLAARSSQQLGKNLRSDIYKKVINFSNDEFDKVETSSLITRTTNDVVQIQNVAMMALRMMIMAPIMLIGASFLAYTKSHELTWIFVVSIPVLLIFIGLIMAFAIPLFRAMQTKTDRINLVFREGLTGVRVIRAFRQDKFEQDRFEDANQDYTHNAIKVNTIVALAYPVMTLIMSGTNVAIVWFGGQLISSQTMQVGNMIAFMTYAMQVLMSFMMLAMVFAFIPRAAASASRIQEVLSIEPKITDPDKAATLPATTEHSLEFDHVNYRYQSAEQLALADIDFKAHSGQTVAIIGGTGSGKTTLVNLIPRFYDIESGAVKLD…	NILLGYFGARITTNIVRDIRDDLFEKIQTFSHSEYESIGVSSLITRTTNDAYQIMLFMGNILRLGFMTPVMFIASLYMVMRTSPSLGMYVLGALPFLLLAVVGIARLSEPLSKKQQKNLDGINGILRENLSGLRVIRAFVNEKFEESRFNKVNETYTKSSKSLFRLMAAAQPGFFFLFNIVMVLIIWSGTVQISHGDLEVGNLIAFIEYIFHALFSFMLFASVLMMYPRAAVSASRIQEALDMEPAIREEEGVTETATKGYLEFKNVTFAYPGHAESPVIRNVSFKASPGETVAFIGSTGSGKSTLIQLIPRFYDVSEGEILIDGVNVKEYKLSALRNKIGYIPQKALLFTGTIADNLRYGKEDATLEEMERAIDIAQATEFVSQKPQGYDEPLSEGGT…	gene_54|GeneMark.hmm|582_aa|+|42232|43980&LZ206P1	gnl|BL_ORD_ID|409|hsp_num:0
VJLHD18L1P2	Strict	1e-30	6.92342e-130	efrA	0.428571	ARO:3003948, ARO:3003950, ARO:3004032, ARO:3002522, ARO:3004036, ARO:3003949, ARO:3004033, ARO:3002882, ARO:3004035, ARO:3002881	tetB(60), tetA(46), tetB(46), novA, tetA(60), lmrD, lmrC, efrB, efrA, msbA	protein homolog model	n/a	ABC-F ATP-binding cassette ribosomal protection protein, ATP-binding cassette (ABC) antibiotic efflux pump, aminocoumarin antibiotic, antibiotic efflux, antibiotic target protection, ciprofloxacin, efflux pump complex or subunit conferring antibiotic resistance, erythromycin, fluoroquinolone antibiotic, lincosamide antibiotic, macrolide antibiotic, metronidazole, nitroimidazole antibiotic, novobi…	385.571, 207.994, 177.178, 188.734, 176.022, 166.007, 168.703, 194.126, 215.698, 344.354	MLKIAKGRISYPAVIGAVLFMIVQVIATLNLPSLTSNIVNNGVATGDISYIWKIGFEMIGFSLLSVVAAFGNVFLAARSSQQLGKNLRSDIYKKVINFSNDEFDKVETSSLITRTTNDVVQIQNVAMMALRMMIMAPIMLIGASFLAYTKSHELTWIFVVSIPVLLIFIGLIMAFAIPLFRAMQTKTDRINLVFREGLTGVRVIRAFRQDKFEQDRFEDANQDYTHNAIKVNTIVALAYPVMTLIMSGTNVAIVWFGGQLISSQTMQVGNMIAFMTYAMQVLMSFMMLAMVFAFIPRAAASASRIQEVLSIEPKITDPDKAATLPATTEHSLEFDHVNYRYQSAEQLALADIDFKAHSGQTVAIIGGTGSGKTTLVNLIPRFYDIESGAVKLDGKDVRQ…	NILLGYFGARITTNIVRDIRDDLFEKIQTFSHSEYESIGVSSLITRTTNDAYQIMLFMGNILRLGFMTPVMFIASLYMVMRTSPSLGMYVLGALPFLLLAVVGIARLSEPLSKKQQKNLDGINGILRENLSGLRVIRAFVNEKFEESRFNKVNETYTKSSKSLFRLMAAAQPGFFFLFNIVMVLIIWSGTVQISHGDLEVGNLIAFIEYIFHALFSFMLFASVLMMYPRAAVSASRIQEALDMEPAIREEEGVTETATKGYLEFKNVTFAYPGHAESPVIRNVSFKASPGETVAFIGSTGSGKSTLIQLIPRFYDVSEGEILIDGVNVKEYKLSALRNKIGYIPQKALLFTGTIADNLRYGKEDATLEEMERAIDIAQATEFVSQKPQGYDEPLSEGGT…	gene_64|GeneMark.hmm|576_aa|+|48215|49945&VJLHD18L1P2	gnl|BL_ORD_ID|409|hsp_num:0
VSCDJY5L5P2	Strict	1e-30	6.92342e-130	efrA	0.428571	ARO:3003948, ARO:3003950, ARO:3004032, ARO:3002522, ARO:3004036, ARO:3003949, ARO:3004033, ARO:3002882, ARO:3004035, ARO:3002881	tetB(60), tetA(46), tetB(46), novA, tetA(60), lmrD, lmrC, efrB, efrA, msbA	protein homolog model	n/a	ABC-F ATP-binding cassette ribosomal protection protein, ATP-binding cassette (ABC) antibiotic efflux pump, aminocoumarin antibiotic, antibiotic efflux, antibiotic target protection, ciprofloxacin, efflux pump complex or subunit conferring antibiotic resistance, erythromycin, fluoroquinolone antibiotic, lincosamide antibiotic, macrolide antibiotic, metronidazole, nitroimidazole antibiotic, novobi…	385.571, 207.994, 177.178, 188.734, 176.022, 166.007, 168.703, 194.126, 215.698, 344.354	MLKIAKGRISYPAVIGAVLFMIVQVIATLNLPSLTSNIVNNGVATGDISYIWKIGFEMIGFSLLSVVAAFGNVFLAARSSQQLGKNLRSDIYKKVINFSNDEFDKVETSSLITRTTNDVVQIQNVAMMALRMMIMAPIMLIGASFLAYTKSHELTWIFVVSIPVLLIFIGLIMAFAIPLFRAMQTKTDRINLVFREGLTGVRVIRAFRQDKFEQDRFEDANQDYTHNAIKVNTIVALAYPVMTLIMSGTNVAIVWFGGQLISSQTMQVGNMIAFMTYAMQVLMSFMMLAMVFAFIPRAAASASRIQEVLSIEPKITDPDKAATLPATTEHSLEFDHVNYRYQSAEQLALADIDFKAHSGQTVAIIGGTGSGKTTLVNLIPRFYDIESGAVKLDGKDVRQ…	NILLGYFGARITTNIVRDIRDDLFEKIQTFSHSEYESIGVSSLITRTTNDAYQIMLFMGNILRLGFMTPVMFIASLYMVMRTSPSLGMYVLGALPFLLLAVVGIARLSEPLSKKQQKNLDGINGILRENLSGLRVIRAFVNEKFEESRFNKVNETYTKSSKSLFRLMAAAQPGFFFLFNIVMVLIIWSGTVQISHGDLEVGNLIAFIEYIFHALFSFMLFASVLMMYPRAAVSASRIQEALDMEPAIREEEGVTETATKGYLEFKNVTFAYPGHAESPVIRNVSFKASPGETVAFIGSTGSGKSTLIQLIPRFYDVSEGEILIDGVNVKEYKLSALRNKIGYIPQKALLFTGTIADNLRYGKEDATLEEMERAIDIAQATEFVSQKPQGYDEPLSEGGT…	gene_14|GeneMark.hmm|576_aa|-|14915|16645&VSCDJY5L5P2	gnl|BL_ORD_ID|409|hsp_num:0
FSCPS8L3P1	Strict	1e-30	6.92342e-130	efrA	0.428571	ARO:3003948, ARO:3003950, ARO:3004032, ARO:3002522, ARO:3004036, ARO:3003949, ARO:3004033, ARO:3002882, ARO:3004035, ARO:3002881	tetB(60), tetA(46), tetB(46), novA, tetA(60), lmrD, lmrC, efrB, efrA, msbA	protein homolog model	n/a	ABC-F ATP-binding cassette ribosomal protection protein, ATP-binding cassette (ABC) antibiotic efflux pump, aminocoumarin antibiotic, antibiotic efflux, antibiotic target protection, ciprofloxacin, efflux pump complex or subunit conferring antibiotic resistance, erythromycin, fluoroquinolone antibiotic, lincosamide antibiotic, macrolide antibiotic, metronidazole, nitroimidazole antibiotic, novobi…	385.571, 207.994, 177.178, 188.734, 176.022, 166.007, 168.703, 194.126, 215.698, 344.354	MLKIAKGRISYPAVIGAVLFMIVQVIATLNLPSLTSNIVNNGVATGDISYIWKIGFEMIGFSLLSVVAAFGNVFLAARSSQQLGKNLRSDIYKKVINFSNDEFDKVETSSLITRTTNDVVQIQNVAMMALRMMIMAPIMLIGASFLAYTKSHELTWIFVVSIPVLLIFIGLIMAFAIPLFRAMQTKTDRINLVFREGLTGVRVIRAFRQDKFEQDRFEDANQDYTHNAIKVNTIVALAYPVMTLIMSGTNVAIVWFGGQLISSQTMQVGNMIAFMTYAMQVLMSFMMLAMVFAFIPRAAASASRIQEVLSIEPKITDPDKAATLPATTEHSLEFDHVNYRYQSAEQLALADIDFKAHSGQTVAIIGGTGSGKTTLVNLIPRFYDIESGAVKLDGKDVRQ…	NILLGYFGARITTNIVRDIRDDLFEKIQTFSHSEYESIGVSSLITRTTNDAYQIMLFMGNILRLGFMTPVMFIASLYMVMRTSPSLGMYVLGALPFLLLAVVGIARLSEPLSKKQQKNLDGINGILRENLSGLRVIRAFVNEKFEESRFNKVNETYTKSSKSLFRLMAAAQPGFFFLFNIVMVLIIWSGTVQISHGDLEVGNLIAFIEYIFHALFSFMLFASVLMMYPRAAVSASRIQEALDMEPAIREEEGVTETATKGYLEFKNVTFAYPGHAESPVIRNVSFKASPGETVAFIGSTGSGKSTLIQLIPRFYDVSEGEILIDGVNVKEYKLSALRNKIGYIPQKALLFTGTIADNLRYGKEDATLEEMERAIDIAQATEFVSQKPQGYDEPLSEGGT…	gene_64|GeneMark.hmm|576_aa|+|48592|50322&FSCPS8L3P1	gnl|BL_ORD_ID|409|hsp_num:0
ZJ316P4	Strict	1e-30	6.32164e-130	efrA	0.428571	ARO:3003948, ARO:3003950, ARO:3004032, ARO:3002522, ARO:3004036, ARO:3003949, ARO:3004033, ARO:3002882, ARO:3004035, ARO:3002881	tetB(60), tetA(46), tetB(46), novA, tetA(60), lmrD, lmrC, efrB, efrA, msbA	protein homolog model	n/a	ABC-F ATP-binding cassette ribosomal protection protein, ATP-binding cassette (ABC) antibiotic efflux pump, aminocoumarin antibiotic, antibiotic efflux, antibiotic target protection, ciprofloxacin, efflux pump complex or subunit conferring antibiotic resistance, erythromycin, fluoroquinolone antibiotic, lincosamide antibiotic, macrolide antibiotic, metronidazole, nitroimidazole antibiotic, novobi…	385.956, 207.608, 177.178, 189.119, 175.252, 166.392, 169.088, 193.356, 215.698, 344.739	MKGSVQMLKIAKGRISYPAVIGAVLFMIVQVIATLNLPSLTSNIVNNGVATGDISYIWKIGFEMIGFSLLSVVAAFGNVFLAARSSQQLGKNLRSDIYKKVINFSNDEFDKVETSSLITRTTNDVVQIQNVAMMALRMMIMAPIMLIGASFLAYTKSHELTWIFVVSIPVLLIFIGLIMAFAIPLFRAMQTKTDRINLVFREGLTGVRVIRAFRQDKFEQDRFEDANQDYTHNAIKVNTIVALAYPVMTLIMSGTNVAIVWFGGQLISSQTMQVGNMIAFMTYAMQVLMSFMMLAMVFAFIPRAAASASRIQEVLSIEPKITDPDKAATLPATTEHSLEFDHVNYRYQSAEQLALADIDFKAHSGQTVAIIGGTGSGKTTLVNLIPRFYDIESGAVKLD…	NILLGYFGARITTNIVRDIRDDLFEKIQTFSHSEYESIGVSSLITRTTNDAYQIMLFMGNILRLGFMTPVMFIASLYMVMRTSPSLGMYVLGALPFLLLAVVGIARLSEPLSKKQQKNLDGINGILRENLSGLRVIRAFVNEKFEESRFNKVNETYTKSSKSLFRLMAAAQPGFFFLFNIVMVLIIWSGTVQISHGDLEVGNLIAFIEYIFHALFSFMLFASVLMMYPRAAVSASRIQEALDMEPAIREEEGVTETATKGYLEFKNVTFAYPGHAESPVIRNVSFKASPGETVAFIGSTGSGKSTLIQLIPRFYDVSEGEILIDGVNVKEYKLSALRNKIGYIPQKALLFTGTIADNLRYGKEDATLEEMERAIDIAQATEFVSQKPQGYDEPLSEGGT…	gene_2|GeneMark.hmm|582_aa|-|1890|3638&ZJ316P4	gnl|BL_ORD_ID|409|hsp_num:0
FCQNA28M4P2	Strict	1e-30	6.92342e-130	efrA	0.428571	ARO:3003948, ARO:3003950, ARO:3004032, ARO:3002522, ARO:3004036, ARO:3003949, ARO:3004033, ARO:3002882, ARO:3004035, ARO:3002881	tetB(60), tetA(46), tetB(46), novA, tetA(60), lmrD, lmrC, efrB, efrA, msbA	protein homolog model	n/a	ABC-F ATP-binding cassette ribosomal protection protein, ATP-binding cassette (ABC) antibiotic efflux pump, aminocoumarin antibiotic, antibiotic efflux, antibiotic target protection, ciprofloxacin, efflux pump complex or subunit conferring antibiotic resistance, erythromycin, fluoroquinolone antibiotic, lincosamide antibiotic, macrolide antibiotic, metronidazole, nitroimidazole antibiotic, novobi…	385.571, 207.994, 177.178, 188.734, 176.022, 166.007, 168.703, 194.126, 215.698, 344.354	MLKIAKGRISYPAVIGAVLFMIVQVIATLNLPSLTSNIVNNGVATGDISYIWKIGFEMIGFSLLSVVAAFGNVFLAARSSQQLGKNLRSDIYKKVINFSNDEFDKVETSSLITRTTNDVVQIQNVAMMALRMMIMAPIMLIGASFLAYTKSHELTWIFVVSIPVLLIFIGLIMAFAIPLFRAMQTKTDRINLVFREGLTGVRVIRAFRQDKFEQDRFEDANQDYTHNAIKVNTIVALAYPVMTLIMSGTNVAIVWFGGQLISSQTMQVGNMIAFMTYAMQVLMSFMMLAMVFAFIPRAAASASRIQEVLSIEPKITDPDKAATLPATTEHSLEFDHVNYRYQSAEQLALADIDFKAHSGQTVAIIGGTGSGKTTLVNLIPRFYDIESGAVKLDGKDVRQ…	NILLGYFGARITTNIVRDIRDDLFEKIQTFSHSEYESIGVSSLITRTTNDAYQIMLFMGNILRLGFMTPVMFIASLYMVMRTSPSLGMYVLGALPFLLLAVVGIARLSEPLSKKQQKNLDGINGILRENLSGLRVIRAFVNEKFEESRFNKVNETYTKSSKSLFRLMAAAQPGFFFLFNIVMVLIIWSGTVQISHGDLEVGNLIAFIEYIFHALFSFMLFASVLMMYPRAAVSASRIQEALDMEPAIREEEGVTETATKGYLEFKNVTFAYPGHAESPVIRNVSFKASPGETVAFIGSTGSGKSTLIQLIPRFYDVSEGEILIDGVNVKEYKLSALRNKIGYIPQKALLFTGTIADNLRYGKEDATLEEMERAIDIAQATEFVSQKPQGYDEPLSEGGT…	gene_65|GeneMark.hmm|576_aa|+|48592|50322&FCQNA28M4P2	gnl|BL_ORD_ID|409|hsp_num:0
FNXYCHL89L1P2	Strict	1e-30	6.32164e-130	efrA	0.428571	ARO:3003948, ARO:3003950, ARO:3004032, ARO:3002522, ARO:3004036, ARO:3003949, ARO:3004033, ARO:3002882, ARO:3004035, ARO:3002881	tetB(60), tetA(46), tetB(46), novA, tetA(60), lmrD, lmrC, efrB, efrA, msbA	protein homolog model	n/a	ABC-F ATP-binding cassette ribosomal protection protein, ATP-binding cassette (ABC) antibiotic efflux pump, aminocoumarin antibiotic, antibiotic efflux, antibiotic target protection, ciprofloxacin, efflux pump complex or subunit conferring antibiotic resistance, erythromycin, fluoroquinolone antibiotic, lincosamide antibiotic, macrolide antibiotic, metronidazole, nitroimidazole antibiotic, novobi…	385.956, 207.608, 177.178, 189.119, 175.252, 166.392, 169.088, 193.356, 215.698, 344.739	MKGSVQMLKIAKGRISYPAVIGAVLFMIVQVIATLNLPSLTSNIVNNGVATGDISYIWKIGFEMIGFSLLSVVAAFGNVFLAARSSQQLGKNLRSDIYKKVINFSNDEFDKVETSSLITRTTNDVVQIQNVAMMALRMMIMAPIMLIGASFLAYTKSHELTWIFVVSIPVLLIFIGLIMAFAIPLFRAMQTKTDRINLVFREGLTGVRVIRAFRQDKFEQDRFEDANQDYTHNAIKVNTIVALAYPVMTLIMSGTNVAIVWFGGQLISSQTMQVGNMIAFMTYAMQVLMSFMMLAMVFAFIPRAAASASRIQEVLSIEPKITDPDKAATLPATTEHSLEFDHVNYRYQSAEQLALADIDFKAHSGQTVAIIGGTGSGKTTLVNLIPRFYDIESGAVKLD…	NILLGYFGARITTNIVRDIRDDLFEKIQTFSHSEYESIGVSSLITRTTNDAYQIMLFMGNILRLGFMTPVMFIASLYMVMRTSPSLGMYVLGALPFLLLAVVGIARLSEPLSKKQQKNLDGINGILRENLSGLRVIRAFVNEKFEESRFNKVNETYTKSSKSLFRLMAAAQPGFFFLFNIVMVLIIWSGTVQISHGDLEVGNLIAFIEYIFHALFSFMLFASVLMMYPRAAVSASRIQEALDMEPAIREEEGVTETATKGYLEFKNVTFAYPGHAESPVIRNVSFKASPGETVAFIGSTGSGKSTLIQLIPRFYDVSEGEILIDGVNVKEYKLSALRNKIGYIPQKALLFTGTIADNLRYGKEDATLEEMERAIDIAQATEFVSQKPQGYDEPLSEGGT…	gene_2|GeneMark.hmm|582_aa|-|1890|3638&FNXYCHL89L1P2	gnl|BL_ORD_ID|409|hsp_num:0
FZJTZ63M2P2	Strict	1e-30	6.92342e-130	efrA	0.428571	ARO:3003948, ARO:3003950, ARO:3004032, ARO:3002522, ARO:3004036, ARO:3003949, ARO:3004033, ARO:3002882, ARO:3004035, ARO:3002881	tetB(60), tetA(46), tetB(46), novA, tetA(60), lmrD, lmrC, efrB, efrA, msbA	protein homolog model	n/a	ABC-F ATP-binding cassette ribosomal protection protein, ATP-binding cassette (ABC) antibiotic efflux pump, aminocoumarin antibiotic, antibiotic efflux, antibiotic target protection, ciprofloxacin, efflux pump complex or subunit conferring antibiotic resistance, erythromycin, fluoroquinolone antibiotic, lincosamide antibiotic, macrolide antibiotic, metronidazole, nitroimidazole antibiotic, novobi…	385.571, 207.994, 177.178, 188.734, 176.022, 166.007, 168.703, 194.126, 215.698, 344.354	MLKIAKGRISYPAVIGAVLFMIVQVIATLNLPSLTSNIVNNGVATGDISYIWKIGFEMIGFSLLSVVAAFGNVFLAARSSQQLGKNLRSDIYKKVINFSNDEFDKVETSSLITRTTNDVVQIQNVAMMALRMMIMAPIMLIGASFLAYTKSHELTWIFVVSIPVLLIFIGLIMAFAIPLFRAMQTKTDRINLVFREGLTGVRVIRAFRQDKFEQDRFEDANQDYTHNAIKVNTIVALAYPVMTLIMSGTNVAIVWFGGQLISSQTMQVGNMIAFMTYAMQVLMSFMMLAMVFAFIPRAAASASRIQEVLSIEPKITDPDKAATLPATTEHSLEFDHVNYRYQSAEQLALADIDFKAHSGQTVAIIGGTGSGKTTLVNLIPRFYDIESGAVKLDGKDVRQ…	NILLGYFGARITTNIVRDIRDDLFEKIQTFSHSEYESIGVSSLITRTTNDAYQIMLFMGNILRLGFMTPVMFIASLYMVMRTSPSLGMYVLGALPFLLLAVVGIARLSEPLSKKQQKNLDGINGILRENLSGLRVIRAFVNEKFEESRFNKVNETYTKSSKSLFRLMAAAQPGFFFLFNIVMVLIIWSGTVQISHGDLEVGNLIAFIEYIFHALFSFMLFASVLMMYPRAAVSASRIQEALDMEPAIREEEGVTETATKGYLEFKNVTFAYPGHAESPVIRNVSFKASPGETVAFIGSTGSGKSTLIQLIPRFYDVSEGEILIDGVNVKEYKLSALRNKIGYIPQKALLFTGTIADNLRYGKEDATLEEMERAIDIAQATEFVSQKPQGYDEPLSEGGT…	gene_3|GeneMark.hmm|576_aa|-|2749|4479&FZJTZ63M2P2	gnl|BL_ORD_ID|409|hsp_num:0
VCQYC1M1P2	Strict	1e-30	6.92342e-130	efrA	0.428571	ARO:3003948, ARO:3003950, ARO:3004032, ARO:3002522, ARO:3004036, ARO:3003949, ARO:3004033, ARO:3002882, ARO:3004035, ARO:3002881	tetB(60), tetA(46), tetB(46), novA, tetA(60), lmrD, lmrC, efrB, efrA, msbA	protein homolog model	n/a	ABC-F ATP-binding cassette ribosomal protection protein, ATP-binding cassette (ABC) antibiotic efflux pump, aminocoumarin antibiotic, antibiotic efflux, antibiotic target protection, ciprofloxacin, efflux pump complex or subunit conferring antibiotic resistance, erythromycin, fluoroquinolone antibiotic, lincosamide antibiotic, macrolide antibiotic, metronidazole, nitroimidazole antibiotic, novobi…	385.571, 207.994, 177.178, 188.734, 176.022, 166.007, 168.703, 194.126, 215.698, 344.354	MLKIAKGRISYPAVIGAVLFMIVQVIATLNLPSLTSNIVNNGVATGDISYIWKIGFEMIGFSLLSVVAAFGNVFLAARSSQQLGKNLRSDIYKKVINFSNDEFDKVETSSLITRTTNDVVQIQNVAMMALRMMIMAPIMLIGASFLAYTKSHELTWIFVVSIPVLLIFIGLIMAFAIPLFRAMQTKTDRINLVFREGLTGVRVIRAFRQDKFEQDRFEDANQDYTHNAIKVNTIVALAYPVMTLIMSGTNVAIVWFGGQLISSQTMQVGNMIAFMTYAMQVLMSFMMLAMVFAFIPRAAASASRIQEVLSIEPKITDPDKAATLPATTEHSLEFDHVNYRYQSAEQLALADIDFKAHSGQTVAIIGGTGSGKTTLVNLIPRFYDIESGAVKLDGKDVRQ…	NILLGYFGARITTNIVRDIRDDLFEKIQTFSHSEYESIGVSSLITRTTNDAYQIMLFMGNILRLGFMTPVMFIASLYMVMRTSPSLGMYVLGALPFLLLAVVGIARLSEPLSKKQQKNLDGINGILRENLSGLRVIRAFVNEKFEESRFNKVNETYTKSSKSLFRLMAAAQPGFFFLFNIVMVLIIWSGTVQISHGDLEVGNLIAFIEYIFHALFSFMLFASVLMMYPRAAVSASRIQEALDMEPAIREEEGVTETATKGYLEFKNVTFAYPGHAESPVIRNVSFKASPGETVAFIGSTGSGKSTLIQLIPRFYDVSEGEILIDGVNVKEYKLSALRNKIGYIPQKALLFTGTIADNLRYGKEDATLEEMERAIDIAQATEFVSQKPQGYDEPLSEGGT…	gene_17|GeneMark.hmm|576_aa|-|16864|18594&VCQYC1M1P2	gnl|BL_ORD_ID|409|hsp_num:0
DHLJZD24L1P3	Strict	1e-30	6.32164e-130	efrA	0.428571	ARO:3003948, ARO:3003950, ARO:3004032, ARO:3002522, ARO:3004036, ARO:3003949, ARO:3004033, ARO:3002882, ARO:3004035, ARO:3002881	tetB(60), tetA(46), tetB(46), novA, tetA(60), lmrD, lmrC, efrB, efrA, msbA	protein homolog model	n/a	ABC-F ATP-binding cassette ribosomal protection protein, ATP-binding cassette (ABC) antibiotic efflux pump, aminocoumarin antibiotic, antibiotic efflux, antibiotic target protection, ciprofloxacin, efflux pump complex or subunit conferring antibiotic resistance, erythromycin, fluoroquinolone antibiotic, lincosamide antibiotic, macrolide antibiotic, metronidazole, nitroimidazole antibiotic, novobi…	385.956, 207.608, 177.178, 189.119, 175.252, 166.392, 169.088, 193.356, 215.698, 344.739	MKGSVQMLKIAKGRISYPAVIGAVLFMIVQVIATLNLPSLTSNIVNNGVATGDISYIWKIGFEMIGFSLLSVVAAFGNVFLAARSSQQLGKNLRSDIYKKVINFSNDEFDKVETSSLITRTTNDVVQIQNVAMMALRMMIMAPIMLIGASFLAYTKSHELTWIFVVSIPVLLIFIGLIMAFAIPLFRAMQTKTDRINLVFREGLTGVRVIRAFRQDKFEQDRFEDANQDYTHNAIKVNTIVALAYPVMTLIMSGTNVAIVWFGGQLISSQTMQVGNMIAFMTYAMQVLMSFMMLAMVFAFIPRAAASASRIQEVLSIEPKITDPDKAATLPATTEHSLEFDHVNYRYQSAEQLALADIDFKAHSGQTVAIIGGTGSGKTTLVNLIPRFYDIESGAVKLD…	NILLGYFGARITTNIVRDIRDDLFEKIQTFSHSEYESIGVSSLITRTTNDAYQIMLFMGNILRLGFMTPVMFIASLYMVMRTSPSLGMYVLGALPFLLLAVVGIARLSEPLSKKQQKNLDGINGILRENLSGLRVIRAFVNEKFEESRFNKVNETYTKSSKSLFRLMAAAQPGFFFLFNIVMVLIIWSGTVQISHGDLEVGNLIAFIEYIFHALFSFMLFASVLMMYPRAAVSASRIQEALDMEPAIREEEGVTETATKGYLEFKNVTFAYPGHAESPVIRNVSFKASPGETVAFIGSTGSGKSTLIQLIPRFYDVSEGEILIDGVNVKEYKLSALRNKIGYIPQKALLFTGTIADNLRYGKEDATLEEMERAIDIAQATEFVSQKPQGYDEPLSEGGT…	gene_65|GeneMark.hmm|582_aa|+|47349|49097&DHLJZD24L1P3	gnl|BL_ORD_ID|409|hsp_num:0
FHeNa1501_8G3P1	Strict	1e-30	6.32164e-130	efrA	0.428571	ARO:3003948, ARO:3003950, ARO:3004032, ARO:3002522, ARO:3004036, ARO:3003949, ARO:3004033, ARO:3002882, ARO:3004035, ARO:3002881	tetB(60), tetA(46), tetB(46), novA, tetA(60), lmrD, lmrC, efrB, efrA, msbA	protein homolog model	n/a	ABC-F ATP-binding cassette ribosomal protection protein, ATP-binding cassette (ABC) antibiotic efflux pump, aminocoumarin antibiotic, antibiotic efflux, antibiotic target protection, ciprofloxacin, efflux pump complex or subunit conferring antibiotic resistance, erythromycin, fluoroquinolone antibiotic, lincosamide antibiotic, macrolide antibiotic, metronidazole, nitroimidazole antibiotic, novobi…	385.956, 207.608, 177.178, 189.119, 175.252, 166.392, 169.088, 193.356, 215.698, 344.739	MKGSVQMLKIAKGRISYPAVIGAVLFMIVQVIATLNLPSLTSNIVNNGVATGDISYIWKIGFEMIGFSLLSVVAAFGNVFLAARSSQQLGKNLRSDIYKKVINFSNDEFDKVETSSLITRTTNDVVQIQNVAMMALRMMIMAPIMLIGASFLAYTKSHELTWIFVVSIPVLLIFIGLIMAFAIPLFRAMQTKTDRINLVFREGLTGVRVIRAFRQDKFEQDRFEDANQDYTHNAIKVNTIVALAYPVMTLIMSGTNVAIVWFGGQLISSQTMQVGNMIAFMTYAMQVLMSFMMLAMVFAFIPRAAASASRIQEVLSIEPKITDPDKAATLPATTEHSLEFDHVNYRYQSAEQLALADIDFKAHSGQTVAIIGGTGSGKTTLVNLIPRFYDIESGAVKLD…	NILLGYFGARITTNIVRDIRDDLFEKIQTFSHSEYESIGVSSLITRTTNDAYQIMLFMGNILRLGFMTPVMFIASLYMVMRTSPSLGMYVLGALPFLLLAVVGIARLSEPLSKKQQKNLDGINGILRENLSGLRVIRAFVNEKFEESRFNKVNETYTKSSKSLFRLMAAAQPGFFFLFNIVMVLIIWSGTVQISHGDLEVGNLIAFIEYIFHALFSFMLFASVLMMYPRAAVSASRIQEALDMEPAIREEEGVTETATKGYLEFKNVTFAYPGHAESPVIRNVSFKASPGETVAFIGSTGSGKSTLIQLIPRFYDVSEGEILIDGVNVKEYKLSALRNKIGYIPQKALLFTGTIADNLRYGKEDATLEEMERAIDIAQATEFVSQKPQGYDEPLSEGGT…	gene_60|GeneMark.hmm|582_aa|+|44255|46003&FHeNa1501_8G3P1	gnl|BL_ORD_ID|409|hsp_num:0
VHuNHHMY3L2P1	Strict	1e-30	6.32164e-130	efrA	0.428571	ARO:3003948, ARO:3003950, ARO:3004032, ARO:3002522, ARO:3004036, ARO:3003949, ARO:3004033, ARO:3002882, ARO:3004035, ARO:3002881	tetB(60), tetA(46), tetB(46), novA, tetA(60), lmrD, lmrC, efrB, efrA, msbA	protein homolog model	n/a	ABC-F ATP-binding cassette ribosomal protection protein, ATP-binding cassette (ABC) antibiotic efflux pump, aminocoumarin antibiotic, antibiotic efflux, antibiotic target protection, ciprofloxacin, efflux pump complex or subunit conferring antibiotic resistance, erythromycin, fluoroquinolone antibiotic, lincosamide antibiotic, macrolide antibiotic, metronidazole, nitroimidazole antibiotic, novobi…	385.956, 207.608, 177.178, 189.119, 175.252, 166.392, 169.088, 193.356, 215.698, 344.739	MKGSVQMLKIAKGRISYPAVIGAVLFMIVQVIATLNLPSLTSNIVNNGVATGDISYIWKIGFEMIGFSLLSVVAAFGNVFLAARSSQQLGKNLRSDIYKKVINFSNDEFDKVETSSLITRTTNDVVQIQNVAMMALRMMIMAPIMLIGASFLAYTKSHELTWIFVVSIPVLLIFIGLIMAFAIPLFRAMQTKTDRINLVFREGLTGVRVIRAFRQDKFEQDRFEDANQDYTHNAIKVNTIVALAYPVMTLIMSGTNVAIVWFGGQLISSQTMQVGNMIAFMTYAMQVLMSFMMLAMVFAFIPRAAASASRIQEVLSIEPKITDPDKAATLPATTEHSLEFDHVNYRYQSAEQLALADIDFKAHSGQTVAIIGGTGSGKTTLVNLIPRFYDIESGAVKLD…	NILLGYFGARITTNIVRDIRDDLFEKIQTFSHSEYESIGVSSLITRTTNDAYQIMLFMGNILRLGFMTPVMFIASLYMVMRTSPSLGMYVLGALPFLLLAVVGIARLSEPLSKKQQKNLDGINGILRENLSGLRVIRAFVNEKFEESRFNKVNETYTKSSKSLFRLMAAAQPGFFFLFNIVMVLIIWSGTVQISHGDLEVGNLIAFIEYIFHALFSFMLFASVLMMYPRAAVSASRIQEALDMEPAIREEEGVTETATKGYLEFKNVTFAYPGHAESPVIRNVSFKASPGETVAFIGSTGSGKSTLIQLIPRFYDVSEGEILIDGVNVKEYKLSALRNKIGYIPQKALLFTGTIADNLRYGKEDATLEEMERAIDIAQATEFVSQKPQGYDEPLSEGGT…	gene_60|GeneMark.hmm|582_aa|+|45962|47710&VHuNHHMY3L2P1	gnl|BL_ORD_ID|409|hsp_num:0
ZS2058P1	Strict	1e-30	6.32164e-130	efrA	0.428571	ARO:3003948, ARO:3003950, ARO:3004032, ARO:3002522, ARO:3004036, ARO:3003949, ARO:3004033, ARO:3002882, ARO:3004035, ARO:3002881	tetB(60), tetA(46), tetB(46), novA, tetA(60), lmrD, lmrC, efrB, efrA, msbA	protein homolog model	n/a	ABC-F ATP-binding cassette ribosomal protection protein, ATP-binding cassette (ABC) antibiotic efflux pump, aminocoumarin antibiotic, antibiotic efflux, antibiotic target protection, ciprofloxacin, efflux pump complex or subunit conferring antibiotic resistance, erythromycin, fluoroquinolone antibiotic, lincosamide antibiotic, macrolide antibiotic, metronidazole, nitroimidazole antibiotic, novobi…	385.956, 207.608, 177.178, 189.119, 175.252, 166.392, 169.088, 193.356, 215.698, 344.739	MKGSVQMLKIAKGRISYPAVIGAVLFMIVQVIATLNLPSLTSNIVNNGVATGDISYIWKIGFEMIGFSLLSVVAAFGNVFLAARSSQQLGKNLRSDIYKKVINFSNDEFDKVETSSLITRTTNDVVQIQNVAMMALRMMIMAPIMLIGASFLAYTKSHELTWIFVVSIPVLLIFIGLIMAFAIPLFRAMQTKTDRINLVFREGLTGVRVIRAFRQDKFEQDRFEDANQDYTHNAIKVNTIVALAYPVMTLIMSGTNVAIVWFGGQLISSQTMQVGNMIAFMTYAMQVLMSFMMLAMVFAFIPRAAASASRIQEVLSIEPKITDPDKAATLPATTEHSLEFDHVNYRYQSAEQLALADIDFKAHSGQTVAIIGGTGSGKTTLVNLIPRFYDIESGAVKLD…	NILLGYFGARITTNIVRDIRDDLFEKIQTFSHSEYESIGVSSLITRTTNDAYQIMLFMGNILRLGFMTPVMFIASLYMVMRTSPSLGMYVLGALPFLLLAVVGIARLSEPLSKKQQKNLDGINGILRENLSGLRVIRAFVNEKFEESRFNKVNETYTKSSKSLFRLMAAAQPGFFFLFNIVMVLIIWSGTVQISHGDLEVGNLIAFIEYIFHALFSFMLFASVLMMYPRAAVSASRIQEALDMEPAIREEEGVTETATKGYLEFKNVTFAYPGHAESPVIRNVSFKASPGETVAFIGSTGSGKSTLIQLIPRFYDVSEGEILIDGVNVKEYKLSALRNKIGYIPQKALLFTGTIADNLRYGKEDATLEEMERAIDIAQATEFVSQKPQGYDEPLSEGGT…	gene_2|GeneMark.hmm|582_aa|-|1890|3638&ZS2058P1	gnl|BL_ORD_ID|409|hsp_num:0
FJLHD20M4P2	Strict	1e-30	6.92342e-130	efrA	0.428571	ARO:3003948, ARO:3003950, ARO:3004032, ARO:3002522, ARO:3004036, ARO:3003949, ARO:3004033, ARO:3002882, ARO:3004035, ARO:3002881	tetB(60), tetA(46), tetB(46), novA, tetA(60), lmrD, lmrC, efrB, efrA, msbA	protein homolog model	n/a	ABC-F ATP-binding cassette ribosomal protection protein, ATP-binding cassette (ABC) antibiotic efflux pump, aminocoumarin antibiotic, antibiotic efflux, antibiotic target protection, ciprofloxacin, efflux pump complex or subunit conferring antibiotic resistance, erythromycin, fluoroquinolone antibiotic, lincosamide antibiotic, macrolide antibiotic, metronidazole, nitroimidazole antibiotic, novobi…	385.571, 207.994, 177.178, 188.734, 176.022, 166.007, 168.703, 194.126, 215.698, 344.354	MLKIAKGRISYPAVIGAVLFMIVQVIATLNLPSLTSNIVNNGVATGDISYIWKIGFEMIGFSLLSVVAAFGNVFLAARSSQQLGKNLRSDIYKKVINFSNDEFDKVETSSLITRTTNDVVQIQNVAMMALRMMIMAPIMLIGASFLAYTKSHELTWIFVVSIPVLLIFIGLIMAFAIPLFRAMQTKTDRINLVFREGLTGVRVIRAFRQDKFEQDRFEDANQDYTHNAIKVNTIVALAYPVMTLIMSGTNVAIVWFGGQLISSQTMQVGNMIAFMTYAMQVLMSFMMLAMVFAFIPRAAASASRIQEVLSIEPKITDPDKAATLPATTEHSLEFDHVNYRYQSAEQLALADIDFKAHSGQTVAIIGGTGSGKTTLVNLIPRFYDIESGAVKLDGKDVRQ…	NILLGYFGARITTNIVRDIRDDLFEKIQTFSHSEYESIGVSSLITRTTNDAYQIMLFMGNILRLGFMTPVMFIASLYMVMRTSPSLGMYVLGALPFLLLAVVGIARLSEPLSKKQQKNLDGINGILRENLSGLRVIRAFVNEKFEESRFNKVNETYTKSSKSLFRLMAAAQPGFFFLFNIVMVLIIWSGTVQISHGDLEVGNLIAFIEYIFHALFSFMLFASVLMMYPRAAVSASRIQEALDMEPAIREEEGVTETATKGYLEFKNVTFAYPGHAESPVIRNVSFKASPGETVAFIGSTGSGKSTLIQLIPRFYDVSEGEILIDGVNVKEYKLSALRNKIGYIPQKALLFTGTIADNLRYGKEDATLEEMERAIDIAQATEFVSQKPQGYDEPLSEGGT…	gene_99|GeneMark.hmm|576_aa|+|69097|70827&FJLHD20M4P2	gnl|BL_ORD_ID|409|hsp_num:0
FXJKS16M1P2	Strict	1e-30	6.92342e-130	efrA	0.428571	ARO:3003948, ARO:3003950, ARO:3004032, ARO:3002522, ARO:3004036, ARO:3003949, ARO:3004033, ARO:3002882, ARO:3004035, ARO:3002881	tetB(60), tetA(46), tetB(46), novA, tetA(60), lmrD, lmrC, efrB, efrA, msbA	protein homolog model	n/a	ABC-F ATP-binding cassette ribosomal protection protein, ATP-binding cassette (ABC) antibiotic efflux pump, aminocoumarin antibiotic, antibiotic efflux, antibiotic target protection, ciprofloxacin, efflux pump complex or subunit conferring antibiotic resistance, erythromycin, fluoroquinolone antibiotic, lincosamide antibiotic, macrolide antibiotic, metronidazole, nitroimidazole antibiotic, novobi…	385.571, 207.994, 177.178, 188.734, 176.022, 166.007, 168.703, 194.126, 215.698, 344.354	MLKIAKGRISYPAVIGAVLFMIVQVIATLNLPSLTSNIVNNGVATGDISYIWKIGFEMIGFSLLSVVAAFGNVFLAARSSQQLGKNLRSDIYKKVINFSNDEFDKVETSSLITRTTNDVVQIQNVAMMALRMMIMAPIMLIGASFLAYTKSHELTWIFVVSIPVLLIFIGLIMAFAIPLFRAMQTKTDRINLVFREGLTGVRVIRAFRQDKFEQDRFEDANQDYTHNAIKVNTIVALAYPVMTLIMSGTNVAIVWFGGQLISSQTMQVGNMIAFMTYAMQVLMSFMMLAMVFAFIPRAAASASRIQEVLSIEPKITDPDKAATLPATTEHSLEFDHVNYRYQSAEQLALADIDFKAHSGQTVAIIGGTGSGKTTLVNLIPRFYDIESGAVKLDGKDVRQ…	NILLGYFGARITTNIVRDIRDDLFEKIQTFSHSEYESIGVSSLITRTTNDAYQIMLFMGNILRLGFMTPVMFIASLYMVMRTSPSLGMYVLGALPFLLLAVVGIARLSEPLSKKQQKNLDGINGILRENLSGLRVIRAFVNEKFEESRFNKVNETYTKSSKSLFRLMAAAQPGFFFLFNIVMVLIIWSGTVQISHGDLEVGNLIAFIEYIFHALFSFMLFASVLMMYPRAAVSASRIQEALDMEPAIREEEGVTETATKGYLEFKNVTFAYPGHAESPVIRNVSFKASPGETVAFIGSTGSGKSTLIQLIPRFYDVSEGEILIDGVNVKEYKLSALRNKIGYIPQKALLFTGTIADNLRYGKEDATLEEMERAIDIAQATEFVSQKPQGYDEPLSEGGT…	gene_16|GeneMark.hmm|576_aa|-|15791|17521&FXJKS16M1P2	gnl|BL_ORD_ID|409|hsp_num:0
FJSNJPK4G1P1	Strict	1e-30	6.32164e-130	efrA	0.428571	ARO:3003948, ARO:3003950, ARO:3004032, ARO:3002522, ARO:3004036, ARO:3003949, ARO:3004033, ARO:3002882, ARO:3004035, ARO:3002881	tetB(60), tetA(46), tetB(46), novA, tetA(60), lmrD, lmrC, efrB, efrA, msbA	protein homolog model	n/a	ABC-F ATP-binding cassette ribosomal protection protein, ATP-binding cassette (ABC) antibiotic efflux pump, aminocoumarin antibiotic, antibiotic efflux, antibiotic target protection, ciprofloxacin, efflux pump complex or subunit conferring antibiotic resistance, erythromycin, fluoroquinolone antibiotic, lincosamide antibiotic, macrolide antibiotic, metronidazole, nitroimidazole antibiotic, novobi…	385.956, 207.608, 177.178, 189.119, 175.252, 166.392, 169.088, 193.356, 215.698, 344.739	MKGSVQMLKIAKGRISYPAVIGAVLFMIVQVIATLNLPSLTSNIVNNGVATGDISYIWKIGFEMIGFSLLSVVAAFGNVFLAARSSQQLGKNLRSDIYKKVINFSNDEFDKVETSSLITRTTNDVVQIQNVAMMALRMMIMAPIMLIGASFLAYTKSHELTWIFVVSIPVLLIFIGLIMAFAIPLFRAMQTKTDRINLVFREGLTGVRVIRAFRQDKFEQDRFEDANQDYTHNAIKVNTIVALAYPVMTLIMSGTNVAIVWFGGQLISSQTMQVGNMIAFMTYAMQVLMSFMMLAMVFAFIPRAAASASRIQEVLSIEPKITDPDKAATLPATTEHSLEFDHVNYRYQSAEQLALADIDFKAHSGQTVAIIGGTGSGKTTLVNLIPRFYDIESGAVKLD…	NILLGYFGARITTNIVRDIRDDLFEKIQTFSHSEYESIGVSSLITRTTNDAYQIMLFMGNILRLGFMTPVMFIASLYMVMRTSPSLGMYVLGALPFLLLAVVGIARLSEPLSKKQQKNLDGINGILRENLSGLRVIRAFVNEKFEESRFNKVNETYTKSSKSLFRLMAAAQPGFFFLFNIVMVLIIWSGTVQISHGDLEVGNLIAFIEYIFHALFSFMLFASVLMMYPRAAVSASRIQEALDMEPAIREEEGVTETATKGYLEFKNVTFAYPGHAESPVIRNVSFKASPGETVAFIGSTGSGKSTLIQLIPRFYDVSEGEILIDGVNVKEYKLSALRNKIGYIPQKALLFTGTIADNLRYGKEDATLEEMERAIDIAQATEFVSQKPQGYDEPLSEGGT…	gene_2|GeneMark.hmm|582_aa|-|1890|3638&FJSNJPK4G1P1	gnl|BL_ORD_ID|409|hsp_num:0
VCQDDK5M2P1	Strict	1e-30	6.92342e-130	efrA	0.428571	ARO:3003948, ARO:3003950, ARO:3004032, ARO:3002522, ARO:3004036, ARO:3003949, ARO:3004033, ARO:3002882, ARO:3004035, ARO:3002881	tetB(60), tetA(46), tetB(46), novA, tetA(60), lmrD, lmrC, efrB, efrA, msbA	protein homolog model	n/a	ABC-F ATP-binding cassette ribosomal protection protein, ATP-binding cassette (ABC) antibiotic efflux pump, aminocoumarin antibiotic, antibiotic efflux, antibiotic target protection, ciprofloxacin, efflux pump complex or subunit conferring antibiotic resistance, erythromycin, fluoroquinolone antibiotic, lincosamide antibiotic, macrolide antibiotic, metronidazole, nitroimidazole antibiotic, novobi…	385.571, 207.994, 177.178, 188.734, 176.022, 166.007, 168.703, 194.126, 215.698, 344.354	MLKIAKGRISYPAVIGAVLFMIVQVIATLNLPSLTSNIVNNGVATGDISYIWKIGFEMIGFSLLSVVAAFGNVFLAARSSQQLGKNLRSDIYKKVINFSNDEFDKVETSSLITRTTNDVVQIQNVAMMALRMMIMAPIMLIGASFLAYTKSHELTWIFVVSIPVLLIFIGLIMAFAIPLFRAMQTKTDRINLVFREGLTGVRVIRAFRQDKFEQDRFEDANQDYTHNAIKVNTIVALAYPVMTLIMSGTNVAIVWFGGQLISSQTMQVGNMIAFMTYAMQVLMSFMMLAMVFAFIPRAAASASRIQEVLSIEPKITDPDKAATLPATTEHSLEFDHVNYRYQSAEQLALADIDFKAHSGQTVAIIGGTGSGKTTLVNLIPRFYDIESGAVKLDGKDVRQ…	NILLGYFGARITTNIVRDIRDDLFEKIQTFSHSEYESIGVSSLITRTTNDAYQIMLFMGNILRLGFMTPVMFIASLYMVMRTSPSLGMYVLGALPFLLLAVVGIARLSEPLSKKQQKNLDGINGILRENLSGLRVIRAFVNEKFEESRFNKVNETYTKSSKSLFRLMAAAQPGFFFLFNIVMVLIIWSGTVQISHGDLEVGNLIAFIEYIFHALFSFMLFASVLMMYPRAAVSASRIQEALDMEPAIREEEGVTETATKGYLEFKNVTFAYPGHAESPVIRNVSFKASPGETVAFIGSTGSGKSTLIQLIPRFYDVSEGEILIDGVNVKEYKLSALRNKIGYIPQKALLFTGTIADNLRYGKEDATLEEMERAIDIAQATEFVSQKPQGYDEPLSEGGT…	gene_3|GeneMark.hmm|576_aa|-|2749|4479&VCQDDK5M2P1	gnl|BL_ORD_ID|409|hsp_num:0
MF1298P3	Strict	1e-30	6.92342e-130	efrA	0.428571	ARO:3003948, ARO:3003950, ARO:3004032, ARO:3002522, ARO:3004036, ARO:3003949, ARO:3004033, ARO:3002882, ARO:3004035, ARO:3002881	tetB(60), tetA(46), tetB(46), novA, tetA(60), lmrD, lmrC, efrB, efrA, msbA	protein homolog model	n/a	ABC-F ATP-binding cassette ribosomal protection protein, ATP-binding cassette (ABC) antibiotic efflux pump, aminocoumarin antibiotic, antibiotic efflux, antibiotic target protection, ciprofloxacin, efflux pump complex or subunit conferring antibiotic resistance, erythromycin, fluoroquinolone antibiotic, lincosamide antibiotic, macrolide antibiotic, metronidazole, nitroimidazole antibiotic, novobi…	385.571, 207.994, 177.178, 188.734, 176.022, 166.007, 168.703, 194.126, 215.698, 344.354	MLKIAKGRISYPAVIGAVLFMIVQVIATLNLPSLTSNIVNNGVATGDISYIWKIGFEMIGFSLLSVVAAFGNVFLAARSSQQLGKNLRSDIYKKVINFSNDEFDKVETSSLITRTTNDVVQIQNVAMMALRMMIMAPIMLIGASFLAYTKSHELTWIFVVSIPVLLIFIGLIMAFAIPLFRAMQTKTDRINLVFREGLTGVRVIRAFRQDKFEQDRFEDANQDYTHNAIKVNTIVALAYPVMTLIMSGTNVAIVWFGGQLISSQTMQVGNMIAFMTYAMQVLMSFMMLAMVFAFIPRAAASASRIQEVLSIEPKITDPDKAATLPATTEHSLEFDHVNYRYQSAEQLALADIDFKAHSGQTVAIIGGTGSGKTTLVNLIPRFYDIESGAVKLDGKDVRQ…	NILLGYFGARITTNIVRDIRDDLFEKIQTFSHSEYESIGVSSLITRTTNDAYQIMLFMGNILRLGFMTPVMFIASLYMVMRTSPSLGMYVLGALPFLLLAVVGIARLSEPLSKKQQKNLDGINGILRENLSGLRVIRAFVNEKFEESRFNKVNETYTKSSKSLFRLMAAAQPGFFFLFNIVMVLIIWSGTVQISHGDLEVGNLIAFIEYIFHALFSFMLFASVLMMYPRAAVSASRIQEALDMEPAIREEEGVTETATKGYLEFKNVTFAYPGHAESPVIRNVSFKASPGETVAFIGSTGSGKSTLIQLIPRFYDVSEGEILIDGVNVKEYKLSALRNKIGYIPQKALLFTGTIADNLRYGKEDATLEEMERAIDIAQATEFVSQKPQGYDEPLSEGGT…	gene_3|GeneMark.hmm|576_aa|-|2749|4479&MF1298P3	gnl|BL_ORD_ID|409|hsp_num:0
FJLHD2M9P1	Strict	1e-30	6.92342e-130	efrA	0.428571	ARO:3003948, ARO:3003950, ARO:3004032, ARO:3002522, ARO:3004036, ARO:3003949, ARO:3004033, ARO:3002882, ARO:3004035, ARO:3002881	tetB(60), tetA(46), tetB(46), novA, tetA(60), lmrD, lmrC, efrB, efrA, msbA	protein homolog model	n/a	ABC-F ATP-binding cassette ribosomal protection protein, ATP-binding cassette (ABC) antibiotic efflux pump, aminocoumarin antibiotic, antibiotic efflux, antibiotic target protection, ciprofloxacin, efflux pump complex or subunit conferring antibiotic resistance, erythromycin, fluoroquinolone antibiotic, lincosamide antibiotic, macrolide antibiotic, metronidazole, nitroimidazole antibiotic, novobi…	385.571, 207.994, 177.178, 188.734, 176.022, 166.007, 168.703, 194.126, 215.698, 344.354	MLKIAKGRISYPAVIGAVLFMIVQVIATLNLPSLTSNIVNNGVATGDISYIWKIGFEMIGFSLLSVVAAFGNVFLAARSSQQLGKNLRSDIYKKVINFSNDEFDKVETSSLITRTTNDVVQIQNVAMMALRMMIMAPIMLIGASFLAYTKSHELTWIFVVSIPVLLIFIGLIMAFAIPLFRAMQTKTDRINLVFREGLTGVRVIRAFRQDKFEQDRFEDANQDYTHNAIKVNTIVALAYPVMTLIMSGTNVAIVWFGGQLISSQTMQVGNMIAFMTYAMQVLMSFMMLAMVFAFIPRAAASASRIQEVLSIEPKITDPDKAATLPATTEHSLEFDHVNYRYQSAEQLALADIDFKAHSGQTVAIIGGTGSGKTTLVNLIPRFYDIESGAVKLDGKDVRQ…	NILLGYFGARITTNIVRDIRDDLFEKIQTFSHSEYESIGVSSLITRTTNDAYQIMLFMGNILRLGFMTPVMFIASLYMVMRTSPSLGMYVLGALPFLLLAVVGIARLSEPLSKKQQKNLDGINGILRENLSGLRVIRAFVNEKFEESRFNKVNETYTKSSKSLFRLMAAAQPGFFFLFNIVMVLIIWSGTVQISHGDLEVGNLIAFIEYIFHALFSFMLFASVLMMYPRAAVSASRIQEALDMEPAIREEEGVTETATKGYLEFKNVTFAYPGHAESPVIRNVSFKASPGETVAFIGSTGSGKSTLIQLIPRFYDVSEGEILIDGVNVKEYKLSALRNKIGYIPQKALLFTGTIADNLRYGKEDATLEEMERAIDIAQATEFVSQKPQGYDEPLSEGGT…	gene_60|GeneMark.hmm|576_aa|+|46567|48297&FJLHD2M9P1	gnl|BL_ORD_ID|409|hsp_num:0
FCQNA32M4P4	Strict	1e-30	3.83942e-129	efrA	0.428571	ARO:3003948, ARO:3003950, ARO:3004032, ARO:3002522, ARO:3004036, ARO:3003949, ARO:3004033, ARO:3002882, ARO:3004035, ARO:3002881	tetB(60), tetA(46), tetB(46), novA, tetA(60), lmrD, lmrC, efrB, efrA, msbA	protein homolog model	n/a	ABC-F ATP-binding cassette ribosomal protection protein, ATP-binding cassette (ABC) antibiotic efflux pump, aminocoumarin antibiotic, antibiotic efflux, antibiotic target protection, ciprofloxacin, efflux pump complex or subunit conferring antibiotic resistance, erythromycin, fluoroquinolone antibiotic, lincosamide antibiotic, macrolide antibiotic, metronidazole, nitroimidazole antibiotic, novobi…	384.03, 207.608, 176.407, 188.734, 175.252, 165.236, 169.474, 192.971, 216.083, 343.199	MKGSVQMLKIAKGRISYPAVIGAVLFMIVQVIATLNLPSLTSNIVNNGVATGDISYIWKIGFEMIGFSLLSVVAAFGNVFLAARSSQQLGKNLRSDIYKKVINFSNDEFDKVETSSLITRTTNDVVQIQNVAMMALRMMIMAPIMLIGASFLAYTKSHELTWIFVVSIPVLLIFIGLIMAFAIPLFRAMQTKTDRINLVFREGLTGVRVIRAFRQDKFEQDRFEDANQDYTHNAIKVNTIVALAYPVMTLIMSGTNVAIVWFGGQLISSQTMQVGNMIAFMTYAMQVLMSFMMLAMVFAFIPRAAASASRIQEVLSIEPKITDPDKAATLPATTEHSLEFDHVNYRYQSAEQLALADIDFKAHSGQTVAIIGGTGSGKTTLVNLIPRFYDIESGAVKLD…	NILLGYFGARITTNIVRDIRDDLFEKIQTFSHSEYESIGVSSLITRTTNDAYQIMLFMGNILRLGFMTPVMFIASLYMVMRTSPSLGMYVLGALPFLLLAVVGIARLSEPLSKKQQKNLDGINGILRENLSGLRVIRAFVNEKFEESRFNKVNETYTKSSKSLFRLMAAAQPGFFFLFNIVMVLIIWSGTVQISHGDLEVGNLIAFIEYIFHALFSFMLFASVLMMYPRAAVSASRIQEALDMEPAIREEEGVTETATKGYLEFKNVTFAYPGHAESPVIRNVSFKASPGETVAFIGSTGSGKSTLIQLIPRFYDVSEGEILIDGVNVKEYKLSALRNKIGYIPQKALLFTGTIADNLRYGKEDATLEEMERAIDIAQATEFVSQKPQGYDEPLSEGGT…	gene_55|GeneMark.hmm|582_aa|+|38194|39942&FCQNA32M4P4	gnl|BL_ORD_ID|409|hsp_num:0
VCQKX1M2P2	Strict	1e-30	6.92342e-130	efrA	0.428571	ARO:3003948, ARO:3003950, ARO:3004032, ARO:3002522, ARO:3004036, ARO:3003949, ARO:3004033, ARO:3002882, ARO:3004035, ARO:3002881	tetB(60), tetA(46), tetB(46), novA, tetA(60), lmrD, lmrC, efrB, efrA, msbA	protein homolog model	n/a	ABC-F ATP-binding cassette ribosomal protection protein, ATP-binding cassette (ABC) antibiotic efflux pump, aminocoumarin antibiotic, antibiotic efflux, antibiotic target protection, ciprofloxacin, efflux pump complex or subunit conferring antibiotic resistance, erythromycin, fluoroquinolone antibiotic, lincosamide antibiotic, macrolide antibiotic, metronidazole, nitroimidazole antibiotic, novobi…	385.571, 207.994, 177.178, 188.734, 176.022, 166.007, 168.703, 194.126, 215.698, 344.354	MLKIAKGRISYPAVIGAVLFMIVQVIATLNLPSLTSNIVNNGVATGDISYIWKIGFEMIGFSLLSVVAAFGNVFLAARSSQQLGKNLRSDIYKKVINFSNDEFDKVETSSLITRTTNDVVQIQNVAMMALRMMIMAPIMLIGASFLAYTKSHELTWIFVVSIPVLLIFIGLIMAFAIPLFRAMQTKTDRINLVFREGLTGVRVIRAFRQDKFEQDRFEDANQDYTHNAIKVNTIVALAYPVMTLIMSGTNVAIVWFGGQLISSQTMQVGNMIAFMTYAMQVLMSFMMLAMVFAFIPRAAASASRIQEVLSIEPKITDPDKAATLPATTEHSLEFDHVNYRYQSAEQLALADIDFKAHSGQTVAIIGGTGSGKTTLVNLIPRFYDIESGAVKLDGKDVRQ…	NILLGYFGARITTNIVRDIRDDLFEKIQTFSHSEYESIGVSSLITRTTNDAYQIMLFMGNILRLGFMTPVMFIASLYMVMRTSPSLGMYVLGALPFLLLAVVGIARLSEPLSKKQQKNLDGINGILRENLSGLRVIRAFVNEKFEESRFNKVNETYTKSSKSLFRLMAAAQPGFFFLFNIVMVLIIWSGTVQISHGDLEVGNLIAFIEYIFHALFSFMLFASVLMMYPRAAVSASRIQEALDMEPAIREEEGVTETATKGYLEFKNVTFAYPGHAESPVIRNVSFKASPGETVAFIGSTGSGKSTLIQLIPRFYDVSEGEILIDGVNVKEYKLSALRNKIGYIPQKALLFTGTIADNLRYGKEDATLEEMERAIDIAQATEFVSQKPQGYDEPLSEGGT…	gene_65|GeneMark.hmm|576_aa|+|48510|50240&VCQKX1M2P2	gnl|BL_ORD_ID|409|hsp_num:0
FXJWS5M4P3	Strict	1e-30	6.92342e-130	efrA	0.428571	ARO:3003948, ARO:3003950, ARO:3004032, ARO:3002522, ARO:3004036, ARO:3003949, ARO:3004033, ARO:3002882, ARO:3004035, ARO:3002881	tetB(60), tetA(46), tetB(46), novA, tetA(60), lmrD, lmrC, efrB, efrA, msbA	protein homolog model	n/a	ABC-F ATP-binding cassette ribosomal protection protein, ATP-binding cassette (ABC) antibiotic efflux pump, aminocoumarin antibiotic, antibiotic efflux, antibiotic target protection, ciprofloxacin, efflux pump complex or subunit conferring antibiotic resistance, erythromycin, fluoroquinolone antibiotic, lincosamide antibiotic, macrolide antibiotic, metronidazole, nitroimidazole antibiotic, novobi…	385.571, 207.994, 177.178, 188.734, 176.022, 166.007, 168.703, 194.126, 215.698, 344.354	MLKIAKGRISYPAVIGAVLFMIVQVIATLNLPSLTSNIVNNGVATGDISYIWKIGFEMIGFSLLSVVAAFGNVFLAARSSQQLGKNLRSDIYKKVINFSNDEFDKVETSSLITRTTNDVVQIQNVAMMALRMMIMAPIMLIGASFLAYTKSHELTWIFVVSIPVLLIFIGLIMAFAIPLFRAMQTKTDRINLVFREGLTGVRVIRAFRQDKFEQDRFEDANQDYTHNAIKVNTIVALAYPVMTLIMSGTNVAIVWFGGQLISSQTMQVGNMIAFMTYAMQVLMSFMMLAMVFAFIPRAAASASRIQEVLSIEPKITDPDKAATLPATTEHSLEFDHVNYRYQSAEQLALADIDFKAHSGQTVAIIGGTGSGKTTLVNLIPRFYDIESGAVKLDGKDVRQ…	NILLGYFGARITTNIVRDIRDDLFEKIQTFSHSEYESIGVSSLITRTTNDAYQIMLFMGNILRLGFMTPVMFIASLYMVMRTSPSLGMYVLGALPFLLLAVVGIARLSEPLSKKQQKNLDGINGILRENLSGLRVIRAFVNEKFEESRFNKVNETYTKSSKSLFRLMAAAQPGFFFLFNIVMVLIIWSGTVQISHGDLEVGNLIAFIEYIFHALFSFMLFASVLMMYPRAAVSASRIQEALDMEPAIREEEGVTETATKGYLEFKNVTFAYPGHAESPVIRNVSFKASPGETVAFIGSTGSGKSTLIQLIPRFYDVSEGEILIDGVNVKEYKLSALRNKIGYIPQKALLFTGTIADNLRYGKEDATLEEMERAIDIAQATEFVSQKPQGYDEPLSEGGT…	gene_64|GeneMark.hmm|576_aa|+|48674|50404&FXJWS5M4P3	gnl|BL_ORD_ID|409|hsp_num:0
FGSYC22_5_L2P1	Strict	1e-30	7.63052e-130	efrA	0.428571	ARO:3003948, ARO:3003950, ARO:3004032, ARO:3002522, ARO:3004036, ARO:3003949, ARO:3004033, ARO:3002882, ARO:3004035, ARO:3002881	tetB(60), tetA(46), tetB(46), novA, tetA(60), lmrD, lmrC, efrB, efrA, msbA	protein homolog model	n/a	ABC-F ATP-binding cassette ribosomal protection protein, ATP-binding cassette (ABC) antibiotic efflux pump, aminocoumarin antibiotic, antibiotic efflux, antibiotic target protection, ciprofloxacin, efflux pump complex or subunit conferring antibiotic resistance, erythromycin, fluoroquinolone antibiotic, lincosamide antibiotic, macrolide antibiotic, metronidazole, nitroimidazole antibiotic, novobi…	385.571, 208.379, 177.178, 188.734, 175.252, 166.007, 169.859, 193.741, 216.083, 344.354	MLKIAKGRILYPAVIGAVLFMIVQVIATLNLPSLTSNIVNNGVATGDISYIWKIGFEMIGFSLLSVVAAFGNVFLAARSSQQLGKNLRSDIYKKVINFSNDEFDKVETSSLITRTTNDVVQIQNVAMMALRMMIMAPIMLIGASFLAYTKSHELTWIFVVSIPVLLIFIGLIMAFAIPLFRAMQTKTDRINLVFREGLTGVRVIRAFRQDKFEQDRFEDANQDYTHNAIKVNTIVALAYPVMTLIMSGTNVAIVWFGGQLISSQTMQVGNMIAFMTYAMQVLMSFMMLAMVFAFIPRAAASASRIQEVLSIEPKITDPDKAATLPATTEHSLEFDHVNYRYQSAEQLALADIDFKAHSGQTVAIIGGTGSGKTTLVNLIPRFYDIESGAVKLDGKDVRQ…	NILLGYFGARITTNIVRDIRDDLFEKIQTFSHSEYESIGVSSLITRTTNDAYQIMLFMGNILRLGFMTPVMFIASLYMVMRTSPSLGMYVLGALPFLLLAVVGIARLSEPLSKKQQKNLDGINGILRENLSGLRVIRAFVNEKFEESRFNKVNETYTKSSKSLFRLMAAAQPGFFFLFNIVMVLIIWSGTVQISHGDLEVGNLIAFIEYIFHALFSFMLFASVLMMYPRAAVSASRIQEALDMEPAIREEEGVTETATKGYLEFKNVTFAYPGHAESPVIRNVSFKASPGETVAFIGSTGSGKSTLIQLIPRFYDVSEGEILIDGVNVKEYKLSALRNKIGYIPQKALLFTGTIADNLRYGKEDATLEEMERAIDIAQATEFVSQKPQGYDEPLSEGGT…	gene_81|GeneMark.hmm|576_aa|+|55410|57140&FGSYC22_5_L2P1	gnl|BL_ORD_ID|409|hsp_num:0
VCQBB3_125_L8P3	Strict	1e-30	1.56878e-130	efrA	0.430704	ARO:3003948, ARO:3003950, ARO:3004032, ARO:3002522, ARO:3004036, ARO:3003949, ARO:3004033, ARO:3002882, ARO:3004035, ARO:3002881	tetB(60), tetA(46), tetB(46), novA, tetA(60), lmrD, lmrC, efrB, efrA, msbA	protein homolog model	n/a	ABC-F ATP-binding cassette ribosomal protection protein, ATP-binding cassette (ABC) antibiotic efflux pump, aminocoumarin antibiotic, antibiotic efflux, antibiotic target protection, ciprofloxacin, efflux pump complex or subunit conferring antibiotic resistance, erythromycin, fluoroquinolone antibiotic, lincosamide antibiotic, macrolide antibiotic, metronidazole, nitroimidazole antibiotic, novobi…	387.497, 208.764, 178.718, 190.274, 175.637, 166.007, 169.088, 193.741, 217.238, 343.584	MKGSVQMLKIAKGRISYPAVIGAVLFMIVQVIATLNLPSLTSNIVNNGVATGDISYIWKIGFEMIGFSLLSVVAAFGNVFLAARSSQQLGKNLRSDIYKKVINFSNDEFDKVETSSLITRTTNDVVQIQNVAMMALRMMIMAPIMLIGASFLAYTKSHELTWIFVVSIPVLLIFIGLIMAFAIPLFRAMQTKTDRINLVFREGLTGVRVIRAFRQDKFEQDRFEDANQDYTHNAIKVNTIVALAYPVMTLIMSGTNVAIVWFGGQLISSQTMQVGNMIAFMTYAMQVLMSFMMLAMVFAFIPRAAASASRIQEVLSIEPKITDPDKAATLPATTEHSLEFDHVNYRYQSAEQLALADIDFKAHSGQTVAIIGGTGSGKTTLVNLIPRFYDIESGAVKLD…	NILLGYFGARITTNIVRDIRDDLFEKIQTFSHSEYESIGVSSLITRTTNDAYQIMLFMGNILRLGFMTPVMFIASLYMVMRTSPSLGMYVLGALPFLLLAVVGIARLSEPLSKKQQKNLDGINGILRENLSGLRVIRAFVNEKFEESRFNKVNETYTKSSKSLFRLMAAAQPGFFFLFNIVMVLIIWSGTVQISHGDLEVGNLIAFIEYIFHALFSFMLFASVLMMYPRAAVSASRIQEALDMEPAIREEEGVTETATKGYLEFKNVTFAYPGHAESPVIRNVSFKASPGETVAFIGSTGSGKSTLIQLIPRFYDVSEGEILIDGVNVKEYKLSALRNKIGYIPQKALLFTGTIADNLRYGKEDATLEEMERAIDIAQATEFVSQKPQGYDEPLSEGGT…	gene_2|GeneMark.hmm|582_aa|-|1890|3638&VCQBB3_125_L8P3	gnl|BL_ORD_ID|409|hsp_num:0
FNMHLBE12L1P2	Strict	1e-30	6.52768e-107	mdtG	0.43609	ARO:3001329, ARO:3000822	pmrA, mdtG	protein homolog model	n/a	antibiotic efflux, ciprofloxacin, efflux pump complex or subunit conferring antibiotic resistance, fluoroquinolone antibiotic, fosfomycin, major facilitator superfamily (MFS) antibiotic efflux pump, norfloxacin	318.161, 263.077	LALLPSKLKSLEPWQQNLAVLWLGTFIAGMGFSEVSPFISLYVDQLGDFTKGQLSIYSGITFGVTFMVVAIVSPLWGRLADRRGRKLMLLRSSFGMAIIIGACGFVHNVYALIVLRFLQGLAAGYIPNASALIATETPKAKSGTAIGILTTGYVSGNLIGPILGGFLAQTFSIRLTFIITGVLLLIVFVLSLTMVHEHYTPDPRLLNKEKRPSLLSQVNNPKAIMVLLVSTAVIQLGNMSIYPIISLYVKELMHNVGPITVVAGVIAALPGISNLIAAPRLGQLGDRIGSGKILVSGLIFAVIMYIPQGIVGSIWALGFLRLMIGVSDGALFPTIQTLLSKLTPVSYTGTVFSWNQSAQAFGSMAGSLAGGFISNIFNYNGVFIFTALCLALNLVMVLV…	MSPCENDTPINWKRNLIVAWLGCFLTGAAFSLVMPFLPLYVEQLGVTGHSALNMWSGIVFSITFLFSAIASPFWGGLADRKGRKLMLLRSALGMGIVMVLMGLAQNIWQFLILRALLGLLGGFVPNANALIATQVPRNKSGWALGTLSTGGVSGALLGPMAGGLLADSYGLRPVFFITASVLILCFFVTLFCIREKFQPVSKKEMLHMREVVTSLKNPKLVLSLFVTTLIIQVATGSIAPILTLYVRELAGNVSNVAFISGMIASVPGVAALLSAPRLGKLGDRIGPEKILITALIFSVLLLIPMSYVQTPLQLGILRFLLGAADGALLPAVQTLLVYNSSNQIAGRIFSYNQSFRDIGNVTGPLMGAAISANYGFRAVFLVTAGVVLFNAVYSWNSLR…	gene_65|GeneMark.hmm|413_aa|+|45392|46633&FNMHLBE12L1P2	gnl|BL_ORD_ID|1154|hsp_num:0
FCQNA38L1P1	Strict	1e-30	6.18347e-107	mdtG	0.43609	ARO:3001329, ARO:3000822	pmrA, mdtG	protein homolog model	n/a	antibiotic efflux, ciprofloxacin, efflux pump complex or subunit conferring antibiotic resistance, fluoroquinolone antibiotic, fosfomycin, major facilitator superfamily (MFS) antibiotic efflux pump, norfloxacin	318.161, 262.692	LALLPSKLKSLEPWQQNLAVLWLGTFIAGMGFSEVSPFISLYVDQLGDFTKGQLSIYSGITFGVTFMVVAIVSPLWGRLADRRGRKLMLLRSSFGMAIIIGACGFVHNVYALIALRFLQGLAAGYIPNASALIATETPKAKSGTAIGILTTGYVSGNLIGPILGGFLAQTFSIRLTFIITGVLLLIVFVLSLTMVHEHYTPDPRLLNKEKRPSLLSQVNNPKAIMVLLVSTAVIQLGNMSIYPIISLYVKELMHNVGPITVVAGVIAALPGISNLIAAPRLGQLGDRIGSGKILVSGLIFAVIMYIPQGIVGSIWALGFLRLMIGVSDGALFPTIQTLLSKLTPVSYTGTVFSWNQSAQAFGSMAGSLAGGFISNIFNYNGVFIFTALCLALNLVMVLV…	MSPCENDTPINWKRNLIVAWLGCFLTGAAFSLVMPFLPLYVEQLGVTGHSALNMWSGIVFSITFLFSAIASPFWGGLADRKGRKLMLLRSALGMGIVMVLMGLAQNIWQFLILRALLGLLGGFVPNANALIATQVPRNKSGWALGTLSTGGVSGALLGPMAGGLLADSYGLRPVFFITASVLILCFFVTLFCIREKFQPVSKKEMLHMREVVTSLKNPKLVLSLFVTTLIIQVATGSIAPILTLYVRELAGNVSNVAFISGMIASVPGVAALLSAPRLGKLGDRIGPEKILITALIFSVLLLIPMSYVQTPLQLGILRFLLGAADGALLPAVQTLLVYNSSNQIAGRIFSYNQSFRDIGNVTGPLMGAAISANYGFRAVFLVTAGVVLFNAVYSWNSLR…	gene_69|GeneMark.hmm|413_aa|+|50132|51373&FCQNA38L1P1	gnl|BL_ORD_ID|1154|hsp_num:0
FGDLZ6M8P3	Strict	1e-30	6.18347e-107	mdtG	0.43609	ARO:3001329, ARO:3000822	pmrA, mdtG	protein homolog model	n/a	antibiotic efflux, ciprofloxacin, efflux pump complex or subunit conferring antibiotic resistance, fluoroquinolone antibiotic, fosfomycin, major facilitator superfamily (MFS) antibiotic efflux pump, norfloxacin	318.161, 262.692	LALLPSKLKSLEPWQQNLAVLWLGTFIAGMGFSEVSPFISLYVDQLGDFTKGQLSIYSGITFGVTFMVVAIVSPLWGRLADRRGRKLMLLRSSFGMAIIIGACGFVHNVYALIALRFLQGLAAGYIPNASALIATETPKAKSGTAIGILTTGYVSGNLIGPILGGFLAQTFSIRLTFIITGVLLLIVFVLSLTMVHEHYTPDPRLLNKEKRPSLLSQVNNPKAIMVLLVSTAVIQLGNMSIYPIISLYVKELMHNVGPITVVAGVIAALPGISNLIAAPRLGQLGDRIGSGKILVSGLIFAVIMYIPQGIVGSIWALGFLRLMIGVSDGALFPTIQTLLSKLTPVSYTGTVFSWNQSAQAFGSMAGSLAGGFISNIFNYNGVFIFTALCLALNLVMVLV…	MSPCENDTPINWKRNLIVAWLGCFLTGAAFSLVMPFLPLYVEQLGVTGHSALNMWSGIVFSITFLFSAIASPFWGGLADRKGRKLMLLRSALGMGIVMVLMGLAQNIWQFLILRALLGLLGGFVPNANALIATQVPRNKSGWALGTLSTGGVSGALLGPMAGGLLADSYGLRPVFFITASVLILCFFVTLFCIREKFQPVSKKEMLHMREVVTSLKNPKLVLSLFVTTLIIQVATGSIAPILTLYVRELAGNVSNVAFISGMIASVPGVAALLSAPRLGKLGDRIGPEKILITALIFSVLLLIPMSYVQTPLQLGILRFLLGAADGALLPAVQTLLVYNSSNQIAGRIFSYNQSFRDIGNVTGPLMGAAISANYGFRAVFLVTAGVVLFNAVYSWNSLR…	gene_2|GeneMark.hmm|413_aa|-|325|1566&FGDLZ6M8P3	gnl|BL_ORD_ID|1154|hsp_num:0
N1115P8	Strict	1e-30	6.18347e-107	mdtG	0.43609	ARO:3001329, ARO:3000822	pmrA, mdtG	protein homolog model	n/a	antibiotic efflux, ciprofloxacin, efflux pump complex or subunit conferring antibiotic resistance, fluoroquinolone antibiotic, fosfomycin, major facilitator superfamily (MFS) antibiotic efflux pump, norfloxacin	318.161, 262.692	LALLPSKLKSLEPWQQNLAVLWLGTFIAGMGFSEVSPFISLYVDQLGDFTKGQLSIYSGITFGVTFMVVAIVSPLWGRLADRRGRKLMLLRSSFGMAIIIGACGFVHNVYALIALRFLQGLAAGYIPNASALIATETPKAKSGTAIGILTTGYVSGNLIGPILGGFLAQTFSIRLTFIITGVLLLIVFVLSLTMVHEHYTPDPRLLNKEKRPSLLSQVNNPKAIMVLLVSTAVIQLGNMSIYPIISLYVKELMHNVGPITVVAGVIAALPGISNLIAAPRLGQLGDRIGSGKILVSGLIFAVIMYIPQGIVGSIWALGFLRLMIGVSDGALFPTIQTLLSKLTPVSYTGTVFSWNQSAQAFGSMAGSLAGGFISNIFNYNGVFIFTALCLALNLVMVLV…	MSPCENDTPINWKRNLIVAWLGCFLTGAAFSLVMPFLPLYVEQLGVTGHSALNMWSGIVFSITFLFSAIASPFWGGLADRKGRKLMLLRSALGMGIVMVLMGLAQNIWQFLILRALLGLLGGFVPNANALIATQVPRNKSGWALGTLSTGGVSGALLGPMAGGLLADSYGLRPVFFITASVLILCFFVTLFCIREKFQPVSKKEMLHMREVVTSLKNPKLVLSLFVTTLIIQVATGSIAPILTLYVRELAGNVSNVAFISGMIASVPGVAALLSAPRLGKLGDRIGPEKILITALIFSVLLLIPMSYVQTPLQLGILRFLLGAADGALLPAVQTLLVYNSSNQIAGRIFSYNQSFRDIGNVTGPLMGAAISANYGFRAVFLVTAGVVLFNAVYSWNSLR…	gene_70|GeneMark.hmm|413_aa|+|51732|52973&N1115P8	gnl|BL_ORD_ID|1154|hsp_num:0
FYNLJ84L1P1	Strict	1e-30	3.41547e-132	lmrB	0.441176	ARO:3002813	lmrB	protein homolog model	n/a	ATP-binding cassette (ABC) antibiotic efflux pump, antibiotic efflux, efflux pump complex or subunit conferring antibiotic resistance, lincosamide antibiotic	387.111	MENALQARKQAAHPGLMMVSMLLGAFVGMFSETSLNIALPKLMTAFQVSTSTIQWLVTGYMLIIGIILPLSSIITKWFTTRQVIIFALIDFMVGACISALAHNFTILLIGRMIQGIGTGLILPLMFAVVMQIFPPKQIGAVLGMCALVIMFAPAIGPTLTGLILAKLSWQWIFWLFIPFLFIALIFAITSLENVGEITKPHVDVLSIIESAVGCSGLVIGASLASEDGWTSPTVLSALIIGIIVLIFYTHRQLHLEEPILNLHIFKYPAFTIGSSIVMLDFGIILSTMYLLPLFYQRGLLVSVALTGLVMLPGGIINAATSAIAGRLYDSIGAKRPVLIGFVLALFGALMLAFTTPHSPIIYVVCAHIILMIGCPLAMSPAQTSALSTLSGLESGDGST…	METTAKASQQYKVMPIMISLLLAGFIGMFSETALNIALTDLMKELNITAATVQWLTTGYLLVLGILVPVSGLLLQWFTTRQLFTVSLIFSILGTFIAALAPSFSFLLAARIVQALGTGLLLPLMFNTILVIFPPHKRGAAMGTIGLVIMFAPAIGPTFSGLVLEHLNWHWIFWISLPFLVLALVFGIAYMQNVSETTKPKIDVLSIILSTIGFGGIVFGFSNAGEGSGGWSSPTVIVSLIVGVVGLILFSIRQLTMKQPMMNLRAFKYPMFILGVIMVFICMMVILSSMLLLPMYLQGGLVLTAFASGLVLLPGGILNGFMSPVTGRLFDKYGPKWLVIPGFVIVTVVLWFFSNVTTTSTAVLIIILHTCLMIGISMIMMPAQTNGLNQLPREFYPDGT…	gene_17|GeneMark.hmm|465_aa|+|16286|17683&FYNLJ84L1P1	gnl|BL_ORD_ID|1823|hsp_num:0
311P3	Strict	1e-30	2.57597e-132	lmrB	0.441176	ARO:3002813	lmrB	protein homolog model	n/a	ATP-binding cassette (ABC) antibiotic efflux pump, antibiotic efflux, efflux pump complex or subunit conferring antibiotic resistance, lincosamide antibiotic	387.497	MENALQARKQAAHPGLMMVSMLLGAFVGMFSETSLNIALPKLMAAFQVSTSTIQWLVTGYMLIIGIILPLSSIITKWFTTRQVIIFALIDFMVGACISALAHNFTILLIGRMIQGIGTGLILPLMFAVVMQIFPPKQIGAVLGMCALVIMFAPAIGPTLTGLILAKLSWQWIFWLFIPFLFIALIFAITSLENVGEITKPHVDMLSIIESAVGCSGLVIGASLASEDGWTSPTVLSALIIGIIVLIFYTHRQLHLEEPILNLHIFKYPAFTIGSSIVMLDFGIILSTMYLLPLFYQRGLLVSVALTGLVMLPGGIINAATSAIAGRLYDSIGAKRPVLIGFVLALFGALMLAFTTPHSPIIYVVCAHVILMIGCPLAMSPAQTSALSTLSGFESGDGST…	METTAKASQQYKVMPIMISLLLAGFIGMFSETALNIALTDLMKELNITAATVQWLTTGYLLVLGILVPVSGLLLQWFTTRQLFTVSLIFSILGTFIAALAPSFSFLLAARIVQALGTGLLLPLMFNTILVIFPPHKRGAAMGTIGLVIMFAPAIGPTFSGLVLEHLNWHWIFWISLPFLVLALVFGIAYMQNVSETTKPKIDVLSIILSTIGFGGIVFGFSNAGEGSGGWSSPTVIVSLIVGVVGLILFSIRQLTMKQPMMNLRAFKYPMFILGVIMVFICMMVILSSMLLLPMYLQGGLVLTAFASGLVLLPGGILNGFMSPVTGRLFDKYGPKWLVIPGFVIVTVVLWFFSNVTTTSTAVLIIILHTCLMIGISMIMMPAQTNGLNQLPREFYPDGT…	gene_2|GeneMark.hmm|465_aa|+|2630|4027&311P3	gnl|BL_ORD_ID|1823|hsp_num:0
ND02P2	Strict	1e-30	6.59862e-101	lmrD	0.451039	ARO:3003948, ARO:3003950, ARO:3004032, ARO:3002522, ARO:3004036, ARO:3003949, ARO:3004033, ARO:3002882, ARO:3004035, ARO:3002881	tetB(60), tetA(46), tetB(46), novA, tetA(60), lmrD, lmrC, efrB, efrA, msbA	protein homolog model	n/a	ABC-F ATP-binding cassette ribosomal protection protein, ATP-binding cassette (ABC) antibiotic efflux pump, aminocoumarin antibiotic, antibiotic efflux, antibiotic target protection, ciprofloxacin, efflux pump complex or subunit conferring antibiotic resistance, erythromycin, fluoroquinolone antibiotic, lincosamide antibiotic, macrolide antibiotic, metronidazole, nitroimidazole antibiotic, novobi…	216.083, 310.457, 174.866, 267.7, 280.796, 279.256, 278.485, 317.005, 197.593, 214.542	MKKQDKKMASWQAMKQLLPIIGRYRLLLFISIILAAVSVIFQLYVPIIFGRVIDQIVGPGKVDFPAIGQDLVQILILVIVSAAATWMMGLINNKLTYRTVQDIREKAIRQLQLLPLSYLDQHPSGDIVSRIIADTDQLSDGLLLGFSQLFSGLITIVATLAFMLSQSVEITLLVLVLTPLSFIVARFIASRSYQMFRKQSQTRGEQTSLIEEMVSGVKVVKAFGYEKTASSRFAEINHRLQEYSRQATFYSSLTNPATRFINSLIYALVALAGAFAIMGGRFTVGGLSVLLNYSNQYMKPFNDISSVITELQNAAACAGRVFELINEEPEADPVDLNKADGDLSEVKTGSVVIDHVNFSYQADKPLIRDFNLNAKPGMRVALVGPTGCGKTTTINLLMR…	ENTKSTRKMSDTTRAIRFFYLYLKRYKLQFAVIMIFIILATWLQVVSPSLLGDAITNLTKYVTDFFTHQHAGQSQDALQQIAQQLSQQMHQTVDWHNVPEVVKSLPQAAQDQITANLPKGTTLETLKTVATSHAASTSTFMKGMWQLLAVYVATGVSMLIYTLLFSRIVAHSTNRMRKGLFGKLERLTISYFDRHQDGDILARFTSDLDNIQNTLNQALVSVISNAAVFVGVIIQIFNKDVTFAWLTVAASPVAILSAVIIIRQSKKATDKQQEEVSQLNAYMDEKISGQKAIIVEGLQEDSINGFLEHNENVKKRTFAAQAWSGMIFPLMNGFQLLSIAIVIFGGTAYVLNDDSMSIATGLGLLVAFVQYVQSYYNPIMQISSNFGQLQLAITGATRL…	gene_6|GeneMark.hmm|590_aa|-|3921|5693&ND02P2	gnl|BL_ORD_ID|89|hsp_num:0
FJSNT152P1	Strict	1e-30	5.98416e-128	lmrB	0.454545	ARO:3002813	lmrB	protein homolog model	n/a	ATP-binding cassette (ABC) antibiotic efflux pump, antibiotic efflux, efflux pump complex or subunit conferring antibiotic resistance, lincosamide antibiotic	377.096	LVFNQVNLIKGAKYMQNFSEPAFRVKHPGLTMASLLLGAFVGMFSETSLNIALPKLMIVFHTSTAVLQWLVTGYMLVIGIVLPLSSLIAKWFTTRQIVIFALLDFIIGAAISALAPNFAVLLAGRMIQGIGTGLILPLMFTIVMQIFPPKKIGSIMGICALVIMFAPAIGPTLTGLILAKLSWRWIFWSFEIFLVIALCLAVTALENIGQPTRPHIDLLSIIESVLGFSGLVIGASLSSLDGWGSWPVLGSFAVGILVLIAYVIRQLKLETPILNLRVFKVKAFTIGAVLVMLDFGIILSAMYLMPMYLQNGLLLAVALTGIVMLPGGLVNALVSAFAGRMYDSIGAKRPVMIGFVIAIVGIVMLLLTTAHSAVAYVIAAHVILMIGCPLAMSPAQTSA…	METTAKASQQYKVMPIMISLLLAGFIGMFSETALNIALTDLMKELNITAATVQWLTTGYLLVLGILVPVSGLLLQWFTTRQLFTVSLIFSILGTFIAALAPSFSFLLAARIVQALGTGLLLPLMFNTILVIFPPHKRGAAMGTIGLVIMFAPAIGPTFSGLVLEHLNWHWIFWISLPFLVLALVFGIAYMQNVSETTKPKIDVLSIILSTIGFGGIVFGFSNAGEGSGGWSSPTVIVSLIVGVVGLILFSIRQLTMKQPMMNLRAFKYPMFILGVIMVFICMMVILSSMLLLPMYLQGGLVLTAFASGLVLLPGGILNGFMSPVTGRLFDKYGPKWLVIPGFVIVTVVLWFFSNVTTTSTAVLIIILHTCLMIGISMIMMPAQTNGLNQLPREFYPDGT…	gene_2|GeneMark.hmm|480_aa|-|292|1734&FJSNT152P1	gnl|BL_ORD_ID|1823|hsp_num:0
I49P1	Strict	1e-30	8.10998e-78	Escherichia coli fabI mutations conferring resistance to isoniazid and triclosan	0.454545	ARO:3004045, ARO:3003393	Escherichia coli fabI mutations conferring resistance to isoniazid and triclosan, Mycobacterium tuberculosis inhA mutations conferring resistance to isoniazid	protein variant model	G93A, S94A	antibiotic resistant fabI, antibiotic resistant inhA, antibiotic target alteration, isoniazid, triclosan	232.646, 114.39	MGNILTGKKIVVMGVANKRSIAWGCAQMMAEQGAQVIYTYQNSRMKKSLQRLVDDENQLIECDVVDDESIEQAFTTIKERFTKVDGIVHAIAFAKKEELAGSILGASRKGYAIAQDISSYSLIAVTKVANQLDLLNNPASIVTLTYFGSERAIPNYNVMGIAKAALEASVRYLARDLGQKRIRVNAISAGAVKTLAVTGIKGHDELLKMSQARTVDEEDVTISEIGNVCAFLMSDLSTGVTGDTIYVDKGVHLI	MGFLSGKRILVTGVASKLSIAYGIAQAMHREGAELAFTYQNDKLKGRVEEFAAQLGSDIVLQCDVAEDASIDTMFAELGKVWPKFDGFVHSIGFAPGDQLDGDYVNAVTREGFKIAHDISSYSFVAMAKACRSMLNPGSALLTLSYLGAERAIPNYNVMGLAKASLEANVRYMANAMGPEGVRVNAISAGPIRTLAASGIKDFRKMLAHCEAVTPIRRTVTIEDVGNSAAFLCSDLSAGISGEVVHVDGGFSIAAMNELELK	gene_46|GeneMark.hmm|254_aa|-|30197|30961&I49P1	gnl|BL_ORD_ID|2112|hsp_num:0
UMB0045bP1	Strict	1e-30	3.32526e-161	lsaA	0.456914	ARO:3002830, ARO:3002833, ARO:3003749, ARO:3002819, ARO:3003112, ARO:3000118, ARO:3003109, ARO:3003206, ARO:3003746, ARO:3004470, ARO:3000300, ARO:3002832, ARO:3002828, ARO:3000616, ARO:3002829, ARO:3003986, ARO:3003111	vgaALC, lsaC, salA, msrE, vgaE, vgaB, msrC, lsaE, TaeA, optrA, lsaB, lsaA, mel, vgaA, vgaD, srmB, poxtA	protein homolog model	n/a	ABC-F ATP-binding cassette ribosomal protection protein, ATP-binding cassette (ABC) antibiotic efflux pump, antibiotic efflux, antibiotic target protection, chloramphenicol, clindamycin, dalfopristin, doxycycline, efflux pump complex or subunit conferring antibiotic resistance, erythromycin, florfenicol, griseoviridin, lincosamide antibiotic, linezolid, macrolide antibiotic, madumycin II, oxazoli…	131.724, 142.124, 147.902, 125.946, 343.969, 158.303, 132.88, 361.688, 123.25, 137.117, 463.381, 131.339, 125.561, 129.798, 130.568, 131.724, 362.073	MSNIKISNLSFKYSDSIENIFNNLNLDLDSSWKLGLVGRNGRGKTTFLNLLQGKLQGTGAIQSKLEFNYFPLNVKNKEQLTLYALEEHVQFDQWELERELNLMQVDTNLIWQPFNTLSGGEQTKVLLALSFINKDAFPLIDEPTNHLDEKSRIQVVRYLQKHSQGYIVVSHDRDFLNQITNHILAIEHTEIHLYQGNYASYEDTKEKRDKFNQEKNEKLRGQIKALNESRQRIKGYSLQSENNKKASAHKNEIHADINKGFFGHKAAKIMKRSKNIERRMDKDIQDRKGLMTNVESVPELEMNFQPNYHSTLLETRHLDLKVKDKKLFKDLNLIIRNRGIVSLEGKNGAGKSTFLKSILNKSTDVTYQGILNLTNGLRVSYLPQDFVEYSGTLAEFSQK…	MSKIELKQLSFAYDNQEVLLFDQANITMDTNWKLGLIGRNGRGKTTLLRLLQKQLDYQGEILHQVDFVYFPQTVAEEQQLTYYVLQEVTSFEQWELERELTLLNVDPEVLWRPFSSLSGGEKTKVLLGLLFIEENAFPLIDEPTNHLDLAGRQQVAEYLKKKKHGFILVSHDRAFVDEVVDHILAIEKSQLTLYQGNFSIYEEQKKLRDAFELAENEKIKKEVNRLKETARKKAEWSMNREGDKYGNAKEKGSGAIFDTGAIGARAARVMKRSKHIQQRAETQLAEKEKLLKDLEYIDPLSMDYQPTHHKTLLTVEELRLGYEKNWLFAPLSFSINAGEIVGITGKNGSGKSSLIQYLLDNFSGDSEGEATLAHQLTISYVRQDYEDNQGTLSEFAEKN…	gene_74|GeneMark.hmm|501_aa|-|55647|57152&UMB0045bP1	gnl|BL_ORD_ID|2345|hsp_num:0
UBB0045P1	Strict	1e-30	3.32526e-161	lsaA	0.456914	ARO:3002830, ARO:3002833, ARO:3003749, ARO:3002819, ARO:3003112, ARO:3000118, ARO:3003109, ARO:3003206, ARO:3003746, ARO:3004470, ARO:3000300, ARO:3002832, ARO:3002828, ARO:3000616, ARO:3002829, ARO:3003986, ARO:3003111	vgaALC, lsaC, salA, msrE, vgaE, vgaB, msrC, lsaE, TaeA, optrA, lsaB, lsaA, mel, vgaA, vgaD, srmB, poxtA	protein homolog model	n/a	ABC-F ATP-binding cassette ribosomal protection protein, ATP-binding cassette (ABC) antibiotic efflux pump, antibiotic efflux, antibiotic target protection, chloramphenicol, clindamycin, dalfopristin, doxycycline, efflux pump complex or subunit conferring antibiotic resistance, erythromycin, florfenicol, griseoviridin, lincosamide antibiotic, linezolid, macrolide antibiotic, madumycin II, oxazoli…	131.724, 142.124, 147.902, 125.946, 343.969, 158.303, 132.88, 361.688, 123.25, 137.117, 463.381, 131.339, 125.561, 129.798, 130.568, 131.724, 362.073	MSNIKISNLSFKYSDSIENIFNNLNLDLDSSWKLGLVGRNGRGKTTFLNLLQGKLQGTGAIQSKLEFNYFPLNVKNKEQLTLYALEEHVQFDQWELERELNLMQVDTNLIWQPFNTLSGGEQTKVLLALSFINKDAFPLIDEPTNHLDEKSRIQVVRYLQKHSQGYIVVSHDRDFLNQITNHILAIEHTEIHLYQGNYASYEDTKEKRDKFNQEKNEKLRGQIKALNESRQRIKGYSLQSENNKKASAHKNEIHADINKGFFGHKAAKIMKRSKNIERRMDKDIQDRKGLMTNVESVPELEMNFQPNYHSTLLETRHLDLKVKDKKLFKDLNLIIRNRGIVSLEGKNGAGKSTFLKSILNKSTDVTYQGILNLTNGLRVSYLPQDFVEYSGTLAEFSQK…	MSKIELKQLSFAYDNQEVLLFDQANITMDTNWKLGLIGRNGRGKTTLLRLLQKQLDYQGEILHQVDFVYFPQTVAEEQQLTYYVLQEVTSFEQWELERELTLLNVDPEVLWRPFSSLSGGEKTKVLLGLLFIEENAFPLIDEPTNHLDLAGRQQVAEYLKKKKHGFILVSHDRAFVDEVVDHILAIEKSQLTLYQGNFSIYEEQKKLRDAFELAENEKIKKEVNRLKETARKKAEWSMNREGDKYGNAKEKGSGAIFDTGAIGARAARVMKRSKHIQQRAETQLAEKEKLLKDLEYIDPLSMDYQPTHHKTLLTVEELRLGYEKNWLFAPLSFSINAGEIVGITGKNGSGKSSLIQYLLDNFSGDSEGEATLAHQLTISYVRQDYEDNQGTLSEFAEKN…	gene_74|GeneMark.hmm|501_aa|-|55647|57152&UBB0045P1	gnl|BL_ORD_ID|2345|hsp_num:0
LL7P2	Strict	1e-30	2.58562e-78	Escherichia coli fabI mutations conferring resistance to isoniazid and triclosan	0.462451	ARO:3004045, ARO:3003393	Escherichia coli fabI mutations conferring resistance to isoniazid and triclosan, Mycobacterium tuberculosis inhA mutations conferring resistance to isoniazid	protein variant model	G93A, S94A	antibiotic resistant fabI, antibiotic resistant inhA, antibiotic target alteration, isoniazid, triclosan	234.187, 114.005	MGNILTGKKIIVMGVANKRSIAWGCAQMMAEQGAHIIYTYQNSRMKKSLQRLVDDENRLIECDVANDESIEQAFTNIKERFTKVDGIVHAIAFAQKEELAGSILGASRKGYAIAQDISSYSLIAVTKVANQLNLLNTPASIVTLTYFGSERAIPNYNVMGIAKAALEASVRYLARDLGQKRIRVNAISAGAVKTLAVTGIKGHDELLKMSQARTVDGEDVTISEIGNVCAFLMSDLSAGVTGDTIYVDKGVHLI	MGFLSGKRILVTGVASKLSIAYGIAQAMHREGAELAFTYQNDKLKGRVEEFAAQLGSDIVLQCDVAEDASIDTMFAELGKVWPKFDGFVHSIGFAPGDQLDGDYVNAVTREGFKIAHDISSYSFVAMAKACRSMLNPGSALLTLSYLGAERAIPNYNVMGLAKASLEANVRYMANAMGPEGVRVNAISAGPIRTLAASGIKDFRKMLAHCEAVTPIRRTVTIEDVGNSAAFLCSDLSAGISGEVVHVDGGFSIAAMNELELK	gene_6|GeneMark.hmm|254_aa|+|4999|5763&LL7P2	gnl|BL_ORD_ID|2112|hsp_num:0
FXJWS5M4P3	Strict	1e-30	1.74095e-124	lmrD	0.466867	ARO:3003948, ARO:3003950, ARO:3004032, ARO:3002522, ARO:3004036, ARO:3003949, ARO:3004033, ARO:3002882, ARO:3004035, ARO:3002881	tetB(60), tetA(46), tetB(46), novA, tetA(60), lmrD, lmrC, efrB, efrA, msbA	protein homolog model	n/a	ABC-F ATP-binding cassette ribosomal protection protein, ATP-binding cassette (ABC) antibiotic efflux pump, aminocoumarin antibiotic, antibiotic efflux, antibiotic target protection, ciprofloxacin, efflux pump complex or subunit conferring antibiotic resistance, erythromycin, fluoroquinolone antibiotic, lincosamide antibiotic, macrolide antibiotic, metronidazole, nitroimidazole antibiotic, novobi…	227.639, 287.345, 199.519, 293.893, 266.929, 310.457, 248.825, 379.407, 241.506, 234.187	MSEKNTSSTKPARPAGGHGPGGHAGLVEKPKSFWKTAIRLMRYMSDRWVGLAVVMIFAIASVIFQIRTPKILGKATTELYKGIMKGAAQQKAGISQSGYPINFEKIGQIIMIVLIMYLASALFNFIQQYIMTRISQRTVYKLRRSFKGKMQKVPISYYDTHSNGDIMSRAVNDMDNIANTLQQNLTQAVTSTVTFVGTLWMMLTISWKLTLIALVTIPLSVVVVGVIAPKSQKFFGTQQKSLGLLNNQVEENYAGHVVIKSFNKEQDAIDDFEIQNNNYYQSAWKAQFISGIIMPLMMFLNNIGYVFVAIIGGIDVANGNVSLGNIQAFLQYTQQFSQPISQMANLLNTIQSTVASAERVFEVLDEEEMKQTKSNLPAEPDSDNLISLQHVQFGYADND…	ENTKSTRKMSDTTRAIRFFYLYLKRYKLQFAVIMIFIILATWLQVVSPSLLGDAITNLTKYVTDFFTHQHAGQSQDALQQIAQQLSQQMHQTVDWHNVPEVVKSLPQAAQDQITANLPKGTTLETLKTVATSHAASTSTFMKGMWQLLAVYVATGVSMLIYTLLFSRIVAHSTNRMRKGLFGKLERLTISYFDRHQDGDILARFTSDLDNIQNTLNQALVSVISNAAVFVGVIIQIFNKDVTFAWLTVAASPVAILSAVIIIRQSKKATDKQQEEVSQLNAYMDEKISGQKAIIVEGLQEDSINGFLEHNENVKKRTFAAQAWSGMIFPLMNGFQLLSIAIVIFGGTAYVLNDDSMSIATGLGLLVAFVQYVQSYYNPIMQISSNFGQLQLAITGATRL…	gene_65|GeneMark.hmm|629_aa|+|50404|52293&FXJWS5M4P3	gnl|BL_ORD_ID|89|hsp_num:0
FJLHD20M4P2	Strict	1e-30	9.0458e-124	lmrD	0.46988	ARO:3003948, ARO:3003950, ARO:3004032, ARO:3002522, ARO:3004036, ARO:3003949, ARO:3004033, ARO:3002882, ARO:3004035, ARO:3002881	tetB(60), tetA(46), tetB(46), novA, tetA(60), lmrD, lmrC, efrB, efrA, msbA	protein homolog model	n/a	ABC-F ATP-binding cassette ribosomal protection protein, ATP-binding cassette (ABC) antibiotic efflux pump, aminocoumarin antibiotic, antibiotic efflux, antibiotic target protection, ciprofloxacin, efflux pump complex or subunit conferring antibiotic resistance, erythromycin, fluoroquinolone antibiotic, lincosamide antibiotic, macrolide antibiotic, metronidazole, nitroimidazole antibiotic, novobi…	229.565, 288.886, 201.06, 295.819, 266.929, 311.997, 248.825, 377.867, 243.432, 236.113	MSEKNTSSTKPARPAGGHGPGGHAGLVEKPKSFWKTAIRLMRYMSDRWVGLAVVMIFAIASVIFQIRTPKILGKATTELYKGIMKGAAQQKAGISQSGYPINFEKIGQIIMIVLIMYLASALFNFIQQYIMTRISQRTVYKLRRSFKGKMQKVPISYYDTHSNGDIMSRAVNDMDNIANTLQQNLTQAVTSTVTFVGTLWMMLTISWKLTLIALVTIPLSVVVVGVIAPKSQKFFGTQQKSLGLLNNQVEENYAGHVVIKSFNKEQDAIDDFEIQNNNYYQSAWKAQFISGIIMPLMMFLNNIGYVFVAIIGGIDVANGNVSLGNIQAFLQYTQQFSQPISQMANLLNTIQSTVASAERVFEVLDEEEMKQTKSNLPAEPDSDNLISLQHVQFGYADND…	ENTKSTRKMSDTTRAIRFFYLYLKRYKLQFAVIMIFIILATWLQVVSPSLLGDAITNLTKYVTDFFTHQHAGQSQDALQQIAQQLSQQMHQTVDWHNVPEVVKSLPQAAQDQITANLPKGTTLETLKTVATSHAASTSTFMKGMWQLLAVYVATGVSMLIYTLLFSRIVAHSTNRMRKGLFGKLERLTISYFDRHQDGDILARFTSDLDNIQNTLNQALVSVISNAAVFVGVIIQIFNKDVTFAWLTVAASPVAILSAVIIIRQSKKATDKQQEEVSQLNAYMDEKISGQKAIIVEGLQEDSINGFLEHNENVKKRTFAAQAWSGMIFPLMNGFQLLSIAIVIFGGTAYVLNDDSMSIATGLGLLVAFVQYVQSYYNPIMQISSNFGQLQLAITGATRL…	gene_100|GeneMark.hmm|629_aa|+|70827|72716&FJLHD20M4P2	gnl|BL_ORD_ID|89|hsp_num:0
FZJTZ61M2P2	Strict	1e-30	9.0458e-124	lmrD	0.46988	ARO:3003948, ARO:3003950, ARO:3004032, ARO:3002522, ARO:3004036, ARO:3003949, ARO:3004033, ARO:3002882, ARO:3004035, ARO:3002881	tetB(60), tetA(46), tetB(46), novA, tetA(60), lmrD, lmrC, efrB, efrA, msbA	protein homolog model	n/a	ABC-F ATP-binding cassette ribosomal protection protein, ATP-binding cassette (ABC) antibiotic efflux pump, aminocoumarin antibiotic, antibiotic efflux, antibiotic target protection, ciprofloxacin, efflux pump complex or subunit conferring antibiotic resistance, erythromycin, fluoroquinolone antibiotic, lincosamide antibiotic, macrolide antibiotic, metronidazole, nitroimidazole antibiotic, novobi…	229.565, 288.886, 201.06, 295.819, 266.929, 311.997, 248.825, 377.867, 243.432, 236.113	MSEKNTSSTKPARPAGGHGPGGHAGLVEKPKSFWKTAIRLMRYMSDRWVGLAVVMIFAIASVIFQIRTPKILGKATTELYKGIMKGAAQQKAGISQSGYPINFEKIGQIIMIVLIMYLASALFNFIQQYIMTRISQRTVYKLRRSFKGKMQKVPISYYDTHSNGDIMSRAVNDMDNIANTLQQNLTQAVTSTVTFVGTLWMMLTISWKLTLIALVTIPLSVVVVGVIAPKSQKFFGTQQKSLGLLNNQVEENYAGHVVIKSFNKEQDAIDDFEIQNNNYYQSAWKAQFISGIIMPLMMFLNNIGYVFVAIIGGIDVANGNVSLGNIQAFLQYTQQFSQPISQMANLLNTIQSTVASAERVFEVLDEEEMKQTKSNLPAEPDSDNLISLQHVQFGYADND…	ENTKSTRKMSDTTRAIRFFYLYLKRYKLQFAVIMIFIILATWLQVVSPSLLGDAITNLTKYVTDFFTHQHAGQSQDALQQIAQQLSQQMHQTVDWHNVPEVVKSLPQAAQDQITANLPKGTTLETLKTVATSHAASTSTFMKGMWQLLAVYVATGVSMLIYTLLFSRIVAHSTNRMRKGLFGKLERLTISYFDRHQDGDILARFTSDLDNIQNTLNQALVSVISNAAVFVGVIIQIFNKDVTFAWLTVAASPVAILSAVIIIRQSKKATDKQQEEVSQLNAYMDEKISGQKAIIVEGLQEDSINGFLEHNENVKKRTFAAQAWSGMIFPLMNGFQLLSIAIVIFGGTAYVLNDDSMSIATGLGLLVAFVQYVQSYYNPIMQISSNFGQLQLAITGATRL…	gene_61|GeneMark.hmm|629_aa|+|42074|43963&FZJTZ61M2P2	gnl|BL_ORD_ID|89|hsp_num:0
VJXSRYG1L1P3	Strict	1e-30	9.0458e-124	lmrD	0.46988	ARO:3003948, ARO:3003950, ARO:3004032, ARO:3002522, ARO:3004036, ARO:3003949, ARO:3004033, ARO:3002882, ARO:3004035, ARO:3002881	tetB(60), tetA(46), tetB(46), novA, tetA(60), lmrD, lmrC, efrB, efrA, msbA	protein homolog model	n/a	ABC-F ATP-binding cassette ribosomal protection protein, ATP-binding cassette (ABC) antibiotic efflux pump, aminocoumarin antibiotic, antibiotic efflux, antibiotic target protection, ciprofloxacin, efflux pump complex or subunit conferring antibiotic resistance, erythromycin, fluoroquinolone antibiotic, lincosamide antibiotic, macrolide antibiotic, metronidazole, nitroimidazole antibiotic, novobi…	229.565, 288.886, 201.06, 295.819, 266.929, 311.997, 248.825, 377.867, 243.432, 236.113	MSEKNTSSTKPARPAGGHGPGGHAGLVEKPKSFWKTAIRLMRYMSDRWVGLAVVMIFAIASVIFQIRTPKILGKATTELYKGIMKGAAQQKAGISQSGYPINFEKIGQIIMIVLIMYLASALFNFIQQYIMTRISQRTVYKLRRSFKGKMQKVPISYYDTHSNGDIMSRAVNDMDNIANTLQQNLTQAVTSTVTFVGTLWMMLTISWKLTLIALVTIPLSVVVVGVIAPKSQKFFGTQQKSLGLLNNQVEENYAGHVVIKSFNKEQDAIDDFEIQNNNYYQSAWKAQFISGIIMPLMMFLNNIGYVFVAIIGGIDVANGNVSLGNIQAFLQYTQQFSQPISQMANLLNTIQSTVASAERVFEVLDEEEMKQTKSNLPAEPDSDNLISLQHVQFGYADND…	ENTKSTRKMSDTTRAIRFFYLYLKRYKLQFAVIMIFIILATWLQVVSPSLLGDAITNLTKYVTDFFTHQHAGQSQDALQQIAQQLSQQMHQTVDWHNVPEVVKSLPQAAQDQITANLPKGTTLETLKTVATSHAASTSTFMKGMWQLLAVYVATGVSMLIYTLLFSRIVAHSTNRMRKGLFGKLERLTISYFDRHQDGDILARFTSDLDNIQNTLNQALVSVISNAAVFVGVIIQIFNKDVTFAWLTVAASPVAILSAVIIIRQSKKATDKQQEEVSQLNAYMDEKISGQKAIIVEGLQEDSINGFLEHNENVKKRTFAAQAWSGMIFPLMNGFQLLSIAIVIFGGTAYVLNDDSMSIATGLGLLVAFVQYVQSYYNPIMQISSNFGQLQLAITGATRL…	gene_62|GeneMark.hmm|629_aa|+|48056|49945&VJXSRYG1L1P3	gnl|BL_ORD_ID|89|hsp_num:0
FXJCJ26M6P4	Strict	1e-30	9.0458e-124	lmrD	0.46988	ARO:3003948, ARO:3003950, ARO:3004032, ARO:3002522, ARO:3004036, ARO:3003949, ARO:3004033, ARO:3002882, ARO:3004035, ARO:3002881	tetB(60), tetA(46), tetB(46), novA, tetA(60), lmrD, lmrC, efrB, efrA, msbA	protein homolog model	n/a	ABC-F ATP-binding cassette ribosomal protection protein, ATP-binding cassette (ABC) antibiotic efflux pump, aminocoumarin antibiotic, antibiotic efflux, antibiotic target protection, ciprofloxacin, efflux pump complex or subunit conferring antibiotic resistance, erythromycin, fluoroquinolone antibiotic, lincosamide antibiotic, macrolide antibiotic, metronidazole, nitroimidazole antibiotic, novobi…	229.565, 288.886, 201.06, 295.819, 266.929, 311.997, 248.825, 377.867, 243.432, 236.113	MSEKNTSSTKPARPAGGHGPGGHAGLVEKPKSFWKTAIRLMRYMSDRWVGLAVVMIFAIASVIFQIRTPKILGKATTELYKGIMKGAAQQKAGISQSGYPINFEKIGQIIMIVLIMYLASALFNFIQQYIMTRISQRTVYKLRRSFKGKMQKVPISYYDTHSNGDIMSRAVNDMDNIANTLQQNLTQAVTSTVTFVGTLWMMLTISWKLTLIALVTIPLSVVVVGVIAPKSQKFFGTQQKSLGLLNNQVEENYAGHVVIKSFNKEQDAIDDFEIQNNNYYQSAWKAQFISGIIMPLMMFLNNIGYVFVAIIGGIDVANGNVSLGNIQAFLQYTQQFSQPISQMANLLNTIQSTVASAERVFEVLDEEEMKQTKSNLPAEPDSDNLISLQHVQFGYADND…	ENTKSTRKMSDTTRAIRFFYLYLKRYKLQFAVIMIFIILATWLQVVSPSLLGDAITNLTKYVTDFFTHQHAGQSQDALQQIAQQLSQQMHQTVDWHNVPEVVKSLPQAAQDQITANLPKGTTLETLKTVATSHAASTSTFMKGMWQLLAVYVATGVSMLIYTLLFSRIVAHSTNRMRKGLFGKLERLTISYFDRHQDGDILARFTSDLDNIQNTLNQALVSVISNAAVFVGVIIQIFNKDVTFAWLTVAASPVAILSAVIIIRQSKKATDKQQEEVSQLNAYMDEKISGQKAIIVEGLQEDSINGFLEHNENVKKRTFAAQAWSGMIFPLMNGFQLLSIAIVIFGGTAYVLNDDSMSIATGLGLLVAFVQYVQSYYNPIMQISSNFGQLQLAITGATRL…	gene_1|GeneMark.hmm|629_aa|-|1|1890&FXJCJ26M6P4	gnl|BL_ORD_ID|89|hsp_num:0
FFJNDD7M7P1	Strict	1e-30	9.0458e-124	lmrD	0.46988	ARO:3003948, ARO:3003950, ARO:3004032, ARO:3002522, ARO:3004036, ARO:3003949, ARO:3004033, ARO:3002882, ARO:3004035, ARO:3002881	tetB(60), tetA(46), tetB(46), novA, tetA(60), lmrD, lmrC, efrB, efrA, msbA	protein homolog model	n/a	ABC-F ATP-binding cassette ribosomal protection protein, ATP-binding cassette (ABC) antibiotic efflux pump, aminocoumarin antibiotic, antibiotic efflux, antibiotic target protection, ciprofloxacin, efflux pump complex or subunit conferring antibiotic resistance, erythromycin, fluoroquinolone antibiotic, lincosamide antibiotic, macrolide antibiotic, metronidazole, nitroimidazole antibiotic, novobi…	229.565, 288.886, 201.06, 295.819, 266.929, 311.997, 248.825, 377.867, 243.432, 236.113	MSEKNTSSTKPARPAGGHGPGGHAGLVEKPKSFWKTAIRLMRYMSDRWVGLAVVMIFAIASVIFQIRTPKILGKATTELYKGIMKGAAQQKAGISQSGYPINFEKIGQIIMIVLIMYLASALFNFIQQYIMTRISQRTVYKLRRSFKGKMQKVPISYYDTHSNGDIMSRAVNDMDNIANTLQQNLTQAVTSTVTFVGTLWMMLTISWKLTLIALVTIPLSVVVVGVIAPKSQKFFGTQQKSLGLLNNQVEENYAGHVVIKSFNKEQDAIDDFEIQNNNYYQSAWKAQFISGIIMPLMMFLNNIGYVFVAIIGGIDVANGNVSLGNIQAFLQYTQQFSQPISQMANLLNTIQSTVASAERVFEVLDEEEMKQTKSNLPAEPDSDNLISLQHVQFGYADND…	ENTKSTRKMSDTTRAIRFFYLYLKRYKLQFAVIMIFIILATWLQVVSPSLLGDAITNLTKYVTDFFTHQHAGQSQDALQQIAQQLSQQMHQTVDWHNVPEVVKSLPQAAQDQITANLPKGTTLETLKTVATSHAASTSTFMKGMWQLLAVYVATGVSMLIYTLLFSRIVAHSTNRMRKGLFGKLERLTISYFDRHQDGDILARFTSDLDNIQNTLNQALVSVISNAAVFVGVIIQIFNKDVTFAWLTVAASPVAILSAVIIIRQSKKATDKQQEEVSQLNAYMDEKISGQKAIIVEGLQEDSINGFLEHNENVKKRTFAAQAWSGMIFPLMNGFQLLSIAIVIFGGTAYVLNDDSMSIATGLGLLVAFVQYVQSYYNPIMQISSNFGQLQLAITGATRL…	gene_1|GeneMark.hmm|629_aa|-|1|1890&FFJNDD7M7P1	gnl|BL_ORD_ID|89|hsp_num:0
VCQWS1M2P2	Strict	1e-30	9.0458e-124	lmrD	0.46988	ARO:3003948, ARO:3003950, ARO:3004032, ARO:3002522, ARO:3004036, ARO:3003949, ARO:3004033, ARO:3002882, ARO:3004035, ARO:3002881	tetB(60), tetA(46), tetB(46), novA, tetA(60), lmrD, lmrC, efrB, efrA, msbA	protein homolog model	n/a	ABC-F ATP-binding cassette ribosomal protection protein, ATP-binding cassette (ABC) antibiotic efflux pump, aminocoumarin antibiotic, antibiotic efflux, antibiotic target protection, ciprofloxacin, efflux pump complex or subunit conferring antibiotic resistance, erythromycin, fluoroquinolone antibiotic, lincosamide antibiotic, macrolide antibiotic, metronidazole, nitroimidazole antibiotic, novobi…	229.565, 288.886, 201.06, 295.819, 266.929, 311.997, 248.825, 377.867, 243.432, 236.113	MSEKNTSSTKPARPAGGHGPGGHAGLVEKPKSFWKTAIRLMRYMSDRWVGLAVVMIFAIASVIFQIRTPKILGKATTELYKGIMKGAAQQKAGISQSGYPINFEKIGQIIMIVLIMYLASALFNFIQQYIMTRISQRTVYKLRRSFKGKMQKVPISYYDTHSNGDIMSRAVNDMDNIANTLQQNLTQAVTSTVTFVGTLWMMLTISWKLTLIALVTIPLSVVVVGVIAPKSQKFFGTQQKSLGLLNNQVEENYAGHVVIKSFNKEQDAIDDFEIQNNNYYQSAWKAQFISGIIMPLMMFLNNIGYVFVAIIGGIDVANGNVSLGNIQAFLQYTQQFSQPISQMANLLNTIQSTVASAERVFEVLDEEEMKQTKSNLPAEPDSDNLISLQHVQFGYADND…	ENTKSTRKMSDTTRAIRFFYLYLKRYKLQFAVIMIFIILATWLQVVSPSLLGDAITNLTKYVTDFFTHQHAGQSQDALQQIAQQLSQQMHQTVDWHNVPEVVKSLPQAAQDQITANLPKGTTLETLKTVATSHAASTSTFMKGMWQLLAVYVATGVSMLIYTLLFSRIVAHSTNRMRKGLFGKLERLTISYFDRHQDGDILARFTSDLDNIQNTLNQALVSVISNAAVFVGVIIQIFNKDVTFAWLTVAASPVAILSAVIIIRQSKKATDKQQEEVSQLNAYMDEKISGQKAIIVEGLQEDSINGFLEHNENVKKRTFAAQAWSGMIFPLMNGFQLLSIAIVIFGGTAYVLNDDSMSIATGLGLLVAFVQYVQSYYNPIMQISSNFGQLQLAITGATRL…	gene_66|GeneMark.hmm|629_aa|+|50240|52129&VCQWS1M2P2	gnl|BL_ORD_ID|89|hsp_num:0
VCQYD1M3P2	Strict	1e-30	9.0458e-124	lmrD	0.46988	ARO:3003948, ARO:3003950, ARO:3004032, ARO:3002522, ARO:3004036, ARO:3003949, ARO:3004033, ARO:3002882, ARO:3004035, ARO:3002881	tetB(60), tetA(46), tetB(46), novA, tetA(60), lmrD, lmrC, efrB, efrA, msbA	protein homolog model	n/a	ABC-F ATP-binding cassette ribosomal protection protein, ATP-binding cassette (ABC) antibiotic efflux pump, aminocoumarin antibiotic, antibiotic efflux, antibiotic target protection, ciprofloxacin, efflux pump complex or subunit conferring antibiotic resistance, erythromycin, fluoroquinolone antibiotic, lincosamide antibiotic, macrolide antibiotic, metronidazole, nitroimidazole antibiotic, novobi…	229.565, 288.886, 201.06, 295.819, 266.929, 311.997, 248.825, 377.867, 243.432, 236.113	MSEKNTSSTKPARPAGGHGPGGHAGLVEKPKSFWKTAIRLMRYMSDRWVGLAVVMIFAIASVIFQIRTPKILGKATTELYKGIMKGAAQQKAGISQSGYPINFEKIGQIIMIVLIMYLASALFNFIQQYIMTRISQRTVYKLRRSFKGKMQKVPISYYDTHSNGDIMSRAVNDMDNIANTLQQNLTQAVTSTVTFVGTLWMMLTISWKLTLIALVTIPLSVVVVGVIAPKSQKFFGTQQKSLGLLNNQVEENYAGHVVIKSFNKEQDAIDDFEIQNNNYYQSAWKAQFISGIIMPLMMFLNNIGYVFVAIIGGIDVANGNVSLGNIQAFLQYTQQFSQPISQMANLLNTIQSTVASAERVFEVLDEEEMKQTKSNLPAEPDSDNLISLQHVQFGYADND…	ENTKSTRKMSDTTRAIRFFYLYLKRYKLQFAVIMIFIILATWLQVVSPSLLGDAITNLTKYVTDFFTHQHAGQSQDALQQIAQQLSQQMHQTVDWHNVPEVVKSLPQAAQDQITANLPKGTTLETLKTVATSHAASTSTFMKGMWQLLAVYVATGVSMLIYTLLFSRIVAHSTNRMRKGLFGKLERLTISYFDRHQDGDILARFTSDLDNIQNTLNQALVSVISNAAVFVGVIIQIFNKDVTFAWLTVAASPVAILSAVIIIRQSKKATDKQQEEVSQLNAYMDEKISGQKAIIVEGLQEDSINGFLEHNENVKKRTFAAQAWSGMIFPLMNGFQLLSIAIVIFGGTAYVLNDDSMSIATGLGLLVAFVQYVQSYYNPIMQISSNFGQLQLAITGATRL…	gene_66|GeneMark.hmm|629_aa|+|50240|52129&VCQYD1M3P2	gnl|BL_ORD_ID|89|hsp_num:0
FSCDJY92L1P2	Strict	1e-30	9.0458e-124	lmrD	0.46988	ARO:3003948, ARO:3003950, ARO:3004032, ARO:3002522, ARO:3004036, ARO:3003949, ARO:3004033, ARO:3002882, ARO:3004035, ARO:3002881	tetB(60), tetA(46), tetB(46), novA, tetA(60), lmrD, lmrC, efrB, efrA, msbA	protein homolog model	n/a	ABC-F ATP-binding cassette ribosomal protection protein, ATP-binding cassette (ABC) antibiotic efflux pump, aminocoumarin antibiotic, antibiotic efflux, antibiotic target protection, ciprofloxacin, efflux pump complex or subunit conferring antibiotic resistance, erythromycin, fluoroquinolone antibiotic, lincosamide antibiotic, macrolide antibiotic, metronidazole, nitroimidazole antibiotic, novobi…	229.565, 288.886, 201.06, 295.819, 266.929, 311.997, 248.825, 377.867, 243.432, 236.113	MSEKNTSSTKPARPAGGHGPGGHAGLVEKPKSFWKTAIRLMRYMSDRWVGLAVVMIFAIASVIFQIRTPKILGKATTELYKGIMKGAAQQKAGISQSGYPINFEKIGQIIMIVLIMYLASALFNFIQQYIMTRISQRTVYKLRRSFKGKMQKVPISYYDTHSNGDIMSRAVNDMDNIANTLQQNLTQAVTSTVTFVGTLWMMLTISWKLTLIALVTIPLSVVVVGVIAPKSQKFFGTQQKSLGLLNNQVEENYAGHVVIKSFNKEQDAIDDFEIQNNNYYQSAWKAQFISGIIMPLMMFLNNIGYVFVAIIGGIDVANGNVSLGNIQAFLQYTQQFSQPISQMANLLNTIQSTVASAERVFEVLDEEEMKQTKSNLPAEPDSDNLISLQHVQFGYADND…	ENTKSTRKMSDTTRAIRFFYLYLKRYKLQFAVIMIFIILATWLQVVSPSLLGDAITNLTKYVTDFFTHQHAGQSQDALQQIAQQLSQQMHQTVDWHNVPEVVKSLPQAAQDQITANLPKGTTLETLKTVATSHAASTSTFMKGMWQLLAVYVATGVSMLIYTLLFSRIVAHSTNRMRKGLFGKLERLTISYFDRHQDGDILARFTSDLDNIQNTLNQALVSVISNAAVFVGVIIQIFNKDVTFAWLTVAASPVAILSAVIIIRQSKKATDKQQEEVSQLNAYMDEKISGQKAIIVEGLQEDSINGFLEHNENVKKRTFAAQAWSGMIFPLMNGFQLLSIAIVIFGGTAYVLNDDSMSIATGLGLLVAFVQYVQSYYNPIMQISSNFGQLQLAITGATRL…	gene_6|GeneMark.hmm|629_aa|-|5483|7372&FSCDJY92L1P2	gnl|BL_ORD_ID|89|hsp_num:0
5_2P3	Strict	1e-30	9.0458e-124	lmrD	0.46988	ARO:3003948, ARO:3003950, ARO:3004032, ARO:3002522, ARO:3004036, ARO:3003949, ARO:3004033, ARO:3002882, ARO:3004035, ARO:3002881	tetB(60), tetA(46), tetB(46), novA, tetA(60), lmrD, lmrC, efrB, efrA, msbA	protein homolog model	n/a	ABC-F ATP-binding cassette ribosomal protection protein, ATP-binding cassette (ABC) antibiotic efflux pump, aminocoumarin antibiotic, antibiotic efflux, antibiotic target protection, ciprofloxacin, efflux pump complex or subunit conferring antibiotic resistance, erythromycin, fluoroquinolone antibiotic, lincosamide antibiotic, macrolide antibiotic, metronidazole, nitroimidazole antibiotic, novobi…	229.565, 288.886, 201.06, 295.819, 266.929, 311.997, 248.825, 377.867, 243.432, 236.113	MSEKNTSSTKPARPAGGHGPGGHAGLVEKPKSFWKTAIRLMRYMSDRWVGLAVVMIFAIASVIFQIRTPKILGKATTELYKGIMKGAAQQKAGISQSGYPINFEKIGQIIMIVLIMYLASALFNFIQQYIMTRISQRTVYKLRRSFKGKMQKVPISYYDTHSNGDIMSRAVNDMDNIANTLQQNLTQAVTSTVTFVGTLWMMLTISWKLTLIALVTIPLSVVVVGVIAPKSQKFFGTQQKSLGLLNNQVEENYAGHVVIKSFNKEQDAIDDFEIQNNNYYQSAWKAQFISGIIMPLMMFLNNIGYVFVAIIGGIDVANGNVSLGNIQAFLQYTQQFSQPISQMANLLNTIQSTVASAERVFEVLDEEEMKQTKSNLPAEPDSDNLISLQHVQFGYADND…	ENTKSTRKMSDTTRAIRFFYLYLKRYKLQFAVIMIFIILATWLQVVSPSLLGDAITNLTKYVTDFFTHQHAGQSQDALQQIAQQLSQQMHQTVDWHNVPEVVKSLPQAAQDQITANLPKGTTLETLKTVATSHAASTSTFMKGMWQLLAVYVATGVSMLIYTLLFSRIVAHSTNRMRKGLFGKLERLTISYFDRHQDGDILARFTSDLDNIQNTLNQALVSVISNAAVFVGVIIQIFNKDVTFAWLTVAASPVAILSAVIIIRQSKKATDKQQEEVSQLNAYMDEKISGQKAIIVEGLQEDSINGFLEHNENVKKRTFAAQAWSGMIFPLMNGFQLLSIAIVIFGGTAYVLNDDSMSIATGLGLLVAFVQYVQSYYNPIMQISSNFGQLQLAITGATRL…	gene_1|GeneMark.hmm|629_aa|-|1|1890&5_2P3	gnl|BL_ORD_ID|89|hsp_num:0
VJXSRYG2L1P3	Strict	1e-30	9.0458e-124	lmrD	0.46988	ARO:3003948, ARO:3003950, ARO:3004032, ARO:3002522, ARO:3004036, ARO:3003949, ARO:3004033, ARO:3002882, ARO:3004035, ARO:3002881	tetB(60), tetA(46), tetB(46), novA, tetA(60), lmrD, lmrC, efrB, efrA, msbA	protein homolog model	n/a	ABC-F ATP-binding cassette ribosomal protection protein, ATP-binding cassette (ABC) antibiotic efflux pump, aminocoumarin antibiotic, antibiotic efflux, antibiotic target protection, ciprofloxacin, efflux pump complex or subunit conferring antibiotic resistance, erythromycin, fluoroquinolone antibiotic, lincosamide antibiotic, macrolide antibiotic, metronidazole, nitroimidazole antibiotic, novobi…	229.565, 288.886, 201.06, 295.819, 266.929, 311.997, 248.825, 377.867, 243.432, 236.113	MSEKNTSSTKPARPAGGHGPGGHAGLVEKPKSFWKTAIRLMRYMSDRWVGLAVVMIFAIASVIFQIRTPKILGKATTELYKGIMKGAAQQKAGISQSGYPINFEKIGQIIMIVLIMYLASALFNFIQQYIMTRISQRTVYKLRRSFKGKMQKVPISYYDTHSNGDIMSRAVNDMDNIANTLQQNLTQAVTSTVTFVGTLWMMLTISWKLTLIALVTIPLSVVVVGVIAPKSQKFFGTQQKSLGLLNNQVEENYAGHVVIKSFNKEQDAIDDFEIQNNNYYQSAWKAQFISGIIMPLMMFLNNIGYVFVAIIGGIDVANGNVSLGNIQAFLQYTQQFSQPISQMANLLNTIQSTVASAERVFEVLDEEEMKQTKSNLPAEPDSDNLISLQHVQFGYADND…	ENTKSTRKMSDTTRAIRFFYLYLKRYKLQFAVIMIFIILATWLQVVSPSLLGDAITNLTKYVTDFFTHQHAGQSQDALQQIAQQLSQQMHQTVDWHNVPEVVKSLPQAAQDQITANLPKGTTLETLKTVATSHAASTSTFMKGMWQLLAVYVATGVSMLIYTLLFSRIVAHSTNRMRKGLFGKLERLTISYFDRHQDGDILARFTSDLDNIQNTLNQALVSVISNAAVFVGVIIQIFNKDVTFAWLTVAASPVAILSAVIIIRQSKKATDKQQEEVSQLNAYMDEKISGQKAIIVEGLQEDSINGFLEHNENVKKRTFAAQAWSGMIFPLMNGFQLLSIAIVIFGGTAYVLNDDSMSIATGLGLLVAFVQYVQSYYNPIMQISSNFGQLQLAITGATRL…	gene_1|GeneMark.hmm|629_aa|-|1|1890&VJXSRYG2L1P3	gnl|BL_ORD_ID|89|hsp_num:0
FJLHD2M9P1	Strict	1e-30	9.0458e-124	lmrD	0.46988	ARO:3003948, ARO:3003950, ARO:3004032, ARO:3002522, ARO:3004036, ARO:3003949, ARO:3004033, ARO:3002882, ARO:3004035, ARO:3002881	tetB(60), tetA(46), tetB(46), novA, tetA(60), lmrD, lmrC, efrB, efrA, msbA	protein homolog model	n/a	ABC-F ATP-binding cassette ribosomal protection protein, ATP-binding cassette (ABC) antibiotic efflux pump, aminocoumarin antibiotic, antibiotic efflux, antibiotic target protection, ciprofloxacin, efflux pump complex or subunit conferring antibiotic resistance, erythromycin, fluoroquinolone antibiotic, lincosamide antibiotic, macrolide antibiotic, metronidazole, nitroimidazole antibiotic, novobi…	229.565, 288.886, 201.06, 295.819, 266.929, 311.997, 248.825, 377.867, 243.432, 236.113	MSEKNTSSTKPARPAGGHGPGGHAGLVEKPKSFWKTAIRLMRYMSDRWVGLAVVMIFAIASVIFQIRTPKILGKATTELYKGIMKGAAQQKAGISQSGYPINFEKIGQIIMIVLIMYLASALFNFIQQYIMTRISQRTVYKLRRSFKGKMQKVPISYYDTHSNGDIMSRAVNDMDNIANTLQQNLTQAVTSTVTFVGTLWMMLTISWKLTLIALVTIPLSVVVVGVIAPKSQKFFGTQQKSLGLLNNQVEENYAGHVVIKSFNKEQDAIDDFEIQNNNYYQSAWKAQFISGIIMPLMMFLNNIGYVFVAIIGGIDVANGNVSLGNIQAFLQYTQQFSQPISQMANLLNTIQSTVASAERVFEVLDEEEMKQTKSNLPAEPDSDNLISLQHVQFGYADND…	ENTKSTRKMSDTTRAIRFFYLYLKRYKLQFAVIMIFIILATWLQVVSPSLLGDAITNLTKYVTDFFTHQHAGQSQDALQQIAQQLSQQMHQTVDWHNVPEVVKSLPQAAQDQITANLPKGTTLETLKTVATSHAASTSTFMKGMWQLLAVYVATGVSMLIYTLLFSRIVAHSTNRMRKGLFGKLERLTISYFDRHQDGDILARFTSDLDNIQNTLNQALVSVISNAAVFVGVIIQIFNKDVTFAWLTVAASPVAILSAVIIIRQSKKATDKQQEEVSQLNAYMDEKISGQKAIIVEGLQEDSINGFLEHNENVKKRTFAAQAWSGMIFPLMNGFQLLSIAIVIFGGTAYVLNDDSMSIATGLGLLVAFVQYVQSYYNPIMQISSNFGQLQLAITGATRL…	gene_61|GeneMark.hmm|629_aa|+|48297|50186&FJLHD2M9P1	gnl|BL_ORD_ID|89|hsp_num:0
FGDLZ8M3P2	Strict	1e-30	9.0458e-124	lmrD	0.46988	ARO:3003948, ARO:3003950, ARO:3004032, ARO:3002522, ARO:3004036, ARO:3003949, ARO:3004033, ARO:3002882, ARO:3004035, ARO:3002881	tetB(60), tetA(46), tetB(46), novA, tetA(60), lmrD, lmrC, efrB, efrA, msbA	protein homolog model	n/a	ABC-F ATP-binding cassette ribosomal protection protein, ATP-binding cassette (ABC) antibiotic efflux pump, aminocoumarin antibiotic, antibiotic efflux, antibiotic target protection, ciprofloxacin, efflux pump complex or subunit conferring antibiotic resistance, erythromycin, fluoroquinolone antibiotic, lincosamide antibiotic, macrolide antibiotic, metronidazole, nitroimidazole antibiotic, novobi…	229.565, 288.886, 201.06, 295.819, 266.929, 311.997, 248.825, 377.867, 243.432, 236.113	MSEKNTSSTKPARPAGGHGPGGHAGLVEKPKSFWKTAIRLMRYMSDRWVGLAVVMIFAIASVIFQIRTPKILGKATTELYKGIMKGAAQQKAGISQSGYPINFEKIGQIIMIVLIMYLASALFNFIQQYIMTRISQRTVYKLRRSFKGKMQKVPISYYDTHSNGDIMSRAVNDMDNIANTLQQNLTQAVTSTVTFVGTLWMMLTISWKLTLIALVTIPLSVVVVGVIAPKSQKFFGTQQKSLGLLNNQVEENYAGHVVIKSFNKEQDAIDDFEIQNNNYYQSAWKAQFISGIIMPLMMFLNNIGYVFVAIIGGIDVANGNVSLGNIQAFLQYTQQFSQPISQMANLLNTIQSTVASAERVFEVLDEEEMKQTKSNLPAEPDSDNLISLQHVQFGYADND…	ENTKSTRKMSDTTRAIRFFYLYLKRYKLQFAVIMIFIILATWLQVVSPSLLGDAITNLTKYVTDFFTHQHAGQSQDALQQIAQQLSQQMHQTVDWHNVPEVVKSLPQAAQDQITANLPKGTTLETLKTVATSHAASTSTFMKGMWQLLAVYVATGVSMLIYTLLFSRIVAHSTNRMRKGLFGKLERLTISYFDRHQDGDILARFTSDLDNIQNTLNQALVSVISNAAVFVGVIIQIFNKDVTFAWLTVAASPVAILSAVIIIRQSKKATDKQQEEVSQLNAYMDEKISGQKAIIVEGLQEDSINGFLEHNENVKKRTFAAQAWSGMIFPLMNGFQLLSIAIVIFGGTAYVLNDDSMSIATGLGLLVAFVQYVQSYYNPIMQISSNFGQLQLAITGATRL…	gene_2|GeneMark.hmm|629_aa|-|860|2749&FGDLZ8M3P2	gnl|BL_ORD_ID|89|hsp_num:0
VCQBB3_125_L8P3	Strict	1e-30	9.0458e-124	lmrD	0.46988	ARO:3003948, ARO:3003950, ARO:3004032, ARO:3002522, ARO:3004036, ARO:3003949, ARO:3004033, ARO:3002882, ARO:3004035, ARO:3002881	tetB(60), tetA(46), tetB(46), novA, tetA(60), lmrD, lmrC, efrB, efrA, msbA	protein homolog model	n/a	ABC-F ATP-binding cassette ribosomal protection protein, ATP-binding cassette (ABC) antibiotic efflux pump, aminocoumarin antibiotic, antibiotic efflux, antibiotic target protection, ciprofloxacin, efflux pump complex or subunit conferring antibiotic resistance, erythromycin, fluoroquinolone antibiotic, lincosamide antibiotic, macrolide antibiotic, metronidazole, nitroimidazole antibiotic, novobi…	229.565, 288.886, 201.06, 295.819, 266.929, 311.997, 248.825, 377.867, 243.432, 236.113	MSEKNTSSTKPARPAGGHGPGGHAGLVEKPKSFWKTAIRLMRYMSDRWVGLAVVMIFAIASVIFQIRTPKILGKATTELYKGIMKGAAQQKAGISQSGYPINFEKIGQIIMIVLIMYLASALFNFIQQYIMTRISQRTVYKLRRSFKGKMQKVPISYYDTHSNGDIMSRAVNDMDNIANTLQQNLTQAVTSTVTFVGTLWMMLTISWKLTLIALVTIPLSVVVVGVIAPKSQKFFGTQQKSLGLLNNQVEENYAGHVVIKSFNKEQDAIDDFEIQNNNYYQSAWKAQFISGIIMPLMMFLNNIGYVFVAIIGGIDVANGNVSLGNIQAFLQYTQQFSQPISQMANLLNTIQSTVASAERVFEVLDEEEMKQTKSNLPAEPDSDNLISLQHVQFGYADND…	ENTKSTRKMSDTTRAIRFFYLYLKRYKLQFAVIMIFIILATWLQVVSPSLLGDAITNLTKYVTDFFTHQHAGQSQDALQQIAQQLSQQMHQTVDWHNVPEVVKSLPQAAQDQITANLPKGTTLETLKTVATSHAASTSTFMKGMWQLLAVYVATGVSMLIYTLLFSRIVAHSTNRMRKGLFGKLERLTISYFDRHQDGDILARFTSDLDNIQNTLNQALVSVISNAAVFVGVIIQIFNKDVTFAWLTVAASPVAILSAVIIIRQSKKATDKQQEEVSQLNAYMDEKISGQKAIIVEGLQEDSINGFLEHNENVKKRTFAAQAWSGMIFPLMNGFQLLSIAIVIFGGTAYVLNDDSMSIATGLGLLVAFVQYVQSYYNPIMQISSNFGQLQLAITGATRL…	gene_1|GeneMark.hmm|629_aa|-|1|1890&VCQBB3_125_L8P3	gnl|BL_ORD_ID|89|hsp_num:0
FGDLZ9M2P2	Strict	1e-30	9.0458e-124	lmrD	0.46988	ARO:3003948, ARO:3003950, ARO:3004032, ARO:3002522, ARO:3004036, ARO:3003949, ARO:3004033, ARO:3002882, ARO:3004035, ARO:3002881	tetB(60), tetA(46), tetB(46), novA, tetA(60), lmrD, lmrC, efrB, efrA, msbA	protein homolog model	n/a	ABC-F ATP-binding cassette ribosomal protection protein, ATP-binding cassette (ABC) antibiotic efflux pump, aminocoumarin antibiotic, antibiotic efflux, antibiotic target protection, ciprofloxacin, efflux pump complex or subunit conferring antibiotic resistance, erythromycin, fluoroquinolone antibiotic, lincosamide antibiotic, macrolide antibiotic, metronidazole, nitroimidazole antibiotic, novobi…	229.565, 288.886, 201.06, 295.819, 266.929, 311.997, 248.825, 377.867, 243.432, 236.113	MSEKNTSSTKPARPAGGHGPGGHAGLVEKPKSFWKTAIRLMRYMSDRWVGLAVVMIFAIASVIFQIRTPKILGKATTELYKGIMKGAAQQKAGISQSGYPINFEKIGQIIMIVLIMYLASALFNFIQQYIMTRISQRTVYKLRRSFKGKMQKVPISYYDTHSNGDIMSRAVNDMDNIANTLQQNLTQAVTSTVTFVGTLWMMLTISWKLTLIALVTIPLSVVVVGVIAPKSQKFFGTQQKSLGLLNNQVEENYAGHVVIKSFNKEQDAIDDFEIQNNNYYQSAWKAQFISGIIMPLMMFLNNIGYVFVAIIGGIDVANGNVSLGNIQAFLQYTQQFSQPISQMANLLNTIQSTVASAERVFEVLDEEEMKQTKSNLPAEPDSDNLISLQHVQFGYADND…	ENTKSTRKMSDTTRAIRFFYLYLKRYKLQFAVIMIFIILATWLQVVSPSLLGDAITNLTKYVTDFFTHQHAGQSQDALQQIAQQLSQQMHQTVDWHNVPEVVKSLPQAAQDQITANLPKGTTLETLKTVATSHAASTSTFMKGMWQLLAVYVATGVSMLIYTLLFSRIVAHSTNRMRKGLFGKLERLTISYFDRHQDGDILARFTSDLDNIQNTLNQALVSVISNAAVFVGVIIQIFNKDVTFAWLTVAASPVAILSAVIIIRQSKKATDKQQEEVSQLNAYMDEKISGQKAIIVEGLQEDSINGFLEHNENVKKRTFAAQAWSGMIFPLMNGFQLLSIAIVIFGGTAYVLNDDSMSIATGLGLLVAFVQYVQSYYNPIMQISSNFGQLQLAITGATRL…	gene_66|GeneMark.hmm|629_aa|+|50322|52211&FGDLZ9M2P2	gnl|BL_ORD_ID|89|hsp_num:0
FZJTZ60M3P2	Strict	1e-30	9.0458e-124	lmrD	0.46988	ARO:3003948, ARO:3003950, ARO:3004032, ARO:3002522, ARO:3004036, ARO:3003949, ARO:3004033, ARO:3002882, ARO:3004035, ARO:3002881	tetB(60), tetA(46), tetB(46), novA, tetA(60), lmrD, lmrC, efrB, efrA, msbA	protein homolog model	n/a	ABC-F ATP-binding cassette ribosomal protection protein, ATP-binding cassette (ABC) antibiotic efflux pump, aminocoumarin antibiotic, antibiotic efflux, antibiotic target protection, ciprofloxacin, efflux pump complex or subunit conferring antibiotic resistance, erythromycin, fluoroquinolone antibiotic, lincosamide antibiotic, macrolide antibiotic, metronidazole, nitroimidazole antibiotic, novobi…	229.565, 288.886, 201.06, 295.819, 266.929, 311.997, 248.825, 377.867, 243.432, 236.113	MSEKNTSSTKPARPAGGHGPGGHAGLVEKPKSFWKTAIRLMRYMSDRWVGLAVVMIFAIASVIFQIRTPKILGKATTELYKGIMKGAAQQKAGISQSGYPINFEKIGQIIMIVLIMYLASALFNFIQQYIMTRISQRTVYKLRRSFKGKMQKVPISYYDTHSNGDIMSRAVNDMDNIANTLQQNLTQAVTSTVTFVGTLWMMLTISWKLTLIALVTIPLSVVVVGVIAPKSQKFFGTQQKSLGLLNNQVEENYAGHVVIKSFNKEQDAIDDFEIQNNNYYQSAWKAQFISGIIMPLMMFLNNIGYVFVAIIGGIDVANGNVSLGNIQAFLQYTQQFSQPISQMANLLNTIQSTVASAERVFEVLDEEEMKQTKSNLPAEPDSDNLISLQHVQFGYADND…	ENTKSTRKMSDTTRAIRFFYLYLKRYKLQFAVIMIFIILATWLQVVSPSLLGDAITNLTKYVTDFFTHQHAGQSQDALQQIAQQLSQQMHQTVDWHNVPEVVKSLPQAAQDQITANLPKGTTLETLKTVATSHAASTSTFMKGMWQLLAVYVATGVSMLIYTLLFSRIVAHSTNRMRKGLFGKLERLTISYFDRHQDGDILARFTSDLDNIQNTLNQALVSVISNAAVFVGVIIQIFNKDVTFAWLTVAASPVAILSAVIIIRQSKKATDKQQEEVSQLNAYMDEKISGQKAIIVEGLQEDSINGFLEHNENVKKRTFAAQAWSGMIFPLMNGFQLLSIAIVIFGGTAYVLNDDSMSIATGLGLLVAFVQYVQSYYNPIMQISSNFGQLQLAITGATRL…	gene_66|GeneMark.hmm|629_aa|+|50239|52128&FZJTZ60M3P2	gnl|BL_ORD_ID|89|hsp_num:0
DXJLHTS3M1P1	Strict	1e-30	9.0458e-124	lmrD	0.46988	ARO:3003948, ARO:3003950, ARO:3004032, ARO:3002522, ARO:3004036, ARO:3003949, ARO:3004033, ARO:3002882, ARO:3004035, ARO:3002881	tetB(60), tetA(46), tetB(46), novA, tetA(60), lmrD, lmrC, efrB, efrA, msbA	protein homolog model	n/a	ABC-F ATP-binding cassette ribosomal protection protein, ATP-binding cassette (ABC) antibiotic efflux pump, aminocoumarin antibiotic, antibiotic efflux, antibiotic target protection, ciprofloxacin, efflux pump complex or subunit conferring antibiotic resistance, erythromycin, fluoroquinolone antibiotic, lincosamide antibiotic, macrolide antibiotic, metronidazole, nitroimidazole antibiotic, novobi…	229.565, 288.886, 201.06, 295.819, 266.929, 311.997, 248.825, 377.867, 243.432, 236.113	MSEKNTSSTKPARPAGGHGPGGHAGLVEKPKSFWKTAIRLMRYMSDRWVGLAVVMIFAIASVIFQIRTPKILGKATTELYKGIMKGAAQQKAGISQSGYPINFEKIGQIIMIVLIMYLASALFNFIQQYIMTRISQRTVYKLRRSFKGKMQKVPISYYDTHSNGDIMSRAVNDMDNIANTLQQNLTQAVTSTVTFVGTLWMMLTISWKLTLIALVTIPLSVVVVGVIAPKSQKFFGTQQKSLGLLNNQVEENYAGHVVIKSFNKEQDAIDDFEIQNNNYYQSAWKAQFISGIIMPLMMFLNNIGYVFVAIIGGIDVANGNVSLGNIQAFLQYTQQFSQPISQMANLLNTIQSTVASAERVFEVLDEEEMKQTKSNLPAEPDSDNLISLQHVQFGYADND…	ENTKSTRKMSDTTRAIRFFYLYLKRYKLQFAVIMIFIILATWLQVVSPSLLGDAITNLTKYVTDFFTHQHAGQSQDALQQIAQQLSQQMHQTVDWHNVPEVVKSLPQAAQDQITANLPKGTTLETLKTVATSHAASTSTFMKGMWQLLAVYVATGVSMLIYTLLFSRIVAHSTNRMRKGLFGKLERLTISYFDRHQDGDILARFTSDLDNIQNTLNQALVSVISNAAVFVGVIIQIFNKDVTFAWLTVAASPVAILSAVIIIRQSKKATDKQQEEVSQLNAYMDEKISGQKAIIVEGLQEDSINGFLEHNENVKKRTFAAQAWSGMIFPLMNGFQLLSIAIVIFGGTAYVLNDDSMSIATGLGLLVAFVQYVQSYYNPIMQISSNFGQLQLAITGATRL…	gene_1|GeneMark.hmm|629_aa|-|1|1890&DXJLHTS3M1P1	gnl|BL_ORD_ID|89|hsp_num:0
DHLJZD24L1P3	Strict	1e-30	9.0458e-124	lmrD	0.46988	ARO:3003948, ARO:3003950, ARO:3004032, ARO:3002522, ARO:3004036, ARO:3003949, ARO:3004033, ARO:3002882, ARO:3004035, ARO:3002881	tetB(60), tetA(46), tetB(46), novA, tetA(60), lmrD, lmrC, efrB, efrA, msbA	protein homolog model	n/a	ABC-F ATP-binding cassette ribosomal protection protein, ATP-binding cassette (ABC) antibiotic efflux pump, aminocoumarin antibiotic, antibiotic efflux, antibiotic target protection, ciprofloxacin, efflux pump complex or subunit conferring antibiotic resistance, erythromycin, fluoroquinolone antibiotic, lincosamide antibiotic, macrolide antibiotic, metronidazole, nitroimidazole antibiotic, novobi…	229.565, 288.886, 201.06, 295.819, 266.929, 311.997, 248.825, 377.867, 243.432, 236.113	MSEKNTSSTKPARPAGGHGPGGHAGLVEKPKSFWKTAIRLMRYMSDRWVGLAVVMIFAIASVIFQIRTPKILGKATTELYKGIMKGAAQQKAGISQSGYPINFEKIGQIIMIVLIMYLASALFNFIQQYIMTRISQRTVYKLRRSFKGKMQKVPISYYDTHSNGDIMSRAVNDMDNIANTLQQNLTQAVTSTVTFVGTLWMMLTISWKLTLIALVTIPLSVVVVGVIAPKSQKFFGTQQKSLGLLNNQVEENYAGHVVIKSFNKEQDAIDDFEIQNNNYYQSAWKAQFISGIIMPLMMFLNNIGYVFVAIIGGIDVANGNVSLGNIQAFLQYTQQFSQPISQMANLLNTIQSTVASAERVFEVLDEEEMKQTKSNLPAEPDSDNLISLQHVQFGYADND…	ENTKSTRKMSDTTRAIRFFYLYLKRYKLQFAVIMIFIILATWLQVVSPSLLGDAITNLTKYVTDFFTHQHAGQSQDALQQIAQQLSQQMHQTVDWHNVPEVVKSLPQAAQDQITANLPKGTTLETLKTVATSHAASTSTFMKGMWQLLAVYVATGVSMLIYTLLFSRIVAHSTNRMRKGLFGKLERLTISYFDRHQDGDILARFTSDLDNIQNTLNQALVSVISNAAVFVGVIIQIFNKDVTFAWLTVAASPVAILSAVIIIRQSKKATDKQQEEVSQLNAYMDEKISGQKAIIVEGLQEDSINGFLEHNENVKKRTFAAQAWSGMIFPLMNGFQLLSIAIVIFGGTAYVLNDDSMSIATGLGLLVAFVQYVQSYYNPIMQISSNFGQLQLAITGATRL…	gene_66|GeneMark.hmm|629_aa|+|49097|50986&DHLJZD24L1P3	gnl|BL_ORD_ID|89|hsp_num:0
FJLHD4M3P3	Strict	1e-30	9.0458e-124	lmrD	0.46988	ARO:3003948, ARO:3003950, ARO:3004032, ARO:3002522, ARO:3004036, ARO:3003949, ARO:3004033, ARO:3002882, ARO:3004035, ARO:3002881	tetB(60), tetA(46), tetB(46), novA, tetA(60), lmrD, lmrC, efrB, efrA, msbA	protein homolog model	n/a	ABC-F ATP-binding cassette ribosomal protection protein, ATP-binding cassette (ABC) antibiotic efflux pump, aminocoumarin antibiotic, antibiotic efflux, antibiotic target protection, ciprofloxacin, efflux pump complex or subunit conferring antibiotic resistance, erythromycin, fluoroquinolone antibiotic, lincosamide antibiotic, macrolide antibiotic, metronidazole, nitroimidazole antibiotic, novobi…	229.565, 288.886, 201.06, 295.819, 266.929, 311.997, 248.825, 377.867, 243.432, 236.113	MSEKNTSSTKPARPAGGHGPGGHAGLVEKPKSFWKTAIRLMRYMSDRWVGLAVVMIFAIASVIFQIRTPKILGKATTELYKGIMKGAAQQKAGISQSGYPINFEKIGQIIMIVLIMYLASALFNFIQQYIMTRISQRTVYKLRRSFKGKMQKVPISYYDTHSNGDIMSRAVNDMDNIANTLQQNLTQAVTSTVTFVGTLWMMLTISWKLTLIALVTIPLSVVVVGVIAPKSQKFFGTQQKSLGLLNNQVEENYAGHVVIKSFNKEQDAIDDFEIQNNNYYQSAWKAQFISGIIMPLMMFLNNIGYVFVAIIGGIDVANGNVSLGNIQAFLQYTQQFSQPISQMANLLNTIQSTVASAERVFEVLDEEEMKQTKSNLPAEPDSDNLISLQHVQFGYADND…	ENTKSTRKMSDTTRAIRFFYLYLKRYKLQFAVIMIFIILATWLQVVSPSLLGDAITNLTKYVTDFFTHQHAGQSQDALQQIAQQLSQQMHQTVDWHNVPEVVKSLPQAAQDQITANLPKGTTLETLKTVATSHAASTSTFMKGMWQLLAVYVATGVSMLIYTLLFSRIVAHSTNRMRKGLFGKLERLTISYFDRHQDGDILARFTSDLDNIQNTLNQALVSVISNAAVFVGVIIQIFNKDVTFAWLTVAASPVAILSAVIIIRQSKKATDKQQEEVSQLNAYMDEKISGQKAIIVEGLQEDSINGFLEHNENVKKRTFAAQAWSGMIFPLMNGFQLLSIAIVIFGGTAYVLNDDSMSIATGLGLLVAFVQYVQSYYNPIMQISSNFGQLQLAITGATRL…	gene_2|GeneMark.hmm|629_aa|-|860|2749&FJLHD4M3P3	gnl|BL_ORD_ID|89|hsp_num:0
FHuNHHMY6M5P5	Strict	1e-30	9.0458e-124	lmrD	0.46988	ARO:3003948, ARO:3003950, ARO:3004032, ARO:3002522, ARO:3004036, ARO:3003949, ARO:3004033, ARO:3002882, ARO:3004035, ARO:3002881	tetB(60), tetA(46), tetB(46), novA, tetA(60), lmrD, lmrC, efrB, efrA, msbA	protein homolog model	n/a	ABC-F ATP-binding cassette ribosomal protection protein, ATP-binding cassette (ABC) antibiotic efflux pump, aminocoumarin antibiotic, antibiotic efflux, antibiotic target protection, ciprofloxacin, efflux pump complex or subunit conferring antibiotic resistance, erythromycin, fluoroquinolone antibiotic, lincosamide antibiotic, macrolide antibiotic, metronidazole, nitroimidazole antibiotic, novobi…	229.565, 288.886, 201.06, 295.819, 266.929, 311.997, 248.825, 377.867, 243.432, 236.113	MSEKNTSSTKPARPAGGHGPGGHAGLVEKPKSFWKTAIRLMRYMSDRWVGLAVVMIFAIASVIFQIRTPKILGKATTELYKGIMKGAAQQKAGISQSGYPINFEKIGQIIMIVLIMYLASALFNFIQQYIMTRISQRTVYKLRRSFKGKMQKVPISYYDTHSNGDIMSRAVNDMDNIANTLQQNLTQAVTSTVTFVGTLWMMLTISWKLTLIALVTIPLSVVVVGVIAPKSQKFFGTQQKSLGLLNNQVEENYAGHVVIKSFNKEQDAIDDFEIQNNNYYQSAWKAQFISGIIMPLMMFLNNIGYVFVAIIGGIDVANGNVSLGNIQAFLQYTQQFSQPISQMANLLNTIQSTVASAERVFEVLDEEEMKQTKSNLPAEPDSDNLISLQHVQFGYADND…	ENTKSTRKMSDTTRAIRFFYLYLKRYKLQFAVIMIFIILATWLQVVSPSLLGDAITNLTKYVTDFFTHQHAGQSQDALQQIAQQLSQQMHQTVDWHNVPEVVKSLPQAAQDQITANLPKGTTLETLKTVATSHAASTSTFMKGMWQLLAVYVATGVSMLIYTLLFSRIVAHSTNRMRKGLFGKLERLTISYFDRHQDGDILARFTSDLDNIQNTLNQALVSVISNAAVFVGVIIQIFNKDVTFAWLTVAASPVAILSAVIIIRQSKKATDKQQEEVSQLNAYMDEKISGQKAIIVEGLQEDSINGFLEHNENVKKRTFAAQAWSGMIFPLMNGFQLLSIAIVIFGGTAYVLNDDSMSIATGLGLLVAFVQYVQSYYNPIMQISSNFGQLQLAITGATRL…	gene_31|GeneMark.hmm|629_aa|+|27712|29601&FHuNHHMY6M5P5	gnl|BL_ORD_ID|89|hsp_num:0
FNXYCHL89L1P2	Strict	1e-30	9.0458e-124	lmrD	0.46988	ARO:3003948, ARO:3003950, ARO:3004032, ARO:3002522, ARO:3004036, ARO:3003949, ARO:3004033, ARO:3002882, ARO:3004035, ARO:3002881	tetB(60), tetA(46), tetB(46), novA, tetA(60), lmrD, lmrC, efrB, efrA, msbA	protein homolog model	n/a	ABC-F ATP-binding cassette ribosomal protection protein, ATP-binding cassette (ABC) antibiotic efflux pump, aminocoumarin antibiotic, antibiotic efflux, antibiotic target protection, ciprofloxacin, efflux pump complex or subunit conferring antibiotic resistance, erythromycin, fluoroquinolone antibiotic, lincosamide antibiotic, macrolide antibiotic, metronidazole, nitroimidazole antibiotic, novobi…	229.565, 288.886, 201.06, 295.819, 266.929, 311.997, 248.825, 377.867, 243.432, 236.113	MSEKNTSSTKPARPAGGHGPGGHAGLVEKPKSFWKTAIRLMRYMSDRWVGLAVVMIFAIASVIFQIRTPKILGKATTELYKGIMKGAAQQKAGISQSGYPINFEKIGQIIMIVLIMYLASALFNFIQQYIMTRISQRTVYKLRRSFKGKMQKVPISYYDTHSNGDIMSRAVNDMDNIANTLQQNLTQAVTSTVTFVGTLWMMLTISWKLTLIALVTIPLSVVVVGVIAPKSQKFFGTQQKSLGLLNNQVEENYAGHVVIKSFNKEQDAIDDFEIQNNNYYQSAWKAQFISGIIMPLMMFLNNIGYVFVAIIGGIDVANGNVSLGNIQAFLQYTQQFSQPISQMANLLNTIQSTVASAERVFEVLDEEEMKQTKSNLPAEPDSDNLISLQHVQFGYADND…	ENTKSTRKMSDTTRAIRFFYLYLKRYKLQFAVIMIFIILATWLQVVSPSLLGDAITNLTKYVTDFFTHQHAGQSQDALQQIAQQLSQQMHQTVDWHNVPEVVKSLPQAAQDQITANLPKGTTLETLKTVATSHAASTSTFMKGMWQLLAVYVATGVSMLIYTLLFSRIVAHSTNRMRKGLFGKLERLTISYFDRHQDGDILARFTSDLDNIQNTLNQALVSVISNAAVFVGVIIQIFNKDVTFAWLTVAASPVAILSAVIIIRQSKKATDKQQEEVSQLNAYMDEKISGQKAIIVEGLQEDSINGFLEHNENVKKRTFAAQAWSGMIFPLMNGFQLLSIAIVIFGGTAYVLNDDSMSIATGLGLLVAFVQYVQSYYNPIMQISSNFGQLQLAITGATRL…	gene_1|GeneMark.hmm|629_aa|-|1|1890&FNXYCHL89L1P2	gnl|BL_ORD_ID|89|hsp_num:0
VCQLP6M2P2	Strict	1e-30	9.0458e-124	lmrD	0.46988	ARO:3003948, ARO:3003950, ARO:3004032, ARO:3002522, ARO:3004036, ARO:3003949, ARO:3004033, ARO:3002882, ARO:3004035, ARO:3002881	tetB(60), tetA(46), tetB(46), novA, tetA(60), lmrD, lmrC, efrB, efrA, msbA	protein homolog model	n/a	ABC-F ATP-binding cassette ribosomal protection protein, ATP-binding cassette (ABC) antibiotic efflux pump, aminocoumarin antibiotic, antibiotic efflux, antibiotic target protection, ciprofloxacin, efflux pump complex or subunit conferring antibiotic resistance, erythromycin, fluoroquinolone antibiotic, lincosamide antibiotic, macrolide antibiotic, metronidazole, nitroimidazole antibiotic, novobi…	229.565, 288.886, 201.06, 295.819, 266.929, 311.997, 248.825, 377.867, 243.432, 236.113	MSEKNTSSTKPARPAGGHGPGGHAGLVEKPKSFWKTAIRLMRYMSDRWVGLAVVMIFAIASVIFQIRTPKILGKATTELYKGIMKGAAQQKAGISQSGYPINFEKIGQIIMIVLIMYLASALFNFIQQYIMTRISQRTVYKLRRSFKGKMQKVPISYYDTHSNGDIMSRAVNDMDNIANTLQQNLTQAVTSTVTFVGTLWMMLTISWKLTLIALVTIPLSVVVVGVIAPKSQKFFGTQQKSLGLLNNQVEENYAGHVVIKSFNKEQDAIDDFEIQNNNYYQSAWKAQFISGIIMPLMMFLNNIGYVFVAIIGGIDVANGNVSLGNIQAFLQYTQQFSQPISQMANLLNTIQSTVASAERVFEVLDEEEMKQTKSNLPAEPDSDNLISLQHVQFGYADND…	ENTKSTRKMSDTTRAIRFFYLYLKRYKLQFAVIMIFIILATWLQVVSPSLLGDAITNLTKYVTDFFTHQHAGQSQDALQQIAQQLSQQMHQTVDWHNVPEVVKSLPQAAQDQITANLPKGTTLETLKTVATSHAASTSTFMKGMWQLLAVYVATGVSMLIYTLLFSRIVAHSTNRMRKGLFGKLERLTISYFDRHQDGDILARFTSDLDNIQNTLNQALVSVISNAAVFVGVIIQIFNKDVTFAWLTVAASPVAILSAVIIIRQSKKATDKQQEEVSQLNAYMDEKISGQKAIIVEGLQEDSINGFLEHNENVKKRTFAAQAWSGMIFPLMNGFQLLSIAIVIFGGTAYVLNDDSMSIATGLGLLVAFVQYVQSYYNPIMQISSNFGQLQLAITGATRL…	gene_66|GeneMark.hmm|629_aa|+|50240|52129&VCQLP6M2P2	gnl|BL_ORD_ID|89|hsp_num:0
[truncated: 58 more rows]

## Sheet: Tab5
OTU 0	sali_FWXBH92_spacer15
OTU 1	sali_AH4231_spacer28
	sali_AH4331_spacer56
	sali_AH43324_spacer31
	sali_AH43348_spacer30
	sali_CCuG45735_spacer19
	sali_CCuG47826_spacer1
	sali_FGDLZ192_spacer11
	sali_FJLHD16M3_spacer14
	sali_FNMGHLBE13L1_spacer13
	sali_FNMGHLBE8L1_spacer11
	sali_FSDLZ20M11_spacer28
	sali_FSDLZ20M12_spacer27
	sali_FWXBH361_spacer13
	sali_FZJTZ15M5_spacer51
	sali_FZJTZ63M3_spacer1
	sali_HN242_spacer1
	sali_HN264_spacer1
	sali_L21_spacer14
	sali_NCIMB702343_spacer21
	sali_NCIMB8818_spacer1
	sali_NT625_spacer11
	sali_NT641_spacer10
	sali_UCC118_spacer30
OTU 2	sali_CCuG2753OB_spacer1
	sali_CCuG38008_spacer1
	sali_CECT5713_spacer30
	sali_FAHBZ8M2_spacer5
	sali_FCQHC8L1_spacer1
	sali_FCQNA25M6_spacer32
	sali_FJLHD14M6_spacer1
	sali_FJLHD2M8_spacer1
	sali_FJLHD9M1_spacer44
	sali_FJSWX102_spacer40
	sali_FJSWX34JL5_spacer1
	sali_FNXYC6M7_spacer32
	sali_FWXBH185_spacer1
	sali_FWXBH253_spacer37
	sali_FWXBH352_spacer31
	sali_FWXBH41_spacer10
	sali_FWXBH92_spacer13
	sali_FXJCJ92_spacer1
	sali_FXJKS17M7_spacer32
	sali_FXJKS25M8_spacer1
	sali_FXJSW20M42_spacer1
	sali_FZJTZ27M62_spacer3
	sali_FZJTZ28M4_spacer21
	sali_FZJTZ691_spacer1
[truncated: 28,958 more rows]

## Sheet: Tab6
Query (e.g., gene) sequence ID	Subject (e.g., reference geome) sequence ID	Percentage of identical matches	Alignment length	Number of mismatches	Number of gap openings	Start of alignment in query	End of alignment in query	Start of alignment in subject	End of alignment in subject	Expect value	Bit score
[truncated: 20,527 more rows]
