# Supplementary material for: Comprehensive Scanning of Prophages in Lactobacillus: Distribution, Diversity, Antibiotic Resistance Genes, and Linkages with CRISPR-Cas Systems
Source: mSystems. 2021 Jun 1;6(3):e01211-20. doi: 10.1128/mSystems.01211-20 (PMC8269257; doi:10.1128/mSystems.01211-20)
Supplement: TABLE S3 [file msystems.01211-20-st003.xlsx]

## Sheet: Table S3A
Organism	Sample ID	Gene ID	Start	Stop	Orientation	Corresponding prophage	Cut_Off	Pass_Bitscore	Best_Hit_Bitscore	Best_Hit_ARO	Best_Identities	ARO	Model_type	Drug Class	Resistance Mechanism	AMR Gene Family	Predicted_DNA	Predicted_Protein	CARD_Protein_Sequence
L. plantarum	DHLJZD4L1	GM001670	138505	140394	-	N.A.	Loose	1320	377.867	lmrD	38.58	3002882	protein homolog model	lincosamide antibiotic	antibiotic efflux	ATP-binding cassette (ABC) antibiotic efflux pump		MSEKNTSSTKPARPAGGHGSGGHAGLVEKPKSFWKTAIRLMRYMSDRWVGLAVVMIFAIASVIFQIRTPKILGKATTELYKGIMKGAAQQKAGISQSGYPINFEKIGQIIMIVLIMYLASALFNFIQQYIMTRISQRTVYKLRRSFKGKMQKVPISYYDTHSNGDIMSRAVNDMDNIANTLQQNLTQAVTSTVTFVGTLWMMLTISWKLTLIALVTIPLSVVVVGVIAPKSQKFFGTQQKSLGLLNNQVEENYAGHVVIKSFNKEQDAIDDFEIQNNNYYQSAWKAQFISGIIMPLMMFLNNIGYVFVAIIGGIDVANGNVSLGNIQAFLQYTQQFSQPISQMANLLNTIQSTVASAERVFEVLDEEEMKQTKSNLPAEPDSDNLISLQHVQFGYADND…	MENTKSTRKMSDTTRAIRFFYLYLKRYKLQFAVIMIFIILATWLQVVSPSLLGDAITNLTKYVTDFFTHQHAGQSQDALQQIAQQLSQQMHQTVDWHNVPEVVKSLPQAAQDQITANLPKGTTLETLKTVATSHAASTSTFMKGMWQLLAVYVATGVSMLIYTLLFSRIVAHSTNRMRKGLFGKLERLTISYFDRHQDGDILARFTSDLDNIQNTLNQALVSVISNAAVFVGVIIQIFNKDVTFAWLTVAASPVAILSAVIIIRQSKKATDKQQEEVSQLNAYMDEKISGQKAIIVEGLQEDSINGFLEHNENVKKRTFAAQAWSGMIFPLMNGFQLLSIAIVIFGGTAYVLNDDSMSIATGLGLLVAFVQYVQSYYNPIMQISSNFGQLQLAITGATR…
		GM001671	140394	142142	-		Loose	960	437.573	efrA	41.3	3003948	protein homolog model	macrolide antibiotic; fluoroquinolone antibiotic; rifamycin antibiotic	antibiotic efflux	ATP-binding cassette (ABC) antibiotic efflux pump		MKGSVQMLKIAKGRISYPAVIGAVLFMIVQVIATLNLPSLTSNIVNNGVATGDISYIWKIGFEMIGFSLLSVVAAFGNVFLAARSSQQLGKNLRSDIYKKVINFSNDEFDKVETSSLITRTTNDVVQIQNVAMMALRMMIMAPIMLIGASFLAYTKSHELTWIFVVSIPVLLIFIGLIMAFAIPLFRAMQTKTDRINLVFREGLTGVRVIRAFRQDKFEQDRFEDANQDYTHNAIKVNTIVALAYPVMTLIMSGTNVAIVWFGGQLISSQTMQVGNMIAFMTYAMQVLMSFMMLAMVFAFIPRAAASASRIQEVLSIEPKITDPDKAATLPATTEHSLEFDHVNYRYQSAEQLALADIDFKAHSGQTVAIIGGTGSGKTTLVNLIPRFYDIESGAVKLD…	MKLMWRYTMRYKKLLFADFICVFGFILIELGLPTILARMIDKGIIPKDMDYVYQQGIWMVVITIIGVAMNILLGYFGARITTNIVRDIRDDLFEKIQTFSHSEYESIGVSSLITRTTNDAYQIMLFMGNILRLGFMTPVMFIASLYMVMRTSPSLGMYVLGALPFLLLAVVGIARLSEPLSKKQQKNLDGINGILRENLSGLRVIRAFVNEKFEESRFNKVNETYTKSSKSLFRLMAAAQPGFFFLFNIVMVLIIWSGTVQISHGDLEVGNLIAFIEYIFHALFSFMLFASVFMMYPRAAVSASRIQEALDMEPAIREEEGVTETATKGYLEFKNVTFAYPGHAESPVIRNVSFKASPGETVAFIGSTGSGKSTLIQLIPRFYDVSEGEILIDGVNVKE…
L. plantarum	DHLJZD13L6	GM001585	136826	138715	-	N.A.	Loose	1320	380.948	lmrD	38.77	3002882	protein homolog model	lincosamide antibiotic	antibiotic efflux	ATP-binding cassette (ABC) antibiotic efflux pump		MSEKNTSSTKPARPAGGHGPGGHAGLVEKPKSFWKTAIRLMRYMSDRWVGLAVVMIFAIASVIFQIRTPKILGKATTELYKGIMKGAAQQKAGISQFGYPINFEKIGQIIMIVLIMYLASALFNFIQQYIMTRISQRTVYKLRRSFKGKMQKVPISYYDTHSNGDIMSRAVNDMDNIANTLQQNLTQAVTSTVTFVGTLWMMLTISWKLTLIALVTIPLSVVVVGVIAPKSQKFFGTQQKSLGLLNNQVEENYAGHVVIKSFNKEQDAIDDFEVQNNNYYQSAWKAQFISGIIMPLMMFLNNIGYVFVAIIGGIDVANGNVSLGNIQAFLQYTQQFSQPISQMANLLNTIQSTVASAERVFEVLDEEEMKQTKSNLPAETDSDNLISLQHVQFGYTDND…	MENTKSTRKMSDTTRAIRFFYLYLKRYKLQFAVIMIFIILATWLQVVSPSLLGDAITNLTKYVTDFFTHQHAGQSQDALQQIAQQLSQQMHQTVDWHNVPEVVKSLPQAAQDQITANLPKGTTLETLKTVATSHAASTSTFMKGMWQLLAVYVATGVSMLIYTLLFSRIVAHSTNRMRKGLFGKLERLTISYFDRHQDGDILARFTSDLDNIQNTLNQALVSVISNAAVFVGVIIQIFNKDVTFAWLTVAASPVAILSAVIIIRQSKKATDKQQEEVSQLNAYMDEKISGQKAIIVEGLQEDSINGFLEHNENVKKRTFAAQAWSGMIFPLMNGFQLLSIAIVIFGGTAYVLNDDSMSIATGLGLLVAFVQYVQSYYNPIMQISSNFGQLQLAITGATR…
		GM001586	138715	140463	-		Loose	960	439.499	efrA	40.94	3003948	protein homolog model	macrolide antibiotic; fluoroquinolone antibiotic; rifamycin antibiotic	antibiotic efflux	ATP-binding cassette (ABC) antibiotic efflux pump		MKGSVQMLKIAKGRISYPAVIGAVLFMIVQVIATLNLPSLTSNIVNNGVATGDISYIWKIGFEMIGFSLLSVVAAFGNVFLAARSSQQLGKNLRSDIYKKVINFSNDEFDKVETSSLITRTTNDVVQIQNVAMMALRMMIMAPIMLIGASFLAYTKSHELTWIFVVSIPVLLIFIGLIMAFAIPLFRAMQTKTDRINLVFREGLTGVRVIRAFRQDKFEQDRFEDANQDYTKNAIKVNTIVALAYPVMTLIMSGTNVAIVWFGGQLISSQTMQVGNMIAFMTYAMQVLMSFMMLAMVFAFIPRAAASASRIKEVLDIEPKITNPDKAATLPATTEHSLEFDHVNYRYQSAEQLALADINFKAHSGQTVAIIGGTGSGKTTLVNLIPRFYDIESGAVKLD…	MKLMWRYTMRYKKLLFADFICVFGFILIELGLPTILARMIDKGIIPKDMDYVYQQGIWMVVITIIGVAMNILLGYFGARITTNIVRDIRDDLFEKIQTFSHSEYESIGVSSLITRTTNDAYQIMLFMGNILRLGFMTPVMFIASLYMVMRTSPSLGMYVLGALPFLLLAVVGIARLSEPLSKKQQKNLDGINGILRENLSGLRVIRAFVNEKFEESRFNKVNETYTKSSKSLFRLMAAAQPGFFFLFNIVMVLIIWSGTVQISHGDLEVGNLIAFIEYIFHALFSFMLFASVFMMYPRAAVSASRIQEALDMEPAIREEEGVTETATKGYLEFKNVTFAYPGHAESPVIRNVSFKASPGETVAFIGSTGSGKSTLIQLIPRFYDVSEGEILIDGVNVKE…
L. plantarum	DHLJZD16L2	GM002061	37906	39654	+	DHLJZD16L2P3 (incomplete prophage)	Loose	960	437.573	efrA	41.3	3003948	protein homolog model	macrolide antibiotic; fluoroquinolone antibiotic; rifamycin antibiotic	antibiotic efflux	ATP-binding cassette (ABC) antibiotic efflux pump		MKGSVQMLKIAKGRISYPAVIGAVLFMIVQVIATLNLPSLTSNIVNNGVATGDISYIWKIGFEMIGFSLLSVVAAFGNVFLAARSSQQLGKNLRSDIYKKVINFSNDEFDKVETSSLITRTTNDVVQIQNVAMMALRMMIMAPIMLIGASFLAYTKSHELTWIFVVSIPVLLIFIGLIMAFAIPLFRAMQTKTDRINLVFREGLTGVRVIRAFRQDKFEQDRFEDANQDYTHNAIKVNTIVALAYPVMTLIMSGTNVAIVWFGGQLISSQTMQVGNMIAFMTYAMQVLMSFMMLAMVFAFIPRAAASASRIQEVLSIEPKITDPDKAATLPATTEHSLEFDHVNYRYQSAEQLALADIDFKAHSGQTVAIIGGTGSGKTTLVNLIPRFYDIESGAVKLD…	MKLMWRYTMRYKKLLFADFICVFGFILIELGLPTILARMIDKGIIPKDMDYVYQQGIWMVVITIIGVAMNILLGYFGARITTNIVRDIRDDLFEKIQTFSHSEYESIGVSSLITRTTNDAYQIMLFMGNILRLGFMTPVMFIASLYMVMRTSPSLGMYVLGALPFLLLAVVGIARLSEPLSKKQQKNLDGINGILRENLSGLRVIRAFVNEKFEESRFNKVNETYTKSSKSLFRLMAAAQPGFFFLFNIVMVLIIWSGTVQISHGDLEVGNLIAFIEYIFHALFSFMLFASVFMMYPRAAVSASRIQEALDMEPAIREEEGVTETATKGYLEFKNVTFAYPGHAESPVIRNVSFKASPGETVAFIGSTGSGKSTLIQLIPRFYDVSEGEILIDGVNVKE…
		GM002062	39654	41543	+		Loose	1320	377.481	lmrD	38.58	3002882	protein homolog model	lincosamide antibiotic	antibiotic efflux	ATP-binding cassette (ABC) antibiotic efflux pump		MSEKNTSSTKPARPAGGHGPGGHAGLVEKPKSFWKTAIRLMRYMSDRWVGLAVVMIFAIASVIFQIRTPKILGKATTELYKGIMKGAAQQKAGISQSGYPINFEKIGQIIMIVLIMYLASALFNFIQQYIMTRISQRTVYKLRRSFKGKMQKVPISYYDTHSNGDIMSRAVNDMDNIANTLQQNLTQAVTSTVTFVGTLWMMLTISWKLTLVALVTIPLSVVVVGVIAPKSQKFFGTQQKSLGLLNNQVEENYAGHVVIKSFNKEQDAIDDFEIQNNNYYQSAWKAQFISGIIMPLMMFLNNIGYVFVAIIGGIDVANGNVSLGNIQAFLQYTQQFSQPISQMANLLNTIQSTVASAERVFEVLDEEEMKQTKSNLPAEPDSDNLISLQHVQFGYADND…	MENTKSTRKMSDTTRAIRFFYLYLKRYKLQFAVIMIFIILATWLQVVSPSLLGDAITNLTKYVTDFFTHQHAGQSQDALQQIAQQLSQQMHQTVDWHNVPEVVKSLPQAAQDQITANLPKGTTLETLKTVATSHAASTSTFMKGMWQLLAVYVATGVSMLIYTLLFSRIVAHSTNRMRKGLFGKLERLTISYFDRHQDGDILARFTSDLDNIQNTLNQALVSVISNAAVFVGVIIQIFNKDVTFAWLTVAASPVAILSAVIIIRQSKKATDKQQEEVSQLNAYMDEKISGQKAIIVEGLQEDSINGFLEHNENVKKRTFAAQAWSGMIFPLMNGFQLLSIAIVIFGGTAYVLNDDSMSIATGLGLLVAFVQYVQSYYNPIMQISSNFGQLQLAITGATR…
L. plantarum	DHLJZD18L5	GM000336	328644	330392	+	DHLJZD18L5P2 (incomplete prophage)	Loose	960	437.187	efrA	41.12	3003948	protein homolog model	macrolide antibiotic; fluoroquinolone antibiotic; rifamycin antibiotic	antibiotic efflux	ATP-binding cassette (ABC) antibiotic efflux pump		MKGSVQMLKIAKGRISYPAVIGAVLFMIVQVIATLNLPSLTSNIVNNGVATGDISYIWKIGFEMIGFSLLSVVAAFGNVFLAARSSQQLGKNLRSDIYKKVINFSNDEFDKVETSSLITRTTNDVVQIQNVAMMALRMMIMAPIMLIGASFLAYTKSHELTWIFVVSIPVLLIFIGLIMAFAIPLFRAMQTKTDRINLVFREGLTGVRVIRAFRQDKFEQDRFEDANQDYTHNAIKVNTIVALAYPVMTLIMSGTNVAIVWFGGQLISSQTMQVGNMIAFMTYAMQVLMSFMMLAMVFAFIPRAAASASRIQEVLSIEPKITDPDKAATLPATTEHSLEFDHVNYRYQSAEQLALADIDFKAHSGQTVAIIGGTGSGKTTLVNLIPRFYDIESGAVKLD…	MKLMWRYTMRYKKLLFADFICVFGFILIELGLPTILARMIDKGIIPKDMDYVYQQGIWMVVITIIGVAMNILLGYFGARITTNIVRDIRDDLFEKIQTFSHSEYESIGVSSLITRTTNDAYQIMLFMGNILRLGFMTPVMFIASLYMVMRTSPSLGMYVLGALPFLLLAVVGIARLSEPLSKKQQKNLDGINGILRENLSGLRVIRAFVNEKFEESRFNKVNETYTKSSKSLFRLMAAAQPGFFFLFNIVMVLIIWSGTVQISHGDLEVGNLIAFIEYIFHALFSFMLFASVFMMYPRAAVSASRIQEALDMEPAIREEEGVTETATKGYLEFKNVTFAYPGHAESPVIRNVSFKASPGETVAFIGSTGSGKSTLIQLIPRFYDVSEGEILIDGVNVKE…
		GM000337	330392	332281	+		Loose	1320	377.867	lmrD	38.58	3002882	protein homolog model	lincosamide antibiotic	antibiotic efflux	ATP-binding cassette (ABC) antibiotic efflux pump		MSEKNTSSTKPARPAGGHGPGGHAGLVEKPKSFWKTAIRLMRYMSDRWVGLAVVMIFAIASVIFQIRTPKILGKATTELYKGIMKGAAQQKAGISQSGYPINFEKIGQIIMIVLIMYLASALFNFIQQYIMTRISQRTVYKLRRSFKGKMQKVPISYYDTHSNGDIMSRAVNDMDNIANTLQQNLTQAVTSTVTFVGTLWMMLTISWKLTLIALVTIPLSVVVVGVIAPKSQKFFGTQQKSLGLLNNQVEENYAGHVVIKSFNKEQDAIDDFEIQNNNYYQSAWKAQFISGIIMPLMMFLNNIGYVFVAIIGGIDVANGNVSLGNIQAFLQYTQQFSQPISQMANLLNTIQSTVASAERVFEVLDEEEMKQTKSNLPAEPDSDNLISLQHVQFGYADND…	MENTKSTRKMSDTTRAIRFFYLYLKRYKLQFAVIMIFIILATWLQVVSPSLLGDAITNLTKYVTDFFTHQHAGQSQDALQQIAQQLSQQMHQTVDWHNVPEVVKSLPQAAQDQITANLPKGTTLETLKTVATSHAASTSTFMKGMWQLLAVYVATGVSMLIYTLLFSRIVAHSTNRMRKGLFGKLERLTISYFDRHQDGDILARFTSDLDNIQNTLNQALVSVISNAAVFVGVIIQIFNKDVTFAWLTVAASPVAILSAVIIIRQSKKATDKQQEEVSQLNAYMDEKISGQKAIIVEGLQEDSINGFLEHNENVKKRTFAAQAWSGMIFPLMNGFQLLSIAIVIFGGTAYVLNDDSMSIATGLGLLVAFVQYVQSYYNPIMQISSNFGQLQLAITGATR…
L. plantarum	DHLJZD19L5	GM001707	860	2608	+	N.A.	Loose	960	435.647	efrA	40.76	3003948	protein homolog model	macrolide antibiotic; fluoroquinolone antibiotic; rifamycin antibiotic	antibiotic efflux	ATP-binding cassette (ABC) antibiotic efflux pump		MKGSVQMLKIAKGRISYSAVIGAVLFMIVQVIATLNLPSLTSNIVNNGVATGDISYIWKIGFEMIGFSLLSVVAAFGNVFLAARSSQQLGKNLRSDIYKKVINFSNDEFDKVETSSLITRTTNDVVQIQNVAMMALRMMIMAPIMLIGASFLAYTKSHELTWIFVVSIPVLLIFIGLIMAFAIPLFRAMQTKTDRINLVFREGLTGVRVIRAFRQDKFEQDRFEDANQDYTHNAIKVNTIVALAYPVMTLIMSGTNVAIVWFGGQLISSQTMQVGNMIAFMTYAMQVLMSFMMLAMVFAFIPRAAASASRIQEVLSIEPKITDPDKAATLPVTTEHSLEFDHVNYRYQSAEQLALADIDFKAHSGQTVAIIGGTGSGKTTLVNLIPRFYDIESGAVKLD…	MKLMWRYTMRYKKLLFADFICVFGFILIELGLPTILARMIDKGIIPKDMDYVYQQGIWMVVITIIGVAMNILLGYFGARITTNIVRDIRDDLFEKIQTFSHSEYESIGVSSLITRTTNDAYQIMLFMGNILRLGFMTPVMFIASLYMVMRTSPSLGMYVLGALPFLLLAVVGIARLSEPLSKKQQKNLDGINGILRENLSGLRVIRAFVNEKFEESRFNKVNETYTKSSKSLFRLMAAAQPGFFFLFNIVMVLIIWSGTVQISHGDLEVGNLIAFIEYIFHALFSFMLFASVFMMYPRAAVSASRIQEALDMEPAIREEEGVTETATKGYLEFKNVTFAYPGHAESPVIRNVSFKASPGETVAFIGSTGSGKSTLIQLIPRFYDVSEGEILIDGVNVKE…
		GM001708	2608	4497	+		Loose	1320	377.867	lmrD	38.58	3002882	protein homolog model	lincosamide antibiotic	antibiotic efflux	ATP-binding cassette (ABC) antibiotic efflux pump		MSEKNTSSTKPARPAGGHGPGGHAGLVEKPKSFWKTAIRLMRYMSDRWVGLAVVMIFAIASVIFQIRTPKILGKATTELYKGIMKGAAQQKAGISQSGYPINFEKIGQIIMIVLIMYLASALFNFIQQYIMTRISQRTVYKLRRSFKGKMQKVPISYYDTHSNGDIMSRAVNDMDNIANTLQQNLTQAVTSTVTFVGTLWMMLTISWKLTLIALVTIPLSVVVVGVIAPKSQKFFGTQQKSLGLLNNQVEENYAGHVVIKSFNKEQDAIDDFEIQNNNYYQSAWKAQFISGIIMPLMMFLNNIGYVFVAIIGGIDVANGNVSLGNIQAFLQYTQQFSQPISQMANLLNTIQSTVASAERVFEVLDEEEMKQTKSNLPAEPDSDNLISLQHVQFGYADND…	MENTKSTRKMSDTTRAIRFFYLYLKRYKLQFAVIMIFIILATWLQVVSPSLLGDAITNLTKYVTDFFTHQHAGQSQDALQQIAQQLSQQMHQTVDWHNVPEVVKSLPQAAQDQITANLPKGTTLETLKTVATSHAASTSTFMKGMWQLLAVYVATGVSMLIYTLLFSRIVAHSTNRMRKGLFGKLERLTISYFDRHQDGDILARFTSDLDNIQNTLNQALVSVISNAAVFVGVIIQIFNKDVTFAWLTVAASPVAILSAVIIIRQSKKATDKQQEEVSQLNAYMDEKISGQKAIIVEGLQEDSINGFLEHNENVKKRTFAAQAWSGMIFPLMNGFQLLSIAIVIFGGTAYVLNDDSMSIATGLGLLVAFVQYVQSYYNPIMQISSNFGQLQLAITGATR…
L. plantarum	DHLJZD20L2	GM002169	137028	138917	-	N.A.	Loose	1320	377.867	lmrD	38.58	3002882	protein homolog model	lincosamide antibiotic	antibiotic efflux	ATP-binding cassette (ABC) antibiotic efflux pump		MSEKNTSSTKPARPAGGHGPGGHAGLVEKPKSFWKTAIRLMRYMSDRWVGLAVVMIFAIASVIFQIRTPKILGKATTELYKGIMKGAAQQKAGISQSGYPINFEKIGQIIMIVLIMYLASALFNFIQQYIMTRISQRTVYKLRRSFKGKMQKVPISYYDTHSNGDIMSRAVNDMDNIANTLQQNLTQAVTSTVTFVGTLWMMLTISWKLTLIALVTIPLSVVVVGVIAPKSQKFFGTQQKSLGLLNNQVEENYAGHVVIKSFNKEQDAIDDFEIQNNNYYQSAWKAQFISGIIMPLMMFLNNIGYVFVAIIGGIDVANGNVSLGNIQAFLQYTQQFSQPISQMANLLNTIQSTVASAERVFEVLDEEEMKQTKSNLPAEPDSDNLISLQHVQFGYADND…	MENTKSTRKMSDTTRAIRFFYLYLKRYKLQFAVIMIFIILATWLQVVSPSLLGDAITNLTKYVTDFFTHQHAGQSQDALQQIAQQLSQQMHQTVDWHNVPEVVKSLPQAAQDQITANLPKGTTLETLKTVATSHAASTSTFMKGMWQLLAVYVATGVSMLIYTLLFSRIVAHSTNRMRKGLFGKLERLTISYFDRHQDGDILARFTSDLDNIQNTLNQALVSVISNAAVFVGVIIQIFNKDVTFAWLTVAASPVAILSAVIIIRQSKKATDKQQEEVSQLNAYMDEKISGQKAIIVEGLQEDSINGFLEHNENVKKRTFAAQAWSGMIFPLMNGFQLLSIAIVIFGGTAYVLNDDSMSIATGLGLLVAFVQYVQSYYNPIMQISSNFGQLQLAITGATR…
		GM002170	138917	140665	-		Loose	960	437.573	efrA	40.94	3003948	protein homolog model	macrolide antibiotic; fluoroquinolone antibiotic; rifamycin antibiotic	antibiotic efflux	ATP-binding cassette (ABC) antibiotic efflux pump		MKGSVQMLKIAKGRISYSAVIGAVLFMIVQVIATLNLPSLTSNIVNNGVATGDISYIWKIGFEMIGFSLLSVVAAFGNVFLAARSSQQLGKNLRSDIYKKVINFSNDEFDKVETSSLITRTTNDVVQIQNVAMMALRMMIMAPIMLIGASFLAYTKSHELTWIFVVSIPVLLIFIGLIMAFAIPLFRAMQTKTDRINLVFREGLTGVRVIRAFRQDKFEQDRFEDANQDYTHNAIKVNTIVALAYPVMTLIMSGTNVAIVWFGGQLISSQTMQVGNMIAFMTYAMQVLMSFMMLAMVFAFIPRAAASASRIQEVLSIEPKITDPDKAATLPVTTEHSLEFDHVNYRYQSAEQLALADIDFKAHSGQTVAIIGGTGSGKTTLVNLIPRFYDIESGAVKLD…	MKLMWRYTMRYKKLLFADFICVFGFILIELGLPTILARMIDKGIIPKDMDYVYQQGIWMVVITIIGVAMNILLGYFGARITTNIVRDIRDDLFEKIQTFSHSEYESIGVSSLITRTTNDAYQIMLFMGNILRLGFMTPVMFIASLYMVMRTSPSLGMYVLGALPFLLLAVVGIARLSEPLSKKQQKNLDGINGILRENLSGLRVIRAFVNEKFEESRFNKVNETYTKSSKSLFRLMAAAQPGFFFLFNIVMVLIIWSGTVQISHGDLEVGNLIAFIEYIFHALFSFMLFASVFMMYPRAAVSASRIQEALDMEPAIREEEGVTETATKGYLEFKNVTFAYPGHAESPVIRNVSFKASPGETVAFIGSTGSGKSTLIQLIPRFYDVSEGEILIDGVNVKE…
L. plantarum	DHLJZD21L1	GM001787	87888	89777	-	N.A.	Loose	1320	377.867	lmrD	38.58	3002882	protein homolog model	lincosamide antibiotic	antibiotic efflux	ATP-binding cassette (ABC) antibiotic efflux pump		MSEKNTSSTKPARPAGGHGPGGHAGLVEKPKSFWKTAIRLMRYMSDRWVGLAVVMIFAIASVIFQIRTPKILGKATTELYKGIMKGAAQQKAGISQSGYPINFEKIGQIIMIVLIMYLASALFNFIQQYIMTRISQRTVYKLRRSFKGKMQKVPISYYDTHSNGDIMSRAVNDMDNIANTLQQNLTQAVTSTVTFVGTLWMMLTISWKLTLIALVTIPLSVVVVGVIAPKSQKFFGTQQKSLGLLNNQVEENYAGHVVIKSFNKEQDAIDDFEIQNNNYYQSAWKAQFISGIIMPLMMFLNNIGYVFVAIIGGIDVANGNVSLGNIQAFLQYTQQFSQPISQMANLLNTIQSTVASAERVFEVLDEEEMKQTKSNLPAEPDSDNLISLQHVQFGYADND…	MENTKSTRKMSDTTRAIRFFYLYLKRYKLQFAVIMIFIILATWLQVVSPSLLGDAITNLTKYVTDFFTHQHAGQSQDALQQIAQQLSQQMHQTVDWHNVPEVVKSLPQAAQDQITANLPKGTTLETLKTVATSHAASTSTFMKGMWQLLAVYVATGVSMLIYTLLFSRIVAHSTNRMRKGLFGKLERLTISYFDRHQDGDILARFTSDLDNIQNTLNQALVSVISNAAVFVGVIIQIFNKDVTFAWLTVAASPVAILSAVIIIRQSKKATDKQQEEVSQLNAYMDEKISGQKAIIVEGLQEDSINGFLEHNENVKKRTFAAQAWSGMIFPLMNGFQLLSIAIVIFGGTAYVLNDDSMSIATGLGLLVAFVQYVQSYYNPIMQISSNFGQLQLAITGATR…
		GM001788	89777	91525	-		Loose	960	437.573	efrA	40.94	3003948	protein homolog model	macrolide antibiotic; fluoroquinolone antibiotic; rifamycin antibiotic	antibiotic efflux	ATP-binding cassette (ABC) antibiotic efflux pump		MKGSVQMLKIAKGRISYSAVIGAVLFMIVQVIATLNLPSLTSNIVNNGVATGDISYIWKIGFEMIGFSLLSVVAAFGNVFLAARSSQQLGKNLRSDIYKKVINFSNDEFDKVETSSLITRTTNDVVQIQNVAMMALRMMIMAPIMLIGASFLAYTKSHELTWIFVVSIPVLLIFIGLIMAFAIPLFRAMQTKTDRINLVFREGLTGVRVIRAFRQDKFEQDRFEDANQDYTHNAIKVNTIVALAYPVMTLIMSGTNVAIVWFGGQLISSQTMQVGNMIAFMTYAMQVLMSFMMLAMVFAFIPRAAASASRIQEVLSIEPKITDPDKAATLPVTTEHSLEFDHVNYRYQSAEQLALADIDFKAHSGQTVAIIGGTGSGKTTLVNLIPRFYDIESGAVKLD…	MKLMWRYTMRYKKLLFADFICVFGFILIELGLPTILARMIDKGIIPKDMDYVYQQGIWMVVITIIGVAMNILLGYFGARITTNIVRDIRDDLFEKIQTFSHSEYESIGVSSLITRTTNDAYQIMLFMGNILRLGFMTPVMFIASLYMVMRTSPSLGMYVLGALPFLLLAVVGIARLSEPLSKKQQKNLDGINGILRENLSGLRVIRAFVNEKFEESRFNKVNETYTKSSKSLFRLMAAAQPGFFFLFNIVMVLIIWSGTVQISHGDLEVGNLIAFIEYIFHALFSFMLFASVFMMYPRAAVSASRIQEALDMEPAIREEEGVTETATKGYLEFKNVTFAYPGHAESPVIRNVSFKASPGETVAFIGSTGSGKSTLIQLIPRFYDVSEGEILIDGVNVKE…
L. plantarum	DHLJZD23L2	GM002172	137028	138917	-	N.A.	Loose	1320	377.867	lmrD	38.58	3002882	protein homolog model	lincosamide antibiotic	antibiotic efflux	ATP-binding cassette (ABC) antibiotic efflux pump		MSEKNTSSTKPARPAGGHGPGGHAGLVEKPKSFWKTAIRLMRYMSDRWVGLAVVMIFAIASVIFQIRTPKILGKATTELYKGIMKGAAQQKAGISQSGYPINFEKIGQIIMIVLIMYLASALFNFIQQYIMTRISQRTVYKLRRSFKGKMQKVPISYYDTHSNGDIMSRAVNDMDNIANTLQQNLTQAVTSTVTFVGTLWMMLTISWKLTLIALVTIPLSVVVVGVIAPKSQKFFGTQQKSLGLLNNQVEENYAGHVVIKSFNKEQDAIDDFEIQNNNYYQSAWKAQFISGIIMPLMMFLNNIGYVFVAIIGGIDVANGNVSLGNIQAFLQYTQQFSQPISQMANLLNTIQSTVASAERVFEVLDEEEMKQTKSNLPAEPDSDNLISLQHVQFGYADND…	MENTKSTRKMSDTTRAIRFFYLYLKRYKLQFAVIMIFIILATWLQVVSPSLLGDAITNLTKYVTDFFTHQHAGQSQDALQQIAQQLSQQMHQTVDWHNVPEVVKSLPQAAQDQITANLPKGTTLETLKTVATSHAASTSTFMKGMWQLLAVYVATGVSMLIYTLLFSRIVAHSTNRMRKGLFGKLERLTISYFDRHQDGDILARFTSDLDNIQNTLNQALVSVISNAAVFVGVIIQIFNKDVTFAWLTVAASPVAILSAVIIIRQSKKATDKQQEEVSQLNAYMDEKISGQKAIIVEGLQEDSINGFLEHNENVKKRTFAAQAWSGMIFPLMNGFQLLSIAIVIFGGTAYVLNDDSMSIATGLGLLVAFVQYVQSYYNPIMQISSNFGQLQLAITGATR…
		GM002173	138917	140665	-		Loose	960	437.573	efrA	40.94	3003948	protein homolog model	macrolide antibiotic; fluoroquinolone antibiotic; rifamycin antibiotic	antibiotic efflux	ATP-binding cassette (ABC) antibiotic efflux pump		MKGSVQMLKIAKGRISYSAVIGAVLFMIVQVIATLNLPSLTSNIVNNGVATGDISYIWKIGFEMIGFSLLSVVAAFGNVFLAARSSQQLGKNLRSDIYKKVINFSNDEFDKVETSSLITRTTNDVVQIQNVAMMALRMMIMAPIMLIGASFLAYTKSHELTWIFVVSIPVLLIFIGLIMAFAIPLFRAMQTKTDRINLVFREGLTGVRVIRAFRQDKFEQDRFEDANQDYTHNAIKVNTIVALAYPVMTLIMSGTNVAIVWFGGQLISSQTMQVGNMIAFMTYAMQVLMSFMMLAMVFAFIPRAAASASRIQEVLSIEPKITDPDKAATLPVTTEHSLEFDHVNYRYQSAEQLALADIDFKAHSGQTVAIIGGTGSGKTTLVNLIPRFYDIESGAVKLD…	MKLMWRYTMRYKKLLFADFICVFGFILIELGLPTILARMIDKGIIPKDMDYVYQQGIWMVVITIIGVAMNILLGYFGARITTNIVRDIRDDLFEKIQTFSHSEYESIGVSSLITRTTNDAYQIMLFMGNILRLGFMTPVMFIASLYMVMRTSPSLGMYVLGALPFLLLAVVGIARLSEPLSKKQQKNLDGINGILRENLSGLRVIRAFVNEKFEESRFNKVNETYTKSSKSLFRLMAAAQPGFFFLFNIVMVLIIWSGTVQISHGDLEVGNLIAFIEYIFHALFSFMLFASVFMMYPRAAVSASRIQEALDMEPAIREEEGVTETATKGYLEFKNVTFAYPGHAESPVIRNVSFKASPGETVAFIGSTGSGKSTLIQLIPRFYDVSEGEILIDGVNVKE…
L. plantarum	DHLJZD24L1	GM001965	85785	87533	+	DHLJZD24L1P3 (intact prophage)	Loose	960	437.573	efrA	41.3	3003948	protein homolog model	macrolide antibiotic; fluoroquinolone antibiotic; rifamycin antibiotic	antibiotic efflux	ATP-binding cassette (ABC) antibiotic efflux pump		MKGSVQMLKIAKGRISYPAVIGAVLFMIVQVIATLNLPSLTSNIVNNGVATGDISYIWKIGFEMIGFSLLSVVAAFGNVFLAARSSQQLGKNLRSDIYKKVINFSNDEFDKVETSSLITRTTNDVVQIQNVAMMALRMMIMAPIMLIGASFLAYTKSHELTWIFVVSIPVLLIFIGLIMAFAIPLFRAMQTKTDRINLVFREGLTGVRVIRAFRQDKFEQDRFEDANQDYTHNAIKVNTIVALAYPVMTLIMSGTNVAIVWFGGQLISSQTMQVGNMIAFMTYAMQVLMSFMMLAMVFAFIPRAAASASRIQEVLSIEPKITDPDKAATLPATTEHSLEFDHVNYRYQSAEQLALADIDFKAHSGQTVAIIGGTGSGKTTLVNLIPRFYDIESGAVKLD…	MKLMWRYTMRYKKLLFADFICVFGFILIELGLPTILARMIDKGIIPKDMDYVYQQGIWMVVITIIGVAMNILLGYFGARITTNIVRDIRDDLFEKIQTFSHSEYESIGVSSLITRTTNDAYQIMLFMGNILRLGFMTPVMFIASLYMVMRTSPSLGMYVLGALPFLLLAVVGIARLSEPLSKKQQKNLDGINGILRENLSGLRVIRAFVNEKFEESRFNKVNETYTKSSKSLFRLMAAAQPGFFFLFNIVMVLIIWSGTVQISHGDLEVGNLIAFIEYIFHALFSFMLFASVFMMYPRAAVSASRIQEALDMEPAIREEEGVTETATKGYLEFKNVTFAYPGHAESPVIRNVSFKASPGETVAFIGSTGSGKSTLIQLIPRFYDVSEGEILIDGVNVKE…
		GM001966	87533	89422	+		Loose	1320	377.867	lmrD	38.58	3002882	protein homolog model	lincosamide antibiotic	antibiotic efflux	ATP-binding cassette (ABC) antibiotic efflux pump		MSEKNTSSTKPARPAGGHGPGGHAGLVEKPKSFWKTAIRLMRYMSDRWVGLAVVMIFAIASVIFQIRTPKILGKATTELYKGIMKGAAQQKAGISQSGYPINFEKIGQIIMIVLIMYLASALFNFIQQYIMTRISQRTVYKLRRSFKGKMQKVPISYYDTHSNGDIMSRAVNDMDNIANTLQQNLTQAVTSTVTFVGTLWMMLTISWKLTLIALVTIPLSVVVVGVIAPKSQKFFGTQQKSLGLLNNQVEENYAGHVVIKSFNKEQDAIDDFEIQNNNYYQSAWKAQFISGIIMPLMMFLNNIGYVFVAIIGGIDVANGNVSLGNIQAFLQYTQQFSQPISQMANLLNTIQSTVASAERVFEVLDEEEMKQTKSNLPAEPDSDNLISLQHVQFGYADND…	MENTKSTRKMSDTTRAIRFFYLYLKRYKLQFAVIMIFIILATWLQVVSPSLLGDAITNLTKYVTDFFTHQHAGQSQDALQQIAQQLSQQMHQTVDWHNVPEVVKSLPQAAQDQITANLPKGTTLETLKTVATSHAASTSTFMKGMWQLLAVYVATGVSMLIYTLLFSRIVAHSTNRMRKGLFGKLERLTISYFDRHQDGDILARFTSDLDNIQNTLNQALVSVISNAAVFVGVIIQIFNKDVTFAWLTVAASPVAILSAVIIIRQSKKATDKQQEEVSQLNAYMDEKISGQKAIIVEGLQEDSINGFLEHNENVKKRTFAAQAWSGMIFPLMNGFQLLSIAIVIFGGTAYVLNDDSMSIATGLGLLVAFVQYVQSYYNPIMQISSNFGQLQLAITGATR…
L. plantarum	DHLJZD25L1	GM001919	281837	283585	+	Close to DHLJZD25L1P3 (intact prophage)	Loose	960	439.113	efrA	41.49	3003948	protein homolog model	macrolide antibiotic; fluoroquinolone antibiotic; rifamycin antibiotic	antibiotic efflux	ATP-binding cassette (ABC) antibiotic efflux pump		MKGSVQMLKIAKGRISYPAVIGAVLFMIVQVIATLNLPSLTSNIVNNGVATGDISYIWKIGFEMIGFSLLSVVAAFGNVFLAARSSQQLGKNLRSDIYKKVINFSNDEFDKVETSSLITRTTNDVVQIQNVAMMALRMMIMAPIMLIGASFLAYTKSHELTWIFVVSIPVLLIFIGLIMAFAIPLFRAMQTKTDRINLVFREGLTGVRVIRAFRQDKFEQDRFEDANQDYTHNAIKVNTIVALAYPVMTLIMSGTNVAIVWFGGQLISSQTMQVGNMIAFMTYAMQVLMSFMMLAMVFAFIPRAAASASRIQEVLSIEPKITDPDKAATLPATTEHSLEFDHVNYRYQSAEQLALADIDFKAHSGQTVAIIGGTGSGKTTLVNLIPRFYDIESGAVKLD…	MKLMWRYTMRYKKLLFADFICVFGFILIELGLPTILARMIDKGIIPKDMDYVYQQGIWMVVITIIGVAMNILLGYFGARITTNIVRDIRDDLFEKIQTFSHSEYESIGVSSLITRTTNDAYQIMLFMGNILRLGFMTPVMFIASLYMVMRTSPSLGMYVLGALPFLLLAVVGIARLSEPLSKKQQKNLDGINGILRENLSGLRVIRAFVNEKFEESRFNKVNETYTKSSKSLFRLMAAAQPGFFFLFNIVMVLIIWSGTVQISHGDLEVGNLIAFIEYIFHALFSFMLFASVFMMYPRAAVSASRIQEALDMEPAIREEEGVTETATKGYLEFKNVTFAYPGHAESPVIRNVSFKASPGETVAFIGSTGSGKSTLIQLIPRFYDVSEGEILIDGVNVKE…
		GM001920	283585	285474	+		Loose	1320	377.867	lmrD	38.58	3002882	protein homolog model	lincosamide antibiotic	antibiotic efflux	ATP-binding cassette (ABC) antibiotic efflux pump		MSEKNTSSTKPARPAGGHGPGGHAGLVEKPKSFWKTAIRLMRYMSDRWVGLAVVMIFAIASVIFQIRTPKILGKATTELYKGIMKGAAQQKAGISQSGYPINFEKIGQIIMIVLIMYLASALFNFIQQYIMTRISQRTVYKLRRSFKGKMQKVPISYYDTHSNGDIMSRAVNDMDNIANTLQQNLTQAVTSTVTFVGTLWMMLTISWKLTLIALVTIPLSVVVVGVIAPKSQKFFGTQQKSLGLLNNQVEENYAGHVVIKSFNKEQDAIDDFEIQNNNYYQSAWKAQFISGIIMPLMMFLNNIGYVFVAIIGGIDVANGNVSLGNIQAFLQYTQQFSQPISQMANLLNTIQSTVASAERVFEVLDEEEMKQTKSNLPAEPDSDNLISLQHVQFGYADND…	MENTKSTRKMSDTTRAIRFFYLYLKRYKLQFAVIMIFIILATWLQVVSPSLLGDAITNLTKYVTDFFTHQHAGQSQDALQQIAQQLSQQMHQTVDWHNVPEVVKSLPQAAQDQITANLPKGTTLETLKTVATSHAASTSTFMKGMWQLLAVYVATGVSMLIYTLLFSRIVAHSTNRMRKGLFGKLERLTISYFDRHQDGDILARFTSDLDNIQNTLNQALVSVISNAAVFVGVIIQIFNKDVTFAWLTVAASPVAILSAVIIIRQSKKATDKQQEEVSQLNAYMDEKISGQKAIIVEGLQEDSINGFLEHNENVKKRTFAAQAWSGMIFPLMNGFQLLSIAIVIFGGTAYVLNDDSMSIATGLGLLVAFVQYVQSYYNPIMQISSNFGQLQLAITGATR…
L. plantarum	DHLJZD26L1	GM002154	3118	4866	+	N.A.	Loose	960	435.647	efrA	41.3	3003948	protein homolog model	macrolide antibiotic; fluoroquinolone antibiotic; rifamycin antibiotic	antibiotic efflux	ATP-binding cassette (ABC) antibiotic efflux pump		MKGSVQMLKIAKGRISYPAVIGAVLFMIVQVIATLNLPSLTSNIVNNGVATGDISYIWKIGFEMIGFSLLSVVAAFGNVFLAARSSQQLGKNLRSDIYKKVINFSNDEFDKVETSSLITRTTNDVVQIQNVAMMALRMMIMAPIMLIGASFLAYTKSHELTWIFVVSIPVLLIFIGLIMAFAIPLFRAMQTKTDRINLVFREGLTGVRVIRAFRQDKFEQDRFEDANQDYTHNAIKVNTIVALAYPVMTLIMSGTNVAIVWFGGQLISSQTMQVGNMIAFMTYAMQVLMSFMMLAMVFAFIPRAAASASRIQEVLSIEPKITDPDKAATLPATTEHSLEFDHVNYRYQSAEQLALADIDFKAHSGQTVAIIGGTGSGKTTLVNLIPRFYDIESGAVKLD…	MKLMWRYTMRYKKLLFADFICVFGFILIELGLPTILARMIDKGIIPKDMDYVYQQGIWMVVITIIGVAMNILLGYFGARITTNIVRDIRDDLFEKIQTFSHSEYESIGVSSLITRTTNDAYQIMLFMGNILRLGFMTPVMFIASLYMVMRTSPSLGMYVLGALPFLLLAVVGIARLSEPLSKKQQKNLDGINGILRENLSGLRVIRAFVNEKFEESRFNKVNETYTKSSKSLFRLMAAAQPGFFFLFNIVMVLIIWSGTVQISHGDLEVGNLIAFIEYIFHALFSFMLFASVFMMYPRAAVSASRIQEALDMEPAIREEEGVTETATKGYLEFKNVTFAYPGHAESPVIRNVSFKASPGETVAFIGSTGSGKSTLIQLIPRFYDVSEGEILIDGVNVKE…
		GM002155	4866	6755	+		Loose	1320	377.867	lmrD	38.58	3002882	protein homolog model	lincosamide antibiotic	antibiotic efflux	ATP-binding cassette (ABC) antibiotic efflux pump		MSEKNTSSTKPARPAGGHGPGGHAGLVEKPKSFWKTAIRLMRYMSDRWVGLAVVMIFAIASVIFQIRTPKILGKATTELYKGIMKGAAQQKAGISQSGYPINFEKIGQIIMIVLIMYLASALFNFIQQYIMTRISQRTVYKLRRSFKGKMQKVPISYYDTHSNGDIMSRAVNDMDNIANTLQQNLTQAVTSTVTFVGTLWMMLTISWKLTLIALVTIPLSVVVVGVIAPKSQKFFGTQQKSLGLLNNQVEENYAGHVVIKSFNKEQDAIDDFEIQNNNYYQSAWKAQFISGIIMPLMMFLNNIGYVFVAIIGGIDVANGNVSLGNIQAFLQYTQQFSQPISQMANLLNTIQSTVASAERVFEVLDEEEMKQTKSNLPAEPDSDNLISLQHVQFGYADND…	MENTKSTRKMSDTTRAIRFFYLYLKRYKLQFAVIMIFIILATWLQVVSPSLLGDAITNLTKYVTDFFTHQHAGQSQDALQQIAQQLSQQMHQTVDWHNVPEVVKSLPQAAQDQITANLPKGTTLETLKTVATSHAASTSTFMKGMWQLLAVYVATGVSMLIYTLLFSRIVAHSTNRMRKGLFGKLERLTISYFDRHQDGDILARFTSDLDNIQNTLNQALVSVISNAAVFVGVIIQIFNKDVTFAWLTVAASPVAILSAVIIIRQSKKATDKQQEEVSQLNAYMDEKISGQKAIIVEGLQEDSINGFLEHNENVKKRTFAAQAWSGMIFPLMNGFQLLSIAIVIFGGTAYVLNDDSMSIATGLGLLVAFVQYVQSYYNPIMQISSNFGQLQLAITGATR…
L. plantarum	DHLJZD29L2	GM002243	16145	17893	+	DHLJZD29L2P3 (incomplete prophage)	Loose	960	437.573	efrA	40.94	3003948	protein homolog model	macrolide antibiotic; fluoroquinolone antibiotic; rifamycin antibiotic	antibiotic efflux	ATP-binding cassette (ABC) antibiotic efflux pump		MKGSVQMLKIAKGRISYSAVIGAVLFMIVQVIATLNLPSLTSNIVNNGVATGDISYIWKIGFEMIGFSLLSVVAAFGNVFLAARSSQQLGKNLRSDIYKKVINFSNDEFDKVETSSLITRTTNDVVQIQNVAMMALRMMIMAPIMLIGASFLAYTKSHELTWIFVVSIPVLLIFIGLIMAFAIPLFRAMQTKTDRINLVFREGLTGVRVIRAFRQDKFEQDRFEDANQDYTHNAIKVNTIVALAYPVMTLIMSGTNVAIVWFGGQLISSQTMQVGNMIAFMTYAMQVLMSFMMLAMVFAFIPRAAASASRIQEVLSIEPKITDPDKAATLPVTTEHSLEFDHVNYRYQSAEQLALADIDFKAHSGQTVAIIGGTGSGKTTLVNLIPRFYDIESGAVKLD…	MKLMWRYTMRYKKLLFADFICVFGFILIELGLPTILARMIDKGIIPKDMDYVYQQGIWMVVITIIGVAMNILLGYFGARITTNIVRDIRDDLFEKIQTFSHSEYESIGVSSLITRTTNDAYQIMLFMGNILRLGFMTPVMFIASLYMVMRTSPSLGMYVLGALPFLLLAVVGIARLSEPLSKKQQKNLDGINGILRENLSGLRVIRAFVNEKFEESRFNKVNETYTKSSKSLFRLMAAAQPGFFFLFNIVMVLIIWSGTVQISHGDLEVGNLIAFIEYIFHALFSFMLFASVFMMYPRAAVSASRIQEALDMEPAIREEEGVTETATKGYLEFKNVTFAYPGHAESPVIRNVSFKASPGETVAFIGSTGSGKSTLIQLIPRFYDVSEGEILIDGVNVKE…
		GM002244	17893	19782	+		Loose	1320	377.867	lmrD	38.58	3002882	protein homolog model	lincosamide antibiotic	antibiotic efflux	ATP-binding cassette (ABC) antibiotic efflux pump		MSEKNTSSTKPARPAGGHGPGGHAGLVEKPKSFWKTAIRLMRYMSDRWVGLAVVMIFAIASVIFQIRTPKILGKATTELYKGIMKGAAQQKAGISQSGYPINFEKIGQIIMIVLIMYLASALFNFIQQYIMTRISQRTVYKLRRSFKGKMQKVPISYYDTHSNGDIMSRAVNDMDNIANTLQQNLTQAVTSTVTFVGTLWMMLTISWKLTLIALVTIPLSVVVVGVIAPKSQKFFGTQQKSLGLLNNQVEENYAGHVVIKSFNKEQDAIDDFEIQNNNYYQSAWKAQFISGIIMPLMMFLNNIGYVFVAIIGGIDVANGNVSLGNIQAFLQYTQQFSQPISQMANLLNTIQSTVASAERVFEVLDEEEMKQTKSNLPAEPDSDNLISLQHVQFGYADND…	MENTKSTRKMSDTTRAIRFFYLYLKRYKLQFAVIMIFIILATWLQVVSPSLLGDAITNLTKYVTDFFTHQHAGQSQDALQQIAQQLSQQMHQTVDWHNVPEVVKSLPQAAQDQITANLPKGTTLETLKTVATSHAASTSTFMKGMWQLLAVYVATGVSMLIYTLLFSRIVAHSTNRMRKGLFGKLERLTISYFDRHQDGDILARFTSDLDNIQNTLNQALVSVISNAAVFVGVIIQIFNKDVTFAWLTVAASPVAILSAVIIIRQSKKATDKQQEEVSQLNAYMDEKISGQKAIIVEGLQEDSINGFLEHNENVKKRTFAAQAWSGMIFPLMNGFQLLSIAIVIFGGTAYVLNDDSMSIATGLGLLVAFVQYVQSYYNPIMQISSNFGQLQLAITGATR…
L. plantarum	FCQHC24L1	GM000735	142140	144029	-	FCQHC24L1P1 (intact prophage)	Loose	1320	377.867	lmrD	38.58	3002882	protein homolog model	lincosamide antibiotic	antibiotic efflux	ATP-binding cassette (ABC) antibiotic efflux pump		MSEKNTSSTKPARPAGGHGPGGHAGLVEKPKSFWKTAIRLMRYMSDRWVGLAVVMIFAIASVIFQIRTPKILGKATTELYKGIMKGAAQQKAGISQSGYPINFEKIGQIIMIVLIMYLASALFNFIQQYIMTRISQRTVYKLRRSFKGKMQKVPISYYDTHSNGDIMSRAVNDMDNIANTLQQNLTQAVTSTVTFVGTLWMMLTISWKLTLIALVTIPLSVVVVGVIAPKSQKFFGTQQKSLGLLNNQVEENYAGHVVIKSFNKEQDAIDDFEIQNNNYYQSAWKAQFISGIIMPLMMFLNNIGYVFVAIIGGIDVANGNVSLGNIQAFLQYTQQFSQPISQMANLLNTIQSTVASAERVFEVLDEEEMKQTKSNLPAEPDSDNLISLQHVQFGYADND…	MENTKSTRKMSDTTRAIRFFYLYLKRYKLQFAVIMIFIILATWLQVVSPSLLGDAITNLTKYVTDFFTHQHAGQSQDALQQIAQQLSQQMHQTVDWHNVPEVVKSLPQAAQDQITANLPKGTTLETLKTVATSHAASTSTFMKGMWQLLAVYVATGVSMLIYTLLFSRIVAHSTNRMRKGLFGKLERLTISYFDRHQDGDILARFTSDLDNIQNTLNQALVSVISNAAVFVGVIIQIFNKDVTFAWLTVAASPVAILSAVIIIRQSKKATDKQQEEVSQLNAYMDEKISGQKAIIVEGLQEDSINGFLEHNENVKKRTFAAQAWSGMIFPLMNGFQLLSIAIVIFGGTAYVLNDDSMSIATGLGLLVAFVQYVQSYYNPIMQISSNFGQLQLAITGATR…
		GM000736	144029	145777	-		Loose	960	437.573	efrA	41.3	3003948	protein homolog model	macrolide antibiotic; fluoroquinolone antibiotic; rifamycin antibiotic	antibiotic efflux	ATP-binding cassette (ABC) antibiotic efflux pump		MKGSVQMLKIAKGRISYPAVIGAVLFMIVQVIATLNLPSLTSNIVNNGVATGDISYIWKIGFEMIGFSLLSVVAAFGNVFLAARSSQQLGKNLRSDIYKKVINFSNDEFDKVETSSLITRTTNDVVQIQNVAMMALRMMIMAPIMLIGASFLAYTKSHELTWIFVVSIPVLLIFIGLIMAFAIPLFRAMQTKTDRINLVFREGLTGVRVIRAFRQDKFEQDRFEDANQDYTHNAIKVNTIVALAYPVMTLIMSGTNVAIVWFGGQLISSQTMQVGNMIAFMTYAMQVLMSFMMLAMVFAFIPRAAASASRIQEVLSIEPKITDPDKAATLPATTEHSLEFDHVNYRYQSAEQLALADIDFKAHSGQTVAIIGGTGSGKTTLVNLIPRFYDIESGAVKLD…	MKLMWRYTMRYKKLLFADFICVFGFILIELGLPTILARMIDKGIIPKDMDYVYQQGIWMVVITIIGVAMNILLGYFGARITTNIVRDIRDDLFEKIQTFSHSEYESIGVSSLITRTTNDAYQIMLFMGNILRLGFMTPVMFIASLYMVMRTSPSLGMYVLGALPFLLLAVVGIARLSEPLSKKQQKNLDGINGILRENLSGLRVIRAFVNEKFEESRFNKVNETYTKSSKSLFRLMAAAQPGFFFLFNIVMVLIIWSGTVQISHGDLEVGNLIAFIEYIFHALFSFMLFASVFMMYPRAAVSASRIQEALDMEPAIREEEGVTETATKGYLEFKNVTFAYPGHAESPVIRNVSFKASPGETVAFIGSTGSGKSTLIQLIPRFYDVSEGEILIDGVNVKE…
L. plantarum	FCQHC25L4	GM002436	75480	77369	-	N.A.	Loose	1320	377.867	lmrD	38.58	3002882	protein homolog model	lincosamide antibiotic	antibiotic efflux	ATP-binding cassette (ABC) antibiotic efflux pump		MSEKNTSSTKPARPAGGHGPGGHAGLVEKPKSFWKTAIRLMRYMSDRWVGLAVVMIFAIASVIFQIRTPKILGKATTELYKGIMKGAAQQKAGISQSGYPINFEKIGQIIMIVLIMYLASALFNFIQQYIMTRISQRTVYKLRRSFKGKMQKVPISYYDTHSNGDIMSRAVNDMDNIANTLQQNLTQAVTSTVTFVGTLWMMLTISWKLTLIALVTIPLSVVVVGVIAPKSQKFFGTQQKSLGLLNNQVEENYAGHVVIKSFNKEQDAIDDFEIQNNNYYQSAWKAQFISGIIMPLMMFLNNIGYVFVAIIGGIDVANGNVSLGNIQAFLQYTQQFSQPISQMANLLNTIQSTVASAERVFEVLDEEEMKQTKSNLPAEPDSDNLISLQHVQFGYADND…	MENTKSTRKMSDTTRAIRFFYLYLKRYKLQFAVIMIFIILATWLQVVSPSLLGDAITNLTKYVTDFFTHQHAGQSQDALQQIAQQLSQQMHQTVDWHNVPEVVKSLPQAAQDQITANLPKGTTLETLKTVATSHAASTSTFMKGMWQLLAVYVATGVSMLIYTLLFSRIVAHSTNRMRKGLFGKLERLTISYFDRHQDGDILARFTSDLDNIQNTLNQALVSVISNAAVFVGVIIQIFNKDVTFAWLTVAASPVAILSAVIIIRQSKKATDKQQEEVSQLNAYMDEKISGQKAIIVEGLQEDSINGFLEHNENVKKRTFAAQAWSGMIFPLMNGFQLLSIAIVIFGGTAYVLNDDSMSIATGLGLLVAFVQYVQSYYNPIMQISSNFGQLQLAITGATR…
		GM002437	77369	79117	-		Loose	960	435.647	efrA	41.3	3003948	protein homolog model	macrolide antibiotic; fluoroquinolone antibiotic; rifamycin antibiotic	antibiotic efflux	ATP-binding cassette (ABC) antibiotic efflux pump		MKGSVQMLKIAKGRISYPAVIGAVLFMIVQVIATLNLPSLTSNIVNNGVATGDISYIWKIGFEMIGFSLLSVVAAFGNVFLAARSSQQLGKNLRSDIYKKVINFSNDEFDKVETSSLITRTTNDVVQIQNVAMMALRMMIMAPIMLIGASFLAYTKSHELTWIFVVSIPVLLIFIGLIMAFAIPLFRAMQTKTDRINLVFREGLTGVRVIRAFRQDKFEQDRFEDANQDYTHNAIKVNTIVALAYPVMTLIMSGTNVAIVWFGGQLISSQTMQVGNMIAFMTYAMQVLMSFMMLAMVFAFIPRAAASASRIQEVLSIEPKITDPDKAATLPATTEHSLEFDHVNYRYQSAEQLALADIDFKAHSGQTVAIIGGTGSGKTTLVNLIPRFYDIESGAVKLD…	MKLMWRYTMRYKKLLFADFICVFGFILIELGLPTILARMIDKGIIPKDMDYVYQQGIWMVVITIIGVAMNILLGYFGARITTNIVRDIRDDLFEKIQTFSHSEYESIGVSSLITRTTNDAYQIMLFMGNILRLGFMTPVMFIASLYMVMRTSPSLGMYVLGALPFLLLAVVGIARLSEPLSKKQQKNLDGINGILRENLSGLRVIRAFVNEKFEESRFNKVNETYTKSSKSLFRLMAAAQPGFFFLFNIVMVLIIWSGTVQISHGDLEVGNLIAFIEYIFHALFSFMLFASVFMMYPRAAVSASRIQEALDMEPAIREEEGVTETATKGYLEFKNVTFAYPGHAESPVIRNVSFKASPGETVAFIGSTGSGKSTLIQLIPRFYDVSEGEILIDGVNVKE…
L. plantarum	FCQNA23M1	GM001496	3038	4927	-	Close to FCQNA23M1P2 (intact prophage)	Loose	1320	377.867	lmrD	38.58	3002882	protein homolog model	lincosamide antibiotic	antibiotic efflux	ATP-binding cassette (ABC) antibiotic efflux pump		MSEKNTSSTKPARPAGGHGPGGHAGLVEKPKSFWKTAIRLMRYMSDRWVGLAVVMIFAIASVIFQIRTPKILGKATTELYKGIMKGAAQQKAGISQSGYPINFEKIGQIIMIVLIMYLASALFNFIQQYIMTRISQRTVYKLRRSFKGKMQKVPISYYDTHSNGDIMSRAVNDMDNIANTLQQNLTQAVTSTVTFVGTLWMMLTISWKLTLIALVTIPLSVVVVGVIAPKSQKFFGTQQKSLGLLNNQVEENYAGHVVIKSFNKEQDAIDDFEIQNNNYYQSAWKAQFISGIIMPLMMFLNNIGYVFVAIIGGIDVANGNVSLGNIQAFLQYTQQFSQPISQMANLLNTIQSTVASAERVFEVLDEEEMKQTKSNLPAEPDSDNLISLQHVQFGYADND…	MENTKSTRKMSDTTRAIRFFYLYLKRYKLQFAVIMIFIILATWLQVVSPSLLGDAITNLTKYVTDFFTHQHAGQSQDALQQIAQQLSQQMHQTVDWHNVPEVVKSLPQAAQDQITANLPKGTTLETLKTVATSHAASTSTFMKGMWQLLAVYVATGVSMLIYTLLFSRIVAHSTNRMRKGLFGKLERLTISYFDRHQDGDILARFTSDLDNIQNTLNQALVSVISNAAVFVGVIIQIFNKDVTFAWLTVAASPVAILSAVIIIRQSKKATDKQQEEVSQLNAYMDEKISGQKAIIVEGLQEDSINGFLEHNENVKKRTFAAQAWSGMIFPLMNGFQLLSIAIVIFGGTAYVLNDDSMSIATGLGLLVAFVQYVQSYYNPIMQISSNFGQLQLAITGATR…
		GM001497	4927	6675	-		Loose	960	437.573	efrA	41.3	3003948	protein homolog model	macrolide antibiotic; fluoroquinolone antibiotic; rifamycin antibiotic	antibiotic efflux	ATP-binding cassette (ABC) antibiotic efflux pump		MKGSVQMLKIAKGRISYPAVIGAVLFMIVQVIATLNLPSLTSNIVNNGVATGDISYIWKIGFEMIGFSLLSVVAAFGNVFLAARSSQQLGKNLRSDIYKKVINFSNDEFDKVETSSLITRTTNDVVQIQNVAMMALRMMIMAPIMLIGASFLAYTKSHELTWIFVVSIPVLLIFIGLIMAFAIPLFRAMQTKTDRINLVFREGLTGVRVIRAFRQDKFEQDRFEDANQDYTHNAIKVNTIVALAYPVMTLIMSGTNVAIVWFGGQLISSQTMQVGNMIAFMTYAMQVLMSFMMLAMVFAFIPRAAASASRIQEVLSIEPKITDPDKAATLPATTEHSLEFDHVNYRYQSAEQLALADIDFKAHSGQTVAIIGGTGSGKTTLVNLIPRFYDIESGAVKLD…	MKLMWRYTMRYKKLLFADFICVFGFILIELGLPTILARMIDKGIIPKDMDYVYQQGIWMVVITIIGVAMNILLGYFGARITTNIVRDIRDDLFEKIQTFSHSEYESIGVSSLITRTTNDAYQIMLFMGNILRLGFMTPVMFIASLYMVMRTSPSLGMYVLGALPFLLLAVVGIARLSEPLSKKQQKNLDGINGILRENLSGLRVIRAFVNEKFEESRFNKVNETYTKSSKSLFRLMAAAQPGFFFLFNIVMVLIIWSGTVQISHGDLEVGNLIAFIEYIFHALFSFMLFASVFMMYPRAAVSASRIQEALDMEPAIREEEGVTETATKGYLEFKNVTFAYPGHAESPVIRNVSFKASPGETVAFIGSTGSGKSTLIQLIPRFYDVSEGEILIDGVNVKE…
L. plantarum	FCQNA27M4	GM002228	142134	144023	-	FCQNA27M4P3 (questionable prophage)	Loose	1320	377.867	lmrD	38.58	3002882	protein homolog model	lincosamide antibiotic	antibiotic efflux	ATP-binding cassette (ABC) antibiotic efflux pump		MSEKNTSSTKPARPAGGHGPGGHAGLVEKPKSFWKTAIRLMRYMSDRWVGLAVVMIFAIASVIFQIRTPKILGKATTELYKGIMKGAAQQKAGISQSGYPINFEKIGQIIMIVLIMYLASALFNFIQQYIMTRISQRTVYKLRRSFKGKMQKVPISYYDTHSNGDIMSRAVNDMDNIANTLQQNLTQAVTSTVTFVGTLWMMLTISWKLTLIALVTIPLSVVVVGVIAPKSQKFFGTQQKSLGLLNNQVEENYAGHVVIKSFNKEQDAIDDFEIQNNNYYQSAWKAQFISGIIMPLMMFLNNIGYVFVAIIGGIDVANGNVSLGNIQAFLQYTQQFSQPISQMANLLNTIQSTVASAERVFEVLDEEEMKQTKSNLPAEPDSDNLISLQHVQFGYADND…	MENTKSTRKMSDTTRAIRFFYLYLKRYKLQFAVIMIFIILATWLQVVSPSLLGDAITNLTKYVTDFFTHQHAGQSQDALQQIAQQLSQQMHQTVDWHNVPEVVKSLPQAAQDQITANLPKGTTLETLKTVATSHAASTSTFMKGMWQLLAVYVATGVSMLIYTLLFSRIVAHSTNRMRKGLFGKLERLTISYFDRHQDGDILARFTSDLDNIQNTLNQALVSVISNAAVFVGVIIQIFNKDVTFAWLTVAASPVAILSAVIIIRQSKKATDKQQEEVSQLNAYMDEKISGQKAIIVEGLQEDSINGFLEHNENVKKRTFAAQAWSGMIFPLMNGFQLLSIAIVIFGGTAYVLNDDSMSIATGLGLLVAFVQYVQSYYNPIMQISSNFGQLQLAITGATR…
		GM002229	144023	145771	-		Loose	960	437.573	efrA	41.3	3003948	protein homolog model	macrolide antibiotic; fluoroquinolone antibiotic; rifamycin antibiotic	antibiotic efflux	ATP-binding cassette (ABC) antibiotic efflux pump		MKGSVQMLKIAKGRISYPAVIGAVLFMIVQVIATLNLPSLTSNIVNNGVATGDISYIWKIGFEMIGFSLLSVVAAFGNVFLAARSSQQLGKNLRSDIYKKVINFSNDEFDKVETSSLITRTTNDVVQIQNVAMMALRMMIMAPIMLIGASFLAYTKSHELTWIFVVSIPVLLIFIGLIMAFAIPLFRAMQTKTDRINLVFREGLTGVRVIRAFRQDKFEQDRFEDANQDYTHNAIKVNTIVALAYPVMTLIMSGTNVAIVWFGGQLISSQTMQVGNMIAFMTYAMQVLMSFMMLAMVFAFIPRAAASASRIQEVLSIEPKITDPDKAATLPATTEHSLEFDHVNYRYQSAEQLALADIDFKAHSGQTVAIIGGTGSGKTTLVNLIPRFYDIESGAVKLD…	MKLMWRYTMRYKKLLFADFICVFGFILIELGLPTILARMIDKGIIPKDMDYVYQQGIWMVVITIIGVAMNILLGYFGARITTNIVRDIRDDLFEKIQTFSHSEYESIGVSSLITRTTNDAYQIMLFMGNILRLGFMTPVMFIASLYMVMRTSPSLGMYVLGALPFLLLAVVGIARLSEPLSKKQQKNLDGINGILRENLSGLRVIRAFVNEKFEESRFNKVNETYTKSSKSLFRLMAAAQPGFFFLFNIVMVLIIWSGTVQISHGDLEVGNLIAFIEYIFHALFSFMLFASVFMMYPRAAVSASRIQEALDMEPAIREEEGVTETATKGYLEFKNVTFAYPGHAESPVIRNVSFKASPGETVAFIGSTGSGKSTLIQLIPRFYDVSEGEILIDGVNVKE…
L. plantarum	FCQNA28M4	GM000901	285335	287083	+	FCQNA28M4P2 (intact prophage)	Loose	960	437.573	efrA	41.3	3003948	protein homolog model	macrolide antibiotic; fluoroquinolone antibiotic; rifamycin antibiotic	antibiotic efflux	ATP-binding cassette (ABC) antibiotic efflux pump		MKGSVQMLKIAKGRISYPAVIGAVLFMIVQVIATLNLPSLTSNIVNNGVATGDISYIWKIGFEMIGFSLLSVVAAFGNVFLAARSSQQLGKNLRSDIYKKVINFSNDEFDKVETSSLITRTTNDVVQIQNVAMMALRMMIMAPIMLIGASFLAYTKSHELTWIFVVSIPVLLIFIGLIMAFAIPLFRAMQTKTDRINLVFREGLTGVRVIRAFRQDKFEQDRFEDANQDYTHNAIKVNTIVALAYPVMTLIMSGTNVAIVWFGGQLISSQTMQVGNMIAFMTYAMQVLMSFMMLAMVFAFIPRAAASASRIQEVLSIEPKITDPDKAATLPATTEHSLEFDHVNYRYQSAEQLALADIDFKAHSGQTVAIIGGTGSGKTTLVNLIPRFYDIESGAVKLD…	MKLMWRYTMRYKKLLFADFICVFGFILIELGLPTILARMIDKGIIPKDMDYVYQQGIWMVVITIIGVAMNILLGYFGARITTNIVRDIRDDLFEKIQTFSHSEYESIGVSSLITRTTNDAYQIMLFMGNILRLGFMTPVMFIASLYMVMRTSPSLGMYVLGALPFLLLAVVGIARLSEPLSKKQQKNLDGINGILRENLSGLRVIRAFVNEKFEESRFNKVNETYTKSSKSLFRLMAAAQPGFFFLFNIVMVLIIWSGTVQISHGDLEVGNLIAFIEYIFHALFSFMLFASVFMMYPRAAVSASRIQEALDMEPAIREEEGVTETATKGYLEFKNVTFAYPGHAESPVIRNVSFKASPGETVAFIGSTGSGKSTLIQLIPRFYDVSEGEILIDGVNVKE…
		GM000902	287083	288972	+		Loose	1320	377.867	lmrD	38.58	3002882	protein homolog model	lincosamide antibiotic	antibiotic efflux	ATP-binding cassette (ABC) antibiotic efflux pump		MSEKNTSSTKPARPAGGHGPGGHAGLVEKPKSFWKTAIRLMRYMSDRWVGLAVVMIFAIASVIFQIRTPKILGKATTELYKGIMKGAAQQKAGISQSGYPINFEKIGQIIMIVLIMYLASALFNFIQQYIMTRISQRTVYKLRRSFKGKMQKVPISYYDTHSNGDIMSRAVNDMDNIANTLQQNLTQAVTSTVTFVGTLWMMLTISWKLTLIALVTIPLSVVVVGVIAPKSQKFFGTQQKSLGLLNNQVEENYAGHVVIKSFNKEQDAIDDFEIQNNNYYQSAWKAQFISGIIMPLMMFLNNIGYVFVAIIGGIDVANGNVSLGNIQAFLQYTQQFSQPISQMANLLNTIQSTVASAERVFEVLDEEEMKQTKSNLPAEPDSDNLISLQHVQFGYADND…	MENTKSTRKMSDTTRAIRFFYLYLKRYKLQFAVIMIFIILATWLQVVSPSLLGDAITNLTKYVTDFFTHQHAGQSQDALQQIAQQLSQQMHQTVDWHNVPEVVKSLPQAAQDQITANLPKGTTLETLKTVATSHAASTSTFMKGMWQLLAVYVATGVSMLIYTLLFSRIVAHSTNRMRKGLFGKLERLTISYFDRHQDGDILARFTSDLDNIQNTLNQALVSVISNAAVFVGVIIQIFNKDVTFAWLTVAASPVAILSAVIIIRQSKKATDKQQEEVSQLNAYMDEKISGQKAIIVEGLQEDSINGFLEHNENVKKRTFAAQAWSGMIFPLMNGFQLLSIAIVIFGGTAYVLNDDSMSIATGLGLLVAFVQYVQSYYNPIMQISSNFGQLQLAITGATR…
L. plantarum	FCQNA29M3	GM001435	142215	144104	-	Close to FCQNA29M3P2 (questionable prophage)	Loose	1320	377.867	lmrD	38.58	3002882	protein homolog model	lincosamide antibiotic	antibiotic efflux	ATP-binding cassette (ABC) antibiotic efflux pump		MSEKNTSSTKPARPAGGHGPGGHAGLVEKPKSFWKTAIRLMRYMSDRWVGLAVVMIFAIASVIFQIRTPKILGKATTELYKGIMKGAAQQKAGISQSGYPINFEKIGQIIMIVLIMYLASALFNFIQQYIMTRISQRTVYKLRRSFKGKMQKVPISYYDTHSNGDIMSRAVNDMDNIANTLQQNLTQAVTSTVTFVGTLWMMLTISWKLTLIALVTIPLSVVVVGVIAPKSQKFFGTQQKSLGLLNNQVEENYAGHVVIKSFNKEQDAIDDFEIQNNNYYQSAWKAQFISGIIMPLMMFLNNIGYVFVAIIGGIDVANGNVSLGNIQAFLQYTQQFSQPISQMANLLNTIQSTVASAERVFEVLDEEEMKQTKSNLPAEPDSDNLISLQHVQFGYADND…	MENTKSTRKMSDTTRAIRFFYLYLKRYKLQFAVIMIFIILATWLQVVSPSLLGDAITNLTKYVTDFFTHQHAGQSQDALQQIAQQLSQQMHQTVDWHNVPEVVKSLPQAAQDQITANLPKGTTLETLKTVATSHAASTSTFMKGMWQLLAVYVATGVSMLIYTLLFSRIVAHSTNRMRKGLFGKLERLTISYFDRHQDGDILARFTSDLDNIQNTLNQALVSVISNAAVFVGVIIQIFNKDVTFAWLTVAASPVAILSAVIIIRQSKKATDKQQEEVSQLNAYMDEKISGQKAIIVEGLQEDSINGFLEHNENVKKRTFAAQAWSGMIFPLMNGFQLLSIAIVIFGGTAYVLNDDSMSIATGLGLLVAFVQYVQSYYNPIMQISSNFGQLQLAITGATR…
		GM001436	144104	145852	-		Loose	960	437.573	efrA	41.3	3003948	protein homolog model	macrolide antibiotic; fluoroquinolone antibiotic; rifamycin antibiotic	antibiotic efflux	ATP-binding cassette (ABC) antibiotic efflux pump		MKGSVQMLKIAKGRISYPAVIGAVLFMIVQVIATLNLPSLTSNIVNNGVATGDISYIWKIGFEMIGFSLLSVVAAFGNVFLAARSSQQLGKNLRSDIYKKVINFSNDEFDKVETSSLITRTTNDVVQIQNVAMMALRMMIMAPIMLIGASFLAYTKSHELTWIFVVSIPVLLIFIGLIMAFAIPLFRAMQTKTDRINLVFREGLTGVRVIRAFRQDKFEQDRFEDANQDYTHNAIKVNTIVALAYPVMTLIMSGTNVAIVWFGGQLISSQTMQVGNMIAFMTYAMQVLMSFMMLAMVFAFIPRAAASASRIQEVLSIEPKITDPDKAATLPATTEHSLEFDHVNYRYQSAEQLALADIDFKAHSGQTVAIIGGTGSGKTTLVNLIPRFYDIESGAVKLD…	MKLMWRYTMRYKKLLFADFICVFGFILIELGLPTILARMIDKGIIPKDMDYVYQQGIWMVVITIIGVAMNILLGYFGARITTNIVRDIRDDLFEKIQTFSHSEYESIGVSSLITRTTNDAYQIMLFMGNILRLGFMTPVMFIASLYMVMRTSPSLGMYVLGALPFLLLAVVGIARLSEPLSKKQQKNLDGINGILRENLSGLRVIRAFVNEKFEESRFNKVNETYTKSSKSLFRLMAAAQPGFFFLFNIVMVLIIWSGTVQISHGDLEVGNLIAFIEYIFHALFSFMLFASVFMMYPRAAVSASRIQEALDMEPAIREEEGVTETATKGYLEFKNVTFAYPGHAESPVIRNVSFKASPGETVAFIGSTGSGKSTLIQLIPRFYDVSEGEILIDGVNVKE…
L. plantarum	FCQNA30M6	GM002759	141735	143624	-	FCQNA30M6P4 (questionable prophage)	Loose	1320	377.867	lmrD	38.58	3002882	protein homolog model	lincosamide antibiotic	antibiotic efflux	ATP-binding cassette (ABC) antibiotic efflux pump		MSEKNTSSTKPARPAGGHGPGGHAGLVEKPKSFWKTAIRLMRYMSDRWVGLAVVMIFAIASVIFQIRTPKILGKATTELYKGIMKGAAQQKAGISQSGYPINFEKIGQIIMIVLIMYLASALFNFIQQYIMTRISQRTVYKLRRSFKGKMQKVPISYYDTHSNGDIMSRAVNDMDNIANTLQQNLTQAVTSTVTFVGTLWMMLTISWKLTLIALVTIPLSVVVVGVIAPKSQKFFGTQQKSLGLLNNQVEENYAGHVVIKSFNKEQDAIDDFEIQNNNYYQSAWKAQFISGIIMPLMMFLNNIGYVFVAIIGGIDVANGNVSLGNIQAFLQYTQQFSQPISQMANLLNTIQSTVASAERVFEVLDEEEMKQTKSNLPAEPDSDNLISLQHVQFGYADND…	MENTKSTRKMSDTTRAIRFFYLYLKRYKLQFAVIMIFIILATWLQVVSPSLLGDAITNLTKYVTDFFTHQHAGQSQDALQQIAQQLSQQMHQTVDWHNVPEVVKSLPQAAQDQITANLPKGTTLETLKTVATSHAASTSTFMKGMWQLLAVYVATGVSMLIYTLLFSRIVAHSTNRMRKGLFGKLERLTISYFDRHQDGDILARFTSDLDNIQNTLNQALVSVISNAAVFVGVIIQIFNKDVTFAWLTVAASPVAILSAVIIIRQSKKATDKQQEEVSQLNAYMDEKISGQKAIIVEGLQEDSINGFLEHNENVKKRTFAAQAWSGMIFPLMNGFQLLSIAIVIFGGTAYVLNDDSMSIATGLGLLVAFVQYVQSYYNPIMQISSNFGQLQLAITGATR…
		GM002760	143624	145372	-		Loose	960	437.573	efrA	41.3	3003948	protein homolog model	macrolide antibiotic; fluoroquinolone antibiotic; rifamycin antibiotic	antibiotic efflux	ATP-binding cassette (ABC) antibiotic efflux pump		MKGSVQMLKIAKGRISYPAVIGAVLFMIVQVIATLNLPSLTSNIVNNGVATGDISYIWKIGFEMIGFSLLSVVAAFGNVFLAARSSQQLGKNLRSDIYKKVINFSNDEFDKVETSSLITRTTNDVVQIQNVAMMALRMMIMAPIMLIGASFLAYTKSHELTWIFVVSIPVLLIFIGLIMAFAIPLFRAMQTKTDRINLVFREGLTGVRVIRAFRQDKFEQDRFEDANQDYTHNAIKVNTIVALAYPVMTLIMSGTNVAIVWFGGQLISSQTMQVGNMIAFMTYAMQVLMSFMMLAMVFAFIPRAAASASRIQEVLSIEPKITDPDKAATLPATTEHSLEFDHVNYRYQSAEQLALADIDFKAHSGQTVAIIGGTGSGKTTLVNLIPRFYDIESGAVKLD…	MKLMWRYTMRYKKLLFADFICVFGFILIELGLPTILARMIDKGIIPKDMDYVYQQGIWMVVITIIGVAMNILLGYFGARITTNIVRDIRDDLFEKIQTFSHSEYESIGVSSLITRTTNDAYQIMLFMGNILRLGFMTPVMFIASLYMVMRTSPSLGMYVLGALPFLLLAVVGIARLSEPLSKKQQKNLDGINGILRENLSGLRVIRAFVNEKFEESRFNKVNETYTKSSKSLFRLMAAAQPGFFFLFNIVMVLIIWSGTVQISHGDLEVGNLIAFIEYIFHALFSFMLFASVFMMYPRAAVSASRIQEALDMEPAIREEEGVTETATKGYLEFKNVTFAYPGHAESPVIRNVSFKASPGETVAFIGSTGSGKSTLIQLIPRFYDVSEGEILIDGVNVKE…
L. plantarum	FCQNA31M2	GM002019	32302	34050	+	FCQNA31M2P3 (questionable prophage)	Loose	960	437.573	efrA	41.3	3003948	protein homolog model	macrolide antibiotic; fluoroquinolone antibiotic; rifamycin antibiotic	antibiotic efflux	ATP-binding cassette (ABC) antibiotic efflux pump		MKGSVQMLKIAKGRISCPAVIGAVLFMIVQVIATLNLPSLTSNIVNNGVATGDISYIWKIGFEMIGFSLLSVVAAFGNVFLAARSSQQLGKNLRSDIYKKVINFSNDEFDKVETSSLITRTTNDVVQIQNVAMMALRMMIMAPIMLIGASFLAYTKSHELTWIFVVSIPVLLIFIGLIMAFAIPLFRAMQTKTDRINLVFREGLTGVRVIRAFRQDKFEQDRFEDANQDYTHNAIKVNTIVALAYPVMTLIMSGTNVAIVWFGGQLISSQTMQVGNMIAFMTYAMQVLMSFMMLAMVFAFIPRAAASASRIQEVLSIEPKITDPDKAATLPATTEHSLEFDHVNYRYQSAEQLALADIDFKAHSGQTVAIIGGTGSGKTTLVNLIPRFYDIESGAVKLD…	MKLMWRYTMRYKKLLFADFICVFGFILIELGLPTILARMIDKGIIPKDMDYVYQQGIWMVVITIIGVAMNILLGYFGARITTNIVRDIRDDLFEKIQTFSHSEYESIGVSSLITRTTNDAYQIMLFMGNILRLGFMTPVMFIASLYMVMRTSPSLGMYVLGALPFLLLAVVGIARLSEPLSKKQQKNLDGINGILRENLSGLRVIRAFVNEKFEESRFNKVNETYTKSSKSLFRLMAAAQPGFFFLFNIVMVLIIWSGTVQISHGDLEVGNLIAFIEYIFHALFSFMLFASVFMMYPRAAVSASRIQEALDMEPAIREEEGVTETATKGYLEFKNVTFAYPGHAESPVIRNVSFKASPGETVAFIGSTGSGKSTLIQLIPRFYDVSEGEILIDGVNVKE…
		GM002020	34050	35939	+		Loose	1320	378.252	lmrD	38.58	3002882	protein homolog model	lincosamide antibiotic	antibiotic efflux	ATP-binding cassette (ABC) antibiotic efflux pump		MSEKNTSSTKPARPAGGHGPGGHAGLVEKPKSFWKTAIRLMRYMSDRWVGLAVVMIFAIASVIFQIRTPKILGKATTELYKGIMKRAAQQKAGISQSGYPINFEKIGQIIMIVLIMYLASALFNFIQQYIMTRISQRTVYKLRRSFKGKMQKVPISYYDTHSNGDIMSRAVNDMDNIANTLQQNLTQAVTSTVTFVGTLWMMLTISWKLTLIALVTIPLSVVVVGVIAPKSQKFFGTQQKSLGLLNNQVEENYAGHVVIKSFNKEQDAIDDFEIQNNNYYQSAWKAQFISGIIMPLMMFLNNIGYVFVAIIGGIDVANGNVSLGNIQAFLQYTQQFSQPISQMANLLNTIQSTVASAERVFEVLDEEEMKQTKSNLPAEPDSDNLISLQHVQFGYADND…	MENTKSTRKMSDTTRAIRFFYLYLKRYKLQFAVIMIFIILATWLQVVSPSLLGDAITNLTKYVTDFFTHQHAGQSQDALQQIAQQLSQQMHQTVDWHNVPEVVKSLPQAAQDQITANLPKGTTLETLKTVATSHAASTSTFMKGMWQLLAVYVATGVSMLIYTLLFSRIVAHSTNRMRKGLFGKLERLTISYFDRHQDGDILARFTSDLDNIQNTLNQALVSVISNAAVFVGVIIQIFNKDVTFAWLTVAASPVAILSAVIIIRQSKKATDKQQEEVSQLNAYMDEKISGQKAIIVEGLQEDSINGFLEHNENVKKRTFAAQAWSGMIFPLMNGFQLLSIAIVIFGGTAYVLNDDSMSIATGLGLLVAFVQYVQSYYNPIMQISSNFGQLQLAITGATR…
L. plantarum	FCQNA32M4	GM001648	134537	136285	+	FCQNA32M4P4 (intact prophage)	Loose	960	435.647	efrA	41.3	3003948	protein homolog model	macrolide antibiotic; fluoroquinolone antibiotic; rifamycin antibiotic	antibiotic efflux	ATP-binding cassette (ABC) antibiotic efflux pump		MKGSVQMLKIAKGRISYPAVIGAVLFMIVQVIATLNLPSLTSNIVNNGVATGDISYIWKIGFEMIGFSLLSVVAAFGNVFLAARSSQQLGKNLRSDIYKKVINFSNDEFDKVETSSLITRTTNDVVQIQNVAMMALRMMIMAPIMLIGASFLAYTKSHELTWIFVVSIPVLLIFIGLIMAFAIPLFRAMQTKTDRINLVFREGLTGVRVIRAFRQDKFEQDRFEDANQDYTHNAIKVNTIVALAYPVMTLIMSGTNVAIVWFGGQLISSQTMQVGNMIAFMTYAMQVLMSFMMLAMVFAFIPRAAASASRIQEVLSIEPKITDPDKAATLPATTEHSLEFDHVNYRYQSAEQLALADIDFKAHSGQTVAIIGGTGSGKTTLVNLIPRFYDIESGAVKLD…	MKLMWRYTMRYKKLLFADFICVFGFILIELGLPTILARMIDKGIIPKDMDYVYQQGIWMVVITIIGVAMNILLGYFGARITTNIVRDIRDDLFEKIQTFSHSEYESIGVSSLITRTTNDAYQIMLFMGNILRLGFMTPVMFIASLYMVMRTSPSLGMYVLGALPFLLLAVVGIARLSEPLSKKQQKNLDGINGILRENLSGLRVIRAFVNEKFEESRFNKVNETYTKSSKSLFRLMAAAQPGFFFLFNIVMVLIIWSGTVQISHGDLEVGNLIAFIEYIFHALFSFMLFASVFMMYPRAAVSASRIQEALDMEPAIREEEGVTETATKGYLEFKNVTFAYPGHAESPVIRNVSFKASPGETVAFIGSTGSGKSTLIQLIPRFYDVSEGEILIDGVNVKE…
		GM001649	136285	138174	+		Loose	1320	377.867	lmrD	38.58	3002882	protein homolog model	lincosamide antibiotic	antibiotic efflux	ATP-binding cassette (ABC) antibiotic efflux pump		MSEKNTSSTKPARPAGGHGPGGHAGLVEKPKSFWKTAIRLMRYMSDRWVGLAVVMIFAIASVIFQIRTPKILGKATTELYKGIMKGAAQQKAGISQSGYPINFEKIGQIIMIVLIMYLASALFNFIQQYIMTRISQRTVYKLRRSFKGKMQKVPISYYDTHSNGDIMSRAVNDMDNIANTLQQNLTQAVTSTVTFVGTLWMMLTISWKLTLIALVTIPLSVVVVGVIAPKSQKFFGTQQKSLGLLNNQVEENYAGHVVIKSFNKEQDAIDDFEIQNNNYYQSAWKAQFISGIIMPLMMFLNNIGYVFVAIIGGIDVANGNVSLGNIQAFLQYTQQFSQPISQMANLLNTIQSTVASAERVFEVLDEEEMKQTKSNLPAEPDSDNLISLQHVQFGYADND…	MENTKSTRKMSDTTRAIRFFYLYLKRYKLQFAVIMIFIILATWLQVVSPSLLGDAITNLTKYVTDFFTHQHAGQSQDALQQIAQQLSQQMHQTVDWHNVPEVVKSLPQAAQDQITANLPKGTTLETLKTVATSHAASTSTFMKGMWQLLAVYVATGVSMLIYTLLFSRIVAHSTNRMRKGLFGKLERLTISYFDRHQDGDILARFTSDLDNIQNTLNQALVSVISNAAVFVGVIIQIFNKDVTFAWLTVAASPVAILSAVIIIRQSKKATDKQQEEVSQLNAYMDEKISGQKAIIVEGLQEDSINGFLEHNENVKKRTFAAQAWSGMIFPLMNGFQLLSIAIVIFGGTAYVLNDDSMSIATGLGLLVAFVQYVQSYYNPIMQISSNFGQLQLAITGATR…
L. plantarum	FCQNA34M6	GM001412	87556	89445	-	N.A.	Loose	1320	377.867	lmrD	38.58	3002882	protein homolog model	lincosamide antibiotic	antibiotic efflux	ATP-binding cassette (ABC) antibiotic efflux pump		MSEKNTSSTKPARPAGGHGPGGHAGLVEKPKSFWKTAIRLMRYMSDRWVGLAVVMIFAIASVIFQIRTPKILGKATTELYKGIMKGAAQQKAGISQSGYPINFEKIGQIIMIVLIMYLASALFNFIQQYIMTRISQRTVYKLRRSFKGKMQKVPISYYDTHSNGDIMSRAVNDMDNIANTLQQNLTQAVTSTVTFVGTLWMMLTISWKLTLIALVTIPLSVVVVGVIAPKSQKFFGTQQKSLGLLNNQVEENYAGHVVIKSFNKEQDAIDDFEIQNNNYYQSAWKAQFISGIIMPLMMFLNNIGYVFVAIIGGIDVANGNVSLGNIQAFLQYTQQFSQPISQMANLLNTIQSTVASAERVFEVLDEEEMKQTKSNLPAEPDSDNLISLQHVQFGYADND…	MENTKSTRKMSDTTRAIRFFYLYLKRYKLQFAVIMIFIILATWLQVVSPSLLGDAITNLTKYVTDFFTHQHAGQSQDALQQIAQQLSQQMHQTVDWHNVPEVVKSLPQAAQDQITANLPKGTTLETLKTVATSHAASTSTFMKGMWQLLAVYVATGVSMLIYTLLFSRIVAHSTNRMRKGLFGKLERLTISYFDRHQDGDILARFTSDLDNIQNTLNQALVSVISNAAVFVGVIIQIFNKDVTFAWLTVAASPVAILSAVIIIRQSKKATDKQQEEVSQLNAYMDEKISGQKAIIVEGLQEDSINGFLEHNENVKKRTFAAQAWSGMIFPLMNGFQLLSIAIVIFGGTAYVLNDDSMSIATGLGLLVAFVQYVQSYYNPIMQISSNFGQLQLAITGATR…
		GM001413	89445	91193	-		Loose	960	437.573	efrA	41.3	3003948	protein homolog model	macrolide antibiotic; fluoroquinolone antibiotic; rifamycin antibiotic	antibiotic efflux	ATP-binding cassette (ABC) antibiotic efflux pump		MKGSVQMLKIAKGRISYPAVIGAVLFMIVQVIATLNLPSLTSNIVNNGVATGDISYIWKIGFEMIGFSLLSVVAAFGNVFLAARSSQQLGKNLRSDIYKKVINFSNDEFDKVETSSLITRTTNDVVQIQNVAMMALRMMIMAPIMLIGASFLAYTKSHELTWIFVVSIPVLLIFIGLIMAFAIPLFRAMQTKTDRINLVFREGLTGVRVIRAFRQDKFEQDRFEDANQDYTHNAIKVNTIVALAYPVMTLIMSGTNVAIVWFGGQLISSQTMQVGNMIAFMTYAMQVLMSFMMLAMVFAFIPRAAASASRIQEVLSIEPKITDPDKAATLPATTEHSLEFDHVNYRYQSAEQLALADIDFKAHSGQTVAIIGGTGSGKTTLVNLIPRFYDIESGAVKLD…	MKLMWRYTMRYKKLLFADFICVFGFILIELGLPTILARMIDKGIIPKDMDYVYQQGIWMVVITIIGVAMNILLGYFGARITTNIVRDIRDDLFEKIQTFSHSEYESIGVSSLITRTTNDAYQIMLFMGNILRLGFMTPVMFIASLYMVMRTSPSLGMYVLGALPFLLLAVVGIARLSEPLSKKQQKNLDGINGILRENLSGLRVIRAFVNEKFEESRFNKVNETYTKSSKSLFRLMAAAQPGFFFLFNIVMVLIIWSGTVQISHGDLEVGNLIAFIEYIFHALFSFMLFASVFMMYPRAAVSASRIQEALDMEPAIREEEGVTETATKGYLEFKNVTFAYPGHAESPVIRNVSFKASPGETVAFIGSTGSGKSTLIQLIPRFYDVSEGEILIDGVNVKE…
L. plantarum	FCQNA35M1	GM002487	9054	10802	+	N.A.	Loose	960	437.573	efrA	41.3	3003948	protein homolog model	macrolide antibiotic; fluoroquinolone antibiotic; rifamycin antibiotic	antibiotic efflux	ATP-binding cassette (ABC) antibiotic efflux pump		MKGSVQMLKIAKGRISYPAVIGAVLFMIVQVIATLNLPSLTSNIVNNGVATGDISYIWKIGFEMIGFSLLSVVAAFGNVFLAARSSQQLGKNLRSDIYKKVINFSNDEFDKVETSSLITRTTNDVVQIQNVAMMALRMMIMAPIMLIGASFLAYTKSHELTWIFVVSIPVLLIFIGLIMAFAIPLFRAMQTKTDRINLVFREGLTGVRVIRAFRQDKFEQDRFEDANQDYTHNAIKVNTIVALAYPVMTLIMSGTNVAIVWFGGQLISSQTMQVGNMIAFMTYAMQVLMSFMMLAMVFAFIPRAAASASRIQEVLSIEPKITDPDKAATLPATTEHSLEFDHVNYRYQSAEQLALADIDFKAHSGQTVAIIGGTGSGKTTLVNLIPRFYDIESGAVKLD…	MKLMWRYTMRYKKLLFADFICVFGFILIELGLPTILARMIDKGIIPKDMDYVYQQGIWMVVITIIGVAMNILLGYFGARITTNIVRDIRDDLFEKIQTFSHSEYESIGVSSLITRTTNDAYQIMLFMGNILRLGFMTPVMFIASLYMVMRTSPSLGMYVLGALPFLLLAVVGIARLSEPLSKKQQKNLDGINGILRENLSGLRVIRAFVNEKFEESRFNKVNETYTKSSKSLFRLMAAAQPGFFFLFNIVMVLIIWSGTVQISHGDLEVGNLIAFIEYIFHALFSFMLFASVFMMYPRAAVSASRIQEALDMEPAIREEEGVTETATKGYLEFKNVTFAYPGHAESPVIRNVSFKASPGETVAFIGSTGSGKSTLIQLIPRFYDVSEGEILIDGVNVKE…
		GM002488	10802	12691	+		Loose	1320	375.17	lmrD	38.39	3002882	protein homolog model	lincosamide antibiotic	antibiotic efflux	ATP-binding cassette (ABC) antibiotic efflux pump		MSEKNTSSTKPARPAGGHGPGGHAGLVEKPKSFWKTAIRLMRYMSDRWVGLAVVMIFAIASVIFQIRTPKILGKATTELYKGIMKGAAQQKAGISQSGYPINFEKIGQIIMIVLIMYLASALFNFIQQYIMTRISQRTVYKLRRSFKGKMQKVPISYYDTHSNGDIMSRAVNDMDNIANTLQQNLTQAVTSTVTFVGTLWMMLTISWKLTLIALVTIPLSVVVVGVIAPKSQKFFGTQQKSLGLLNNQVEENYAGHVVIKSFNKEQDAIDDFEIQNNNYYQSAWKAQFISGIIMPLMMFLNNIGYVFVAIIGGIDVANGNVSLGNIQAFLQYTQQFSQPISQMANLLNTIQSTVASAERVFEVLDEEEMKQTKSNLPAEPDSDNLISLQHVQFGYADND…	MENTKSTRKMSDTTRAIRFFYLYLKRYKLQFAVIMIFIILATWLQVVSPSLLGDAITNLTKYVTDFFTHQHAGQSQDALQQIAQQLSQQMHQTVDWHNVPEVVKSLPQAAQDQITANLPKGTTLETLKTVATSHAASTSTFMKGMWQLLAVYVATGVSMLIYTLLFSRIVAHSTNRMRKGLFGKLERLTISYFDRHQDGDILARFTSDLDNIQNTLNQALVSVISNAAVFVGVIIQIFNKDVTFAWLTVAASPVAILSAVIIIRQSKKATDKQQEEVSQLNAYMDEKISGQKAIIVEGLQEDSINGFLEHNENVKKRTFAAQAWSGMIFPLMNGFQLLSIAIVIFGGTAYVLNDDSMSIATGLGLLVAFVQYVQSYYNPIMQISSNFGQLQLAITGATR…
L. plantarum	FFJLY44L1	GM002448	88394	90283	-	N.A.	Loose	1320	377.481	lmrD	38.58	3002882	protein homolog model	lincosamide antibiotic	antibiotic efflux	ATP-binding cassette (ABC) antibiotic efflux pump		MSEKNTSSTKPARPAGGHGPGGHAGLVEKPKSFWKTAIRLMRYMSDRWVGLAVVMIFAIASVIFQIRTPKILGKATTELYKGIMKGAAQQKAGISQSGYPINFEKIGQIIMIVLIMYLASALFNFIQQYIMTRISQRTVYKLRRSFKGKMQKVPISYYDTHSNGDIMSRAVNDMDNIANTLQQNLTQAVTSTVTFVGTLWMMLTISWKLTLVALVTIPLSVVVVGVIAPKSQKFFGTQQKSLGLLNNQVEENYAGHVVIKSFNKEQDAIDDFEIQNNNYYQSAWKAQFISGIIMPLMMFLNNIGYVFVAIIGGIDVANGNVSLGNIQAFLQYTQQFSQPISQMANLLNTIQSTVASAERVFEVLDEEEMKQTKSNLPAEPDSDNLISLQHVQFGYADND…	MENTKSTRKMSDTTRAIRFFYLYLKRYKLQFAVIMIFIILATWLQVVSPSLLGDAITNLTKYVTDFFTHQHAGQSQDALQQIAQQLSQQMHQTVDWHNVPEVVKSLPQAAQDQITANLPKGTTLETLKTVATSHAASTSTFMKGMWQLLAVYVATGVSMLIYTLLFSRIVAHSTNRMRKGLFGKLERLTISYFDRHQDGDILARFTSDLDNIQNTLNQALVSVISNAAVFVGVIIQIFNKDVTFAWLTVAASPVAILSAVIIIRQSKKATDKQQEEVSQLNAYMDEKISGQKAIIVEGLQEDSINGFLEHNENVKKRTFAAQAWSGMIFPLMNGFQLLSIAIVIFGGTAYVLNDDSMSIATGLGLLVAFVQYVQSYYNPIMQISSNFGQLQLAITGATR…
		GM002449	90283	92031	-		Loose	960	437.573	efrA	41.3	3003948	protein homolog model	macrolide antibiotic; fluoroquinolone antibiotic; rifamycin antibiotic	antibiotic efflux	ATP-binding cassette (ABC) antibiotic efflux pump		MKGSVQMLKIAKGRISYPAVIGAVLFMIVQVIATLNLPSLTSNIVNNGVATGDISYIWKIGFEMIGFSLLSVVAAFGNVFLAARSSQQLGKNLRSDIYKKVINFSNDEFDKVETSSLITRTTNDVVQIQNVAMMALRMMIMAPIMLIGASFLAYTKSHELTWIFVVSIPVLLIFIGLIMAFAIPLFRAMQTKTDRINLVFREGLTGVRVIRAFRQDKFEQDRFEDANQDYTHNAIKVNTIVALAYPVMTLIMSGTNVAIVWFGGQLISSQTMQVGNMIAFMTYAMQVLMSFMMLAMVFAFIPRAAASASRIQEVLSIEPKITDPDKAATLPATTEHSLEFDHVNYRYQSAEQLALADIDFKAHSGQTVAIIGGTGSGKTTLVNLIPRFYDIESGAVKLD…	MKLMWRYTMRYKKLLFADFICVFGFILIELGLPTILARMIDKGIIPKDMDYVYQQGIWMVVITIIGVAMNILLGYFGARITTNIVRDIRDDLFEKIQTFSHSEYESIGVSSLITRTTNDAYQIMLFMGNILRLGFMTPVMFIASLYMVMRTSPSLGMYVLGALPFLLLAVVGIARLSEPLSKKQQKNLDGINGILRENLSGLRVIRAFVNEKFEESRFNKVNETYTKSSKSLFRLMAAAQPGFFFLFNIVMVLIIWSGTVQISHGDLEVGNLIAFIEYIFHALFSFMLFASVFMMYPRAAVSASRIQEALDMEPAIREEEGVTETATKGYLEFKNVTFAYPGHAESPVIRNVSFKASPGETVAFIGSTGSGKSTLIQLIPRFYDVSEGEILIDGVNVKE…
L. plantarum	FFJNDD7M7	GM002152	2133135	2131246	+	FFJNDD7M7P1 (intact prophage)	Loose	1320	377.867	lmrD	38.58	3002882	protein homolog model	lincosamide antibiotic	antibiotic efflux	ATP-binding cassette (ABC) antibiotic efflux pump		MSEKNTSSTKPARPAGGHGPGGHAGLVEKPKSFWKTAIRLMRYMSDRWVGLAVVMIFAIASVIFQIRTPKILGKATTELYKGIMKGAAQQKAGISQSGYPINFEKIGQIIMIVLIMYLASALFNFIQQYIMTRISQRTVYKLRRSFKGKMQKVPISYYDTHSNGDIMSRAVNDMDNIANTLQQNLTQAVTSTVTFVGTLWMMLTISWKLTLIALVTIPLSVVVVGVIAPKSQKFFGTQQKSLGLLNNQVEENYAGHVVIKSFNKEQDAIDDFEIQNNNYYQSAWKAQFISGIIMPLMMFLNNIGYVFVAIIGGIDVANGNVSLGNIQAFLQYTQQFSQPISQMANLLNTIQSTVASAERVFEVLDEEEMKQTKSNLPAEPDSDNLISLQHVQFGYADND…	MENTKSTRKMSDTTRAIRFFYLYLKRYKLQFAVIMIFIILATWLQVVSPSLLGDAITNLTKYVTDFFTHQHAGQSQDALQQIAQQLSQQMHQTVDWHNVPEVVKSLPQAAQDQITANLPKGTTLETLKTVATSHAASTSTFMKGMWQLLAVYVATGVSMLIYTLLFSRIVAHSTNRMRKGLFGKLERLTISYFDRHQDGDILARFTSDLDNIQNTLNQALVSVISNAAVFVGVIIQIFNKDVTFAWLTVAASPVAILSAVIIIRQSKKATDKQQEEVSQLNAYMDEKISGQKAIIVEGLQEDSINGFLEHNENVKKRTFAAQAWSGMIFPLMNGFQLLSIAIVIFGGTAYVLNDDSMSIATGLGLLVAFVQYVQSYYNPIMQISSNFGQLQLAITGATR…
		GM002153	2134805	2133135	+		Loose	960	437.958	efrA	41.3	3003948	protein homolog model	macrolide antibiotic; fluoroquinolone antibiotic; rifamycin antibiotic	antibiotic efflux	ATP-binding cassette (ABC) antibiotic efflux pump		MIVQVIATLNLPSLTSNIVNNGVATGDISYIWKIGFEMIGFSLLSVVAAFGNVFLAARSSQQLGKNLRSDIYKKVINFSNDEFDKVETSSLITRTTNDVVQIQNVAMMALRMMIMAPIMLIGASFLAYTKSHELTWIFVVSIPVLLIFIGLIMAFAIPLFRAMQTKTDRINLVFREGLTGVRVIRAFRQDKFEQDRFEDANQDYTHNAIKVNTIVALAYPVMTLIMSGTNVAIVWFGGQLISSQTMQVGNMIAFMTYAMQVLMSFMMLAMVFAFIPRAAASASRIQEVLSIEPKITDPDKAATLPATTEHSLEFDHVNYRYQSAEQLALADIDFKAHSGQTVAIIGGTGSGKTTLVNLIPRFYDIESGAVKLDGKDVRQLKLADLHQAVSFVPQTATLF…	MKLMWRYTMRYKKLLFADFICVFGFILIELGLPTILARMIDKGIIPKDMDYVYQQGIWMVVITIIGVAMNILLGYFGARITTNIVRDIRDDLFEKIQTFSHSEYESIGVSSLITRTTNDAYQIMLFMGNILRLGFMTPVMFIASLYMVMRTSPSLGMYVLGALPFLLLAVVGIARLSEPLSKKQQKNLDGINGILRENLSGLRVIRAFVNEKFEESRFNKVNETYTKSSKSLFRLMAAAQPGFFFLFNIVMVLIIWSGTVQISHGDLEVGNLIAFIEYIFHALFSFMLFASVFMMYPRAAVSASRIQEALDMEPAIREEEGVTETATKGYLEFKNVTFAYPGHAESPVIRNVSFKASPGETVAFIGSTGSGKSTLIQLIPRFYDVSEGEILIDGVNVKE…
L. plantarum	FGDLZ1M5	GM002425	1983	3731	+	N.A.	Loose	960	437.573	efrA	41.3	3003948	protein homolog model	macrolide antibiotic; fluoroquinolone antibiotic; rifamycin antibiotic	antibiotic efflux	ATP-binding cassette (ABC) antibiotic efflux pump		MKGSVQMLKIAKGRISYPAVIGAVLFMIVQVIATLNLPSLTSNIVNNGVATGDISYIWKIGFEMIGFSLLSVVAAFGNVFLAARSSQQLGKNLRSDIYKKVINFSNDEFDKVETSSLITRTTNDVVQIQNVAMMALRMMIMAPIMLIGASFLAYTKSHELTWIFVVSIPVLLIFIGLIMAFAIPLFRAMQTKTDRINLVFREGLTGVRVIRAFRQDKFEQDRFEDANQDYTHNAIKVNTIVALAYPVMTLIMSGTNVAIVWFGGQLISSQTMQVGNMIAFMTYAMQVLMSFMMLAMVFAFIPRAAASASRIQEVLSIEPKITDPDKAATLPATTEHSLEFDHVNYRYQSAEQLALADIDFKAHSGQTVAIIGGTGSGKTTLVNLIPRFYDIESGAVKLD…	MKLMWRYTMRYKKLLFADFICVFGFILIELGLPTILARMIDKGIIPKDMDYVYQQGIWMVVITIIGVAMNILLGYFGARITTNIVRDIRDDLFEKIQTFSHSEYESIGVSSLITRTTNDAYQIMLFMGNILRLGFMTPVMFIASLYMVMRTSPSLGMYVLGALPFLLLAVVGIARLSEPLSKKQQKNLDGINGILRENLSGLRVIRAFVNEKFEESRFNKVNETYTKSSKSLFRLMAAAQPGFFFLFNIVMVLIIWSGTVQISHGDLEVGNLIAFIEYIFHALFSFMLFASVFMMYPRAAVSASRIQEALDMEPAIREEEGVTETATKGYLEFKNVTFAYPGHAESPVIRNVSFKASPGETVAFIGSTGSGKSTLIQLIPRFYDVSEGEILIDGVNVKE…
		GM002426	3731	5620	+		Loose	1320	377.867	lmrD	38.58	3002882	protein homolog model	lincosamide antibiotic	antibiotic efflux	ATP-binding cassette (ABC) antibiotic efflux pump		MSEKNTSSTKPARPAGGHGPGGHAGLVEKPKSFWKTAIRLMRYMSDRWVGLAVVMIFAIASVIFQIRTPKILGKATTELYKGIMKGAAQQKAGISQSGYPINFEKIGQIIMIVLIMYLASALFNFIQQYIMTRISQRTVYKLRRSFKGKMQKVPISYYDTHSNGDIMSRAVNDMDNIANTLQQNLTQAVTSTVTFVGTLWMMLTISWKLTLIALVTIPLSVVVVGVIAPKSQKFFGTQQKSLGLLNNQVEENYAGHVVIKSFNKEQDAIDDFEIQNNNYYQSAWKAQFISGIIMPLMMFLNNIGYVFVAIIGGIDVANGNVSLGNIQAFLQYTQQFSQPISQMANLLNTIQSTVASAERVFEVLDEEEMKQTKSNLPAEPDSDNLISLQHVQFGYADND…	MENTKSTRKMSDTTRAIRFFYLYLKRYKLQFAVIMIFIILATWLQVVSPSLLGDAITNLTKYVTDFFTHQHAGQSQDALQQIAQQLSQQMHQTVDWHNVPEVVKSLPQAAQDQITANLPKGTTLETLKTVATSHAASTSTFMKGMWQLLAVYVATGVSMLIYTLLFSRIVAHSTNRMRKGLFGKLERLTISYFDRHQDGDILARFTSDLDNIQNTLNQALVSVISNAAVFVGVIIQIFNKDVTFAWLTVAASPVAILSAVIIIRQSKKATDKQQEEVSQLNAYMDEKISGQKAIIVEGLQEDSINGFLEHNENVKKRTFAAQAWSGMIFPLMNGFQLLSIAIVIFGGTAYVLNDDSMSIATGLGLLVAFVQYVQSYYNPIMQISSNFGQLQLAITGATR…
L. plantarum	FGDLZ2M10	GM002398	2001	3731	+	N.A.	Loose	960	437.958	efrA	41.3	3003948	protein homolog model	macrolide antibiotic; fluoroquinolone antibiotic; rifamycin antibiotic	antibiotic efflux	ATP-binding cassette (ABC) antibiotic efflux pump		MLKIAKGRISYPAVIGAVLFMIVQVIATLNLPSLTSNIVNNGVATGDISYIWKIGFEMIGFSLLSVVAAFGNVFLAARSSQQLGKNLRSDIYKKVINFSNDEFDKVETSSLITRTTNDVVQIQNVAMMALRMMIMAPIMLIGASFLAYTKSHELTWIFVVSIPVLLIFIGLIMAFAIPLFRAMQTKTDRINLVFREGLTGVRVIRAFRQDKFEQDRFEDANQDYTHNAIKVNTIVALAYPVMTLIMSGTNVAIVWFGGQLISSQTMQVGNMIAFMTYAMQVLMSFMMLAMVFAFIPRAAASASRIQEVLSIEPKITDPDKAATLPATTEHSLEFDHVNYRYQSAEQLALADIDFKAHSGQTVAIIGGTGSGKTTLVNLIPRFYDIESGAVKLDGKDVRQ…	MKLMWRYTMRYKKLLFADFICVFGFILIELGLPTILARMIDKGIIPKDMDYVYQQGIWMVVITIIGVAMNILLGYFGARITTNIVRDIRDDLFEKIQTFSHSEYESIGVSSLITRTTNDAYQIMLFMGNILRLGFMTPVMFIASLYMVMRTSPSLGMYVLGALPFLLLAVVGIARLSEPLSKKQQKNLDGINGILRENLSGLRVIRAFVNEKFEESRFNKVNETYTKSSKSLFRLMAAAQPGFFFLFNIVMVLIIWSGTVQISHGDLEVGNLIAFIEYIFHALFSFMLFASVFMMYPRAAVSASRIQEALDMEPAIREEEGVTETATKGYLEFKNVTFAYPGHAESPVIRNVSFKASPGETVAFIGSTGSGKSTLIQLIPRFYDVSEGEILIDGVNVKE…
		GM002399	3731	5620	+		Loose	1320	377.867	lmrD	38.58	3002882	protein homolog model	lincosamide antibiotic	antibiotic efflux	ATP-binding cassette (ABC) antibiotic efflux pump		MSEKNTSSTKPARPAGGHGPGGHAGLVEKPKSFWKTAIRLMRYMSDRWVGLAVVMIFAIASVIFQIRTPKILGKATTELYKGIMKGAAQQKAGISQSGYPINFEKIGQIIMIVLIMYLASALFNFIQQYIMTRISQRTVYKLRRSFKGKMQKVPISYYDTHSNGDIMSRAVNDMDNIANTLQQNLTQAVTSTVTFVGTLWMMLTISWKLTLIALVTIPLSVVVVGVIAPKSQKFFGTQQKSLGLLNNQVEENYAGHVVIKSFNKEQDAIDDFEIQNNNYYQSAWKAQFISGIIMPLMMFLNNIGYVFVAIIGGIDVANGNVSLGNIQAFLQYTQQFSQPISQMANLLNTIQSTVASAERVFEVLDEEEMKQTKSNLPAEPDSDNLISLQHVQFGYADND…	MENTKSTRKMSDTTRAIRFFYLYLKRYKLQFAVIMIFIILATWLQVVSPSLLGDAITNLTKYVTDFFTHQHAGQSQDALQQIAQQLSQQMHQTVDWHNVPEVVKSLPQAAQDQITANLPKGTTLETLKTVATSHAASTSTFMKGMWQLLAVYVATGVSMLIYTLLFSRIVAHSTNRMRKGLFGKLERLTISYFDRHQDGDILARFTSDLDNIQNTLNQALVSVISNAAVFVGVIIQIFNKDVTFAWLTVAASPVAILSAVIIIRQSKKATDKQQEEVSQLNAYMDEKISGQKAIIVEGLQEDSINGFLEHNENVKKRTFAAQAWSGMIFPLMNGFQLLSIAIVIFGGTAYVLNDDSMSIATGLGLLVAFVQYVQSYYNPIMQISSNFGQLQLAITGATR…
L. plantarum	FGDLZ6M2	GM002678	263	2011	+	N.A.	Loose	960	437.573	efrA	41.3	3003948	protein homolog model	macrolide antibiotic; fluoroquinolone antibiotic; rifamycin antibiotic	antibiotic efflux	ATP-binding cassette (ABC) antibiotic efflux pump		MKGSVQMLKIAKGRISYPAVIGAVLFMIVQVIATLNLPSLTSNIVNNGVATGDISYIWKIGFEMIGFSLLSVVAAFGNVFLAARSSQQLGKNLRSDIYKKVINFSNDEFDKVETSSLITRTTNDVVQIQNVAMMALRMMIMAPIMLIGASFLAYTKSHELTWIFVVSIPVLLIFIGLIMAFAIPLFRAMQTKTDRINLVFREGLTGVRVIRAFRQDKFEQDRFEDANQDYTHNAIKVNTIVALAYPVMTLIMSGTNVAIVWFGGQLISSQTMQVGNMIAFMTYAMQVLMSFMMLAMVFAFIPRAAASASRIQEVLSIEPKITDPDKAATLPATTEHSLEFDHVNYRYQSAEQLALADIDFKAHSGQTVAIIGGTGSGKTTLVNLIPRFYDIESGAVKLD…	MKLMWRYTMRYKKLLFADFICVFGFILIELGLPTILARMIDKGIIPKDMDYVYQQGIWMVVITIIGVAMNILLGYFGARITTNIVRDIRDDLFEKIQTFSHSEYESIGVSSLITRTTNDAYQIMLFMGNILRLGFMTPVMFIASLYMVMRTSPSLGMYVLGALPFLLLAVVGIARLSEPLSKKQQKNLDGINGILRENLSGLRVIRAFVNEKFEESRFNKVNETYTKSSKSLFRLMAAAQPGFFFLFNIVMVLIIWSGTVQISHGDLEVGNLIAFIEYIFHALFSFMLFASVFMMYPRAAVSASRIQEALDMEPAIREEEGVTETATKGYLEFKNVTFAYPGHAESPVIRNVSFKASPGETVAFIGSTGSGKSTLIQLIPRFYDVSEGEILIDGVNVKE…
		GM002679	2011	3900	+		Loose	1320	377.867	lmrD	38.58	3002882	protein homolog model	lincosamide antibiotic	antibiotic efflux	ATP-binding cassette (ABC) antibiotic efflux pump		MSEKNTSSTKPARPAGGHGPGGHAGLVEKPKSFWKTAIRLMRYMSDRWVGLAVVMIFAIASVIFQIRTPKILGKATTELYKGIMKGAAQQKAGISQSGYPINFEKIGQIIMIVLIMYLASALFNFIQQYIMTRISQRTVYKLRRSFKGKMQKVPISYYDTHSNGDIMSRAVNDMDNIANTLQQNLTQAVTSTVTFVGTLWMMLTISWKLTLIALVTIPLSVVVVGVIAPKSQKFFGTQQKSLGLLNNQVEENYAGHVVIKSFNKEQDAIDDFEIQNNNYYQSAWKAQFISGIIMPLMMFLNNIGYVFVAIIGGIDVANGNVSLGNIQAFLQYTQQFSQPISQMANLLNTIQSTVASAERVFEVLDEEEMKQTKSNLPAEPDSDNLISLQHVQFGYADND…	MENTKSTRKMSDTTRAIRFFYLYLKRYKLQFAVIMIFIILATWLQVVSPSLLGDAITNLTKYVTDFFTHQHAGQSQDALQQIAQQLSQQMHQTVDWHNVPEVVKSLPQAAQDQITANLPKGTTLETLKTVATSHAASTSTFMKGMWQLLAVYVATGVSMLIYTLLFSRIVAHSTNRMRKGLFGKLERLTISYFDRHQDGDILARFTSDLDNIQNTLNQALVSVISNAAVFVGVIIQIFNKDVTFAWLTVAASPVAILSAVIIIRQSKKATDKQQEEVSQLNAYMDEKISGQKAIIVEGLQEDSINGFLEHNENVKKRTFAAQAWSGMIFPLMNGFQLLSIAIVIFGGTAYVLNDDSMSIATGLGLLVAFVQYVQSYYNPIMQISSNFGQLQLAITGATR…
L. plantarum	FGDLZ8M3	GM001252	142152	144041	-	FGDLZ8M3P2 (intact prophage)	Loose	1320	377.867	lmrD	38.58	3002882	protein homolog model	lincosamide antibiotic	antibiotic efflux	ATP-binding cassette (ABC) antibiotic efflux pump		MSEKNTSSTKPARPAGGHGPGGHAGLVEKPKSFWKTAIRLMRYMSDRWVGLAVVMIFAIASVIFQIRTPKILGKATTELYKGIMKGAAQQKAGISQSGYPINFEKIGQIIMIVLIMYLASALFNFIQQYIMTRISQRTVYKLRRSFKGKMQKVPISYYDTHSNGDIMSRAVNDMDNIANTLQQNLTQAVTSTVTFVGTLWMMLTISWKLTLIALVTIPLSVVVVGVIAPKSQKFFGTQQKSLGLLNNQVEENYAGHVVIKSFNKEQDAIDDFEIQNNNYYQSAWKAQFISGIIMPLMMFLNNIGYVFVAIIGGIDVANGNVSLGNIQAFLQYTQQFSQPISQMANLLNTIQSTVASAERVFEVLDEEEMKQTKSNLPAEPDSDNLISLQHVQFGYADND…	MENTKSTRKMSDTTRAIRFFYLYLKRYKLQFAVIMIFIILATWLQVVSPSLLGDAITNLTKYVTDFFTHQHAGQSQDALQQIAQQLSQQMHQTVDWHNVPEVVKSLPQAAQDQITANLPKGTTLETLKTVATSHAASTSTFMKGMWQLLAVYVATGVSMLIYTLLFSRIVAHSTNRMRKGLFGKLERLTISYFDRHQDGDILARFTSDLDNIQNTLNQALVSVISNAAVFVGVIIQIFNKDVTFAWLTVAASPVAILSAVIIIRQSKKATDKQQEEVSQLNAYMDEKISGQKAIIVEGLQEDSINGFLEHNENVKKRTFAAQAWSGMIFPLMNGFQLLSIAIVIFGGTAYVLNDDSMSIATGLGLLVAFVQYVQSYYNPIMQISSNFGQLQLAITGATR…
		GM001253	144041	145789	-		Loose	960	437.573	efrA	41.3	3003948	protein homolog model	macrolide antibiotic; fluoroquinolone antibiotic; rifamycin antibiotic	antibiotic efflux	ATP-binding cassette (ABC) antibiotic efflux pump		MKGSVQMLKIAKGRISYPAVIGAVLFMIVQVIATLNLPSLTSNIVNNGVATGDISYIWKIGFEMIGFSLLSVVAAFGNVFLAARSSQQLGKNLRSDIYKKVINFSNDEFDKVETSSLITRTTNDVVQIQNVAMMALRMMIMAPIMLIGASFLAYTKSHELTWIFVVSIPVLLIFIGLIMAFAIPLFRAMQTKTDRINLVFREGLTGVRVIRAFRQDKFEQDRFEDANQDYTHNAIKVNTIVALAYPVMTLIMSGTNVAIVWFGGQLISSQTMQVGNMIAFMTYAMQVLMSFMMLAMVFAFIPRAAASASRIQEVLSIEPKITDPDKAATLPATTEHSLEFDHVNYRYQSAEQLALADIDFKAHSGQTVAIIGGTGSGKTTLVNLIPRFYDIESGAVKLD…	MKLMWRYTMRYKKLLFADFICVFGFILIELGLPTILARMIDKGIIPKDMDYVYQQGIWMVVITIIGVAMNILLGYFGARITTNIVRDIRDDLFEKIQTFSHSEYESIGVSSLITRTTNDAYQIMLFMGNILRLGFMTPVMFIASLYMVMRTSPSLGMYVLGALPFLLLAVVGIARLSEPLSKKQQKNLDGINGILRENLSGLRVIRAFVNEKFEESRFNKVNETYTKSSKSLFRLMAAAQPGFFFLFNIVMVLIIWSGTVQISHGDLEVGNLIAFIEYIFHALFSFMLFASVFMMYPRAAVSASRIQEALDMEPAIREEEGVTETATKGYLEFKNVTFAYPGHAESPVIRNVSFKASPGETVAFIGSTGSGKSTLIQLIPRFYDVSEGEILIDGVNVKE…
L. plantarum	FGDLZ9M2	GM001394	285371	287119	+	FGDLZ9M2P2 (intact prophage)	Loose	960	437.573	efrA	41.3	3003948	protein homolog model	macrolide antibiotic; fluoroquinolone antibiotic; rifamycin antibiotic	antibiotic efflux	ATP-binding cassette (ABC) antibiotic efflux pump		MKGSVQMLKIAKGRISYPAVIGAVLFMIVQVIATLNLPSLTSNIVNNGVATGDISYIWKIGFEMIGFSLLSVVAAFGNVFLAARSSQQLGKNLRSDIYKKVINFSNDEFDKVETSSLITRTTNDVVQIQNVAMMALRMMIMAPIMLIGASFLAYTKSHELTWIFVVSIPVLLIFIGLIMAFAIPLFRAMQTKTDRINLVFREGLTGVRVIRAFRQDKFEQDRFEDANQDYTHNAIKVNTIVALAYPVMTLIMSGTNVAIVWFGGQLISSQTMQVGNMIAFMTYAMQVLMSFMMLAMVFAFIPRAAASASRIQEVLSIEPKITDPDKAATLPATTEHSLEFDHVNYRYQSAEQLALADIDFKAHSGQTVAIIGGTGSGKTTLVNLIPRFYDIESGAVKLD…	MKLMWRYTMRYKKLLFADFICVFGFILIELGLPTILARMIDKGIIPKDMDYVYQQGIWMVVITIIGVAMNILLGYFGARITTNIVRDIRDDLFEKIQTFSHSEYESIGVSSLITRTTNDAYQIMLFMGNILRLGFMTPVMFIASLYMVMRTSPSLGMYVLGALPFLLLAVVGIARLSEPLSKKQQKNLDGINGILRENLSGLRVIRAFVNEKFEESRFNKVNETYTKSSKSLFRLMAAAQPGFFFLFNIVMVLIIWSGTVQISHGDLEVGNLIAFIEYIFHALFSFMLFASVFMMYPRAAVSASRIQEALDMEPAIREEEGVTETATKGYLEFKNVTFAYPGHAESPVIRNVSFKASPGETVAFIGSTGSGKSTLIQLIPRFYDVSEGEILIDGVNVKE…
		GM001395	287119	289008	+		Loose	1320	377.867	lmrD	38.58	3002882	protein homolog model	lincosamide antibiotic	antibiotic efflux	ATP-binding cassette (ABC) antibiotic efflux pump		MSEKNTSSTKPARPAGGHGPGGHAGLVEKPKSFWKTAIRLMRYMSDRWVGLAVVMIFAIASVIFQIRTPKILGKATTELYKGIMKGAAQQKAGISQSGYPINFEKIGQIIMIVLIMYLASALFNFIQQYIMTRISQRTVYKLRRSFKGKMQKVPISYYDTHSNGDIMSRAVNDMDNIANTLQQNLTQAVTSTVTFVGTLWMMLTISWKLTLIALVTIPLSVVVVGVIAPKSQKFFGTQQKSLGLLNNQVEENYAGHVVIKSFNKEQDAIDDFEIQNNNYYQSAWKAQFISGIIMPLMMFLNNIGYVFVAIIGGIDVANGNVSLGNIQAFLQYTQQFSQPISQMANLLNTIQSTVASAERVFEVLDEEEMKQTKSNLPAEPDSDNLISLQHVQFGYADND…	MENTKSTRKMSDTTRAIRFFYLYLKRYKLQFAVIMIFIILATWLQVVSPSLLGDAITNLTKYVTDFFTHQHAGQSQDALQQIAQQLSQQMHQTVDWHNVPEVVKSLPQAAQDQITANLPKGTTLETLKTVATSHAASTSTFMKGMWQLLAVYVATGVSMLIYTLLFSRIVAHSTNRMRKGLFGKLERLTISYFDRHQDGDILARFTSDLDNIQNTLNQALVSVISNAAVFVGVIIQIFNKDVTFAWLTVAASPVAILSAVIIIRQSKKATDKQQEEVSQLNAYMDEKISGQKAIIVEGLQEDSINGFLEHNENVKKRTFAAQAWSGMIFPLMNGFQLLSIAIVIFGGTAYVLNDDSMSIATGLGLLVAFVQYVQSYYNPIMQISSNFGQLQLAITGATR…
L. plantarum	FGDLZ10M8	GM001251	142152	144041	-	FGDLZ10M8P2 (intact prophage)	Loose	1320	377.867	lmrD	38.58	3002882	protein homolog model	lincosamide antibiotic	antibiotic efflux	ATP-binding cassette (ABC) antibiotic efflux pump		MSEKNTSSTKPARPAGGHGPGGHAGLVEKPKSFWKTAIRLMRYMSDRWVGLAVVMIFAIASVIFQIRTPKILGKATTELYKGIMKGAAQQKAGISQSGYPINFEKIGQIIMIVLIMYLASALFNFIQQYIMTRISQRTVYKLRRSFKGKMQKVPISYYDTHSNGDIMSRAVNDMDNIANTLQQNLTQAVTSTVTFVGTLWMMLTISWKLTLIALVTIPLSVVVVGVIAPKSQKFFGTQQKSLGLLNNQVEENYAGHVVIKSFNKEQDAIDDFEIQNNNYYQSAWKAQFISGIIMPLMMFLNNIGYVFVAIIGGIDVANGNVSLGNIQAFLQYTQQFSQPISQMANLLNTIQSTVASAERVFEVLDEEEMKQTKSNLPAEPDSDNLISLQHVQFGYADND…	MENTKSTRKMSDTTRAIRFFYLYLKRYKLQFAVIMIFIILATWLQVVSPSLLGDAITNLTKYVTDFFTHQHAGQSQDALQQIAQQLSQQMHQTVDWHNVPEVVKSLPQAAQDQITANLPKGTTLETLKTVATSHAASTSTFMKGMWQLLAVYVATGVSMLIYTLLFSRIVAHSTNRMRKGLFGKLERLTISYFDRHQDGDILARFTSDLDNIQNTLNQALVSVISNAAVFVGVIIQIFNKDVTFAWLTVAASPVAILSAVIIIRQSKKATDKQQEEVSQLNAYMDEKISGQKAIIVEGLQEDSINGFLEHNENVKKRTFAAQAWSGMIFPLMNGFQLLSIAIVIFGGTAYVLNDDSMSIATGLGLLVAFVQYVQSYYNPIMQISSNFGQLQLAITGATR…
		GM001252	144041	145789	-		Loose	960	437.573	efrA	41.3	3003948	protein homolog model	macrolide antibiotic; fluoroquinolone antibiotic; rifamycin antibiotic	antibiotic efflux	ATP-binding cassette (ABC) antibiotic efflux pump		MKGSVQMLKIAKGRISYPAVIGAVLFMIVQVIATLNLPSLTSNIVNNGVATGDISYIWKIGFEMIGFSLLSVVAAFGNVFLAARSSQQLGKNLRSDIYKKVINFSNDEFDKVETSSLITRTTNDVVQIQNVAMMALRMMIMAPIMLIGASFLAYTKSHELTWIFVVSIPVLLIFIGLIMAFAIPLFRAMQTKTDRINLVFREGLTGVRVIRAFRQDKFEQDRFEDANQDYTHNAIKVNTIVALAYPVMTLIMSGTNVAIVWFGGQLISSQTMQVGNMIAFMTYAMQVLMSFMMLAMVFAFIPRAAASASRIQEVLSIEPKITDPDKAATLPATTEHSLEFDHVNYRYQSAEQLALADIDFKAHSGQTVAIIGGTGSGKTTLVNLIPRFYDIESGAVKLD…	MKLMWRYTMRYKKLLFADFICVFGFILIELGLPTILARMIDKGIIPKDMDYVYQQGIWMVVITIIGVAMNILLGYFGARITTNIVRDIRDDLFEKIQTFSHSEYESIGVSSLITRTTNDAYQIMLFMGNILRLGFMTPVMFIASLYMVMRTSPSLGMYVLGALPFLLLAVVGIARLSEPLSKKQQKNLDGINGILRENLSGLRVIRAFVNEKFEESRFNKVNETYTKSSKSLFRLMAAAQPGFFFLFNIVMVLIIWSGTVQISHGDLEVGNLIAFIEYIFHALFSFMLFASVFMMYPRAAVSASRIQEALDMEPAIREEEGVTETATKGYLEFKNVTFAYPGHAESPVIRNVSFKASPGETVAFIGSTGSGKSTLIQLIPRFYDVSEGEILIDGVNVKE…
L. plantarum	FGSYC22_5_L2	GM001294	91848	93596	+	FGSYC22_5_L2P1 (intact prophage)	Loose	960	438.728	efrA	40.6	3003948	protein homolog model	macrolide antibiotic; fluoroquinolone antibiotic; rifamycin antibiotic	antibiotic efflux	ATP-binding cassette (ABC) antibiotic efflux pump		MKGSVQMLKIAKGRILYPAVIGAVLFMIVQVIATLNLPSLTSNIVNNGVATGDISYIWKIGFEMIGFSLLSVVAAFGNVFLAARSSQQLGKNLRSDIYKKVINFSNDEFDKVETSSLITRTTNDVVQIQNVAMMALRMMIMAPIMLIGASFLAYTKSHELTWIFVVSIPVLLIFIGLIMAFAIPLFRAMQTKTDRINLVFREGLTGVRVIRAFRQDKFEQDRFEDANQDYTHNAIKVNTIVALAYPVMTLIMSGTNVAIVWFGGQLISSQTMQVGNMIAFMTYAMQVLMSFMMLAMVFAFIPRAAASASRIQEVLSIEPKITDPDKAATLPATTEHSLEFDHVNYRYQSAEQLALADIDFKAHSGQTVAIIGGTGSGKTTLVNLIPRFYDIESGAVKLD…	MKLMWRYTMRYKKLLFADFICVFGFILIELGLPTILARMIDKGIIPKDMDYVYQQGIWMVVITIIGVAMNILLGYFGARITTNIVRDIRDDLFEKIQTFSHSEYESIGVSSLITRTTNDAYQIMLFMGNILRLGFMTPVMFIASLYMVMRTSPSLGMYVLGALPFLLLAVVGIARLSEPLSKKQQKNLDGINGILRENLSGLRVIRAFVNEKFEESRFNKVNETYTKSSKSLFRLMAAAQPGFFFLFNIVMVLIIWSGTVQISHGDLEVGNLIAFIEYIFHALFSFMLFASVFMMYPRAAVSASRIQEALDMEPAIREEEGVTETATKGYLEFKNVTFAYPGHAESPVIRNVSFKASPGETVAFIGSTGSGKSTLIQLIPRFYDVSEGEILIDGVNVKE…
		GM001295	93596	95485	+		Loose	1320	377.481	lmrD	38.58	3002882	protein homolog model	lincosamide antibiotic	antibiotic efflux	ATP-binding cassette (ABC) antibiotic efflux pump		MSEKNTSSTKPARPAGGHGPGGHAGLVEKPKSFWKTAIRLMRYMSDRWVGLAVVMIFAIASVIFQIRTPKILGKATTELYKGIMKGAAQQKAGISQSGYPINFEKIGQIIMIVLIMYLASALFNFIQQYIMTRISQRTVYKLRRSFKGKMQKVPISYYDTHSNGDIMSRAVNDMDNIANTLQQNLTQAVTSTVTFVGTLWMMLTISWKLTLIALVTIPLSVVVVGVIAPKSQKFFGTQQKSLGLLNNQVEENYAGHVVIKSFNKEQDAIDDFEIQNNNYYQSAWKAQFISGIIMPLMMFLNNIGYVFVAIIGGIDVANGNVSLGNIQAFLQYTQQFSQPISQMANLLNTIQSTVASAERVFEVLDEEEMKQTKSNLPAEPDSDNLISLQHVQFGYADND…	MENTKSTRKMSDTTRAIRFFYLYLKRYKLQFAVIMIFIILATWLQVVSPSLLGDAITNLTKYVTDFFTHQHAGQSQDALQQIAQQLSQQMHQTVDWHNVPEVVKSLPQAAQDQITANLPKGTTLETLKTVATSHAASTSTFMKGMWQLLAVYVATGVSMLIYTLLFSRIVAHSTNRMRKGLFGKLERLTISYFDRHQDGDILARFTSDLDNIQNTLNQALVSVISNAAVFVGVIIQIFNKDVTFAWLTVAASPVAILSAVIIIRQSKKATDKQQEEVSQLNAYMDEKISGQKAIIVEGLQEDSINGFLEHNENVKKRTFAAQAWSGMIFPLMNGFQLLSIAIVIFGGTAYVLNDDSMSIATGLGLLVAFVQYVQSYYNPIMQISSNFGQLQLAITGATR…
L. plantarum	FGSYC67M2	GM000775	45940	47670	+	Close to FGSYC67M2P2 (intact prophage)	Loose	960	437.958	efrA	41.3	3003948	protein homolog model	macrolide antibiotic; fluoroquinolone antibiotic; rifamycin antibiotic	antibiotic efflux	ATP-binding cassette (ABC) antibiotic efflux pump		MLKIAKGRISYPAVIGAVLFMIVQVIATLNLPSLTSNIVNNGVATGDISYIWKIGFEMIGFSLLSVVAAFGNVFLAARSSQQLGKNLRSDIYKKVINFSNDEFDKVETSSLITRTTNDVVQIQNVAMMALRMMIMAPIMLIGASFLAYTKSHELTWIFVVSIPVLLIFIGLIMAFAIPLFRAMQTKTDRINLVFREGLTGVRVIRAFRQDKFEQDRFEDANQDYTHNAIKVNTIVALAYPVMTLIMSGTNVAIVWFGGQLISSQTMQVGNMIAFMTYAMQVLMSFMMLAMVFAFIPRAAASASRIQEVLSIEPKITDPDKAATLPATTEHSLEFDHVNYRYQSAEQLALADIDFKAHSGQTVAIIGGTGSGKTTLVNLIPRFYDIESGAVKLDGKDVRQ…	MKLMWRYTMRYKKLLFADFICVFGFILIELGLPTILARMIDKGIIPKDMDYVYQQGIWMVVITIIGVAMNILLGYFGARITTNIVRDIRDDLFEKIQTFSHSEYESIGVSSLITRTTNDAYQIMLFMGNILRLGFMTPVMFIASLYMVMRTSPSLGMYVLGALPFLLLAVVGIARLSEPLSKKQQKNLDGINGILRENLSGLRVIRAFVNEKFEESRFNKVNETYTKSSKSLFRLMAAAQPGFFFLFNIVMVLIIWSGTVQISHGDLEVGNLIAFIEYIFHALFSFMLFASVFMMYPRAAVSASRIQEALDMEPAIREEEGVTETATKGYLEFKNVTFAYPGHAESPVIRNVSFKASPGETVAFIGSTGSGKSTLIQLIPRFYDVSEGEILIDGVNVKE…
		GM000776	47670	49559	+		Loose	1320	377.867	lmrD	38.58	3002882	protein homolog model	lincosamide antibiotic	antibiotic efflux	ATP-binding cassette (ABC) antibiotic efflux pump		MSEKNTSSTKPARPAGGHGPGGHAGLVEKPKSFWKTAIRLMRYMSDRWVGLAVVMIFAIASVIFQIRTPKILGKATTELYKGIMKGAAQQKAGISQSGYPINFEKIGQIIMIVLIMYLASALFNFIQQYIMTRISQRTVYKLRRSFKGKMQKVPISYYDTHSNGDIMSRAVNDMDNIANTLQQNLTQAVTSTVTFVGTLWMMLTISWKLTLIALVTIPLSVVVVGVIAPKSQKFFGTQQKSLGLLNNQVEENYAGHVVIKSFNKEQDAIDDFEIQNNNYYQSAWKAQFISGIIMPLMMFLNNIGYVFVAIIGGIDVANGNVSLGNIQAFLQYTQQFSQPISQMANLLNTIQSTVASAERVFEVLDEEEMKQTKSNLPAEPDSDNLISLQHVQFGYADND…	MENTKSTRKMSDTTRAIRFFYLYLKRYKLQFAVIMIFIILATWLQVVSPSLLGDAITNLTKYVTDFFTHQHAGQSQDALQQIAQQLSQQMHQTVDWHNVPEVVKSLPQAAQDQITANLPKGTTLETLKTVATSHAASTSTFMKGMWQLLAVYVATGVSMLIYTLLFSRIVAHSTNRMRKGLFGKLERLTISYFDRHQDGDILARFTSDLDNIQNTLNQALVSVISNAAVFVGVIIQIFNKDVTFAWLTVAASPVAILSAVIIIRQSKKATDKQQEEVSQLNAYMDEKISGQKAIIVEGLQEDSINGFLEHNENVKKRTFAAQAWSGMIFPLMNGFQLLSIAIVIFGGTAYVLNDDSMSIATGLGLLVAFVQYVQSYYNPIMQISSNFGQLQLAITGATR…
L. plantarum	FGSZY33M3	GM001218	142133	144022		N.A.	Loose	1320	377.867	lmrD	38.58	3002882	protein homolog model	lincosamide antibiotic	antibiotic efflux	ATP-binding cassette (ABC) antibiotic efflux pump		MSEKNTSSTKPARPAGGHGPGGHAGLVEKPKSFWKTAIRLMRYMSDRWVGLAVVMIFAIASVIFQIRTPKILGKATTELYKGIMKGAAQQKAGISQSGYPINFEKIGQIIMIVLIMYLASALFNFIQQYIMTRISQRTVYKLRRSFKGKMQKVPISYYDTHSNGDIMSRAVNDMDNIANTLQQNLTQAVTSTVTFVGTLWMMLTISWKLTLIALVTIPLSVVVVGVIAPKSQKFFGTQQKSLGLLNNQVEENYAGHVVIKSFNKEQDAIDDFEIQNNNYYQSAWKAQFISGIIMPLMMFLNNIGYVFVAIIGGIDVANGNVSLGNIQAFLQYTQQFSQPISQMANLLNTIQSTVASAERVFEVLDEEEMKQTKSNLPAEPDSDNLISLQHVQFGYADND…	MENTKSTRKMSDTTRAIRFFYLYLKRYKLQFAVIMIFIILATWLQVVSPSLLGDAITNLTKYVTDFFTHQHAGQSQDALQQIAQQLSQQMHQTVDWHNVPEVVKSLPQAAQDQITANLPKGTTLETLKTVATSHAASTSTFMKGMWQLLAVYVATGVSMLIYTLLFSRIVAHSTNRMRKGLFGKLERLTISYFDRHQDGDILARFTSDLDNIQNTLNQALVSVISNAAVFVGVIIQIFNKDVTFAWLTVAASPVAILSAVIIIRQSKKATDKQQEEVSQLNAYMDEKISGQKAIIVEGLQEDSINGFLEHNENVKKRTFAAQAWSGMIFPLMNGFQLLSIAIVIFGGTAYVLNDDSMSIATGLGLLVAFVQYVQSYYNPIMQISSNFGQLQLAITGATR…
		GM001219	144022	145752			Loose	960	437.958	efrA	41.3	3003948	protein homolog model	macrolide antibiotic; fluoroquinolone antibiotic; rifamycin antibiotic	antibiotic efflux	ATP-binding cassette (ABC) antibiotic efflux pump		MLKIAKGRISYPAVIGAVLFMIVQVIATLNLPSLTSNIVNNGVATGDISYIWKIGFEMIGFSLLSVVAAFGNVFLAARSSQQLGKNLRSDIYKKVINFSNDEFDKVETSSLITRTTNDVVQIQNVAMMALRMMIMAPIMLIGASFLAYTKSHELTWIFVVSIPVLLIFIGLIMAFAIPLFRAMQTKTDRINLVFREGLTGVRVIRAFRQDKFEQDRFEDANQDYTHNAIKVNTIVALAYPVMTLIMSGTNVAIVWFGGQLISSQTMQVGNMIAFMTYAMQVLMSFMMLAMVFAFIPRAAASASRIQEVLSIEPKITDPDKAATLPATTEHSLEFDHVNYRYQSAEQLALADIDFKAHSGQTVAIIGGTGSGKTTLVNLIPRFYDIESGAVKLDGKDVRQ…	MKLMWRYTMRYKKLLFADFICVFGFILIELGLPTILARMIDKGIIPKDMDYVYQQGIWMVVITIIGVAMNILLGYFGARITTNIVRDIRDDLFEKIQTFSHSEYESIGVSSLITRTTNDAYQIMLFMGNILRLGFMTPVMFIASLYMVMRTSPSLGMYVLGALPFLLLAVVGIARLSEPLSKKQQKNLDGINGILRENLSGLRVIRAFVNEKFEESRFNKVNETYTKSSKSLFRLMAAAQPGFFFLFNIVMVLIIWSGTVQISHGDLEVGNLIAFIEYIFHALFSFMLFASVFMMYPRAAVSASRIQEALDMEPAIREEEGVTETATKGYLEFKNVTFAYPGHAESPVIRNVSFKASPGETVAFIGSTGSGKSTLIQLIPRFYDVSEGEILIDGVNVKE…
L. plantarum	FHeNa1501_8G3	GM001523	45568	47298		FHeNa1501_8G3P1 (intact prophage)	Loose	960	437.958	efrA	41.3	3003948	protein homolog model	macrolide antibiotic; fluoroquinolone antibiotic; rifamycin antibiotic	antibiotic efflux	ATP-binding cassette (ABC) antibiotic efflux pump		MLKIAKGRISYPAVIGAVLFMIVQVIATLNLPSLTSNIVNNGVATGDISYIWKIGFEMIGFSLLSVVAAFGNVFLAARSSQQLGKNLRSDIYKKVINFSNDEFDKVETSSLITRTTNDVVQIQNVAMMALRMMIMAPIMLIGASFLAYTKSHELTWIFVVSIPVLLIFIGLIMAFAIPLFRAMQTKTDRINLVFREGLTGVRVIRAFRQDKFEQDRFEDANQDYTHNAIKVNTIVALAYPVMTLIMSGTNVAIVWFGGQLISSQTMQVGNMIAFMTYAMQVLMSFMMLAMVFAFIPRAAASASRIQEVLSIEPKITDPDKAATLPATTEHSLEFDHVNYRYQSAEQLALADIDFKAHSGQTVAIIGGTGSGKTTLVNLIPRFYDIESGAVKLDGKDVRQ…	MKLMWRYTMRYKKLLFADFICVFGFILIELGLPTILARMIDKGIIPKDMDYVYQQGIWMVVITIIGVAMNILLGYFGARITTNIVRDIRDDLFEKIQTFSHSEYESIGVSSLITRTTNDAYQIMLFMGNILRLGFMTPVMFIASLYMVMRTSPSLGMYVLGALPFLLLAVVGIARLSEPLSKKQQKNLDGINGILRENLSGLRVIRAFVNEKFEESRFNKVNETYTKSSKSLFRLMAAAQPGFFFLFNIVMVLIIWSGTVQISHGDLEVGNLIAFIEYIFHALFSFMLFASVFMMYPRAAVSASRIQEALDMEPAIREEEGVTETATKGYLEFKNVTFAYPGHAESPVIRNVSFKASPGETVAFIGSTGSGKSTLIQLIPRFYDVSEGEILIDGVNVKE…
		GM001524	47298	49187			Loose	1320	377.867	lmrD	38.58	3002882	protein homolog model	lincosamide antibiotic	antibiotic efflux	ATP-binding cassette (ABC) antibiotic efflux pump		MSEKNTSSTKPARPAGGHGPGGHAGLVEKPKSFWKTAIRLMRYMSDRWVGLAVVMIFAIASVIFQIRTPKILGKATTELYKGIMKGAAQQKAGISQSGYPINFEKIGQIIMIVLIMYLASALFNFIQQYIMTRISQRTVYKLRRSFKGKMQKVPISYYDTHSNGDIMSRAVNDMDNIANTLQQNLTQAVTSTVTFVGTLWMMLTISWKLTLIALVTIPLSVVVVGVIAPKSQKFFGTQQKSLGLLNNQVEENYAGHVVIKSFNKEQDAIDDFEIQNNNYYQSAWKAQFISGIIMPLMMFLNNIGYVFVAIIGGIDVANGNVSLGNIQAFLQYTQQFSQPISQMANLLNTIQSTVASAERVFEVLDEEEMKQTKSNLPAEPDSDNLISLQHVQFGYADND…	MENTKSTRKMSDTTRAIRFFYLYLKRYKLQFAVIMIFIILATWLQVVSPSLLGDAITNLTKYVTDFFTHQHAGQSQDALQQIAQQLSQQMHQTVDWHNVPEVVKSLPQAAQDQITANLPKGTTLETLKTVATSHAASTSTFMKGMWQLLAVYVATGVSMLIYTLLFSRIVAHSTNRMRKGLFGKLERLTISYFDRHQDGDILARFTSDLDNIQNTLNQALVSVISNAAVFVGVIIQIFNKDVTFAWLTVAASPVAILSAVIIIRQSKKATDKQQEEVSQLNAYMDEKISGQKAIIVEGLQEDSINGFLEHNENVKKRTFAAQAWSGMIFPLMNGFQLLSIAIVIFGGTAYVLNDDSMSIATGLGLLVAFVQYVQSYYNPIMQISSNFGQLQLAITGATR…
L. plantarum	FHuNHHMY6M5	GM001095	27202	28950	+	FHuNHHMY6M5P5 (intact prophage)	Loose	960	437.573	efrA	41.3	3003948	protein homolog model	macrolide antibiotic; fluoroquinolone antibiotic; rifamycin antibiotic	antibiotic efflux	ATP-binding cassette (ABC) antibiotic efflux pump		MKGSVQMLKIAKGRISYPAVIGAVLFMIVQVIATLNLPSLTSNIVNNGVATGDISYIWKIGFEMIGFSLLSVVAAFGNVFLAARSSQQLGKNLRSDIYKKVINFSNDEFDKVETSSLITRTTNDVVQIQNVAMMALRMMIMAPIMLIGASFLAYTKSHELTWIFVVSIPVLLIFIGLIMAFAIPLFRAMQTKTDRINLVFREGLTGVRVIRAFRQDKFEQDRFEDANQDYTHNAIKVNTIVALAYPVMTLIMSGTNVAIVWFGGQLISSQTMQVGNMIAFMTYAMQVLMSFMMLAMVFAFIPRAAASASRIQEVLSIEPKITDPDKAATLPATTEHSLEFDHVNYRYQSAEQLALADIDFKAHSGQTVAIIGGTGSGKTTLVNLIPRFYDIESGAVKLD…	MKLMWRYTMRYKKLLFADFICVFGFILIELGLPTILARMIDKGIIPKDMDYVYQQGIWMVVITIIGVAMNILLGYFGARITTNIVRDIRDDLFEKIQTFSHSEYESIGVSSLITRTTNDAYQIMLFMGNILRLGFMTPVMFIASLYMVMRTSPSLGMYVLGALPFLLLAVVGIARLSEPLSKKQQKNLDGINGILRENLSGLRVIRAFVNEKFEESRFNKVNETYTKSSKSLFRLMAAAQPGFFFLFNIVMVLIIWSGTVQISHGDLEVGNLIAFIEYIFHALFSFMLFASVFMMYPRAAVSASRIQEALDMEPAIREEEGVTETATKGYLEFKNVTFAYPGHAESPVIRNVSFKASPGETVAFIGSTGSGKSTLIQLIPRFYDVSEGEILIDGVNVKE…
		GM001096	28950	30839	+		Loose	1320	377.867	lmrD	38.58	3002882	protein homolog model	lincosamide antibiotic	antibiotic efflux	ATP-binding cassette (ABC) antibiotic efflux pump		MSEKNTSSTKPARPAGGHGPGGHAGLVEKPKSFWKTAIRLMRYMSDRWVGLAVVMIFAIASVIFQIRTPKILGKATTELYKGIMKGAAQQKAGISQSGYPINFEKIGQIIMIVLIMYLASALFNFIQQYIMTRISQRTVYKLRRSFKGKMQKVPISYYDTHSNGDIMSRAVNDMDNIANTLQQNLTQAVTSTVTFVGTLWMMLTISWKLTLIALVTIPLSVVVVGVIAPKSQKFFGTQQKSLGLLNNQVEENYAGHVVIKSFNKEQDAIDDFEIQNNNYYQSAWKAQFISGIIMPLMMFLNNIGYVFVAIIGGIDVANGNVSLGNIQAFLQYTQQFSQPISQMANLLNTIQSTVASAERVFEVLDEEEMKQTKSNLPAEPDSDNLISLQHVQFGYADND…	MENTKSTRKMSDTTRAIRFFYLYLKRYKLQFAVIMIFIILATWLQVVSPSLLGDAITNLTKYVTDFFTHQHAGQSQDALQQIAQQLSQQMHQTVDWHNVPEVVKSLPQAAQDQITANLPKGTTLETLKTVATSHAASTSTFMKGMWQLLAVYVATGVSMLIYTLLFSRIVAHSTNRMRKGLFGKLERLTISYFDRHQDGDILARFTSDLDNIQNTLNQALVSVISNAAVFVGVIIQIFNKDVTFAWLTVAASPVAILSAVIIIRQSKKATDKQQEEVSQLNAYMDEKISGQKAIIVEGLQEDSINGFLEHNENVKKRTFAAQAWSGMIFPLMNGFQLLSIAIVIFGGTAYVLNDDSMSIATGLGLLVAFVQYVQSYYNPIMQISSNFGQLQLAITGATR…
L. plantarum	FHuNHHMY13M5	GM001691	60260	62149	-	FHuNHHMY13M5P4 (intact prophage)	Loose	1320	377.867	lmrD	38.58	3002882	protein homolog model	lincosamide antibiotic	antibiotic efflux	ATP-binding cassette (ABC) antibiotic efflux pump		MSEKNTSSTKPARPAGGHGPGGHAGLVEKPKSFWKTAIRLMRYMSDRWVGLAVVMIFAIASVIFQIRTPKILGKATTELYKGIMKGAAQQKAGISQSGYPINFEKIGQIIMIVLIMYLASALFNFIQQYIMTRISQRTVYKLRRSFKGKMQKVPISYYDTHSNGDIMSRAVNDMDNIANTLQQNLTQAVTSTVTFVGTLWMMLTISWKLTLIALVTIPLSVVVVGVIAPKSQKFFGTQQKSLGLLNNQVEENYAGHVVIKSFNKEQDAIDDFEIQNNNYYQSAWKAQFISGIIMPLMMFLNNIGYVFVAIIGGIDVANGNVSLGNIQAFLQYTQQFSQPISQMANLLNTIQSTVASAERVFEVLDEEEMKQTKSNLPAEPDSDNLISLQHVQFGYADND…	MENTKSTRKMSDTTRAIRFFYLYLKRYKLQFAVIMIFIILATWLQVVSPSLLGDAITNLTKYVTDFFTHQHAGQSQDALQQIAQQLSQQMHQTVDWHNVPEVVKSLPQAAQDQITANLPKGTTLETLKTVATSHAASTSTFMKGMWQLLAVYVATGVSMLIYTLLFSRIVAHSTNRMRKGLFGKLERLTISYFDRHQDGDILARFTSDLDNIQNTLNQALVSVISNAAVFVGVIIQIFNKDVTFAWLTVAASPVAILSAVIIIRQSKKATDKQQEEVSQLNAYMDEKISGQKAIIVEGLQEDSINGFLEHNENVKKRTFAAQAWSGMIFPLMNGFQLLSIAIVIFGGTAYVLNDDSMSIATGLGLLVAFVQYVQSYYNPIMQISSNFGQLQLAITGATR…
		GM001692	62149	63897	-		Loose	960	437.573	efrA	41.3	3003948	protein homolog model	macrolide antibiotic; fluoroquinolone antibiotic; rifamycin antibiotic	antibiotic efflux	ATP-binding cassette (ABC) antibiotic efflux pump		MKGSVQMLKIAKGRISYPAVIGAVLFMIVQVIATLNLPSLTSNIVNNGVATGDISYIWKIGFEMIGFSLLSVVAAFGNVFLAARSSQQLGKNLRSDIYKKVINFSNDEFDKVETSSLITRTTNDVVQIQNVAMMALRMMIMAPIMLIGASFLAYTKSHELTWIFVVSIPVLLIFIGLIMAFAIPLFRAMQTKTDRINLVFREGLTGVRVIRAFRQDKFEQDRFEDANQDYTHNAIKVNTIVALAYPVMTLIMSGTNVAIVWFGGQLISSQTMQVGNMIAFMTYAMQVLMSFMMLAMVFAFIPRAAASASRIQEVLSIEPKITDPDKAATLPATTEHSLEFDHVNYRYQSAEQLALADIDFKAHSGQTVAIIGGTGSGKTTLVNLIPRFYDIESGAVKLD…	MKLMWRYTMRYKKLLFADFICVFGFILIELGLPTILARMIDKGIIPKDMDYVYQQGIWMVVITIIGVAMNILLGYFGARITTNIVRDIRDDLFEKIQTFSHSEYESIGVSSLITRTTNDAYQIMLFMGNILRLGFMTPVMFIASLYMVMRTSPSLGMYVLGALPFLLLAVVGIARLSEPLSKKQQKNLDGINGILRENLSGLRVIRAFVNEKFEESRFNKVNETYTKSSKSLFRLMAAAQPGFFFLFNIVMVLIIWSGTVQISHGDLEVGNLIAFIEYIFHALFSFMLFASVFMMYPRAAVSASRIQEALDMEPAIREEEGVTETATKGYLEFKNVTFAYPGHAESPVIRNVSFKASPGETVAFIGSTGSGKSTLIQLIPRFYDVSEGEILIDGVNVKE…
L. plantarum	FHuNHHMY22M4	GM000774	316160	317908	+	FHuNHHMY22M4P2 (incomplete prophage)	Loose	960	439.499	efrA	40.94	3003948	protein homolog model	macrolide antibiotic; fluoroquinolone antibiotic; rifamycin antibiotic	antibiotic efflux	ATP-binding cassette (ABC) antibiotic efflux pump		MKGSVQMLKIAKGRISYPAVIGAVLFMIVQVIATLNLPSLTSNIVNNGVATGDISYIWKIGFEMIGFSLLSVVAAFGNVFLAARSSQQLGKNLRSDIYKKVINFSNDEFDKVETSSLITRTTNDVVQIQNVAMMALRMMIMAPIMLIGASFLAYTKSHELTWIFVVSIPVLLIFIGLIMAFAIPLFRAMQTKTDRINLVFREGLTGVRVIRAFRQDKFEQDRFEDANQDYTKNAIKVNTIVALAYPVMTLIMSGTNVAIVWFGGQLISSQTMQVGNMIAFMTYAMQVLMSFMMLAMVFAFIPRAAASASRIKEVLDIEPKITNPDKAATLPATTEHSLEFDHVNYRYQSAEQLALADINFKAHSGQTVAIIGGTGSGKTTLVNLIPRFYDIESGAVKLD…	MKLMWRYTMRYKKLLFADFICVFGFILIELGLPTILARMIDKGIIPKDMDYVYQQGIWMVVITIIGVAMNILLGYFGARITTNIVRDIRDDLFEKIQTFSHSEYESIGVSSLITRTTNDAYQIMLFMGNILRLGFMTPVMFIASLYMVMRTSPSLGMYVLGALPFLLLAVVGIARLSEPLSKKQQKNLDGINGILRENLSGLRVIRAFVNEKFEESRFNKVNETYTKSSKSLFRLMAAAQPGFFFLFNIVMVLIIWSGTVQISHGDLEVGNLIAFIEYIFHALFSFMLFASVFMMYPRAAVSASRIQEALDMEPAIREEEGVTETATKGYLEFKNVTFAYPGHAESPVIRNVSFKASPGETVAFIGSTGSGKSTLIQLIPRFYDVSEGEILIDGVNVKE…
		GM000775	317908	319797	+		Loose	1320	380.563	lmrD	38.77	3002882	protein homolog model	lincosamide antibiotic	antibiotic efflux	ATP-binding cassette (ABC) antibiotic efflux pump		MSEKNTSSTKPARPAGGHGPGGHAGLVEKPKSFWKTAIRLMRYMSDRWVGLAVVMIFAIASVIFQIRTPKILGKATTELYKGIMKGAAQQKAGISQSGYPINFEKIGQIIMIVLIMYLASALFNFIQQYIMTRISQRTVYKLRRSFKGKMQKVPISYYDTHSNGDIMSRAVNDMDNIANTLQQNLTQAVTSTVTFVGTLWMMLTISWKLTLIALVTIPLSVVVVGVIAPKSQKFFGTQQKSLGLLNNQVEENYAGHVVIKSFNKEQDAIDDFEVQNNNYYQSAWKAQFISGIIMPLMMFLNNIGYVFVAIIGGIDVANGNVSLGNIQAFLQYTQQFSQPISQMANLLNTIQSTVASAERVFEVLDEEEMKQTKSNLPAETDSDNLISLQHVQFGYTDND…	MENTKSTRKMSDTTRAIRFFYLYLKRYKLQFAVIMIFIILATWLQVVSPSLLGDAITNLTKYVTDFFTHQHAGQSQDALQQIAQQLSQQMHQTVDWHNVPEVVKSLPQAAQDQITANLPKGTTLETLKTVATSHAASTSTFMKGMWQLLAVYVATGVSMLIYTLLFSRIVAHSTNRMRKGLFGKLERLTISYFDRHQDGDILARFTSDLDNIQNTLNQALVSVISNAAVFVGVIIQIFNKDVTFAWLTVAASPVAILSAVIIIRQSKKATDKQQEEVSQLNAYMDEKISGQKAIIVEGLQEDSINGFLEHNENVKKRTFAAQAWSGMIFPLMNGFQLLSIAIVIFGGTAYVLNDDSMSIATGLGLLVAFVQYVQSYYNPIMQISSNFGQLQLAITGATR…
L. plantarum	FHuNHHMY24M8	GM001627	115736	117625	-	FHuNHHMY24M8P3 (questionable prophage)	Loose	1320	377.867	lmrD	38.58	3002882	protein homolog model	lincosamide antibiotic	antibiotic efflux	ATP-binding cassette (ABC) antibiotic efflux pump		MSEKNTSSTKPARPAGGHGPGGHAGLVEKPKSFWKTAIRLMRYMSDRWVGLAVVMIFAIASVIFQIRTPKILGKATTELYKGIMKGAAQQKAGISQSGYPINFEKIGQIIMIVLIMYLASALFNFIQQYIMTRISQRTVYKLRRSFKGKMQKVPISYYDTHSNGDIMSRAVNDMDNIANTLQQNLTQAVTSTVTFVGTLWMMLTISWKLTLIALVTIPLSVVVVGVIAPKSQKFFGTQQKSLGLLNNQVEENYAGHVVIKSFNKEQDAIDDFEIQNNNYYQSAWKAQFISGIIMPLMMFLNNIGYVFVAIIGGIDVANGNVSLGNIQAFLQYTQQFSQPISQMANLLNTIQSTVASAERVFEVLDEEEMKQTKSNLPAEPDSDNLISLQHVQFGYADND…	MENTKSTRKMSDTTRAIRFFYLYLKRYKLQFAVIMIFIILATWLQVVSPSLLGDAITNLTKYVTDFFTHQHAGQSQDALQQIAQQLSQQMHQTVDWHNVPEVVKSLPQAAQDQITANLPKGTTLETLKTVATSHAASTSTFMKGMWQLLAVYVATGVSMLIYTLLFSRIVAHSTNRMRKGLFGKLERLTISYFDRHQDGDILARFTSDLDNIQNTLNQALVSVISNAAVFVGVIIQIFNKDVTFAWLTVAASPVAILSAVIIIRQSKKATDKQQEEVSQLNAYMDEKISGQKAIIVEGLQEDSINGFLEHNENVKKRTFAAQAWSGMIFPLMNGFQLLSIAIVIFGGTAYVLNDDSMSIATGLGLLVAFVQYVQSYYNPIMQISSNFGQLQLAITGATR…
		GM001628	117625	119373	-		Loose	960	437.573	efrA	41.3	3003948	protein homolog model	macrolide antibiotic; fluoroquinolone antibiotic; rifamycin antibiotic	antibiotic efflux	ATP-binding cassette (ABC) antibiotic efflux pump		MKGSVQMLKIAKGRISYPAVIGAVLFMIVQVIATLNLPSLTSNIVNNGVATGDISYIWKIGFEMIGFSLLSVVAAFGNVFLAARSSQQLGKNLRSDIYKKVINFSNDEFDKVETSSLITRTTNDVVQIQNVAMMALRMMIMAPIMLIGASFLAYTKSHELTWIFVVSIPVLLIFIGLIMAFAIPLFRAMQTKTDRINLVFREGLTGVRVIRAFRQDKFEQDRFEDANQDYTHNAIKVNTIVALAYPVMTLIMSGTNVAIVWFGGQLISSQTMQVGNMIAFMTYAMQVLMSFMMLAMVFAFIPRAAASASRIQEVLSIEPKITDPDKAATLPATTEHSLEFDHVNYRYQSAEQLALADIDFKAHSGQTVAIIGGTGSGKTTLVNLIPRFYDIESGAVKLD…	MKLMWRYTMRYKKLLFADFICVFGFILIELGLPTILARMIDKGIIPKDMDYVYQQGIWMVVITIIGVAMNILLGYFGARITTNIVRDIRDDLFEKIQTFSHSEYESIGVSSLITRTTNDAYQIMLFMGNILRLGFMTPVMFIASLYMVMRTSPSLGMYVLGALPFLLLAVVGIARLSEPLSKKQQKNLDGINGILRENLSGLRVIRAFVNEKFEESRFNKVNETYTKSSKSLFRLMAAAQPGFFFLFNIVMVLIIWSGTVQISHGDLEVGNLIAFIEYIFHALFSFMLFASVFMMYPRAAVSASRIQEALDMEPAIREEEGVTETATKGYLEFKNVTFAYPGHAESPVIRNVSFKASPGETVAFIGSTGSGKSTLIQLIPRFYDVSEGEILIDGVNVKE…
L. plantarum	FHuNHHMY71L1	GM001410	114627	116375	+	FHuNHHMY24M8P3 (questionable prophage)	Loose	960	433.721	efrA	41.12	3003948	protein homolog model	macrolide antibiotic; fluoroquinolone antibiotic; rifamycin antibiotic	antibiotic efflux	ATP-binding cassette (ABC) antibiotic efflux pump		MKGSVQMLKIAKGRISYPAVIGAVLFMIVQVIATLNLPSLTSNIVNNGVATGDISYIWKIGFEMIGFSLLSVVAAFGNVFLAARSSQQLGKNLRSDIYKKVINFSNDEFDKVETSSLITRTTNDVVQIQNVAMMALRMMIMAPIMLIGASFLAYTKSHELTWIFVVSIPVLLIFIGLIMAFAIPLFRAMQTKTDRINLVFREGLTGVRVIRAFRQDKFEQDRFEDANQDYTHNAIKVNTIVALAYPVMTLIMSGTNVAIVWFGGQLISSQTMQVGNMIAFMTYAMQVLMSFMMLAMVFAFIPRAAASASRIQEVLSIEPKITDPDKAATLPATTEHSLEFDHVNYRYQSAEQLALADIDFKAHSGQTVAIIGGTGSGKTTLVNLIPRFYDIESGAVKLD…	MKLMWRYTMRYKKLLFADFICVFGFILIELGLPTILARMIDKGIIPKDMDYVYQQGIWMVVITIIGVAMNILLGYFGARITTNIVRDIRDDLFEKIQTFSHSEYESIGVSSLITRTTNDAYQIMLFMGNILRLGFMTPVMFIASLYMVMRTSPSLGMYVLGALPFLLLAVVGIARLSEPLSKKQQKNLDGINGILRENLSGLRVIRAFVNEKFEESRFNKVNETYTKSSKSLFRLMAAAQPGFFFLFNIVMVLIIWSGTVQISHGDLEVGNLIAFIEYIFHALFSFMLFASVFMMYPRAAVSASRIQEALDMEPAIREEEGVTETATKGYLEFKNVTFAYPGHAESPVIRNVSFKASPGETVAFIGSTGSGKSTLIQLIPRFYDVSEGEILIDGVNVKE…
		GM001411	116375	118264	+		Loose	1320	377.867	lmrD	38.58	3002882	protein homolog model	lincosamide antibiotic	antibiotic efflux	ATP-binding cassette (ABC) antibiotic efflux pump		MSEKNTSSTKPARPAGGHGPGGHAGLVEKPKSFWKTAIRLMRYMSDRWVGLAVVMIFAIASVIFQIRTPKILGKATTELYKGIMKGAAQQKAGISQSGYPINFEKIGQIIMIVLIMYLASALFNFIQQYIMTRISQRTVYKLRRSFKGKMQKVPISYYDTHSNGDIMSRAVNDMDNIANTLQQNLTQAVTSTVTFVGTLWMMLTISWKLTLIALVTIPLSVVVVGVIAPKSQKFFGTQQKSLGLLNNQVEENYAGHVVIKSFNKEQDAIDDFEIQNNNYYQSAWKAQFISGIIMPLMMFLNNIGYVFVAIIGGIDVANGNVSLGNIQAFLQYTQQFSQPISQMANLLNTIQSTVASAERVFEVLDEEEMKQTKSNLPAEPDSDNLISLQHVQFGYADND…	MENTKSTRKMSDTTRAIRFFYLYLKRYKLQFAVIMIFIILATWLQVVSPSLLGDAITNLTKYVTDFFTHQHAGQSQDALQQIAQQLSQQMHQTVDWHNVPEVVKSLPQAAQDQITANLPKGTTLETLKTVATSHAASTSTFMKGMWQLLAVYVATGVSMLIYTLLFSRIVAHSTNRMRKGLFGKLERLTISYFDRHQDGDILARFTSDLDNIQNTLNQALVSVISNAAVFVGVIIQIFNKDVTFAWLTVAASPVAILSAVIIIRQSKKATDKQQEEVSQLNAYMDEKISGQKAIIVEGLQEDSINGFLEHNENVKKRTFAAQAWSGMIFPLMNGFQLLSIAIVIFGGTAYVLNDDSMSIATGLGLLVAFVQYVQSYYNPIMQISSNFGQLQLAITGATR…
L. plantarum	FJLHD2M9	GM001786	47668	49416	+	FJLHD2M9P1 (intact prophage)	Loose	960	437.573	efrA	41.3	3003948	protein homolog model	macrolide antibiotic; fluoroquinolone antibiotic; rifamycin antibiotic	antibiotic efflux	ATP-binding cassette (ABC) antibiotic efflux pump		MKGSVQMLKIAKGRISYPAVIGAVLFMIVQVIATLNLPSLTSNIVNNGVATGDISYIWKIGFEMIGFSLLSVVAAFGNVFLAARSSQQLGKNLRSDIYKKVINFSNDEFDKVETSSLITRTTNDVVQIQNVAMMALRMMIMAPIMLIGASFLAYTKSHELTWIFVVSIPVLLIFIGLIMAFAIPLFRAMQTKTDRINLVFREGLTGVRVIRAFRQDKFEQDRFEDANQDYTHNAIKVNTIVALAYPVMTLIMSGTNVAIVWFGGQLISSQTMQVGNMIAFMTYAMQVLMSFMMLAMVFAFIPRAAASASRIQEVLSIEPKITDPDKAATLPATTEHSLEFDHVNYRYQSAEQLALADIDFKAHSGQTVAIIGGTGSGKTTLVNLIPRFYDIESGAVKLD…	MKLMWRYTMRYKKLLFADFICVFGFILIELGLPTILARMIDKGIIPKDMDYVYQQGIWMVVITIIGVAMNILLGYFGARITTNIVRDIRDDLFEKIQTFSHSEYESIGVSSLITRTTNDAYQIMLFMGNILRLGFMTPVMFIASLYMVMRTSPSLGMYVLGALPFLLLAVVGIARLSEPLSKKQQKNLDGINGILRENLSGLRVIRAFVNEKFEESRFNKVNETYTKSSKSLFRLMAAAQPGFFFLFNIVMVLIIWSGTVQISHGDLEVGNLIAFIEYIFHALFSFMLFASVFMMYPRAAVSASRIQEALDMEPAIREEEGVTETATKGYLEFKNVTFAYPGHAESPVIRNVSFKASPGETVAFIGSTGSGKSTLIQLIPRFYDVSEGEILIDGVNVKE…
		GM001787	49416	51305	+		Loose	1320	377.867	lmrD	38.58	3002882	protein homolog model	lincosamide antibiotic	antibiotic efflux	ATP-binding cassette (ABC) antibiotic efflux pump		MSEKNTSSTKPARPAGGHGPGGHAGLVEKPKSFWKTAIRLMRYMSDRWVGLAVVMIFAIASVIFQIRTPKILGKATTELYKGIMKGAAQQKAGISQSGYPINFEKIGQIIMIVLIMYLASALFNFIQQYIMTRISQRTVYKLRRSFKGKMQKVPISYYDTHSNGDIMSRAVNDMDNIANTLQQNLTQAVTSTVTFVGTLWMMLTISWKLTLIALVTIPLSVVVVGVIAPKSQKFFGTQQKSLGLLNNQVEENYAGHVVIKSFNKEQDAIDDFEIQNNNYYQSAWKAQFISGIIMPLMMFLNNIGYVFVAIIGGIDVANGNVSLGNIQAFLQYTQQFSQPISQMANLLNTIQSTVASAERVFEVLDEEEMKQTKSNLPAEPDSDNLISLQHVQFGYADND…	MENTKSTRKMSDTTRAIRFFYLYLKRYKLQFAVIMIFIILATWLQVVSPSLLGDAITNLTKYVTDFFTHQHAGQSQDALQQIAQQLSQQMHQTVDWHNVPEVVKSLPQAAQDQITANLPKGTTLETLKTVATSHAASTSTFMKGMWQLLAVYVATGVSMLIYTLLFSRIVAHSTNRMRKGLFGKLERLTISYFDRHQDGDILARFTSDLDNIQNTLNQALVSVISNAAVFVGVIIQIFNKDVTFAWLTVAASPVAILSAVIIIRQSKKATDKQQEEVSQLNAYMDEKISGQKAIIVEGLQEDSINGFLEHNENVKKRTFAAQAWSGMIFPLMNGFQLLSIAIVIFGGTAYVLNDDSMSIATGLGLLVAFVQYVQSYYNPIMQISSNFGQLQLAITGATR…
L. plantarum	FJLHD4M3	GM001491	136675	138564	-	FJLHD4M3P3 (intact prophage)	Loose	1320	377.867	lmrD	38.58	3002882	protein homolog model	lincosamide antibiotic	antibiotic efflux	ATP-binding cassette (ABC) antibiotic efflux pump		MSEKNTSSTKPARPAGGHGPGGHAGLVEKPKSFWKTAIRLMRYMSDRWVGLAVVMIFAIASVIFQIRTPKILGKATTELYKGIMKGAAQQKAGISQSGYPINFEKIGQIIMIVLIMYLASALFNFIQQYIMTRISQRTVYKLRRSFKGKMQKVPISYYDTHSNGDIMSRAVNDMDNIANTLQQNLTQAVTSTVTFVGTLWMMLTISWKLTLIALVTIPLSVVVVGVIAPKSQKFFGTQQKSLGLLNNQVEENYAGHVVIKSFNKEQDAIDDFEIQNNNYYQSAWKAQFISGIIMPLMMFLNNIGYVFVAIIGGIDVANGNVSLGNIQAFLQYTQQFSQPISQMANLLNTIQSTVASAERVFEVLDEEEMKQTKSNLPAEPDSDNLISLQHVQFGYADND…	MENTKSTRKMSDTTRAIRFFYLYLKRYKLQFAVIMIFIILATWLQVVSPSLLGDAITNLTKYVTDFFTHQHAGQSQDALQQIAQQLSQQMHQTVDWHNVPEVVKSLPQAAQDQITANLPKGTTLETLKTVATSHAASTSTFMKGMWQLLAVYVATGVSMLIYTLLFSRIVAHSTNRMRKGLFGKLERLTISYFDRHQDGDILARFTSDLDNIQNTLNQALVSVISNAAVFVGVIIQIFNKDVTFAWLTVAASPVAILSAVIIIRQSKKATDKQQEEVSQLNAYMDEKISGQKAIIVEGLQEDSINGFLEHNENVKKRTFAAQAWSGMIFPLMNGFQLLSIAIVIFGGTAYVLNDDSMSIATGLGLLVAFVQYVQSYYNPIMQISSNFGQLQLAITGATR…
		GM001492	138564	140312	-		Loose	960	437.573	efrA	41.3	3003948	protein homolog model	macrolide antibiotic; fluoroquinolone antibiotic; rifamycin antibiotic	antibiotic efflux	ATP-binding cassette (ABC) antibiotic efflux pump		MKGSVQMLKIAKGRISYPAVIGAVLFMIVQVIATLNLPSLTSNIVNNGVATGDISYIWKIGFEMIGFSLLSVVAAFGNVFLAARSSQQLGKNLRSDIYKKVINFSNDEFDKVETSSLITRTTNDVVQIQNVAMMALRMMIMAPIMLIGASFLAYTKSHELTWIFVVSIPVLLIFIGLIMAFAIPLFRAMQTKTDRINLVFREGLTGVRVIRAFRQDKFEQDRFEDANQDYTHNAIKVNTIVALAYPVMTLIMSGTNVAIVWFGGQLISSQTMQVGNMIAFMTYAMQVLMSFMMLAMVFAFIPRAAASASRIQEVLSIEPKITDPDKAATLPATTEHSLEFDHVNYRYQSAEQLALADIDFKAHSGQTVAIIGGTGSGKTTLVNLIPRFYDIESGAVKLD…	MKLMWRYTMRYKKLLFADFICVFGFILIELGLPTILARMIDKGIIPKDMDYVYQQGIWMVVITIIGVAMNILLGYFGARITTNIVRDIRDDLFEKIQTFSHSEYESIGVSSLITRTTNDAYQIMLFMGNILRLGFMTPVMFIASLYMVMRTSPSLGMYVLGALPFLLLAVVGIARLSEPLSKKQQKNLDGINGILRENLSGLRVIRAFVNEKFEESRFNKVNETYTKSSKSLFRLMAAAQPGFFFLFNIVMVLIIWSGTVQISHGDLEVGNLIAFIEYIFHALFSFMLFASVFMMYPRAAVSASRIQEALDMEPAIREEEGVTETATKGYLEFKNVTFAYPGHAESPVIRNVSFKASPGETVAFIGSTGSGKSTLIQLIPRFYDVSEGEILIDGVNVKE…
L. plantarum	FJLHD9M2	GM001722	722	2470	+	N.A.	Loose	960	437.573	efrA	41.3	3003948	protein homolog model	macrolide antibiotic; fluoroquinolone antibiotic; rifamycin antibiotic	antibiotic efflux	ATP-binding cassette (ABC) antibiotic efflux pump		MKGSVQMLKIAKGRISYPAVIGAVLFMIVQVIATLNLPSLTSNIVNNGVATGDISYIWKIGFEMIGFSLLSVVAAFGNVFLAARSSQQLGKNLRSDIYKKVINFSNDEFDKVETSSLITRTTNDVVQIQNVAMMALRMMIMAPIMLIGASFLAYTKSHELTWIFVVSIPVLLIFIGLIMAFAIPLFRAMQTKTDRINLVFREGLTGVRVIRAFRQDKFEQDRFEDANQDYTHNAIKVNTIVALAYPVMTLIMSGTNVAIVWFGGQLISSQTMQVGNMIAFMTYAMQVLMSFMMLAMVFAFIPRAAASASRIQEVLSIEPKITDPDKAATLPATTEHSLEFDHVNYRYQSAEQLALADIDFKAHSGQTVAIIGGTGSGKTTLVNLIPRFYDIESGAVKLD…	MKLMWRYTMRYKKLLFADFICVFGFILIELGLPTILARMIDKGIIPKDMDYVYQQGIWMVVITIIGVAMNILLGYFGARITTNIVRDIRDDLFEKIQTFSHSEYESIGVSSLITRTTNDAYQIMLFMGNILRLGFMTPVMFIASLYMVMRTSPSLGMYVLGALPFLLLAVVGIARLSEPLSKKQQKNLDGINGILRENLSGLRVIRAFVNEKFEESRFNKVNETYTKSSKSLFRLMAAAQPGFFFLFNIVMVLIIWSGTVQISHGDLEVGNLIAFIEYIFHALFSFMLFASVFMMYPRAAVSASRIQEALDMEPAIREEEGVTETATKGYLEFKNVTFAYPGHAESPVIRNVSFKASPGETVAFIGSTGSGKSTLIQLIPRFYDVSEGEILIDGVNVKE…
		GM001723	2470	4359	+		Loose	1320	377.867	lmrD	38.58	3002882	protein homolog model	lincosamide antibiotic	antibiotic efflux	ATP-binding cassette (ABC) antibiotic efflux pump		MSEKNTSSTKPARPAGGHGPGGHAGLVEKPKSFWKTAIRLMRYMSDRWVGLAVVMIFAIASVIFQIRTPKILGKATTELYKGIMKGAAQQKAGISQSGYPINFEKIGQIIMIVLIMYLASALFNFIQQYIMTRISQRTVYKLRRSFKGKMQKVPISYYDTHSNGDIMSRAVNDMDNIANTLQQNLTQAVTSTVTFVGTLWMMLTISWKLTLIALVTIPLSVVVVGVIAPKSQKFFGTQQKSLGLLNNQVEENYAGHVVIKSFNKEQDAIDDFEIQNNNYYQSAWKAQFISGIIMPLMMFLNNIGYVFVAIIGGIDVANGNVSLGNIQAFLQYTQQFSQPISQMANLLNTIQSTVASAERVFEVLDEEEMKQTKSNLPAEPDSDNLISLQHVQFGYADND…	MENTKSTRKMSDTTRAIRFFYLYLKRYKLQFAVIMIFIILATWLQVVSPSLLGDAITNLTKYVTDFFTHQHAGQSQDALQQIAQQLSQQMHQTVDWHNVPEVVKSLPQAAQDQITANLPKGTTLETLKTVATSHAASTSTFMKGMWQLLAVYVATGVSMLIYTLLFSRIVAHSTNRMRKGLFGKLERLTISYFDRHQDGDILARFTSDLDNIQNTLNQALVSVISNAAVFVGVIIQIFNKDVTFAWLTVAASPVAILSAVIIIRQSKKATDKQQEEVSQLNAYMDEKISGQKAIIVEGLQEDSINGFLEHNENVKKRTFAAQAWSGMIFPLMNGFQLLSIAIVIFGGTAYVLNDDSMSIATGLGLLVAFVQYVQSYYNPIMQISSNFGQLQLAITGATR…
L. plantarum	FJLHD9M9	GM001723	722	2470	+	N.A.	Loose	960	437.573	efrA	41.3	3003948	protein homolog model	macrolide antibiotic; fluoroquinolone antibiotic; rifamycin antibiotic	antibiotic efflux	ATP-binding cassette (ABC) antibiotic efflux pump		MKGSVQMLKIAKGRISYPAVIGAVLFMIVQVIATLNLPSLTSNIVNNGVATGDISYIWKIGFEMIGFSLLSVVAAFGNVFLAARSSQQLGKNLRSDIYKKVINFSNDEFDKVETSSLITRTTNDVVQIQNVAMMALRMMIMAPIMLIGASFLAYTKSHELTWIFVVSIPVLLIFIGLIMAFAIPLFRAMQTKTDRINLVFREGLTGVRVIRAFRQDKFEQDRFEDANQDYTHNAIKVNTIVALAYPVMTLIMSGTNVAIVWFGGQLISSQTMQVGNMIAFMTYAMQVLMSFMMLAMVFAFIPRAAASASRIQEVLSIEPKITDPDKAATLPATTEHSLEFDHVNYRYQSAEQLALADIDFKAHSGQTVAIIGGTGSGKTTLVNLIPRFYDIESGAVKLD…	MKLMWRYTMRYKKLLFADFICVFGFILIELGLPTILARMIDKGIIPKDMDYVYQQGIWMVVITIIGVAMNILLGYFGARITTNIVRDIRDDLFEKIQTFSHSEYESIGVSSLITRTTNDAYQIMLFMGNILRLGFMTPVMFIASLYMVMRTSPSLGMYVLGALPFLLLAVVGIARLSEPLSKKQQKNLDGINGILRENLSGLRVIRAFVNEKFEESRFNKVNETYTKSSKSLFRLMAAAQPGFFFLFNIVMVLIIWSGTVQISHGDLEVGNLIAFIEYIFHALFSFMLFASVFMMYPRAAVSASRIQEALDMEPAIREEEGVTETATKGYLEFKNVTFAYPGHAESPVIRNVSFKASPGETVAFIGSTGSGKSTLIQLIPRFYDVSEGEILIDGVNVKE…
		GM001724	2470	4359	+		Loose	1320	377.867	lmrD	38.58	3002882	protein homolog model	lincosamide antibiotic	antibiotic efflux	ATP-binding cassette (ABC) antibiotic efflux pump		MSEKNTSSTKPARPAGGHGPGGHAGLVEKPKSFWKTAIRLMRYMSDRWVGLAVVMIFAIASVIFQIRTPKILGKATTELYKGIMKGAAQQKAGISQSGYPINFEKIGQIIMIVLIMYLASALFNFIQQYIMTRISQRTVYKLRRSFKGKMQKVPISYYDTHSNGDIMSRAVNDMDNIANTLQQNLTQAVTSTVTFVGTLWMMLTISWKLTLIALVTIPLSVVVVGVIAPKSQKFFGTQQKSLGLLNNQVEENYAGHVVIKSFNKEQDAIDDFEIQNNNYYQSAWKAQFISGIIMPLMMFLNNIGYVFVAIIGGIDVANGNVSLGNIQAFLQYTQQFSQPISQMANLLNTIQSTVASAERVFEVLDEEEMKQTKSNLPAEPDSDNLISLQHVQFGYADND…	MENTKSTRKMSDTTRAIRFFYLYLKRYKLQFAVIMIFIILATWLQVVSPSLLGDAITNLTKYVTDFFTHQHAGQSQDALQQIAQQLSQQMHQTVDWHNVPEVVKSLPQAAQDQITANLPKGTTLETLKTVATSHAASTSTFMKGMWQLLAVYVATGVSMLIYTLLFSRIVAHSTNRMRKGLFGKLERLTISYFDRHQDGDILARFTSDLDNIQNTLNQALVSVISNAAVFVGVIIQIFNKDVTFAWLTVAASPVAILSAVIIIRQSKKATDKQQEEVSQLNAYMDEKISGQKAIIVEGLQEDSINGFLEHNENVKKRTFAAQAWSGMIFPLMNGFQLLSIAIVIFGGTAYVLNDDSMSIATGLGLLVAFVQYVQSYYNPIMQISSNFGQLQLAITGATR…
L. plantarum	FJLHD20M4	GM001968	174190	175938	+	FJLHD20M4P2 (intact prophage)	Loose	960	437.573	efrA	41.3	3003948	protein homolog model	macrolide antibiotic; fluoroquinolone antibiotic; rifamycin antibiotic	antibiotic efflux	ATP-binding cassette (ABC) antibiotic efflux pump		MKGSVQMLKIAKGRISYPAVIGAVLFMIVQVIATLNLPSLTSNIVNNGVATGDISYIWKIGFEMIGFSLLSVVAAFGNVFLAARSSQQLGKNLRSDIYKKVINFSNDEFDKVETSSLITRTTNDVVQIQNVAMMALRMMIMAPIMLIGASFLAYTKSHELTWIFVVSIPVLLIFIGLIMAFAIPLFRAMQTKTDRINLVFREGLTGVRVIRAFRQDKFEQDRFEDANQDYTHNAIKVNTIVALAYPVMTLIMSGTNVAIVWFGGQLISSQTMQVGNMIAFMTYAMQVLMSFMMLAMVFAFIPRAAASASRIQEVLSIEPKITDPDKAATLPATTEHSLEFDHVNYRYQSAEQLALADIDFKAHSGQTVAIIGGTGSGKTTLVNLIPRFYDIESGAVKLD…	MKLMWRYTMRYKKLLFADFICVFGFILIELGLPTILARMIDKGIIPKDMDYVYQQGIWMVVITIIGVAMNILLGYFGARITTNIVRDIRDDLFEKIQTFSHSEYESIGVSSLITRTTNDAYQIMLFMGNILRLGFMTPVMFIASLYMVMRTSPSLGMYVLGALPFLLLAVVGIARLSEPLSKKQQKNLDGINGILRENLSGLRVIRAFVNEKFEESRFNKVNETYTKSSKSLFRLMAAAQPGFFFLFNIVMVLIIWSGTVQISHGDLEVGNLIAFIEYIFHALFSFMLFASVFMMYPRAAVSASRIQEALDMEPAIREEEGVTETATKGYLEFKNVTFAYPGHAESPVIRNVSFKASPGETVAFIGSTGSGKSTLIQLIPRFYDVSEGEILIDGVNVKE…
		GM001969	175938	177827	+		Loose	1320	377.867	lmrD	38.58	3002882	protein homolog model	lincosamide antibiotic	antibiotic efflux	ATP-binding cassette (ABC) antibiotic efflux pump		MSEKNTSSTKPARPAGGHGPGGHAGLVEKPKSFWKTAIRLMRYMSDRWVGLAVVMIFAIASVIFQIRTPKILGKATTELYKGIMKGAAQQKAGISQSGYPINFEKIGQIIMIVLIMYLASALFNFIQQYIMTRISQRTVYKLRRSFKGKMQKVPISYYDTHSNGDIMSRAVNDMDNIANTLQQNLTQAVTSTVTFVGTLWMMLTISWKLTLIALVTIPLSVVVVGVIAPKSQKFFGTQQKSLGLLNNQVEENYAGHVVIKSFNKEQDAIDDFEIQNNNYYQSAWKAQFISGIIMPLMMFLNNIGYVFVAIIGGIDVANGNVSLGNIQAFLQYTQQFSQPISQMANLLNTIQSTVASAERVFEVLDEEEMKQTKSNLPAEPDSDNLISLQHVQFGYADND…	MENTKSTRKMSDTTRAIRFFYLYLKRYKLQFAVIMIFIILATWLQVVSPSLLGDAITNLTKYVTDFFTHQHAGQSQDALQQIAQQLSQQMHQTVDWHNVPEVVKSLPQAAQDQITANLPKGTTLETLKTVATSHAASTSTFMKGMWQLLAVYVATGVSMLIYTLLFSRIVAHSTNRMRKGLFGKLERLTISYFDRHQDGDILARFTSDLDNIQNTLNQALVSVISNAAVFVGVIIQIFNKDVTFAWLTVAASPVAILSAVIIIRQSKKATDKQQEEVSQLNAYMDEKISGQKAIIVEGLQEDSINGFLEHNENVKKRTFAAQAWSGMIFPLMNGFQLLSIAIVIFGGTAYVLNDDSMSIATGLGLLVAFVQYVQSYYNPIMQISSNFGQLQLAITGATR…
L. plantarum	FJLHD37M1	GM000084	87591	89480	-	Close to FJLHD37M1P1 (questionable prophage)	Loose	1320	377.867	lmrD	38.58	3002882	protein homolog model	lincosamide antibiotic	antibiotic efflux	ATP-binding cassette (ABC) antibiotic efflux pump		MSEKNTSSTKPARPAGGHGPGGHAGLVEKPKSFWKTAIRLMRYMSDRWVGLAVVMIFAIASVIFQIRTPKILGKATTELYKGIMKGAAQQKAGISQSGYPINFEKIGQIIMIVLIMYLASALFNFIQQYIMTRISQRTVYKLRRSFKGKMQKVPISYYDTHSNGDIMSRAVNDMDNIANTLQQNLTQAVTSTVTFVGTLWMMLTISWKLTLIALVTIPLSVVVVGVIAPKSQKFFGTQQKSLGLLNNQVEENYAGHVVIKSFNKEQDAIDDFEIQNNNYYQSAWKAQFISGIIMPLMMFLNNIGYVFVAIIGGIDVANGNVSLGNIQAFLQYTQQFSQPISQMANLLNTIQSTVASAERVFEVLDEEEMKQTKSNLPAEPDSDNLISLQHVQFGYADND…	MENTKSTRKMSDTTRAIRFFYLYLKRYKLQFAVIMIFIILATWLQVVSPSLLGDAITNLTKYVTDFFTHQHAGQSQDALQQIAQQLSQQMHQTVDWHNVPEVVKSLPQAAQDQITANLPKGTTLETLKTVATSHAASTSTFMKGMWQLLAVYVATGVSMLIYTLLFSRIVAHSTNRMRKGLFGKLERLTISYFDRHQDGDILARFTSDLDNIQNTLNQALVSVISNAAVFVGVIIQIFNKDVTFAWLTVAASPVAILSAVIIIRQSKKATDKQQEEVSQLNAYMDEKISGQKAIIVEGLQEDSINGFLEHNENVKKRTFAAQAWSGMIFPLMNGFQLLSIAIVIFGGTAYVLNDDSMSIATGLGLLVAFVQYVQSYYNPIMQISSNFGQLQLAITGATR…
		GM000085	89480	91228	-		Loose	960	437.187	efrA	41.12	3003948	protein homolog model	macrolide antibiotic; fluoroquinolone antibiotic; rifamycin antibiotic	antibiotic efflux	ATP-binding cassette (ABC) antibiotic efflux pump		MKGSVQMLKIAKGRISYPAVIGAVLFMIVQVIATLNLPSLTSNIVNNGVATGDISYIWKIGFEMIGFSLLSVVAAFGNVFLAARSSQQLGKNLRSDIYKKVINFSNDEFDKVETSSLITRTTNDVVQIQNVAMMALRMMIMAPIMLIGASFLAYTKSHELTWIFVVSIPVLLIFIGLIMAFAIPLFRAMQTKTDRINLVFREGLTGVRVIRAFRQDKFEQDRFEDANQDYTHNAIKVNTIVALAYPVMTLIMSGTNVAIVWFGGQLISSQTMQVGNMIAFMTYAMQVLMSFMMLAMVFAFIPRAAASASRIQEVLSIEPKITDPDKAATLPATTEHSLEFDHVNYRYQSAEQLALADIDFKAHSGQTVAIIGGTGSGKTTLVNLIPRFYDIESGAVKLD…	MKLMWRYTMRYKKLLFADFICVFGFILIELGLPTILARMIDKGIIPKDMDYVYQQGIWMVVITIIGVAMNILLGYFGARITTNIVRDIRDDLFEKIQTFSHSEYESIGVSSLITRTTNDAYQIMLFMGNILRLGFMTPVMFIASLYMVMRTSPSLGMYVLGALPFLLLAVVGIARLSEPLSKKQQKNLDGINGILRENLSGLRVIRAFVNEKFEESRFNKVNETYTKSSKSLFRLMAAAQPGFFFLFNIVMVLIIWSGTVQISHGDLEVGNLIAFIEYIFHALFSFMLFASVFMMYPRAAVSASRIQEALDMEPAIREEEGVTETATKGYLEFKNVTFAYPGHAESPVIRNVSFKASPGETVAFIGSTGSGKSTLIQLIPRFYDVSEGEILIDGVNVKE…
L. plantarum	FJLHD46M1	GM000139	136676	138565	-	FJLHD46M1P1 (questionable prophage)	Loose	1320	377.867	lmrD	38.58	3002882	protein homolog model	lincosamide antibiotic	antibiotic efflux	ATP-binding cassette (ABC) antibiotic efflux pump		MSEKNTSSTKPARPAGGHGPGGHAGLVEKPKSFWKTAIRLMRYMSDRWVGLAVVMIFAIASVIFQIRTPKILGKATTELYKGIMKGAAQQKAGISQSGYPINFEKIGQIIMIVLIMYLASALFNFIQQYIMTRISQRTVYKLRRSFKGKMQKVPISYYDTHSNGDIMSRAVNDMDNIANTLQQNLTQAVTSTVTFVGTLWMMLTISWKLTLIALVTIPLSVVVVGVIAPKSQKFFGTQQKSLGLLNNQVEENYAGHVVIKSFNKEQDAIDDFEIQNNNYYQSAWKAQFISGIIMPLMMFLNNIGYVFVAIIGGIDVANGNVSLGNIQAFLQYTQQFSQPISQMANLLNTIQSTVASAERVFEVLDEEEMKQTKSNLPAEPDSDNLISLQHVQFGYADND…	MENTKSTRKMSDTTRAIRFFYLYLKRYKLQFAVIMIFIILATWLQVVSPSLLGDAITNLTKYVTDFFTHQHAGQSQDALQQIAQQLSQQMHQTVDWHNVPEVVKSLPQAAQDQITANLPKGTTLETLKTVATSHAASTSTFMKGMWQLLAVYVATGVSMLIYTLLFSRIVAHSTNRMRKGLFGKLERLTISYFDRHQDGDILARFTSDLDNIQNTLNQALVSVISNAAVFVGVIIQIFNKDVTFAWLTVAASPVAILSAVIIIRQSKKATDKQQEEVSQLNAYMDEKISGQKAIIVEGLQEDSINGFLEHNENVKKRTFAAQAWSGMIFPLMNGFQLLSIAIVIFGGTAYVLNDDSMSIATGLGLLVAFVQYVQSYYNPIMQISSNFGQLQLAITGATR…
		GM000140	138565	140313	-		Loose	960	437.958	efrA	41.49	3003948	protein homolog model	macrolide antibiotic; fluoroquinolone antibiotic; rifamycin antibiotic	antibiotic efflux	ATP-binding cassette (ABC) antibiotic efflux pump		MKGSVQMLKIAKGRISYPAVIGAVLFMIVQVIATLNLPSLTSNIVNNGVATGDISYIWKIGFEMIGFSLLSVVAAFGNVFLAARSSQQLGKNLRSDIYKKVINFSNDEFDKVETSSLITRTTNDVVQIQNVAMMALRMMIMAPIMLIGASFLAYTKSHELTWIFVVSIPVLLIFIGLIMAFAIPLFRAMQTKTDRINLVFREGLTGVRVIRAFRQDKFEQDRFEDANQDYTHNAIKVNTIVALAYPVMTLIMSGTNVAIVWFGGQLISSQTMQVGNMIAFMTYAMQVLMSFMMLAMVFAFIPRAAASASRIQEVLSIEPKITDPDKAATLPATTEHSLEFDHVNYRYQSAEQLALADIDFKAHSGQTVAIIGGTGSGKTTLVNLIPRFYDIESGAVKLD…	MKLMWRYTMRYKKLLFADFICVFGFILIELGLPTILARMIDKGIIPKDMDYVYQQGIWMVVITIIGVAMNILLGYFGARITTNIVRDIRDDLFEKIQTFSHSEYESIGVSSLITRTTNDAYQIMLFMGNILRLGFMTPVMFIASLYMVMRTSPSLGMYVLGALPFLLLAVVGIARLSEPLSKKQQKNLDGINGILRENLSGLRVIRAFVNEKFEESRFNKVNETYTKSSKSLFRLMAAAQPGFFFLFNIVMVLIIWSGTVQISHGDLEVGNLIAFIEYIFHALFSFMLFASVFMMYPRAAVSASRIQEALDMEPAIREEEGVTETATKGYLEFKNVTFAYPGHAESPVIRNVSFKASPGETVAFIGSTGSGKSTLIQLIPRFYDVSEGEILIDGVNVKE…
L. plantarum	FJLHD48M1	GM001498	81811	83559	+	Close to FJLHD48M1P4 (intact prophage)	Loose	960	437.573	efrA	41.3	3003948	protein homolog model	macrolide antibiotic; fluoroquinolone antibiotic; rifamycin antibiotic	antibiotic efflux	ATP-binding cassette (ABC) antibiotic efflux pump		MKGSVQMLKIAKGRISYPAVIGAVLFMIVQVIATLNLPSLTSNIVNNGVATGDISYIWKIGFEMIGFSLLSVVAAFGNVFLAARSSQQLGKNLRSDIYKKVINFSNDEFDKVETSSLITRTTNDVVQIQNVAMMALRMMIMAPIMLIGASFLAYTKSHELTWIFVVSIPVLLIFIGLIMAFAIPLFRAMQTKTDRINLVFREGLTGVRVIRAFRQDKFEQDRFEDANQDYTHNAIKVNTIVALAYPVMTLIMSGTNVAIVWFGGQLISSQTMQVGNMIAFMTYAMQVLMSFMMLAMVFAFIPRAAASASRIQEVLSIEPKITDPDKAATLPATTEHSLEFDHVNYRYQSAEQLALADIDFKAHSGQTVAIIGGTGSGKTTLVNLIPRFYDIESGAVKLD…	MKLMWRYTMRYKKLLFADFICVFGFILIELGLPTILARMIDKGIIPKDMDYVYQQGIWMVVITIIGVAMNILLGYFGARITTNIVRDIRDDLFEKIQTFSHSEYESIGVSSLITRTTNDAYQIMLFMGNILRLGFMTPVMFIASLYMVMRTSPSLGMYVLGALPFLLLAVVGIARLSEPLSKKQQKNLDGINGILRENLSGLRVIRAFVNEKFEESRFNKVNETYTKSSKSLFRLMAAAQPGFFFLFNIVMVLIIWSGTVQISHGDLEVGNLIAFIEYIFHALFSFMLFASVFMMYPRAAVSASRIQEALDMEPAIREEEGVTETATKGYLEFKNVTFAYPGHAESPVIRNVSFKASPGETVAFIGSTGSGKSTLIQLIPRFYDVSEGEILIDGVNVKE…
		GM001499	83559	85448	+		Loose	1320	377.867	lmrD	38.58	3002882	protein homolog model	lincosamide antibiotic	antibiotic efflux	ATP-binding cassette (ABC) antibiotic efflux pump		MSEKNTSSTKPARPAGGHGPGGHAGLVEKPKSFWKTAIRLMRYMSDRWVGLAVVMIFAIASVIFQIRTPKILGKATTELYKGIMKGAAQQKAGISQSGYPINFEKIGQIIMIVLIMYLASALFNFIQQYIMTRISQRTVYKLRRSFKGKMQKVPISYYDTHSNGDIMSRAVNDMDNIANTLQQNLTQAVTSTVTFVGTLWMMLTISWKLTLIALVTIPLSVVVVGVIAPKSQKFFGTQQKSLGLLNNQVEENYAGHVVIKSFNKEQDAIDDFEIQNNNYYQSAWKAQFISGIIMPLMMFLNNIGYVFVAIIGGIDVANGNVSLGNIQAFLQYTQQFSQPISQMANLLNTIQSTVASAERVFEVLDEEEMKQTKSNLPAEPDSDNLISLQHVQFGYADND…	MENTKSTRKMSDTTRAIRFFYLYLKRYKLQFAVIMIFIILATWLQVVSPSLLGDAITNLTKYVTDFFTHQHAGQSQDALQQIAQQLSQQMHQTVDWHNVPEVVKSLPQAAQDQITANLPKGTTLETLKTVATSHAASTSTFMKGMWQLLAVYVATGVSMLIYTLLFSRIVAHSTNRMRKGLFGKLERLTISYFDRHQDGDILARFTSDLDNIQNTLNQALVSVISNAAVFVGVIIQIFNKDVTFAWLTVAASPVAILSAVIIIRQSKKATDKQQEEVSQLNAYMDEKISGQKAIIVEGLQEDSINGFLEHNENVKKRTFAAQAWSGMIFPLMNGFQLLSIAIVIFGGTAYVLNDDSMSIATGLGLLVAFVQYVQSYYNPIMQISSNFGQLQLAITGATR…
L. plantarum	FJLHD57M1	GM001471	1231	3120	-	FJLHD57M1P2 (intact prophage)	Loose	1320	377.867	lmrD	38.58	3002882	protein homolog model	lincosamide antibiotic	antibiotic efflux	ATP-binding cassette (ABC) antibiotic efflux pump		MSEKNTSSTKPARPAGGHGPGGHAGLVEKPKSFWKTAIRLMRYMSDRWVGLAVVMIFAIASVIFQIRTPKILGKATTELYKGIMKGAAQQKAGISQSGYPINFEKIGQIIMIVLIMYLASALFNFIQQYIMTRISQRTVYKLRRSFKGKMQKVPISYYDTHSNGDIMSRAVNDMDNIANTLQQNLTQAVTSTVTFVGTLWMMLTISWKLTLIALVTIPLSVVVVGVIAPKSQKFFGTQQKSLGLLNNQVEENYAGHVVIKSFNKEQDAIDDFEIQNNNYYQSAWKAQFISGIIMPLMMFLNNIGYVFVAIIGGIDVANGNVSLGNIQAFLQYTQQFSQPISQMANLLNTIQSTVASAERVFEVLDEEEMKQTKSNLPAEPDSDNLISLQHVQFGYADND…	MENTKSTRKMSDTTRAIRFFYLYLKRYKLQFAVIMIFIILATWLQVVSPSLLGDAITNLTKYVTDFFTHQHAGQSQDALQQIAQQLSQQMHQTVDWHNVPEVVKSLPQAAQDQITANLPKGTTLETLKTVATSHAASTSTFMKGMWQLLAVYVATGVSMLIYTLLFSRIVAHSTNRMRKGLFGKLERLTISYFDRHQDGDILARFTSDLDNIQNTLNQALVSVISNAAVFVGVIIQIFNKDVTFAWLTVAASPVAILSAVIIIRQSKKATDKQQEEVSQLNAYMDEKISGQKAIIVEGLQEDSINGFLEHNENVKKRTFAAQAWSGMIFPLMNGFQLLSIAIVIFGGTAYVLNDDSMSIATGLGLLVAFVQYVQSYYNPIMQISSNFGQLQLAITGATR…
		GM001472	3120	4868	-		Loose	960	437.573	efrA	41.3	3003948	protein homolog model	macrolide antibiotic; fluoroquinolone antibiotic; rifamycin antibiotic	antibiotic efflux	ATP-binding cassette (ABC) antibiotic efflux pump		MKGSVQMLKIAKGRISYPAVIGAVLFMIVQVIATLNLPSLTSNIVNNGVATGDISYIWKIGFEMIGFSLLSVVAAFGNVFLAARSSQQLGKNLRSDIYKKVINFSNDEFDKVETSSLITRTTNDVVQIQNVAMMALRMMIMAPIMLIGASFLAYTKSHELTWIFVVSIPVLLIFIGLIMAFAIPLFRAMQTKTDRINLVFREGLTGVRVIRAFRQDKFEQDRFEDANQDYTHNAIKVNTIVALAYPVMTLIMSGTNVAIVWFGGQLISSQTMQVGNMIAFMTYAMQVLMSFMMLAMVFAFIPRAAASASRIQEVLSIEPKITDPDKAATLPATTEHSLEFDHVNYRYQSAEQLALADIDFKAHSGQTVAIIGGTGSGKTTLVNLIPRFYDIESGAVKLD…	MKLMWRYTMRYKKLLFADFICVFGFILIELGLPTILARMIDKGIIPKDMDYVYQQGIWMVVITIIGVAMNILLGYFGARITTNIVRDIRDDLFEKIQTFSHSEYESIGVSSLITRTTNDAYQIMLFMGNILRLGFMTPVMFIASLYMVMRTSPSLGMYVLGALPFLLLAVVGIARLSEPLSKKQQKNLDGINGILRENLSGLRVIRAFVNEKFEESRFNKVNETYTKSSKSLFRLMAAAQPGFFFLFNIVMVLIIWSGTVQISHGDLEVGNLIAFIEYIFHALFSFMLFASVFMMYPRAAVSASRIQEALDMEPAIREEEGVTETATKGYLEFKNVTFAYPGHAESPVIRNVSFKASPGETVAFIGSTGSGKSTLIQLIPRFYDVSEGEILIDGVNVKE…
L. plantarum	FJSCZD4L4	GM001937	60263	62152	-	Close to FJSCZD4L4P2 (intact prophage)	Loose	1320	377.867	lmrD	38.58	3002882	protein homolog model	lincosamide antibiotic	antibiotic efflux	ATP-binding cassette (ABC) antibiotic efflux pump		MSEKNTSSTKPARPAGGHGPGGHAGLVEKPKSFWKTAIRLMRYMSDRWVGLAVVMIFAIASVIFQIRTPKILGKATTELYKGIMKGAAQQKAGISQSGYPINFEKIGQIIMIVLIMYLASALFNFIQQYIMTRISQRTVYKLRRSFKGKMQKVPISYYDTHSNGDIMSRAVNDMDNIANTLQQNLTQAVTSTVTFVGTLWMMLTISWKLTLIALVTIPLSVVVVGVIAPKSQKFFGTQQKSLGLLNNQVEENYAGHVVIKSFNKEQDAIDDFEIQNNNYYQSAWKAQFISGIIMPLMMFLNNIGYVFVAIIGGIDVANGNVSLGNIQAFLQYTQQFSQPISQMANLLNTIQSTVASAERVFEVLDEEEMKQTKSNLPAEPDSDNLISLQHVQFGYADND…	MENTKSTRKMSDTTRAIRFFYLYLKRYKLQFAVIMIFIILATWLQVVSPSLLGDAITNLTKYVTDFFTHQHAGQSQDALQQIAQQLSQQMHQTVDWHNVPEVVKSLPQAAQDQITANLPKGTTLETLKTVATSHAASTSTFMKGMWQLLAVYVATGVSMLIYTLLFSRIVAHSTNRMRKGLFGKLERLTISYFDRHQDGDILARFTSDLDNIQNTLNQALVSVISNAAVFVGVIIQIFNKDVTFAWLTVAASPVAILSAVIIIRQSKKATDKQQEEVSQLNAYMDEKISGQKAIIVEGLQEDSINGFLEHNENVKKRTFAAQAWSGMIFPLMNGFQLLSIAIVIFGGTAYVLNDDSMSIATGLGLLVAFVQYVQSYYNPIMQISSNFGQLQLAITGATR…
		GM001938	62152	63900	-		Loose	960	437.573	efrA	41.3	3003948	protein homolog model	macrolide antibiotic; fluoroquinolone antibiotic; rifamycin antibiotic	antibiotic efflux	ATP-binding cassette (ABC) antibiotic efflux pump		MKGSVQMLKIAKGRISYPAVIGAVLFMIVQVIATLNLPSLTSNIVNNGVATGDISYIWKIGFEMIGFSLLSVVAAFGNVFLAARSSQQLGKNLRSDIYKKVINFSNDEFDKVETSSLITRTTNDVVQIQNVAMMALRMMIMAPIMLIGASFLAYTKSHELTWIFVVSIPVLLIFIGLIMAFAIPLFRAMQTKTDRINLVFREGLTGVRVIRAFRQDKFEQDRFEDANQDYTHNAIKVNTIVALAYPVMTLIMSGTNVAIVWFGGQLISSQTMQVGNMIAFMTYAMQVLMSFMMLAMVFAFIPRAAASASRIQEVLSIEPKITDPDKAATLPATTEHSLEFDHVNYRYQSAEQLALADIDFKAHSGQTVAIIGGTGSGKTTLVNLIPRFYDIESGAVKLD…	MKLMWRYTMRYKKLLFADFICVFGFILIELGLPTILARMIDKGIIPKDMDYVYQQGIWMVVITIIGVAMNILLGYFGARITTNIVRDIRDDLFEKIQTFSHSEYESIGVSSLITRTTNDAYQIMLFMGNILRLGFMTPVMFIASLYMVMRTSPSLGMYVLGALPFLLLAVVGIARLSEPLSKKQQKNLDGINGILRENLSGLRVIRAFVNEKFEESRFNKVNETYTKSSKSLFRLMAAAQPGFFFLFNIVMVLIIWSGTVQISHGDLEVGNLIAFIEYIFHALFSFMLFASVFMMYPRAAVSASRIQEALDMEPAIREEEGVTETATKGYLEFKNVTFAYPGHAESPVIRNVSFKASPGETVAFIGSTGSGKSTLIQLIPRFYDVSEGEILIDGVNVKE…
L. plantarum	FJSCZD5L9	GM001973	87047	88795	+	Close to FJSCZD5L9P2 (intact prophage)	Loose	960	437.573	efrA	41.3	3003948	protein homolog model	macrolide antibiotic; fluoroquinolone antibiotic; rifamycin antibiotic	antibiotic efflux	ATP-binding cassette (ABC) antibiotic efflux pump		MKGSVQMLKIAKGRISYPAVIGAVLFMIVQVIATLNLPSLTSNIVNNGVATGDISYIWKIGFEMIGFSLLSVVAAFGNVFLAARSSQQLGKNLRSDIYKKVINFSNDEFDKVETSSLITRTTNDVVQIQNVAMMALRMMIMAPIMLIGASFLAYTKSHELTWIFVVSIPVLLIFIGLIMAFAIPLFRAMQTKTDRINLVFREGLTGVRVIRAFRQDKFEQDRFEDANQDYTHNAIKVNTIVALAYPVMTLIMSGTNVAIVWFGGQLISSQTMQVGNMIAFMTYAMQVLMSFMMLAMVFAFIPRAAASASRIQEVLSIEPKITDPDKAATLPATTEHSLEFDHVNYRYQSAEQLALADIDFKAHSGQTVAIIGGTGSGKTTLVNLIPRFYDIESGAVKLD…	MKLMWRYTMRYKKLLFADFICVFGFILIELGLPTILARMIDKGIIPKDMDYVYQQGIWMVVITIIGVAMNILLGYFGARITTNIVRDIRDDLFEKIQTFSHSEYESIGVSSLITRTTNDAYQIMLFMGNILRLGFMTPVMFIASLYMVMRTSPSLGMYVLGALPFLLLAVVGIARLSEPLSKKQQKNLDGINGILRENLSGLRVIRAFVNEKFEESRFNKVNETYTKSSKSLFRLMAAAQPGFFFLFNIVMVLIIWSGTVQISHGDLEVGNLIAFIEYIFHALFSFMLFASVFMMYPRAAVSASRIQEALDMEPAIREEEGVTETATKGYLEFKNVTFAYPGHAESPVIRNVSFKASPGETVAFIGSTGSGKSTLIQLIPRFYDVSEGEILIDGVNVKE…
		GM001974	88795	90684	+		Loose	1320	377.867	lmrD	38.58	3002882	protein homolog model	lincosamide antibiotic	antibiotic efflux	ATP-binding cassette (ABC) antibiotic efflux pump		MSEKNTSSTKPARPAGGHGPGGHAGLVEKPKSFWKTAIRLMRYMSDRWVGLAVVMIFAIASVIFQIRTPKILGKATTELYKGIMKGAAQQKAGISQSGYPINFEKIGQIIMIVLIMYLASALFNFIQQYIMTRISQRTVYKLRRSFKGKMQKVPISYYDTHSNGDIMSRAVNDMDNIANTLQQNLTQAVTSTVTFVGTLWMMLTISWKLTLIALVTIPLSVVVVGVIAPKSQKFFGTQQKSLGLLNNQVEENYAGHVVIKSFNKEQDAIDDFEIQNNNYYQSAWKAQFISGIIMPLMMFLNNIGYVFVAIIGGIDVANGNVSLGNIQAFLQYTQQFSQPISQMANLLNTIQSTVASAERVFEVLDEEEMKQTKSNLPAEPDSDNLISLQHVQFGYADND…	MENTKSTRKMSDTTRAIRFFYLYLKRYKLQFAVIMIFIILATWLQVVSPSLLGDAITNLTKYVTDFFTHQHAGQSQDALQQIAQQLSQQMHQTVDWHNVPEVVKSLPQAAQDQITANLPKGTTLETLKTVATSHAASTSTFMKGMWQLLAVYVATGVSMLIYTLLFSRIVAHSTNRMRKGLFGKLERLTISYFDRHQDGDILARFTSDLDNIQNTLNQALVSVISNAAVFVGVIIQIFNKDVTFAWLTVAASPVAILSAVIIIRQSKKATDKQQEEVSQLNAYMDEKISGQKAIIVEGLQEDSINGFLEHNENVKKRTFAAQAWSGMIFPLMNGFQLLSIAIVIFGGTAYVLNDDSMSIATGLGLLVAFVQYVQSYYNPIMQISSNFGQLQLAITGATR…
L. plantarum	FJSNJPK4G1	GM001900	1900910	1899021	+	FJSNJPK4G1P1 (intact prophage)	Loose	1320	377.867	lmrD	38.58	3002882	protein homolog model	lincosamide antibiotic	antibiotic efflux	ATP-binding cassette (ABC) antibiotic efflux pump		MSEKNTSSTKPARPAGGHGPGGHAGLVEKPKSFWKTAIRLMRYMSDRWVGLAVVMIFAIASVIFQIRTPKILGKATTELYKGIMKGAAQQKAGISQSGYPINFEKIGQIIMIVLIMYLASALFNFIQQYIMTRISQRTVYKLRRSFKGKMQKVPISYYDTHSNGDIMSRAVNDMDNIANTLQQNLTQAVTSTVTFVGTLWMMLTISWKLTLIALVTIPLSVVVVGVIAPKSQKFFGTQQKSLGLLNNQVEENYAGHVVIKSFNKEQDAIDDFEIQNNNYYQSAWKAQFISGIIMPLMMFLNNIGYVFVAIIGGIDVANGNVSLGNIQAFLQYTQQFSQPISQMANLLNTIQSTVASAERVFEVLDEEEMKQTKSNLPAEPDSDNLISLQHVQFGYADND…	MENTKSTRKMSDTTRAIRFFYLYLKRYKLQFAVIMIFIILATWLQVVSPSLLGDAITNLTKYVTDFFTHQHAGQSQDALQQIAQQLSQQMHQTVDWHNVPEVVKSLPQAAQDQITANLPKGTTLETLKTVATSHAASTSTFMKGMWQLLAVYVATGVSMLIYTLLFSRIVAHSTNRMRKGLFGKLERLTISYFDRHQDGDILARFTSDLDNIQNTLNQALVSVISNAAVFVGVIIQIFNKDVTFAWLTVAASPVAILSAVIIIRQSKKATDKQQEEVSQLNAYMDEKISGQKAIIVEGLQEDSINGFLEHNENVKKRTFAAQAWSGMIFPLMNGFQLLSIAIVIFGGTAYVLNDDSMSIATGLGLLVAFVQYVQSYYNPIMQISSNFGQLQLAITGATR…
		GM001901	1902580	1900910	+		Loose	960	437.958	efrA	41.3	3003948	protein homolog model	macrolide antibiotic; fluoroquinolone antibiotic; rifamycin antibiotic	antibiotic efflux	ATP-binding cassette (ABC) antibiotic efflux pump		MIVQVIATLNLPSLTSNIVNNGVATGDISYIWKIGFEMIGFSLLSVVAAFGNVFLAARSSQQLGKNLRSDIYKKVINFSNDEFDKVETSSLITRTTNDVVQIQNVAMMALRMMIMAPIMLIGASFLAYTKSHELTWIFVVSIPVLLIFIGLIMAFAIPLFRAMQTKTDRINLVFREGLTGVRVIRAFRQDKFEQDRFEDANQDYTHNAIKVNTIVALAYPVMTLIMSGTNVAIVWFGGQLISSQTMQVGNMIAFMTYAMQVLMSFMMLAMVFAFIPRAAASASRIQEVLSIEPKITDPDKAATLPATTEHSLEFDHVNYRYQSAEQLALADIDFKAHSGQTVAIIGGTGSGKTTLVNLIPRFYDIESGAVKLDGKDVRQLKLADLHQAVSFVPQTATLF…	MKLMWRYTMRYKKLLFADFICVFGFILIELGLPTILARMIDKGIIPKDMDYVYQQGIWMVVITIIGVAMNILLGYFGARITTNIVRDIRDDLFEKIQTFSHSEYESIGVSSLITRTTNDAYQIMLFMGNILRLGFMTPVMFIASLYMVMRTSPSLGMYVLGALPFLLLAVVGIARLSEPLSKKQQKNLDGINGILRENLSGLRVIRAFVNEKFEESRFNKVNETYTKSSKSLFRLMAAAQPGFFFLFNIVMVLIIWSGTVQISHGDLEVGNLIAFIEYIFHALFSFMLFASVFMMYPRAAVSASRIQEALDMEPAIREEEGVTETATKGYLEFKNVTFAYPGHAESPVIRNVSFKASPGETVAFIGSTGSGKSTLIQLIPRFYDVSEGEILIDGVNVKE…
L. plantarum	FJSWX14L1	GM001235	279675	281423	+	Close to FJSWX14L1P2 (intact prophage)	Loose	960	437.573	efrA	41.3	3003948	protein homolog model	macrolide antibiotic; fluoroquinolone antibiotic; rifamycin antibiotic	antibiotic efflux	ATP-binding cassette (ABC) antibiotic efflux pump		MKGSVQMLKIAKGRISYPAVIGAVLFMIVQVIATLNLPSLTSNIVNNGVATGDISYIWKIGFEMIGFSLLSVVAAFGNVFLAARSSQQLGKNLRSDIYKKVINFSNDEFDKVETSSLITRTTNDVVQIQNVAMMALRMMIMAPIMLIGASFLAYTKSHELTWIFVVSIPVLLIFIGLIMAFAIPLFRAMQTKTDRINLVFREGLTGVRVIRAFRQDKFEQDRFEDANQDYTHNAIKVNTIVALAYPVMTLIMSGTNVAIVWFGGQLISSQTMQVGNMIAFMTYAMQVLMSFMMLAMVFAFIPRAAASASRIQEVLSIEPKITDPDKAATLPATTEHSLEFDHVNYRYQSAEQLALADIDFKAHSGQTVAIIGGTGSGKTTLVNLIPRFYDIESGAVKLD…	MKLMWRYTMRYKKLLFADFICVFGFILIELGLPTILARMIDKGIIPKDMDYVYQQGIWMVVITIIGVAMNILLGYFGARITTNIVRDIRDDLFEKIQTFSHSEYESIGVSSLITRTTNDAYQIMLFMGNILRLGFMTPVMFIASLYMVMRTSPSLGMYVLGALPFLLLAVVGIARLSEPLSKKQQKNLDGINGILRENLSGLRVIRAFVNEKFEESRFNKVNETYTKSSKSLFRLMAAAQPGFFFLFNIVMVLIIWSGTVQISHGDLEVGNLIAFIEYIFHALFSFMLFASVFMMYPRAAVSASRIQEALDMEPAIREEEGVTETATKGYLEFKNVTFAYPGHAESPVIRNVSFKASPGETVAFIGSTGSGKSTLIQLIPRFYDVSEGEILIDGVNVKE…
		GM001236	281423	283312	+		Loose	1320	377.867	lmrD	38.58	3002882	protein homolog model	lincosamide antibiotic	antibiotic efflux	ATP-binding cassette (ABC) antibiotic efflux pump		MSEKNTSSTKPARPAGGHGPGGHAGLVEKPKSFWKTAIRLMRYMSDRWVGLAVVMIFAIASVIFQIRTPKILGKATTELYKGIMKGAAQQKAGISQSGYPINFEKIGQIIMIVLIMYLASALFNFIQQYIMTRISQRTVYKLRRSFKGKMQKVPISYYDTHSNGDIMSRAVNDMDNIANTLQQNLTQAVTSTVTFVGTLWMMLTISWKLTLIALVTIPLSVVVVGVIAPKSQKFFGTQQKSLGLLNNQVEENYAGHVVIKSFNKEQDAIDDFEIQNNNYYQSAWKAQFISGIIMPLMMFLNNIGYVFVAIIGGIDVANGNVSLGNIQAFLQYTQQFSQPISQMANLLNTIQSTVASAERVFEVLDEEEMKQTKSNLPAEPDSDNLISLQHVQFGYADND…	MENTKSTRKMSDTTRAIRFFYLYLKRYKLQFAVIMIFIILATWLQVVSPSLLGDAITNLTKYVTDFFTHQHAGQSQDALQQIAQQLSQQMHQTVDWHNVPEVVKSLPQAAQDQITANLPKGTTLETLKTVATSHAASTSTFMKGMWQLLAVYVATGVSMLIYTLLFSRIVAHSTNRMRKGLFGKLERLTISYFDRHQDGDILARFTSDLDNIQNTLNQALVSVISNAAVFVGVIIQIFNKDVTFAWLTVAASPVAILSAVIIIRQSKKATDKQQEEVSQLNAYMDEKISGQKAIIVEGLQEDSINGFLEHNENVKKRTFAAQAWSGMIFPLMNGFQLLSIAIVIFGGTAYVLNDDSMSIATGLGLLVAFVQYVQSYYNPIMQISSNFGQLQLAITGATR…
L. plantarum	FNXYCHL89L1	GM002258	86424	88313	-	FNXYCHL89L1P2 (intact prophage)	Loose	1320	377.867	lmrD	38.58	3002882	protein homolog model	lincosamide antibiotic	antibiotic efflux	ATP-binding cassette (ABC) antibiotic efflux pump		MSEKNTSSTKPARPAGGHGPGGHAGLVEKPKSFWKTAIRLMRYMSDRWVGLAVVMIFAIASVIFQIRTPKILGKATTELYKGIMKGAAQQKAGISQSGYPINFEKIGQIIMIVLIMYLASALFNFIQQYIMTRISQRTVYKLRRSFKGKMQKVPISYYDTHSNGDIMSRAVNDMDNIANTLQQNLTQAVTSTVTFVGTLWMMLTISWKLTLIALVTIPLSVVVVGVIAPKSQKFFGTQQKSLGLLNNQVEENYAGHVVIKSFNKEQDAIDDFEIQNNNYYQSAWKAQFISGIIMPLMMFLNNIGYVFVAIIGGIDVANGNVSLGNIQAFLQYTQQFSQPISQMANLLNTIQSTVASAERVFEVLDEEEMKQTKSNLPAEPDSDNLISLQHVQFGYADND…	MENTKSTRKMSDTTRAIRFFYLYLKRYKLQFAVIMIFIILATWLQVVSPSLLGDAITNLTKYVTDFFTHQHAGQSQDALQQIAQQLSQQMHQTVDWHNVPEVVKSLPQAAQDQITANLPKGTTLETLKTVATSHAASTSTFMKGMWQLLAVYVATGVSMLIYTLLFSRIVAHSTNRMRKGLFGKLERLTISYFDRHQDGDILARFTSDLDNIQNTLNQALVSVISNAAVFVGVIIQIFNKDVTFAWLTVAASPVAILSAVIIIRQSKKATDKQQEEVSQLNAYMDEKISGQKAIIVEGLQEDSINGFLEHNENVKKRTFAAQAWSGMIFPLMNGFQLLSIAIVIFGGTAYVLNDDSMSIATGLGLLVAFVQYVQSYYNPIMQISSNFGQLQLAITGATR…
		GM002259	88313	90043	-		Loose	960	437.958	efrA	41.3	3003948	protein homolog model	macrolide antibiotic; fluoroquinolone antibiotic; rifamycin antibiotic	antibiotic efflux	ATP-binding cassette (ABC) antibiotic efflux pump		MLKIAKGRISYPAVIGAVLFMIVQVIATLNLPSLTSNIVNNGVATGDISYIWKIGFEMIGFSLLSVVAAFGNVFLAARSSQQLGKNLRSDIYKKVINFSNDEFDKVETSSLITRTTNDVVQIQNVAMMALRMMIMAPIMLIGASFLAYTKSHELTWIFVVSIPVLLIFIGLIMAFAIPLFRAMQTKTDRINLVFREGLTGVRVIRAFRQDKFEQDRFEDANQDYTHNAIKVNTIVALAYPVMTLIMSGTNVAIVWFGGQLISSQTMQVGNMIAFMTYAMQVLMSFMMLAMVFAFIPRAAASASRIQEVLSIEPKITDPDKAATLPATTEHSLEFDHVNYRYQSAEQLALADIDFKAHSGQTVAIIGGTGSGKTTLVNLIPRFYDIESGAVKLDGKDVRQ…	MKLMWRYTMRYKKLLFADFICVFGFILIELGLPTILARMIDKGIIPKDMDYVYQQGIWMVVITIIGVAMNILLGYFGARITTNIVRDIRDDLFEKIQTFSHSEYESIGVSSLITRTTNDAYQIMLFMGNILRLGFMTPVMFIASLYMVMRTSPSLGMYVLGALPFLLLAVVGIARLSEPLSKKQQKNLDGINGILRENLSGLRVIRAFVNEKFEESRFNKVNETYTKSSKSLFRLMAAAQPGFFFLFNIVMVLIIWSGTVQISHGDLEVGNLIAFIEYIFHALFSFMLFASVFMMYPRAAVSASRIQEALDMEPAIREEEGVTETATKGYLEFKNVTFAYPGHAESPVIRNVSFKASPGETVAFIGSTGSGKSTLIQLIPRFYDVSEGEILIDGVNVKE…
L. plantarum	FNXYCHL89L5	GM002231	86597	88386	-	N.A.	Loose	1320	377.867	lmrD	38.58	3002882	protein homolog model	lincosamide antibiotic	antibiotic efflux	ATP-binding cassette (ABC) antibiotic efflux pump		MSEKNTSSTKPARPAGGHGPGGHAGLVEKPKSFWKTAIRLMRYMSDRWVGLAVVMIFAIASVIFQIRTPKILGKATTELYKGIMKGAAQQKAGISQSGYPINFEKIGQIIMIVLIMYLASALFNFIQQYIMTRISQRTVYKLRRSFKGKMQKVPISYYDTHSNGDIMSRAVNDMDNIANTLQQNLTQAVTSTVTFVGTLWMMLTISWKLTLIALVTIPLSVVVVGVIAPKSQKFFGTQQKSLGLLNNQVEENYAGHVVIKSFNKEQDAIDDFEIQNNNYYQSAWKAQFISGIIMPLMMFLNNIGYVFVAIIGGIDVANGNVSLGNIQAFLQYTQQFSQPISQMANLLNTIQSTVASAERVFEVLDEEEMKQTKSNLPAEPDSDNLISLQHVQFGYADND…	MENTKSTRKMSDTTRAIRFFYLYLKRYKLQFAVIMIFIILATWLQVVSPSLLGDAITNLTKYVTDFFTHQHAGQSQDALQQIAQQLSQQMHQTVDWHNVPEVVKSLPQAAQDQITANLPKGTTLETLKTVATSHAASTSTFMKGMWQLLAVYVATGVSMLIYTLLFSRIVAHSTNRMRKGLFGKLERLTISYFDRHQDGDILARFTSDLDNIQNTLNQALVSVISNAAVFVGVIIQIFNKDVTFAWLTVAASPVAILSAVIIIRQSKKATDKQQEEVSQLNAYMDEKISGQKAIIVEGLQEDSINGFLEHNENVKKRTFAAQAWSGMIFPLMNGFQLLSIAIVIFGGTAYVLNDDSMSIATGLGLLVAFVQYVQSYYNPIMQISSNFGQLQLAITGATR…
		GM002232	88386	90116	-		Loose	960	437.958	efrA	41.3	3003948	protein homolog model	macrolide antibiotic; fluoroquinolone antibiotic; rifamycin antibiotic	antibiotic efflux	ATP-binding cassette (ABC) antibiotic efflux pump		MLKIAKGRISYPAVIGAVLFMIVQVIATLNLPSLTSNIVNNGVATGDISYIWKIGFEMIGFSLLSVVAAFGNVFLAARSSQQLGKNLRSDIYKKVINFSNDEFDKVETSSLITRTTNDVVQIQNVAMMALRMMIMAPIMLIGASFLAYTKSHELTWIFVVSIPVLLIFIGLIMAFAIPLFRAMQTKTDRINLVFREGLTGVRVIRAFRQDKFEQDRFEDANQDYTHNAIKVNTIVALAYPVMTLIMSGTNVAIVWFGGQLISSQTMQVGNMIAFMTYAMQVLMSFMMLAMVFAFIPRAAASASRIQEVLSIEPKITDPDKAATLPATTEHSLEFDHVNYRYQSAEQLALADIDFKAHSGQTVAIIGGTGSGKTTLVNLIPRFYDIESGAVKLDGKDVRQ…	MKLMWRYTMRYKKLLFADFICVFGFILIELGLPTILARMIDKGIIPKDMDYVYQQGIWMVVITIIGVAMNILLGYFGARITTNIVRDIRDDLFEKIQTFSHSEYESIGVSSLITRTTNDAYQIMLFMGNILRLGFMTPVMFIASLYMVMRTSPSLGMYVLGALPFLLLAVVGIARLSEPLSKKQQKNLDGINGILRENLSGLRVIRAFVNEKFEESRFNKVNETYTKSSKSLFRLMAAAQPGFFFLFNIVMVLIIWSGTVQISHGDLEVGNLIAFIEYIFHALFSFMLFASVFMMYPRAAVSASRIQEALDMEPAIREEEGVTETATKGYLEFKNVTFAYPGHAESPVIRNVSFKASPGETVAFIGSTGSGKSTLIQLIPRFYDVSEGEILIDGVNVKE…
L. plantarum	FSCDJY69L1	GM001354	328533	330281	+	Close to FSCDJY69L1P2 (questionable prophage)	Loose	960	437.573	efrA	41.3	3003948	protein homolog model	macrolide antibiotic; fluoroquinolone antibiotic; rifamycin antibiotic	antibiotic efflux	ATP-binding cassette (ABC) antibiotic efflux pump		MKGSVQMLKIAKGRISYPAVIGAVLFMIVQVIATLNLPSLTSNIVNNGVATGDISYIWKIGFEMIGFSLLSVVAAFGNVFLAARSSQQLGKNLRSDIYKKVINFSNDEFDKVETSSLITRTTNDVVQIQNVAMMALRMMIMAPIMLIGASFLAYTKSHELTWIFVVSIPVLLIFIGLIMAFAIPLFRAMQTKTDRINLVFREGLTGVRVIRAFRQDKFEQDRFEDANQDYTHNAIKVNTIVALAYPVMTLIMSGTNVAIVWFGGQLISSQTMQVGNMIAFMTYAMQVLMSFMMLAMVFAFIPRAAASASRIQEVLSIEPKITDPDKAATLPATTEHSLEFDHVNYRYQSAEQLALADIDFKAHSGQTVAIIGGTGSGKTTLVNLIPRFYDIESGAVKLD…	MKLMWRYTMRYKKLLFADFICVFGFILIELGLPTILARMIDKGIIPKDMDYVYQQGIWMVVITIIGVAMNILLGYFGARITTNIVRDIRDDLFEKIQTFSHSEYESIGVSSLITRTTNDAYQIMLFMGNILRLGFMTPVMFIASLYMVMRTSPSLGMYVLGALPFLLLAVVGIARLSEPLSKKQQKNLDGINGILRENLSGLRVIRAFVNEKFEESRFNKVNETYTKSSKSLFRLMAAAQPGFFFLFNIVMVLIIWSGTVQISHGDLEVGNLIAFIEYIFHALFSFMLFASVFMMYPRAAVSASRIQEALDMEPAIREEEGVTETATKGYLEFKNVTFAYPGHAESPVIRNVSFKASPGETVAFIGSTGSGKSTLIQLIPRFYDVSEGEILIDGVNVKE…
		GM001355	330281	332170	+		Loose	1320	377.867	lmrD	38.58	3002882	protein homolog model	lincosamide antibiotic	antibiotic efflux	ATP-binding cassette (ABC) antibiotic efflux pump		MSEKNTSSTKPARPAGGHGPGGHAGLVEKPKSFWKTAIRLMRYMSDRWVGLAVVMIFAIASVIFQIRTPKILGKATTELYKGIMKGAAQQKAGISQSGYPINFEKIGQIIMIVLIMYLASALFNFIQQYIMTRISQRTVYKLRRSFKGKMQKVPISYYDTHSNGDIMSRAVNDMDNIANTLQQNLTQAVTSTVTFVGTLWMMLTISWKLTLIALVTIPLSVVVVGVIAPKSQKFFGTQQKSLGLLNNQVEENYAGHVVIKSFNKEQDAIDDFEIQNNNYYQSAWKAQFISGIIMPLMMFLNNIGYVFVAIIGGIDVANGNVSLGNIQAFLQYTQQFSQPISQMANLLNTIQSTVASAERVFEVLDEEEMKQTKSNLPAEPDSDNLISLQHVQFGYADND…	MENTKSTRKMSDTTRAIRFFYLYLKRYKLQFAVIMIFIILATWLQVVSPSLLGDAITNLTKYVTDFFTHQHAGQSQDALQQIAQQLSQQMHQTVDWHNVPEVVKSLPQAAQDQITANLPKGTTLETLKTVATSHAASTSTFMKGMWQLLAVYVATGVSMLIYTLLFSRIVAHSTNRMRKGLFGKLERLTISYFDRHQDGDILARFTSDLDNIQNTLNQALVSVISNAAVFVGVIIQIFNKDVTFAWLTVAASPVAILSAVIIIRQSKKATDKQQEEVSQLNAYMDEKISGQKAIIVEGLQEDSINGFLEHNENVKKRTFAAQAWSGMIFPLMNGFQLLSIAIVIFGGTAYVLNDDSMSIATGLGLLVAFVQYVQSYYNPIMQISSNFGQLQLAITGATR…
L. plantarum	FSCDJY73L1	GM001354	328485	330233	+	Close to FSCDJY73L1P2 (questionable prophage)	Loose	960	437.573	efrA	41.3	3003948	protein homolog model	macrolide antibiotic; fluoroquinolone antibiotic; rifamycin antibiotic	antibiotic efflux	ATP-binding cassette (ABC) antibiotic efflux pump		MKGSVQMLKIAKGRISYPAVIGAVLFMIVQVIATLNLPSLTSNIVNNGVATGDISYIWKIGFEMIGFSLLSVVAAFGNVFLAARSSQQLGKNLRSDIYKKVINFSNDEFDKVETSSLITRTTNDVVQIQNVAMMALRMMIMAPIMLIGASFLAYTKSHELTWIFVVSIPVLLIFIGLIMAFAIPLFRAMQTKTDRINLVFREGLTGVRVIRAFRQDKFEQDRFEDANQDYTHNAIKVNTIVALAYPVMTLIMSGTNVAIVWFGGQLISSQTMQVGNMIAFMTYAMQVLMSFMMLAMVFAFIPRAAASASRIQEVLSIEPKITDPDKAATLPATTEHSLEFDHVNYRYQSAEQLALADIDFKAHSGQTVAIIGGTGSGKTTLVNLIPRFYDIESGAVKLD…	MKLMWRYTMRYKKLLFADFICVFGFILIELGLPTILARMIDKGIIPKDMDYVYQQGIWMVVITIIGVAMNILLGYFGARITTNIVRDIRDDLFEKIQTFSHSEYESIGVSSLITRTTNDAYQIMLFMGNILRLGFMTPVMFIASLYMVMRTSPSLGMYVLGALPFLLLAVVGIARLSEPLSKKQQKNLDGINGILRENLSGLRVIRAFVNEKFEESRFNKVNETYTKSSKSLFRLMAAAQPGFFFLFNIVMVLIIWSGTVQISHGDLEVGNLIAFIEYIFHALFSFMLFASVFMMYPRAAVSASRIQEALDMEPAIREEEGVTETATKGYLEFKNVTFAYPGHAESPVIRNVSFKASPGETVAFIGSTGSGKSTLIQLIPRFYDVSEGEILIDGVNVKE…
		GM001355	330233	332122	+		Loose	1320	377.867	lmrD	38.58	3002882	protein homolog model	lincosamide antibiotic	antibiotic efflux	ATP-binding cassette (ABC) antibiotic efflux pump		MSEKNTSSTKPARPAGGHGPGGHAGLVEKPKSFWKTAIRLMRYMSDRWVGLAVVMIFAIASVIFQIRTPKILGKATTELYKGIMKGAAQQKAGISQSGYPINFEKIGQIIMIVLIMYLASALFNFIQQYIMTRISQRTVYKLRRSFKGKMQKVPISYYDTHSNGDIMSRAVNDMDNIANTLQQNLTQAVTSTVTFVGTLWMMLTISWKLTLIALVTIPLSVVVVGVIAPKSQKFFGTQQKSLGLLNNQVEENYAGHVVIKSFNKEQDAIDDFEIQNNNYYQSAWKAQFISGIIMPLMMFLNNIGYVFVAIIGGIDVANGNVSLGNIQAFLQYTQQFSQPISQMANLLNTIQSTVASAERVFEVLDEEEMKQTKSNLPAEPDSDNLISLQHVQFGYADND…	MENTKSTRKMSDTTRAIRFFYLYLKRYKLQFAVIMIFIILATWLQVVSPSLLGDAITNLTKYVTDFFTHQHAGQSQDALQQIAQQLSQQMHQTVDWHNVPEVVKSLPQAAQDQITANLPKGTTLETLKTVATSHAASTSTFMKGMWQLLAVYVATGVSMLIYTLLFSRIVAHSTNRMRKGLFGKLERLTISYFDRHQDGDILARFTSDLDNIQNTLNQALVSVISNAAVFVGVIIQIFNKDVTFAWLTVAASPVAILSAVIIIRQSKKATDKQQEEVSQLNAYMDEKISGQKAIIVEGLQEDSINGFLEHNENVKKRTFAAQAWSGMIFPLMNGFQLLSIAIVIFGGTAYVLNDDSMSIATGLGLLVAFVQYVQSYYNPIMQISSNFGQLQLAITGATR…
L. plantarum	FSCDJY76L1	GM001986	86993	88741	+	FSCDJY76L1P2 (questionable prophage)	Loose	960	439.499	efrA	40.94	3003948	protein homolog model	macrolide antibiotic; fluoroquinolone antibiotic; rifamycin antibiotic	antibiotic efflux	ATP-binding cassette (ABC) antibiotic efflux pump		MKGSVQMLKIAKGRISYPAVIGAVLFMIVQVIATLNLPSLTSNIVNNGVATGDISYIWKIGFEMIGFSLLSVVAAFGNVFLAARSSQQLGKNLRSDIYKKVINFSNDEFDKVETSSLITRTTNDVVQIQNVAMMALRMMIMAPIMLIGASFLAYTKSHELTWIFVVSIPVLLIFIGLIMAFAIPLFRAMQTKTDRINLVFREGLTGVRVIRAFRQDKFEQDRFEDANQDYTKNAIKVNTIVALAYPVMTLIMSGTNVAIVWFGGQLISSQTMQVGNMIAFMTYAMQVLMSFMMLAMVFAFIPRAAASASRIKEVLDIEPKITNPDKAATLPATTEHSLEFDHVNYRYQSAEQLALADINFKAHSGQTVAIIGGTGSGKTTLVNLIPRFYDIESGAVKLD…	MKLMWRYTMRYKKLLFADFICVFGFILIELGLPTILARMIDKGIIPKDMDYVYQQGIWMVVITIIGVAMNILLGYFGARITTNIVRDIRDDLFEKIQTFSHSEYESIGVSSLITRTTNDAYQIMLFMGNILRLGFMTPVMFIASLYMVMRTSPSLGMYVLGALPFLLLAVVGIARLSEPLSKKQQKNLDGINGILRENLSGLRVIRAFVNEKFEESRFNKVNETYTKSSKSLFRLMAAAQPGFFFLFNIVMVLIIWSGTVQISHGDLEVGNLIAFIEYIFHALFSFMLFASVFMMYPRAAVSASRIQEALDMEPAIREEEGVTETATKGYLEFKNVTFAYPGHAESPVIRNVSFKASPGETVAFIGSTGSGKSTLIQLIPRFYDVSEGEILIDGVNVKE…
		GM001987	88741	90630	+		Loose	1320	380.563	lmrD	38.77	3002882	protein homolog model	lincosamide antibiotic	antibiotic efflux	ATP-binding cassette (ABC) antibiotic efflux pump		MSEKNTSSTKPARPAGGHGPGGHAGLVEKPKSFWKTAIRLMRYMSDRWVGLAVVMIFAIASVIFQIRTPKILGKATTELYKGIMKGAAQQKAGISQSGYPINFEKIGQIIMIVLIMYLASALFNFIQQYIMTRISQRTVYKLRRSFKGKMQKVPISYYDTHSNGDIMSRAVNDMDNIANTLQQNLTQAVTSTVTFVGTLWMMLTISWKLTLIALVTIPLSVVVVGVIAPKSQKFFGTQQKSLGLLNNQVEENYAGHVVIKSFNKEQDAIDDFEVQNNNYYQSAWKAQFISGIIMPLMMFLNNIGYVFVAIIGGIDVANGNVSLGNIQAFLQYTQQFSQPISQMANLLNTIQSTVASAERVFEVLDEEEMKQTKSNLPAETDSDNLISLQHVQFGYTDND…	MENTKSTRKMSDTTRAIRFFYLYLKRYKLQFAVIMIFIILATWLQVVSPSLLGDAITNLTKYVTDFFTHQHAGQSQDALQQIAQQLSQQMHQTVDWHNVPEVVKSLPQAAQDQITANLPKGTTLETLKTVATSHAASTSTFMKGMWQLLAVYVATGVSMLIYTLLFSRIVAHSTNRMRKGLFGKLERLTISYFDRHQDGDILARFTSDLDNIQNTLNQALVSVISNAAVFVGVIIQIFNKDVTFAWLTVAASPVAILSAVIIIRQSKKATDKQQEEVSQLNAYMDEKISGQKAIIVEGLQEDSINGFLEHNENVKKRTFAAQAWSGMIFPLMNGFQLLSIAIVIFGGTAYVLNDDSMSIATGLGLLVAFVQYVQSYYNPIMQISSNFGQLQLAITGATR…
L. plantarum	FSCDJY92L1	GM000636	136611	138500	-	FSCDJY92L1P2 (intact prophage)	Loose	1320	377.867	lmrD	38.58	3002882	protein homolog model	lincosamide antibiotic	antibiotic efflux	ATP-binding cassette (ABC) antibiotic efflux pump		MSEKNTSSTKPARPAGGHGPGGHAGLVEKPKSFWKTAIRLMRYMSDRWVGLAVVMIFAIASVIFQIRTPKILGKATTELYKGIMKGAAQQKAGISQSGYPINFEKIGQIIMIVLIMYLASALFNFIQQYIMTRISQRTVYKLRRSFKGKMQKVPISYYDTHSNGDIMSRAVNDMDNIANTLQQNLTQAVTSTVTFVGTLWMMLTISWKLTLIALVTIPLSVVVVGVIAPKSQKFFGTQQKSLGLLNNQVEENYAGHVVIKSFNKEQDAIDDFEIQNNNYYQSAWKAQFISGIIMPLMMFLNNIGYVFVAIIGGIDVANGNVSLGNIQAFLQYTQQFSQPISQMANLLNTIQSTVASAERVFEVLDEEEMKQTKSNLPAEPDSDNLISLQHVQFGYADND…	MENTKSTRKMSDTTRAIRFFYLYLKRYKLQFAVIMIFIILATWLQVVSPSLLGDAITNLTKYVTDFFTHQHAGQSQDALQQIAQQLSQQMHQTVDWHNVPEVVKSLPQAAQDQITANLPKGTTLETLKTVATSHAASTSTFMKGMWQLLAVYVATGVSMLIYTLLFSRIVAHSTNRMRKGLFGKLERLTISYFDRHQDGDILARFTSDLDNIQNTLNQALVSVISNAAVFVGVIIQIFNKDVTFAWLTVAASPVAILSAVIIIRQSKKATDKQQEEVSQLNAYMDEKISGQKAIIVEGLQEDSINGFLEHNENVKKRTFAAQAWSGMIFPLMNGFQLLSIAIVIFGGTAYVLNDDSMSIATGLGLLVAFVQYVQSYYNPIMQISSNFGQLQLAITGATR…
		GM000637	138500	140230	-		Loose	960	437.958	efrA	41.3	3003948	protein homolog model	macrolide antibiotic; fluoroquinolone antibiotic; rifamycin antibiotic	antibiotic efflux	ATP-binding cassette (ABC) antibiotic efflux pump		MLKIAKGRISYPAVIGAVLFMIVQVIATLNLPSLTSNIVNNGVATGDISYIWKIGFEMIGFSLLSVVAAFGNVFLAARSSQQLGKNLRSDIYKKVINFSNDEFDKVETSSLITRTTNDVVQIQNVAMMALRMMIMAPIMLIGASFLAYTKSHELTWIFVVSIPVLLIFIGLIMAFAIPLFRAMQTKTDRINLVFREGLTGVRVIRAFRQDKFEQDRFEDANQDYTHNAIKVNTIVALAYPVMTLIMSGTNVAIVWFGGQLISSQTMQVGNMIAFMTYAMQVLMSFMMLAMVFAFIPRAAASASRIQEVLSIEPKITDPDKAATLPATTEHSLEFDHVNYRYQSAEQLALADIDFKAHSGQTVAIIGGTGSGKTTLVNLIPRFYDIESGAVKLDGKDVRQ…	MKLMWRYTMRYKKLLFADFICVFGFILIELGLPTILARMIDKGIIPKDMDYVYQQGIWMVVITIIGVAMNILLGYFGARITTNIVRDIRDDLFEKIQTFSHSEYESIGVSSLITRTTNDAYQIMLFMGNILRLGFMTPVMFIASLYMVMRTSPSLGMYVLGALPFLLLAVVGIARLSEPLSKKQQKNLDGINGILRENLSGLRVIRAFVNEKFEESRFNKVNETYTKSSKSLFRLMAAAQPGFFFLFNIVMVLIIWSGTVQISHGDLEVGNLIAFIEYIFHALFSFMLFASVFMMYPRAAVSASRIQEALDMEPAIREEEGVTETATKGYLEFKNVTFAYPGHAESPVIRNVSFKASPGETVAFIGSTGSGKSTLIQLIPRFYDVSEGEILIDGVNVKE…
L. plantarum	FSCDJY93L1	GM001432	13952	15700	+	N.A.	Loose	960	437.573	efrA	41.3	3003948	protein homolog model	macrolide antibiotic; fluoroquinolone antibiotic; rifamycin antibiotic	antibiotic efflux	ATP-binding cassette (ABC) antibiotic efflux pump		MKGSVQMLKIAKGRISYPAVIGAVLFMIVQVIATLNLPSLTSNIVNNGVATGDISYIWKIGFEMIGFSLLSVVAAFGNVFLAARSSQQLGKNLRSDIYKKVINFSNDEFDKVETSSLITRTTNDVVQIQNVAMMALRMMIMAPIMLIGASFLAYTKSHELTWIFVVSIPVLLIFIGLIMAFAIPLFRAMQTKTDRINLVFREGLTGVRVIRAFRQDKFEQDRFEDANQDYTHNAIKVNTIVALAYPVMTLIMSGTNVAIVWFGGQLISSQTMQVGNMIAFMTYAMQVLMSFMMLAMVFAFIPRAAASASRIQEVLSIEPKITDPDKAATLPATTEHSLEFDHVNYRYQSAEQLALADIDFKAHSGQTVAIIGGTGSGKTTLVNLIPRFYDIESGAVKLD…	MKLMWRYTMRYKKLLFADFICVFGFILIELGLPTILARMIDKGIIPKDMDYVYQQGIWMVVITIIGVAMNILLGYFGARITTNIVRDIRDDLFEKIQTFSHSEYESIGVSSLITRTTNDAYQIMLFMGNILRLGFMTPVMFIASLYMVMRTSPSLGMYVLGALPFLLLAVVGIARLSEPLSKKQQKNLDGINGILRENLSGLRVIRAFVNEKFEESRFNKVNETYTKSSKSLFRLMAAAQPGFFFLFNIVMVLIIWSGTVQISHGDLEVGNLIAFIEYIFHALFSFMLFASVFMMYPRAAVSASRIQEALDMEPAIREEEGVTETATKGYLEFKNVTFAYPGHAESPVIRNVSFKASPGETVAFIGSTGSGKSTLIQLIPRFYDVSEGEILIDGVNVKE…
		GM001433	15700	17589	+		Loose	1320	377.867	lmrD	38.58	3002882	protein homolog model	lincosamide antibiotic	antibiotic efflux	ATP-binding cassette (ABC) antibiotic efflux pump		MSEKNTSSTKPARPAGGHGPGGHAGLVEKPKSFWKTAIRLMRYMSDRWVGLAVVMIFAIASVIFQIRTPKILGKATTELYKGIMKGAAQQKAGISQSGYPINFEKIGQIIMIVLIMYLASALFNFIQQYIMTRISQRTVYKLRRSFKGKMQKVPISYYDTHSNGDIMSRAVNDMDNIANTLQQNLTQAVTSTVTFVGTLWMMLTISWKLTLIALVTIPLSVVVVGVIAPKSQKFFGTQQKSLGLLNNQVEENYAGHVVIKSFNKEQDAIDDFEIQNNNYYQSAWKAQFISGIIMPLMMFLNNIGYVFVAIIGGIDVANGNVSLGNIQAFLQYTQQFSQPISQMANLLNTIQSTVASAERVFEVLDEEEMKQTKSNLPAEPDSDNLISLQHVQFGYADND…	MENTKSTRKMSDTTRAIRFFYLYLKRYKLQFAVIMIFIILATWLQVVSPSLLGDAITNLTKYVTDFFTHQHAGQSQDALQQIAQQLSQQMHQTVDWHNVPEVVKSLPQAAQDQITANLPKGTTLETLKTVATSHAASTSTFMKGMWQLLAVYVATGVSMLIYTLLFSRIVAHSTNRMRKGLFGKLERLTISYFDRHQDGDILARFTSDLDNIQNTLNQALVSVISNAAVFVGVIIQIFNKDVTFAWLTVAASPVAILSAVIIIRQSKKATDKQQEEVSQLNAYMDEKISGQKAIIVEGLQEDSINGFLEHNENVKKRTFAAQAWSGMIFPLMNGFQLLSIAIVIFGGTAYVLNDDSMSIATGLGLLVAFVQYVQSYYNPIMQISSNFGQLQLAITGATR…
L. plantarum	FSCPS6L4	GM002187	41831	43720	-	N.A.	Loose	1320	377.867	lmrD	38.58	3002882	protein homolog model	lincosamide antibiotic	antibiotic efflux	ATP-binding cassette (ABC) antibiotic efflux pump		MSEKNTSSTKPARPAGGHGPGGHAGLVEKPKSFWKTAIRLMRYMSDRWVGLAVVMIFAIASVIFQIRTPKILGKATTELYKGIMKGAAQQKAGISQSGYPINFEKIGQIIMIVLIMYLASALFNFIQQYIMTRISQRTVYKLRRSFKGKMQKVPISYYDTHSNGDIMSRAVNDMDNIANTLQQNLTQAVTSTVTFVGTLWMMLTISWKLTLIALVTIPLSVVVVGVIAPKSQKFFGTQQKSLGLLNNQVEENYAGHVVIKSFNKEQDAIDDFEIQNNNYYQSAWKAQFISGIIMPLMMFLNNIGYVFVAIIGGIDVANGNVSLGNIQAFLQYTQQFSQPISQMANLLNTIQSTVASAERVFEVLDEEEMKQTKSNLPAEPDSDNLISLQHVQFGYADND…	MENTKSTRKMSDTTRAIRFFYLYLKRYKLQFAVIMIFIILATWLQVVSPSLLGDAITNLTKYVTDFFTHQHAGQSQDALQQIAQQLSQQMHQTVDWHNVPEVVKSLPQAAQDQITANLPKGTTLETLKTVATSHAASTSTFMKGMWQLLAVYVATGVSMLIYTLLFSRIVAHSTNRMRKGLFGKLERLTISYFDRHQDGDILARFTSDLDNIQNTLNQALVSVISNAAVFVGVIIQIFNKDVTFAWLTVAASPVAILSAVIIIRQSKKATDKQQEEVSQLNAYMDEKISGQKAIIVEGLQEDSINGFLEHNENVKKRTFAAQAWSGMIFPLMNGFQLLSIAIVIFGGTAYVLNDDSMSIATGLGLLVAFVQYVQSYYNPIMQISSNFGQLQLAITGATR…
		GM002188	43720	45468	-		Loose	960	437.573	efrA	41.3	3003948	protein homolog model	macrolide antibiotic; fluoroquinolone antibiotic; rifamycin antibiotic	antibiotic efflux	ATP-binding cassette (ABC) antibiotic efflux pump		MKGSVQMLKIAKGRISYPAVIGAVLFMIVQVIATLNLPSLTSNIVNNGVATGDISYIWKIGFEMIGFSLLSVVAAFGNVFLAARSSQQLGKNLRSDIYKKVINFSNDEFDKVETSSLITRTTNDVVQIQNVAMMALRMMIMAPIMLIGASFLAYTKSHELTWIFVVSIPVLLIFIGLIMAFAIPLFRAMQTKTDRINLVFREGLTGVRVIRAFRQDKFEQDRFEDANQDYTHNAIKVNTIVALAYPVMTLIMSGTNVAIVWFGGQLISSQTMQVGNMIAFMTYAMQVLMSFMMLAMVFAFIPRAAASASRIQEVLSIEPKITDPDKAATLPATTEHSLEFDHVNYRYQSAEQLALADIDFKAHSGQTVAIIGGTGSGKTTLVNLIPRFYDIESGAVKLD…	MKLMWRYTMRYKKLLFADFICVFGFILIELGLPTILARMIDKGIIPKDMDYVYQQGIWMVVITIIGVAMNILLGYFGARITTNIVRDIRDDLFEKIQTFSHSEYESIGVSSLITRTTNDAYQIMLFMGNILRLGFMTPVMFIASLYMVMRTSPSLGMYVLGALPFLLLAVVGIARLSEPLSKKQQKNLDGINGILRENLSGLRVIRAFVNEKFEESRFNKVNETYTKSSKSLFRLMAAAQPGFFFLFNIVMVLIIWSGTVQISHGDLEVGNLIAFIEYIFHALFSFMLFASVFMMYPRAAVSASRIQEALDMEPAIREEEGVTETATKGYLEFKNVTFAYPGHAESPVIRNVSFKASPGETVAFIGSTGSGKSTLIQLIPRFYDVSEGEILIDGVNVKE…
L. plantarum	FSCPS8L3	GM000802	283385	285133	+	FSCPS8L3P1 (intact prophage)	Loose	960	437.573	efrA	41.3	3003948	protein homolog model	macrolide antibiotic; fluoroquinolone antibiotic; rifamycin antibiotic	antibiotic efflux	ATP-binding cassette (ABC) antibiotic efflux pump		MKGSVQMLKIAKGRISYPAVIGAVLFMIVQVIATLNLPSLTSNIVNNGVATGDISYIWKIGFEMIGFSLLSVVAAFGNVFLAARSSQQLGKNLRSDIYKKVINFSNDEFDKVETSSLITRTTNDVVQIQNVAMMALRMMIMAPIMLIGASFLAYTKSHELTWIFVVSIPVLLIFIGLIMAFAIPLFRAMQTKTDRINLVFREGLTGVRVIRAFRQDKFEQDRFEDANQDYTHNAIKVNTIVALAYPVMTLIMSGTNVAIVWFGGQLISSQTMQVGNMIAFMTYAMQVLMSFMMLAMVFAFIPRAAASASRIQEVLSIEPKITDPDKAATLPATTEHSLEFDHVNYRYQSAEQLALADIDFKAHSGQTVAIIGGTGSGKTTLVNLIPRFYDIESGAVKLD…	MKLMWRYTMRYKKLLFADFICVFGFILIELGLPTILARMIDKGIIPKDMDYVYQQGIWMVVITIIGVAMNILLGYFGARITTNIVRDIRDDLFEKIQTFSHSEYESIGVSSLITRTTNDAYQIMLFMGNILRLGFMTPVMFIASLYMVMRTSPSLGMYVLGALPFLLLAVVGIARLSEPLSKKQQKNLDGINGILRENLSGLRVIRAFVNEKFEESRFNKVNETYTKSSKSLFRLMAAAQPGFFFLFNIVMVLIIWSGTVQISHGDLEVGNLIAFIEYIFHALFSFMLFASVFMMYPRAAVSASRIQEALDMEPAIREEEGVTETATKGYLEFKNVTFAYPGHAESPVIRNVSFKASPGETVAFIGSTGSGKSTLIQLIPRFYDVSEGEILIDGVNVKE…
		GM000803	285133	287022	+		Loose	1320	377.867	lmrD	38.58	3002882	protein homolog model	lincosamide antibiotic	antibiotic efflux	ATP-binding cassette (ABC) antibiotic efflux pump		MSEKNTSSTKPARPAGGHGPGGHAGLVEKPKSFWKTAIRLMRYMSDRWVGLAVVMIFAIASVIFQIRTPKILGKATTELYKGIMKGAAQQKAGISQSGYPINFEKIGQIIMIVLIMYLASALFNFIQQYIMTRISQRTVYKLRRSFKGKMQKVPISYYDTHSNGDIMSRAVNDMDNIANTLQQNLTQAVTSTVTFVGTLWMMLTISWKLTLIALVTIPLSVVVVGVIAPKSQKFFGTQQKSLGLLNNQVEENYAGHVVIKSFNKEQDAIDDFEIQNNNYYQSAWKAQFISGIIMPLMMFLNNIGYVFVAIIGGIDVANGNVSLGNIQAFLQYTQQFSQPISQMANLLNTIQSTVASAERVFEVLDEEEMKQTKSNLPAEPDSDNLISLQHVQFGYADND…	MENTKSTRKMSDTTRAIRFFYLYLKRYKLQFAVIMIFIILATWLQVVSPSLLGDAITNLTKYVTDFFTHQHAGQSQDALQQIAQQLSQQMHQTVDWHNVPEVVKSLPQAAQDQITANLPKGTTLETLKTVATSHAASTSTFMKGMWQLLAVYVATGVSMLIYTLLFSRIVAHSTNRMRKGLFGKLERLTISYFDRHQDGDILARFTSDLDNIQNTLNQALVSVISNAAVFVGVIIQIFNKDVTFAWLTVAASPVAILSAVIIIRQSKKATDKQQEEVSQLNAYMDEKISGQKAIIVEGLQEDSINGFLEHNENVKKRTFAAQAWSGMIFPLMNGFQLLSIAIVIFGGTAYVLNDDSMSIATGLGLLVAFVQYVQSYYNPIMQISSNFGQLQLAITGATR…
L. plantarum	FSCPS35L5	GM002464	79432	81180	+	FSCPS35L5P3 (intact prophage)	Loose	960	437.573	efrA	41.3	3003948	protein homolog model	macrolide antibiotic; fluoroquinolone antibiotic; rifamycin antibiotic	antibiotic efflux	ATP-binding cassette (ABC) antibiotic efflux pump		MKGSVQMLKIAKGRISYPAVIGAVLFMIVQVIATLNLPSLTSNIVNNGVATGDISYIWKIGFEMIGFSLLSVVAAFGNVFLAARSSQQLGKNLRSDIYKKVINFSNDEFDKVETSSLITRTTNDVVQIQNVAMMALRMMIMAPIMLIGASFLAYTKSHELTWIFVVSIPVLLIFIGLIMAFAIPLFRAMQTKTDRINLVFREGLTGVRVIRAFRQDKFEQDRFEDANQDYTHNAIKVNTIVALAYPVMTLIMSGTNVAIVWFGGQLISSQTMQVGNMIAFMTYAMQVLMSFMMLAMVFAFIPRAAASASRIQEVLSIEPKITDPDKAATLPATTEHSLEFDHVNYRYQSAEQLALADIDFKAHSGQTVAIIGGTGSGKTTLVNLIPRFYDIESGAVKLD…	MKLMWRYTMRYKKLLFADFICVFGFILIELGLPTILARMIDKGIIPKDMDYVYQQGIWMVVITIIGVAMNILLGYFGARITTNIVRDIRDDLFEKIQTFSHSEYESIGVSSLITRTTNDAYQIMLFMGNILRLGFMTPVMFIASLYMVMRTSPSLGMYVLGALPFLLLAVVGIARLSEPLSKKQQKNLDGINGILRENLSGLRVIRAFVNEKFEESRFNKVNETYTKSSKSLFRLMAAAQPGFFFLFNIVMVLIIWSGTVQISHGDLEVGNLIAFIEYIFHALFSFMLFASVFMMYPRAAVSASRIQEALDMEPAIREEEGVTETATKGYLEFKNVTFAYPGHAESPVIRNVSFKASPGETVAFIGSTGSGKSTLIQLIPRFYDVSEGEILIDGVNVKE…
		GM002465	81180	83069	+		Loose	1320	377.867	lmrD	38.58	3002882	protein homolog model	lincosamide antibiotic	antibiotic efflux	ATP-binding cassette (ABC) antibiotic efflux pump		MSEKNTSSTKPARPAGGHGPGGHAGLVEKPKSFWKTAIRLMRYMSDRWVGLAVVMIFAIASVIFQIRTPKILGKATTELYKGIMKGAAQQKAGISQSGYPINFEKIGQIIMIVLIMYLASALFNFIQQYIMTRISQRTVYKLRRSFKGKMQKVPISYYDTHSNGDIMSRAVNDMDNIANTLQQNLTQAVTSTVTFVGTLWMMLTISWKLTLIALVTIPLSVVVVGVIAPKSQKFFGTQQKSLGLLNNQVEENYAGHVVIKSFNKEQDAIDDFEIQNNNYYQSAWKAQFISGIIMPLMMFLNNIGYVFVAIIGGIDVANGNVSLGNIQAFLQYTQQFSQPISQMANLLNTIQSTVASAERVFEVLDEEEMKQTKSNLPAEPDSDNLISLQHVQFGYADND…	MENTKSTRKMSDTTRAIRFFYLYLKRYKLQFAVIMIFIILATWLQVVSPSLLGDAITNLTKYVTDFFTHQHAGQSQDALQQIAQQLSQQMHQTVDWHNVPEVVKSLPQAAQDQITANLPKGTTLETLKTVATSHAASTSTFMKGMWQLLAVYVATGVSMLIYTLLFSRIVAHSTNRMRKGLFGKLERLTISYFDRHQDGDILARFTSDLDNIQNTLNQALVSVISNAAVFVGVIIQIFNKDVTFAWLTVAASPVAILSAVIIIRQSKKATDKQQEEVSQLNAYMDEKISGQKAIIVEGLQEDSINGFLEHNENVKKRTFAAQAWSGMIFPLMNGFQLLSIAIVIFGGTAYVLNDDSMSIATGLGLLVAFVQYVQSYYNPIMQISSNFGQLQLAITGATR…
L. plantarum	FXJCJ22M3	GM001727	136601	138490	-	FXJCJ22M3P2 (questionable prophage)	Loose	1320	377.481	lmrD	38.58	3002882	protein homolog model	lincosamide antibiotic	antibiotic efflux	ATP-binding cassette (ABC) antibiotic efflux pump		MSEKNTSSTKPARPAGGHGPGGHAGLVEKPKSFWKTAIRLMRYMSDRWVGLAVVMIFAIASVIFQIRTPKILGKATTELYKGIMKGAAQQKAGISQSGYPINFEKIGQIIMIVLIMYLASALFNFIQQYIMTRISQRTVYKLRRSFKGKMQKVPISYYDTHSNGDIMSRAVNDMDNIANTLQQNLTQAVTSTVTFVGTLWMMLTISWKLTLIALVTIPLSVVVVGVIAPKSQKFFGTQQKSLGLLNNQVEENYAGHVVIKSFNKEQDAIDDFEIQNNNYYQSAWKAQFISGIIMPLMMFLNNIGYVFVAIIGGIDVANGNVSLGNIQAFLQYTQQFSQPISQMANLLNTIQSTVASAERVFEVLDEEEMKQTKSNLPAEPDSDNLISLQHVQFGYADND…	MENTKSTRKMSDTTRAIRFFYLYLKRYKLQFAVIMIFIILATWLQVVSPSLLGDAITNLTKYVTDFFTHQHAGQSQDALQQIAQQLSQQMHQTVDWHNVPEVVKSLPQAAQDQITANLPKGTTLETLKTVATSHAASTSTFMKGMWQLLAVYVATGVSMLIYTLLFSRIVAHSTNRMRKGLFGKLERLTISYFDRHQDGDILARFTSDLDNIQNTLNQALVSVISNAAVFVGVIIQIFNKDVTFAWLTVAASPVAILSAVIIIRQSKKATDKQQEEVSQLNAYMDEKISGQKAIIVEGLQEDSINGFLEHNENVKKRTFAAQAWSGMIFPLMNGFQLLSIAIVIFGGTAYVLNDDSMSIATGLGLLVAFVQYVQSYYNPIMQISSNFGQLQLAITGATR…
		GM001728	138490	140238	-		Loose	960	437.573	efrA	41.3	3003948	protein homolog model	macrolide antibiotic; fluoroquinolone antibiotic; rifamycin antibiotic	antibiotic efflux	ATP-binding cassette (ABC) antibiotic efflux pump		MKGSVQMLKIAKGRISYPAVIGAVLFMIVQVIATLNLPSLTSNIVNNGVATGDISYIWKIGFEMIGFSLLSVVAAFGNVFLAARSSQQLGKNLRSDIYKKVINFSNDEFDKVETSSLITRTTNDVVQIQNVAMMALRMMIMAPIMLIGASFLAYTKSHELTWIFVVSIPVLLIFIGLIMAFAIPLFRAMQTKTDRINLVFREGLTGVRVIRAFRQDKFEQDRFEDANQDYTHNAIKVNTIVALAYPVMTLIMSGTNVAIVWFGGQLISSQTMQVGNMIAFMTYAMQVLMSFMMLAMVFAFIPRAAASASRIQEVLSIEPKITDPDKAATLPATTEHSLEFDHVNYRYQSAEQLALADIDFKAHSGQTVAIIGGTGSGKTTLVNLIPRFYDIESGAVKLD…	MKLMWRYTMRYKKLLFADFICVFGFILIELGLPTILARMIDKGIIPKDMDYVYQQGIWMVVITIIGVAMNILLGYFGARITTNIVRDIRDDLFEKIQTFSHSEYESIGVSSLITRTTNDAYQIMLFMGNILRLGFMTPVMFIASLYMVMRTSPSLGMYVLGALPFLLLAVVGIARLSEPLSKKQQKNLDGINGILRENLSGLRVIRAFVNEKFEESRFNKVNETYTKSSKSLFRLMAAAQPGFFFLFNIVMVLIIWSGTVQISHGDLEVGNLIAFIEYIFHALFSFMLFASVFMMYPRAAVSASRIQEALDMEPAIREEEGVTETATKGYLEFKNVTFAYPGHAESPVIRNVSFKASPGETVAFIGSTGSGKSTLIQLIPRFYDVSEGEILIDGVNVKE…
L. plantarum	FXJCJ25M3	GM001097	43298	45046	+	FXJCJ25M3P1 (intact prophage)	Loose	960	436.802	efrA	41.12	3003948	protein homolog model	macrolide antibiotic; fluoroquinolone antibiotic; rifamycin antibiotic	antibiotic efflux	ATP-binding cassette (ABC) antibiotic efflux pump		MKGSVQMLKIAKGRISYPAVIGAVLFMIVQVIATLNLPSLTSNIVNNGVATGDISYIWKIGFEMIGFSLLSVVAAFGNVFLAARSSQQLGKNLRSDIYKKVINFSNDEFDKVETSSLITRTTNDVVQIQNVVMMALRMMIMAPIMLIGASFLAYTKSHELTWIFVVSIPVLLIFIGLIMAFAIPLFRAMQTKTDRINLVFREGLTGVRVIRAFRQDKFEQDRFEDANQDYTHNAIKVNTIVAVAYPVMTLIMSGTNVAIVWFGGQLISSQTMQVGNMIAFMTYAMQVLMSFMMLAMVFAFIPRAAASASRIQEVLSIEPKITDPDKAATLPATTEHSLEFDHVNYRYQSAEQLALADIDFKAHSGQTVAIIGGTGSGKTTLVNLIPRFYDIESGAVKLD…	MKLMWRYTMRYKKLLFADFICVFGFILIELGLPTILARMIDKGIIPKDMDYVYQQGIWMVVITIIGVAMNILLGYFGARITTNIVRDIRDDLFEKIQTFSHSEYESIGVSSLITRTTNDAYQIMLFMGNILRLGFMTPVMFIASLYMVMRTSPSLGMYVLGALPFLLLAVVGIARLSEPLSKKQQKNLDGINGILRENLSGLRVIRAFVNEKFEESRFNKVNETYTKSSKSLFRLMAAAQPGFFFLFNIVMVLIIWSGTVQISHGDLEVGNLIAFIEYIFHALFSFMLFASVFMMYPRAAVSASRIQEALDMEPAIREEEGVTETATKGYLEFKNVTFAYPGHAESPVIRNVSFKASPGETVAFIGSTGSGKSTLIQLIPRFYDVSEGEILIDGVNVKE…
		GM001098	45046	46935	+		Loose	1320	377.867	lmrD	38.58	3002882	protein homolog model	lincosamide antibiotic	antibiotic efflux	ATP-binding cassette (ABC) antibiotic efflux pump		MSEKNTSSTKPARPAGGHGPGGHAGLVEKPESFWKTAIRLMRYMSDRWVGLAVVMIFAIASVIFQIRTPKILGKATTELYKGIMKGAAQQKAGISQSGYPINFEKIGQIIMIVLIMYLASALFNFIQQYIMTRISQRTVYKLRRSFKGKMQKVPISYYDTHSNGDIMSRAVNDMDNIANTLQQNLTQAVTSTVTFVGTLWMMLTISWKLTLIALVTIPLSVVVVGVIAPKSQKFFGTQQKSLGLLNNQVEENYAGHVVIKSFNKEQDAIDDFEIQNNNYYQSAWKAQFISGIIMPLMMFLNNIGYVFVAIIGGIDVANGNVSLGNIQAFLQYTQQFSQPISQMANLLNTIQSTVASAERVFEVLDEEEMKQTKSNLPAEPDSDNLISLQHVQFGYADND…	MENTKSTRKMSDTTRAIRFFYLYLKRYKLQFAVIMIFIILATWLQVVSPSLLGDAITNLTKYVTDFFTHQHAGQSQDALQQIAQQLSQQMHQTVDWHNVPEVVKSLPQAAQDQITANLPKGTTLETLKTVATSHAASTSTFMKGMWQLLAVYVATGVSMLIYTLLFSRIVAHSTNRMRKGLFGKLERLTISYFDRHQDGDILARFTSDLDNIQNTLNQALVSVISNAAVFVGVIIQIFNKDVTFAWLTVAASPVAILSAVIIIRQSKKATDKQQEEVSQLNAYMDEKISGQKAIIVEGLQEDSINGFLEHNENVKKRTFAAQAWSGMIFPLMNGFQLLSIAIVIFGGTAYVLNDDSMSIATGLGLLVAFVQYVQSYYNPIMQISSNFGQLQLAITGATR…
L. plantarum	FXJCJ26M6	GM002770	1269	3158	-	FXJCJ26M6P4 (intact prophage)	Loose	1320	377.867	lmrD	38.58	3002882	protein homolog model	lincosamide antibiotic	antibiotic efflux	ATP-binding cassette (ABC) antibiotic efflux pump		MSEKNTSSTKPARPAGGHGPGGHAGLVEKPKSFWKTAIRLMRYMSDRWVGLAVVMIFAIASVIFQIRTPKILGKATTELYKGIMKGAAQQKAGISQSGYPINFEKIGQIIMIVLIMYLASALFNFIQQYIMTRISQRTVYKLRRSFKGKMQKVPISYYDTHSNGDIMSRAVNDMDNIANTLQQNLTQAVTSTVTFVGTLWMMLTISWKLTLIALVTIPLSVVVVGVIAPKSQKFFGTQQKSLGLLNNQVEENYAGHVVIKSFNKEQDAIDDFEIQNNNYYQSAWKAQFISGIIMPLMMFLNNIGYVFVAIIGGIDVANGNVSLGNIQAFLQYTQQFSQPISQMANLLNTIQSTVASAERVFEVLDEEEMKQTKSNLPAEPDSDNLISLQHVQFGYADND…	MENTKSTRKMSDTTRAIRFFYLYLKRYKLQFAVIMIFIILATWLQVVSPSLLGDAITNLTKYVTDFFTHQHAGQSQDALQQIAQQLSQQMHQTVDWHNVPEVVKSLPQAAQDQITANLPKGTTLETLKTVATSHAASTSTFMKGMWQLLAVYVATGVSMLIYTLLFSRIVAHSTNRMRKGLFGKLERLTISYFDRHQDGDILARFTSDLDNIQNTLNQALVSVISNAAVFVGVIIQIFNKDVTFAWLTVAASPVAILSAVIIIRQSKKATDKQQEEVSQLNAYMDEKISGQKAIIVEGLQEDSINGFLEHNENVKKRTFAAQAWSGMIFPLMNGFQLLSIAIVIFGGTAYVLNDDSMSIATGLGLLVAFVQYVQSYYNPIMQISSNFGQLQLAITGATR…
		GM002771	3158	4906	-		Loose	960	437.573	efrA	41.3	3003948	protein homolog model	macrolide antibiotic; fluoroquinolone antibiotic; rifamycin antibiotic	antibiotic efflux	ATP-binding cassette (ABC) antibiotic efflux pump		MKGSVQMLKIAKGRISYPAVIGAVLFMIVQVIATLNLPSLTSNIVNNGVATGDISYIWKIGFEMIGFSLLSVVAAFGNVFLAARSSQQLGKNLRSDIYKKVINFSNDEFDKVETSSLITRTTNDVVQIQNVAMMALRMMIMAPIMLIGASFLAYTKSHELTWIFVVSIPVLLIFIGLIMAFAIPLFRAMQTKTDRINLVFREGLTGVRVIRAFRQDKFEQDRFEDANQDYTHNAIKVNTIVALAYPVMTLIMSGTNVAIVWFGGQLISSQTMQVGNMIAFMTYAMQVLMSFMMLAMVFAFIPRAAASASRIQEVLSIEPKITDPDKAATLPATTEHSLEFDHVNYRYQSAEQLALADIDFKAHSGQTVAIIGGTGSGKTTLVNLIPRFYDIESGAVKLD…	MKLMWRYTMRYKKLLFADFICVFGFILIELGLPTILARMIDKGIIPKDMDYVYQQGIWMVVITIIGVAMNILLGYFGARITTNIVRDIRDDLFEKIQTFSHSEYESIGVSSLITRTTNDAYQIMLFMGNILRLGFMTPVMFIASLYMVMRTSPSLGMYVLGALPFLLLAVVGIARLSEPLSKKQQKNLDGINGILRENLSGLRVIRAFVNEKFEESRFNKVNETYTKSSKSLFRLMAAAQPGFFFLFNIVMVLIIWSGTVQISHGDLEVGNLIAFIEYIFHALFSFMLFASVFMMYPRAAVSASRIQEALDMEPAIREEEGVTETATKGYLEFKNVTFAYPGHAESPVIRNVSFKASPGETVAFIGSTGSGKSTLIQLIPRFYDVSEGEILIDGVNVKE…
L. plantarum	FXJKS16M1	GM001562	169081	170970	-	FXJKS16M1P2 (intact prophage)	Loose	1320	377.867	lmrD	38.58	3002882	protein homolog model	lincosamide antibiotic	antibiotic efflux	ATP-binding cassette (ABC) antibiotic efflux pump		MSEKNTSSTKPARPAGGHGPGGHAGLVEKPKSFWKTAIRLMRYMSDRWVGLAVVMIFAIASVIFQIRTPKILGKATTELYKGIMKGAAQQKAGISQSGYPINFEKIGQIIMIVLIMYLASALFNFIQQYIMTRISQRTVYKLRRSFKGKMQKVPISYYDTHSNGDIMSRAVNDMDNIANTLQQNLTQAVTSTVTFVGTLWMMLTISWKLTLIALVTIPLSVVVVGVIAPKSQKFFGTQQKSLGLLNNQVEENYAGHVVIKSFNKEQDAIDDFEIQNNNYYQSAWKAQFISGIIMPLMMFLNNIGYVFVAIIGGIDVANGNVSLGNIQAFLQYTQQFSQPISQMANLLNTIQSTVASAERVFEVLDEEEMKQTKSNLPAEPDSDNLISLQHVQFGYADND…	MENTKSTRKMSDTTRAIRFFYLYLKRYKLQFAVIMIFIILATWLQVVSPSLLGDAITNLTKYVTDFFTHQHAGQSQDALQQIAQQLSQQMHQTVDWHNVPEVVKSLPQAAQDQITANLPKGTTLETLKTVATSHAASTSTFMKGMWQLLAVYVATGVSMLIYTLLFSRIVAHSTNRMRKGLFGKLERLTISYFDRHQDGDILARFTSDLDNIQNTLNQALVSVISNAAVFVGVIIQIFNKDVTFAWLTVAASPVAILSAVIIIRQSKKATDKQQEEVSQLNAYMDEKISGQKAIIVEGLQEDSINGFLEHNENVKKRTFAAQAWSGMIFPLMNGFQLLSIAIVIFGGTAYVLNDDSMSIATGLGLLVAFVQYVQSYYNPIMQISSNFGQLQLAITGATR…
		GM001563	170970	172718	-		Loose	960	437.573	efrA	41.3	3003948	protein homolog model	macrolide antibiotic; fluoroquinolone antibiotic; rifamycin antibiotic	antibiotic efflux	ATP-binding cassette (ABC) antibiotic efflux pump		MKGSVQMLKIAKGRISYPAVIGAVLFMIVQVIATLNLPSLTSNIVNNGVATGDISYIWKIGFEMIGFSLLSVVAAFGNVFLAARSSQQLGKNLRSDIYKKVINFSNDEFDKVETSSLITRTTNDVVQIQNVAMMALRMMIMAPIMLIGASFLAYTKSHELTWIFVVSIPVLLIFIGLIMAFAIPLFRAMQTKTDRINLVFREGLTGVRVIRAFRQDKFEQDRFEDANQDYTHNAIKVNTIVALAYPVMTLIMSGTNVAIVWFGGQLISSQTMQVGNMIAFMTYAMQVLMSFMMLAMVFAFIPRAAASASRIQEVLSIEPKITDPDKAATLPATTEHSLEFDHVNYRYQSAEQLALADIDFKAHSGQTVAIIGGTGSGKTTLVNLIPRFYDIESGAVKLD…	MKLMWRYTMRYKKLLFADFICVFGFILIELGLPTILARMIDKGIIPKDMDYVYQQGIWMVVITIIGVAMNILLGYFGARITTNIVRDIRDDLFEKIQTFSHSEYESIGVSSLITRTTNDAYQIMLFMGNILRLGFMTPVMFIASLYMVMRTSPSLGMYVLGALPFLLLAVVGIARLSEPLSKKQQKNLDGINGILRENLSGLRVIRAFVNEKFEESRFNKVNETYTKSSKSLFRLMAAAQPGFFFLFNIVMVLIIWSGTVQISHGDLEVGNLIAFIEYIFHALFSFMLFASVFMMYPRAAVSASRIQEALDMEPAIREEEGVTETATKGYLEFKNVTFAYPGHAESPVIRNVSFKASPGETVAFIGSTGSGKSTLIQLIPRFYDVSEGEILIDGVNVKE…
L. plantarum	FXJKS18M4	GM002476	8089	9837	+	FXJKS18M4P1 (questionable prophage)	Loose	960	437.573	efrA	40.94	3003948	protein homolog model	macrolide antibiotic; fluoroquinolone antibiotic; rifamycin antibiotic	antibiotic efflux	ATP-binding cassette (ABC) antibiotic efflux pump		MKGSVQMLKIAKGRISYSAVIGAVLFMIVQVIATLNLPSLTSNIVNNGVATGDISYIWKIGFEMIGFSLLSVVAAFGNVFLAARSSQQLGKNLRSDIYKKVINFSNDEFDKVETSSLITRTTNDVVQIQNVAMMALRMMIMAPIMLIGASFLAYTKSHELTWIFVVSIPVLLIFIGLIMAFAIPLFRAMQTKTDRINLVFREGLTGVRVIRAFRQDKFEQDRFEDANQDYTHNAIKVNTIVALAYPVMTLIMSGTNVAIVWFGGQLISSQTMQVGNMIAFMTYAMQVLMSFMMLAMVFAFIPRAAASASRIQEVLSIEPKITDPDKAATLPVTTEHSLEFDHVNYRYQSAEQLALADIDFKAHSGQTVAIIGGTGSGKTTLVNLIPRFYDIESGAVKLD…	MKLMWRYTMRYKKLLFADFICVFGFILIELGLPTILARMIDKGIIPKDMDYVYQQGIWMVVITIIGVAMNILLGYFGARITTNIVRDIRDDLFEKIQTFSHSEYESIGVSSLITRTTNDAYQIMLFMGNILRLGFMTPVMFIASLYMVMRTSPSLGMYVLGALPFLLLAVVGIARLSEPLSKKQQKNLDGINGILRENLSGLRVIRAFVNEKFEESRFNKVNETYTKSSKSLFRLMAAAQPGFFFLFNIVMVLIIWSGTVQISHGDLEVGNLIAFIEYIFHALFSFMLFASVFMMYPRAAVSASRIQEALDMEPAIREEEGVTETATKGYLEFKNVTFAYPGHAESPVIRNVSFKASPGETVAFIGSTGSGKSTLIQLIPRFYDVSEGEILIDGVNVKE…
		GM002477	9837	11726	+		Loose	1320	377.867	lmrD	38.58	3002882	protein homolog model	lincosamide antibiotic	antibiotic efflux	ATP-binding cassette (ABC) antibiotic efflux pump		MSEKNTSSTKPARPAGGHGPGGHAGLVEKPKSFWKTAIRLMRYMSDRWVGLAVVMIFAIASVIFQIRTPKILGKATTELYKGIMKGAAQQKAGISQSGYPINFEKIGQIIMIVLIMYLASALFNFIQQYIMTRISQRTVYKLRRSFKGKMQKVPISYYDTHSNGDIMSRAVNDMDNIANTLQQNLTQAVTSTVTFVGTLWMMLTISWKLTLIALVTIPLSVVVVGVIAPKSQKFFGTQQKSLGLLNNQVEENYAGHVVIKSFNKEQDAIDDFEIQNNNYYQSAWKAQFISGIIMPLMMFLNNIGYVFVAIIGGIDVANGNVSLGNIQAFLQYTQQFSQPISQMANLLNTIQSTVASAERVFEVLDEEEMKQTKSNLPAEPDSDNLISLQHVQFGYADND…	MENTKSTRKMSDTTRAIRFFYLYLKRYKLQFAVIMIFIILATWLQVVSPSLLGDAITNLTKYVTDFFTHQHAGQSQDALQQIAQQLSQQMHQTVDWHNVPEVVKSLPQAAQDQITANLPKGTTLETLKTVATSHAASTSTFMKGMWQLLAVYVATGVSMLIYTLLFSRIVAHSTNRMRKGLFGKLERLTISYFDRHQDGDILARFTSDLDNIQNTLNQALVSVISNAAVFVGVIIQIFNKDVTFAWLTVAASPVAILSAVIIIRQSKKATDKQQEEVSQLNAYMDEKISGQKAIIVEGLQEDSINGFLEHNENVKKRTFAAQAWSGMIFPLMNGFQLLSIAIVIFGGTAYVLNDDSMSIATGLGLLVAFVQYVQSYYNPIMQISSNFGQLQLAITGATR…
L. plantarum	FXJKS21M3	GM000521	42333	44222	-	Close to FXJKS21M3P1 (intact prophage)	Loose	1320	380.563	lmrD	38.77	3002882	protein homolog model	lincosamide antibiotic	antibiotic efflux	ATP-binding cassette (ABC) antibiotic efflux pump		MSEKNTSSTKPARPAGGHGPGGHAGLVEKPKSFWKTAIRLMRYMSDRWVGLAVVMIFAIASVIFQIRTPKILGKATTELYKGIMKGAAQQKAGISQSGYPINFEKIGQIIMIVLIMYLASALFNFIQQYIMTRISQRTVYKLRRSFKGKMQKVPISYYDTHSNGDIMSRAVNDMDNIANTLQQNLTQAVTSTVTFVGTLWMMLTISWKLTLIALVTIPLSVVVVGVIAPKSQKFFGTQQKSLGLLNNQVEENYAGHVVIKSFNKEQDAIDDFEVQNNNYYQSAWKAQFISGIIMPLMMFLNNIGYVFVAIIGGIDVANGNVSLGNIQAFLQYTQQFSQPISQMANLLNTIQSTVASAERVFEVLDEEEMKQTKSNLPAETDSDNLISLQHVQFGYTDND…	MENTKSTRKMSDTTRAIRFFYLYLKRYKLQFAVIMIFIILATWLQVVSPSLLGDAITNLTKYVTDFFTHQHAGQSQDALQQIAQQLSQQMHQTVDWHNVPEVVKSLPQAAQDQITANLPKGTTLETLKTVATSHAASTSTFMKGMWQLLAVYVATGVSMLIYTLLFSRIVAHSTNRMRKGLFGKLERLTISYFDRHQDGDILARFTSDLDNIQNTLNQALVSVISNAAVFVGVIIQIFNKDVTFAWLTVAASPVAILSAVIIIRQSKKATDKQQEEVSQLNAYMDEKISGQKAIIVEGLQEDSINGFLEHNENVKKRTFAAQAWSGMIFPLMNGFQLLSIAIVIFGGTAYVLNDDSMSIATGLGLLVAFVQYVQSYYNPIMQISSNFGQLQLAITGATR…
		GM000522	44222	45970	-		Loose	960	439.499	efrA	40.94	3003948	protein homolog model	macrolide antibiotic; fluoroquinolone antibiotic; rifamycin antibiotic	antibiotic efflux	ATP-binding cassette (ABC) antibiotic efflux pump		MKGSVQMLKIAKGRISYPAVIGAVLFMIVQVIATLNLPSLTSNIVNNGVATGDISYIWKIGFEMIGFSLLSVVAAFGNVFLAARSSQQLGKNLRSDIYKKVINFSNDEFDKVETSSLITRTTNDVVQIQNVAMMALRMMIMAPIMLIGASFLAYTKSHELTWIFVVSIPVLLIFIGLIMAFAIPLFRAMQTKTDRINLVFREGLTGVRVIRAFRQDKFEQDRFEDANQDYTKNAIKVNTIVALAYPVMTLIMSGTNVAIVWFGGQLISSQTMQVGNMIAFMTYAMQVLMSFMMLAMVFAFIPRAAASASRIKEVLDIEPKITNPDKAATLPATTEHSLEFDHVNYRYQSAEQLALADINFKAHSGQTVAIIGGTGSGKTTLVNLIPRFYDIESGAVKLD…	MKLMWRYTMRYKKLLFADFICVFGFILIELGLPTILARMIDKGIIPKDMDYVYQQGIWMVVITIIGVAMNILLGYFGARITTNIVRDIRDDLFEKIQTFSHSEYESIGVSSLITRTTNDAYQIMLFMGNILRLGFMTPVMFIASLYMVMRTSPSLGMYVLGALPFLLLAVVGIARLSEPLSKKQQKNLDGINGILRENLSGLRVIRAFVNEKFEESRFNKVNETYTKSSKSLFRLMAAAQPGFFFLFNIVMVLIIWSGTVQISHGDLEVGNLIAFIEYIFHALFSFMLFASVFMMYPRAAVSASRIQEALDMEPAIREEEGVTETATKGYLEFKNVTFAYPGHAESPVIRNVSFKASPGETVAFIGSTGSGKSTLIQLIPRFYDVSEGEILIDGVNVKE…
L. plantarum	FXJKS33M3	GM002206	4940	6688	+	N.A.	Loose	960	437.573	efrA	41.3	3003948	protein homolog model	macrolide antibiotic; fluoroquinolone antibiotic; rifamycin antibiotic	antibiotic efflux	ATP-binding cassette (ABC) antibiotic efflux pump		MKGSVQMLKIAKGRISYPAVIGAVLFMIVQVIATLNLPSLTSNIVNNGVATGDISYIWKIGFEMIGFSLLSVVAAFGNVFLAARSSQQLGKNLRSDIYKKVINFSNDEFDKVETSSLITRTTNDVVQIQNVAMMALRMMIMAPIMLIGASFLAYTKSHELTWIFVVSIPVLLIFIGLIMAFAIPLFRAMQTKTDRINLVFREGLTGVRVIRAFRQDKFEQDRFEDANQDYTHNAIKVNTIVALAYPVMTLIMSGTNVAIVWFGGQLISSQTMQVGNMIAFMTYAMQVLMSFMMLAMVFAFIPRAAASASRIQEVLSIEPKITDPDKAATLPATTEHSLEFDHVNYRYQSAEQLALADIDFKAHSGQTVAIIGGTGSGKTTLVNLIPRFYDIESGAVKLD…	MKLMWRYTMRYKKLLFADFICVFGFILIELGLPTILARMIDKGIIPKDMDYVYQQGIWMVVITIIGVAMNILLGYFGARITTNIVRDIRDDLFEKIQTFSHSEYESIGVSSLITRTTNDAYQIMLFMGNILRLGFMTPVMFIASLYMVMRTSPSLGMYVLGALPFLLLAVVGIARLSEPLSKKQQKNLDGINGILRENLSGLRVIRAFVNEKFEESRFNKVNETYTKSSKSLFRLMAAAQPGFFFLFNIVMVLIIWSGTVQISHGDLEVGNLIAFIEYIFHALFSFMLFASVFMMYPRAAVSASRIQEALDMEPAIREEEGVTETATKGYLEFKNVTFAYPGHAESPVIRNVSFKASPGETVAFIGSTGSGKSTLIQLIPRFYDVSEGEILIDGVNVKE…
		GM002207	6688	8577	+		Loose	1320	377.867	lmrD	38.58	3002882	protein homolog model	lincosamide antibiotic	antibiotic efflux	ATP-binding cassette (ABC) antibiotic efflux pump		MSEKNTSSTKPARPAGGHGPGGHAGLVEKPKSFWKTAIRLMRYMSDRWVGLAVVMIFAIASVIFQIRTPKILGKATTELYKGIMKGAAQQKAGISQSGYPINFEKIGQIIMIVLIMYLASALFNFIQQYIMTRISQRTVYKLRRSFKGKMQKVPISYYDTHSNGDIMSRAVNDMDNIANTLQQNLTQAVTSTVTFVGTLWMMLTISWKLTLIALVTIPLSVVVVGVIAPKSQKFFGTQQKSLGLLNNQVEENYAGHVVIKSFNKEQDAIDDFEIQNNNYYQSAWKAQFISGIIMPLMMFLNNIGYVFVAIIGGIDVANGNVSLGNIQAFLQYTQQFSQPISQMANLLNTIQSTVASAERVFEVLDEEEMKQTKSNLPAEPDSDNLISLQHVQFGYADND…	MENTKSTRKMSDTTRAIRFFYLYLKRYKLQFAVIMIFIILATWLQVVSPSLLGDAITNLTKYVTDFFTHQHAGQSQDALQQIAQQLSQQMHQTVDWHNVPEVVKSLPQAAQDQITANLPKGTTLETLKTVATSHAASTSTFMKGMWQLLAVYVATGVSMLIYTLLFSRIVAHSTNRMRKGLFGKLERLTISYFDRHQDGDILARFTSDLDNIQNTLNQALVSVISNAAVFVGVIIQIFNKDVTFAWLTVAASPVAILSAVIIIRQSKKATDKQQEEVSQLNAYMDEKISGQKAIIVEGLQEDSINGFLEHNENVKKRTFAAQAWSGMIFPLMNGFQLLSIAIVIFGGTAYVLNDDSMSIATGLGLLVAFVQYVQSYYNPIMQISSNFGQLQLAITGATR…
L. plantarum	FXJSW29M6	GM000964	182467	184215	+	FXJSW29M6P1 (intact prophage)	Loose	960	437.573	efrA	40.94	3003948	protein homolog model	macrolide antibiotic; fluoroquinolone antibiotic; rifamycin antibiotic	antibiotic efflux	ATP-binding cassette (ABC) antibiotic efflux pump		MKGSVQMLKIAKGRISYSAVIGAVLFMIVQVIATLNLPSLTSNIVNNGVATGDISYIWKIGFEMIGFSLLSVVAAFGNVFLAARSSQQLGKNLRSDIYKKVINFSNDEFDKVETSSLITRTTNDVVQIQNVAMMALRMMIMAPIMLIGASFLAYTKSHELTWIFVVSIPVLLIFIGLIMAFAIPLFRAMQTKTDRINLVFREGLTGVRVIRAFRQDKFEQDRFEDANQDYTHNAIKVNTIVALAYPVMTLIMSGTNVAIVWFGGQLISSQTMQVGNMIAFMTYAMQVLMSFMMLAMVFAFIPRAAASASRIQEVLSIEPKITDPDKAATLPVTTEHSLEFDHVNYRYQSAEQLALADIDFKAHSGQTVAIIGGTGSGKTTLVNLIPRFYDIESGAVKLD…	MKLMWRYTMRYKKLLFADFICVFGFILIELGLPTILARMIDKGIIPKDMDYVYQQGIWMVVITIIGVAMNILLGYFGARITTNIVRDIRDDLFEKIQTFSHSEYESIGVSSLITRTTNDAYQIMLFMGNILRLGFMTPVMFIASLYMVMRTSPSLGMYVLGALPFLLLAVVGIARLSEPLSKKQQKNLDGINGILRENLSGLRVIRAFVNEKFEESRFNKVNETYTKSSKSLFRLMAAAQPGFFFLFNIVMVLIIWSGTVQISHGDLEVGNLIAFIEYIFHALFSFMLFASVFMMYPRAAVSASRIQEALDMEPAIREEEGVTETATKGYLEFKNVTFAYPGHAESPVIRNVSFKASPGETVAFIGSTGSGKSTLIQLIPRFYDVSEGEILIDGVNVKE…
		GM000965	184215	186104	+		Loose	1320	377.867	lmrD	38.58	3002882	protein homolog model	lincosamide antibiotic	antibiotic efflux	ATP-binding cassette (ABC) antibiotic efflux pump		MSEKNTSSTKPARPAGGHGPGGHAGLVEKPKSFWKTAIRLMRYMSDRWVGLAVVMIFAIASVIFQIRTPKILGKATTELYKGIMKGAAQQKAGISQSGYPINFEKIGQIIMIVLIMYLASALFNFIQQYIMTRISQRTVYKLRRSFKGKMQKVPISYYDTHSNGDIMSRAVNDMDNIANTLQQNLTQAVTSTVTFVGTLWMMLTISWKLTLIALVTIPLSVVVVGVIAPKSQKFFGTQQKSLGLLNNQVEENYAGHVVIKSFNKEQDAIDDFEIQNNNYYQSAWKAQFISGIIMPLMMFLNNIGYVFVAIIGGIDVANGNVSLGNIQAFLQYTQQFSQPISQMANLLNTIQSTVASAERVFEVLDEEEMKQTKSNLPAEPDSDNLISLQHVQFGYADND…	MENTKSTRKMSDTTRAIRFFYLYLKRYKLQFAVIMIFIILATWLQVVSPSLLGDAITNLTKYVTDFFTHQHAGQSQDALQQIAQQLSQQMHQTVDWHNVPEVVKSLPQAAQDQITANLPKGTTLETLKTVATSHAASTSTFMKGMWQLLAVYVATGVSMLIYTLLFSRIVAHSTNRMRKGLFGKLERLTISYFDRHQDGDILARFTSDLDNIQNTLNQALVSVISNAAVFVGVIIQIFNKDVTFAWLTVAASPVAILSAVIIIRQSKKATDKQQEEVSQLNAYMDEKISGQKAIIVEGLQEDSINGFLEHNENVKKRTFAAQAWSGMIFPLMNGFQLLSIAIVIFGGTAYVLNDDSMSIATGLGLLVAFVQYVQSYYNPIMQISSNFGQLQLAITGATR…
L. plantarum	FXJWS1M3	GM002012	327498	329246	+	Close to FXJWS1M3P3 (questionable prophage)	Loose	960	437.573	efrA	41.3	3003948	protein homolog model	macrolide antibiotic; fluoroquinolone antibiotic; rifamycin antibiotic	antibiotic efflux	ATP-binding cassette (ABC) antibiotic efflux pump		MKGSVQMLKIAKGRISYPAVIGAVLFMIVQVIATLNLPSLTSNIVNNGVATGDISYIWKIGFEMIGFSLLSVVAAFGNVFLAARSSQQLGKNLRSDIYKKVINFSNDEFDKVETSSLITRTTNDVVQIQNVAMMALRMMIMAPIMLIGASFLAYTKSHELTWIFVVSIPVLLIFIGLIMAFAIPLFRAMQTKTDRINLVFREGLTGVRVIRAFRQDKFEQDRFEDANQDYTHNAIKVNTIVALAYPVMTLIMSGTNVAIVWFGGQLISSQTMQVGNMIAFMTYAMQVLMSFMMLAMVFAFIPRAAASASRIQEVLSIEPKITDPDKAATLPATTEHSLEFDHVNYRYQSAEQLALADIDFKAHSGQTVAIIGGTGSGKTTLVNLIPRFYDIESGAVKLD…	MKLMWRYTMRYKKLLFADFICVFGFILIELGLPTILARMIDKGIIPKDMDYVYQQGIWMVVITIIGVAMNILLGYFGARITTNIVRDIRDDLFEKIQTFSHSEYESIGVSSLITRTTNDAYQIMLFMGNILRLGFMTPVMFIASLYMVMRTSPSLGMYVLGALPFLLLAVVGIARLSEPLSKKQQKNLDGINGILRENLSGLRVIRAFVNEKFEESRFNKVNETYTKSSKSLFRLMAAAQPGFFFLFNIVMVLIIWSGTVQISHGDLEVGNLIAFIEYIFHALFSFMLFASVFMMYPRAAVSASRIQEALDMEPAIREEEGVTETATKGYLEFKNVTFAYPGHAESPVIRNVSFKASPGETVAFIGSTGSGKSTLIQLIPRFYDVSEGEILIDGVNVKE…
		GM002013	329246	331135	+		Loose	1320	377.867	lmrD	38.58	3002882	protein homolog model	lincosamide antibiotic	antibiotic efflux	ATP-binding cassette (ABC) antibiotic efflux pump		MSEKNTSSTKPARPAGGHGPGGHAGLVEKPKSFWKTAIRLMRYMSDRWVGLAVVMIFAIASVIFQIRTPKILGKATTELYKGIMKGAAQQKAGISQSGYPINFEKIGQIIMIVLIMYLASALFNFIQQYIMTRISQRTVYKLRRSFKGKMQKVPISYYDTHSNGDIMSRAVNDMDNIANTLQQNLTQAVTSTVTFVGTLWMMLTISWKLTLIALVTIPLSVVVVGVIAPKSQKFFGTQQKSLGLLNNQVEENYAGHVVIKSFNKEQDAIDDFEIQNNNYYQSAWKAQFISGIIMPLMMFLNNIGYVFVAIIGGIDVANGNVSLGNIQAFLQYTQQFSQPISQMANLLNTIQSTVASAERVFEVLDEEEMKQTKSNLPAEPDSDNLISLQHVQFGYADND…	MENTKSTRKMSDTTRAIRFFYLYLKRYKLQFAVIMIFIILATWLQVVSPSLLGDAITNLTKYVTDFFTHQHAGQSQDALQQIAQQLSQQMHQTVDWHNVPEVVKSLPQAAQDQITANLPKGTTLETLKTVATSHAASTSTFMKGMWQLLAVYVATGVSMLIYTLLFSRIVAHSTNRMRKGLFGKLERLTISYFDRHQDGDILARFTSDLDNIQNTLNQALVSVISNAAVFVGVIIQIFNKDVTFAWLTVAASPVAILSAVIIIRQSKKATDKQQEEVSQLNAYMDEKISGQKAIIVEGLQEDSINGFLEHNENVKKRTFAAQAWSGMIFPLMNGFQLLSIAIVIFGGTAYVLNDDSMSIATGLGLLVAFVQYVQSYYNPIMQISSNFGQLQLAITGATR…
L. plantarum	FXJWS5M4	GM001212	82967	84715	+	FXJWS5M4P3 (intact prophage)	Loose	960	437.573	efrA	41.3	3003948	protein homolog model	macrolide antibiotic; fluoroquinolone antibiotic; rifamycin antibiotic	antibiotic efflux	ATP-binding cassette (ABC) antibiotic efflux pump		MKGSVQMLKIAKGRISYPAVIGAVLFMIVQVIATLNLPSLTSNIVNNGVATGDISYIWKIGFEMIGFSLLSVVAAFGNVFLAARSSQQLGKNLRSDIYKKVINFSNDEFDKVETSSLITRTTNDVVQIQNVAMMALRMMIMAPIMLIGASFLAYTKSHELTWIFVVSIPVLLIFIGLIMAFAIPLFRAMQTKTDRINLVFREGLTGVRVIRAFRQDKFEQDRFEDANQDYTHNAIKVNTIVALAYPVMTLIMSGTNVAIVWFGGQLISSQTMQVGNMIAFMTYAMQVLMSFMMLAMVFAFIPRAAASASRIQEVLSIEPKITDPDKAATLPATTEHSLEFDHVNYRYQSAEQLALADIDFKAHSGQTVAIIGGTGSGKTTLVNLIPRFYDIESGAVKLD…	MKLMWRYTMRYKKLLFADFICVFGFILIELGLPTILARMIDKGIIPKDMDYVYQQGIWMVVITIIGVAMNILLGYFGARITTNIVRDIRDDLFEKIQTFSHSEYESIGVSSLITRTTNDAYQIMLFMGNILRLGFMTPVMFIASLYMVMRTSPSLGMYVLGALPFLLLAVVGIARLSEPLSKKQQKNLDGINGILRENLSGLRVIRAFVNEKFEESRFNKVNETYTKSSKSLFRLMAAAQPGFFFLFNIVMVLIIWSGTVQISHGDLEVGNLIAFIEYIFHALFSFMLFASVFMMYPRAAVSASRIQEALDMEPAIREEEGVTETATKGYLEFKNVTFAYPGHAESPVIRNVSFKASPGETVAFIGSTGSGKSTLIQLIPRFYDVSEGEILIDGVNVKE…
		GM001213	84715	86604	+		Loose	1320	379.407	lmrD	38.77	3002882	protein homolog model	lincosamide antibiotic	antibiotic efflux	ATP-binding cassette (ABC) antibiotic efflux pump		MSEKNTSSTKPARPAGGHGPGGHAGLVEKPKSFWKTAIRLMRYMSDRWVGLAVVMIFAIASVIFQIRTPKILGKATTELYKGIMKGAAQQKAGISQSGYPINFEKIGQIIMIVLIMYLASALFNFIQQYIMTRISQRTVYKLRRSFKGKMQKVPISYYDTHSNGDIMSRAVNDMDNIANTLQQNLTQAVTSTVTFVGTLWMMLTISWKLTLIALVTIPLSVVVVGVIAPKSQKFFGTQQKSLGLLNNQVEENYAGHVVIKSFNKEQDAIDDFEIQNNNYYQSAWKAQFISGIIMPLMMFLNNIGYVFVAIIGGIDVANGNVSLGNIQAFLQYTQQFSQPISQMANLLNTIQSTVASAERVFEVLDEEEMKQTKSNLPAEPDSDNLISLQHVQFGYADND…	MENTKSTRKMSDTTRAIRFFYLYLKRYKLQFAVIMIFIILATWLQVVSPSLLGDAITNLTKYVTDFFTHQHAGQSQDALQQIAQQLSQQMHQTVDWHNVPEVVKSLPQAAQDQITANLPKGTTLETLKTVATSHAASTSTFMKGMWQLLAVYVATGVSMLIYTLLFSRIVAHSTNRMRKGLFGKLERLTISYFDRHQDGDILARFTSDLDNIQNTLNQALVSVISNAAVFVGVIIQIFNKDVTFAWLTVAASPVAILSAVIIIRQSKKATDKQQEEVSQLNAYMDEKISGQKAIIVEGLQEDSINGFLEHNENVKKRTFAAQAWSGMIFPLMNGFQLLSIAIVIFGGTAYVLNDDSMSIATGLGLLVAFVQYVQSYYNPIMQISSNFGQLQLAITGATR…
L. plantarum	FXJWS11M2	GM001721	6133	7881	+	N.A.	Loose	960	437.573	efrA	41.3	3003948	protein homolog model	macrolide antibiotic; fluoroquinolone antibiotic; rifamycin antibiotic	antibiotic efflux	ATP-binding cassette (ABC) antibiotic efflux pump		MKGSVQMLKIAKGRISYPAVIGAVLFMIVQVIATLNLPSLTSNIVNNGVATGDISYIWKIGFEMIGFSLLSVVAAFGNVFLAARSSQQLGKNLRSDIYKKVINFSNDEFDKVETSSLITRTTNDVVQIQNVAMMALRMMIMAPIMLIGASFLAYTKSHELTWIFVVSIPVLLIFIGLIMAFAIPLFRAMQTKTDRINLVFREGLTGVRVIRAFRQDKFEQDRFEDANQDYTHNAIKVNTIVALAYPVMTLIMSGTNVAIVWFGGQLISSQTMQVGNMIAFMTYAMQVLMSFMMLAMVFAFIPRAAASASRIQEVLSIEPKITDPDKAATLPATTEHSLEFDHVNYRYQSAEQLALADIDFKAHSGQTVAIIGGTGSGKTTLVNLIPRFYDIESGAVKLD…	MKLMWRYTMRYKKLLFADFICVFGFILIELGLPTILARMIDKGIIPKDMDYVYQQGIWMVVITIIGVAMNILLGYFGARITTNIVRDIRDDLFEKIQTFSHSEYESIGVSSLITRTTNDAYQIMLFMGNILRLGFMTPVMFIASLYMVMRTSPSLGMYVLGALPFLLLAVVGIARLSEPLSKKQQKNLDGINGILRENLSGLRVIRAFVNEKFEESRFNKVNETYTKSSKSLFRLMAAAQPGFFFLFNIVMVLIIWSGTVQISHGDLEVGNLIAFIEYIFHALFSFMLFASVFMMYPRAAVSASRIQEALDMEPAIREEEGVTETATKGYLEFKNVTFAYPGHAESPVIRNVSFKASPGETVAFIGSTGSGKSTLIQLIPRFYDVSEGEILIDGVNVKE…
		GM001722	7881	9770	+		Loose	1320	377.867	lmrD	38.58	3002882	protein homolog model	lincosamide antibiotic	antibiotic efflux	ATP-binding cassette (ABC) antibiotic efflux pump		MSEKNTSSTKPARPAGGHGPGGHAGLVEKPKSFWKTAIRLMRYMSDRWVGLAVVMIFAIASVIFQIRTPKILGKATTELYKGIMKGAAQQKAGISQSGYPINFEKIGQIIMIVLIMYLASALFNFIQQYIMTRISQRTVYKLRRSFKGKMQKVPISYYDTHSNGDIMSRAVNDMDNIANTLQQNLTQAVTSTVTFVGTLWMMLTISWKLTLIALVTIPLSVVVVGVIAPKSQKFFGTQQKSLGLLNNQVEENYAGHVVIKSFNKEQDAIDDFEIQNNNYYQSAWKAQFISGIIMPLMMFLNNIGYVFVAIIGGIDVANGNVSLGNIQAFLQYTQQFSQPISQMANLLNTIQSTVASAERVFEVLDEEEMKQTKSNLPAEPDSDNLISLQHVQFGYADND…	MENTKSTRKMSDTTRAIRFFYLYLKRYKLQFAVIMIFIILATWLQVVSPSLLGDAITNLTKYVTDFFTHQHAGQSQDALQQIAQQLSQQMHQTVDWHNVPEVVKSLPQAAQDQITANLPKGTTLETLKTVATSHAASTSTFMKGMWQLLAVYVATGVSMLIYTLLFSRIVAHSTNRMRKGLFGKLERLTISYFDRHQDGDILARFTSDLDNIQNTLNQALVSVISNAAVFVGVIIQIFNKDVTFAWLTVAASPVAILSAVIIIRQSKKATDKQQEEVSQLNAYMDEKISGQKAIIVEGLQEDSINGFLEHNENVKKRTFAAQAWSGMIFPLMNGFQLLSIAIVIFGGTAYVLNDDSMSIATGLGLLVAFVQYVQSYYNPIMQISSNFGQLQLAITGATR…
L. plantarum	FZJHZD26M2	GM001294	142098	143987	-	N.A.	Loose	1320	377.867	lmrD	38.58	3002882	protein homolog model	lincosamide antibiotic	antibiotic efflux	ATP-binding cassette (ABC) antibiotic efflux pump		MSEKNTSSTKPARPAGGHGPGGHAGLVEKPKSFWKTAIRLMRYMSDRWVGLAVVMIFAIASVIFQIRTPKILGKATTELYKGIMKGAAQQKAGISQSGYPINFEKIGQIIMIVLIMYLASALFNFIQQYIMTRISQRTVYKLRRSFKGKMQKVPISYYDTHSNGDIMSRAVNDMDNIANTLQQNLTQAVTSTVTFVGTLWMMLTISWKLTLIALVTIPLSVVVVGVIAPKSQKFFGTQQKSLGLLNNQVEENYAGHVVIKSFNKEQDAIDDFEIQNNNYYQSAWKAQFISGIIMPLMMFLNNIGYVFVAIIGGIDVANGNVSLGNIQAFLQYTQQFSQPISQMANLLNTIQSTVASAERVFEVLDEEEMKQTKSNLPAEPDSDNLISLQHVQFGYADND…	MENTKSTRKMSDTTRAIRFFYLYLKRYKLQFAVIMIFIILATWLQVVSPSLLGDAITNLTKYVTDFFTHQHAGQSQDALQQIAQQLSQQMHQTVDWHNVPEVVKSLPQAAQDQITANLPKGTTLETLKTVATSHAASTSTFMKGMWQLLAVYVATGVSMLIYTLLFSRIVAHSTNRMRKGLFGKLERLTISYFDRHQDGDILARFTSDLDNIQNTLNQALVSVISNAAVFVGVIIQIFNKDVTFAWLTVAASPVAILSAVIIIRQSKKATDKQQEEVSQLNAYMDEKISGQKAIIVEGLQEDSINGFLEHNENVKKRTFAAQAWSGMIFPLMNGFQLLSIAIVIFGGTAYVLNDDSMSIATGLGLLVAFVQYVQSYYNPIMQISSNFGQLQLAITGATR…
		GM001295	143987	145717	-		Loose	960	437.958	efrA	41.3	3003948	protein homolog model	macrolide antibiotic; fluoroquinolone antibiotic; rifamycin antibiotic	antibiotic efflux	ATP-binding cassette (ABC) antibiotic efflux pump		MLKIAKGRISYPAVIGAVLFMIVQVIATLNLPSLTSNIVNNGVATGDISYIWKIGFEMIGFSLLSVVAAFGNVFLAARSSQQLGKNLRSDIYKKVINFSNDEFDKVETSSLITRTTNDVVQIQNVAMMALRMMIMAPIMLIGASFLAYTKSHELTWIFVVSIPVLLIFIGLIMAFAIPLFRAMQTKTDRINLVFREGLTGVRVIRAFRQDKFEQDRFEDANQDYTHNAIKVNTIVALAYPVMTLIMSGTNVAIVWFGGQLISSQTMQVGNMIAFMTYAMQVLMSFMMLAMVFAFIPRAAASASRIQEVLSIEPKITDPDKAATLPATTEHSLEFDHVNYRYQSAEQLALADIDFKAHSGQTVAIIGGTGSGKTTLVNLIPRFYDIESGAVKLDGKDVRQ…	MKLMWRYTMRYKKLLFADFICVFGFILIELGLPTILARMIDKGIIPKDMDYVYQQGIWMVVITIIGVAMNILLGYFGARITTNIVRDIRDDLFEKIQTFSHSEYESIGVSSLITRTTNDAYQIMLFMGNILRLGFMTPVMFIASLYMVMRTSPSLGMYVLGALPFLLLAVVGIARLSEPLSKKQQKNLDGINGILRENLSGLRVIRAFVNEKFEESRFNKVNETYTKSSKSLFRLMAAAQPGFFFLFNIVMVLIIWSGTVQISHGDLEVGNLIAFIEYIFHALFSFMLFASVFMMYPRAAVSASRIQEALDMEPAIREEEGVTETATKGYLEFKNVTFAYPGHAESPVIRNVSFKASPGETVAFIGSTGSGKSTLIQLIPRFYDVSEGEILIDGVNVKE…
L. plantarum	FZJTZ16M7	GM001912	52195	53943	+	FZJTZ16M7P4 (intact prophage)	Loose	960	437.573	efrA	41.3	3003948	protein homolog model	macrolide antibiotic; fluoroquinolone antibiotic; rifamycin antibiotic	antibiotic efflux	ATP-binding cassette (ABC) antibiotic efflux pump		MKGSVQMLKIAKGRISYPAVIGAVLFMIVQVIATLNLPSLTSNIVNNGVATGDISYIWKIGFEMIGFSLLSVVAAFGNVFLAARSSQQLGKNLRSDIYKKVINFSNDEFDKVETSSLITRTTNDVVQIQNVAMMALRMMIMAPIMLIGASFLAYTKSHELTWIFVVSIPVLLIFIGLIMAFAIPLFRAMQTKTDRINLVFREGLTGVRVIRAFRQDKFEQDRFEDANQDYTHNAIKVNTIVALAYPVMTLIMSGTNVAIVWFGGQLISSQTMQVGNMIAFMTYAMQVLMSFMMLAMVFAFIPRAAASASRIQEVLSIEPKITDPDKAATLPATTEHSLEFDHVNYRYQSAEQLALADIDFKAHSGQTVAIIGGTGSGKTTLVNLIPRFYDIESGAVKLD…	MKLMWRYTMRYKKLLFADFICVFGFILIELGLPTILARMIDKGIIPKDMDYVYQQGIWMVVITIIGVAMNILLGYFGARITTNIVRDIRDDLFEKIQTFSHSEYESIGVSSLITRTTNDAYQIMLFMGNILRLGFMTPVMFIASLYMVMRTSPSLGMYVLGALPFLLLAVVGIARLSEPLSKKQQKNLDGINGILRENLSGLRVIRAFVNEKFEESRFNKVNETYTKSSKSLFRLMAAAQPGFFFLFNIVMVLIIWSGTVQISHGDLEVGNLIAFIEYIFHALFSFMLFASVFMMYPRAAVSASRIQEALDMEPAIREEEGVTETATKGYLEFKNVTFAYPGHAESPVIRNVSFKASPGETVAFIGSTGSGKSTLIQLIPRFYDVSEGEILIDGVNVKE…
		GM001913	53943	55832	+		Loose	1320	377.481	lmrD	38.58	3002882	protein homolog model	lincosamide antibiotic	antibiotic efflux	ATP-binding cassette (ABC) antibiotic efflux pump		MSEKNTSSTKPARPAGGHGPGGHAGLVEKPKSFWKTAIRLMRYMSDRWVGLAVVMIFAIASVIFQIRTPKILGKATTELYKGIMKGAAQQKAGISQSGYPINFEKIGQIIMIVLIMYLASALFNFIQQYIMTRISQRTVYKLRRSFKGKMQKVPISYYDTHSNGDIMSRAVNDMDNIANTLQQNLTQAVTSTVTFVGTLWMMLTISWKLTLVALVTIPLSVVVVGVIAPKSQKFFGTQQKSLGLLNNQVEENYAGHVVIKSFNKEQDAIDDFEIQNNNYYQSAWKAQFISGIIMPLMMFLNNIGYVFVAIIGGIDVANGNVSLGNIQAFLQYTQQFSQPISQMANLLNTIQSTVASAERVFEVLDEEEMKQTKSNLPAEPDSDNLISLQHVQFGYADND…	MENTKSTRKMSDTTRAIRFFYLYLKRYKLQFAVIMIFIILATWLQVVSPSLLGDAITNLTKYVTDFFTHQHAGQSQDALQQIAQQLSQQMHQTVDWHNVPEVVKSLPQAAQDQITANLPKGTTLETLKTVATSHAASTSTFMKGMWQLLAVYVATGVSMLIYTLLFSRIVAHSTNRMRKGLFGKLERLTISYFDRHQDGDILARFTSDLDNIQNTLNQALVSVISNAAVFVGVIIQIFNKDVTFAWLTVAASPVAILSAVIIIRQSKKATDKQQEEVSQLNAYMDEKISGQKAIIVEGLQEDSINGFLEHNENVKKRTFAAQAWSGMIFPLMNGFQLLSIAIVIFGGTAYVLNDDSMSIATGLGLLVAFVQYVQSYYNPIMQISSNFGQLQLAITGATR…
L. plantarum	FZJTZ19M1	GM002120	142137	144026	-	FZJTZ19M1P3 (questionable prophage)	Loose	1320	377.867	lmrD	38.58	3002882	protein homolog model	lincosamide antibiotic	antibiotic efflux	ATP-binding cassette (ABC) antibiotic efflux pump		MSEKNTSSTKPARPAGGHGPGGHAGLVEKPKSFWKTAIRLMRYMSDRWVGLAVVMIFAIASVIFQIRTPKILGKATTELYKGIMKGAAQQKAGISQSGYPINFEKIGQIIMIVLIMYLASALFNFIQQYIMTRISQRTVYKLRRSFKGKMQKVPISYYDTHSNGDIMSRAVNDMDNIANTLQQNLTQAVTSTVTFVGTLWMMLTISWKLTLIALVTIPLSVVVVGVIAPKSQKFFGTQQKSLGLLNNQVEENYAGHVVIKSFNKEQDAIDDFEIQNNNYYQSAWKAQFISGIIMPLMMFLNNIGYVFVAIIGGIDVANGNVSLGNIQAFLQYTQQFSQPISQMANLLNTIQSTVASAERVFEVLDEEEMKQTKSNLPAEPDSDNLISLQHVQFGYADND…	MENTKSTRKMSDTTRAIRFFYLYLKRYKLQFAVIMIFIILATWLQVVSPSLLGDAITNLTKYVTDFFTHQHAGQSQDALQQIAQQLSQQMHQTVDWHNVPEVVKSLPQAAQDQITANLPKGTTLETLKTVATSHAASTSTFMKGMWQLLAVYVATGVSMLIYTLLFSRIVAHSTNRMRKGLFGKLERLTISYFDRHQDGDILARFTSDLDNIQNTLNQALVSVISNAAVFVGVIIQIFNKDVTFAWLTVAASPVAILSAVIIIRQSKKATDKQQEEVSQLNAYMDEKISGQKAIIVEGLQEDSINGFLEHNENVKKRTFAAQAWSGMIFPLMNGFQLLSIAIVIFGGTAYVLNDDSMSIATGLGLLVAFVQYVQSYYNPIMQISSNFGQLQLAITGATR…
		GM002121	144026	145774	-		Loose	960	437.573	efrA	41.3	3003948	protein homolog model	macrolide antibiotic; fluoroquinolone antibiotic; rifamycin antibiotic	antibiotic efflux	ATP-binding cassette (ABC) antibiotic efflux pump		MKGSVQMLKIAKGRISYPAVIGAVLFMIVQVIATLNLPSLTSNIVNNGVATGDISYIWKIGFEMIGFSLLSVVAAFGNVFLAARSSQQLGKNLRSDIYKKVINFSNDEFDKVETSSLITRTTNDVVQIQNVAMMALRMMIMAPIMLIGASFLAYTKSHELTWIFVVSIPVLLIFIGLIMAFAIPLFRAMQTKTDRINLVFREGLTGVRVIRAFRQDKFEQDRFEDANQDYTHNAIKVNTIVALAYPVMTLIMSGTNVAIVWFGGQLISSQTMQVGNMIAFMTYAMQVLMSFMMLAMVFAFIPRAAASASRIQEVLSIEPKITDPDKAATLPATTEHSLEFDHVNYRYQSAEQLALADIDFKAHSGQTVAIIGGTGSGKTTLVNLIPRFYDIESGAVKLD…	MKLMWRYTMRYKKLLFADFICVFGFILIELGLPTILARMIDKGIIPKDMDYVYQQGIWMVVITIIGVAMNILLGYFGARITTNIVRDIRDDLFEKIQTFSHSEYESIGVSSLITRTTNDAYQIMLFMGNILRLGFMTPVMFIASLYMVMRTSPSLGMYVLGALPFLLLAVVGIARLSEPLSKKQQKNLDGINGILRENLSGLRVIRAFVNEKFEESRFNKVNETYTKSSKSLFRLMAAAQPGFFFLFNIVMVLIIWSGTVQISHGDLEVGNLIAFIEYIFHALFSFMLFASVFMMYPRAAVSASRIQEALDMEPAIREEEGVTETATKGYLEFKNVTFAYPGHAESPVIRNVSFKASPGETVAFIGSTGSGKSTLIQLIPRFYDVSEGEILIDGVNVKE…
L. plantarum	FZJTZ20M1	GM002346	30410	32158	+	Close to FZJTZ20M1P3 (intact prophage)	Loose	960	437.573	efrA	41.3	3003948	protein homolog model	macrolide antibiotic; fluoroquinolone antibiotic; rifamycin antibiotic	antibiotic efflux	ATP-binding cassette (ABC) antibiotic efflux pump		MKGSVQMLKIAKGRISYPAVIGAVLFMIVQVIATLNLPSLTSNIVNNGVATGDISYIWKIGFEMIGFSLLSVVAAFGNVFLAARSSQQLGKNLRSDIYKKVINFSNDEFDKVETSSLITRTTNDVVQIQNVAMMALRMMIMAPIMLIGASFLAYTKSHELTWIFVVSIPVLLIFIGLIMAFAIPLFRAMQTKTDRINLVFREGLTGVRVIRAFRQDKFEQDRFEDANQDYTHNAIKVNTIVALAYPVMTLIMSGTNVAIVWFGGQLISSQTMQVGNMIAFMTYAMQVLMSFMMLAMVFAFIPRAAASASRIQEVLSIEPKITDPDKAATLPATTEHSLEFDHVNYRYQSAEQLALADIDFKAHSGQTVAIIGGTGSGKTTLVNLIPRFYDIESGAVKLD…	MKLMWRYTMRYKKLLFADFICVFGFILIELGLPTILARMIDKGIIPKDMDYVYQQGIWMVVITIIGVAMNILLGYFGARITTNIVRDIRDDLFEKIQTFSHSEYESIGVSSLITRTTNDAYQIMLFMGNILRLGFMTPVMFIASLYMVMRTSPSLGMYVLGALPFLLLAVVGIARLSEPLSKKQQKNLDGINGILRENLSGLRVIRAFVNEKFEESRFNKVNETYTKSSKSLFRLMAAAQPGFFFLFNIVMVLIIWSGTVQISHGDLEVGNLIAFIEYIFHALFSFMLFASVFMMYPRAAVSASRIQEALDMEPAIREEEGVTETATKGYLEFKNVTFAYPGHAESPVIRNVSFKASPGETVAFIGSTGSGKSTLIQLIPRFYDVSEGEILIDGVNVKE…
		GM002347	32158	34047	+		Loose	1320	377.867	lmrD	38.58	3002882	protein homolog model	lincosamide antibiotic	antibiotic efflux	ATP-binding cassette (ABC) antibiotic efflux pump		MSEKNTSSTKPARPAGGHGPGGHAGLVEKPKSFWKTAIRLMRYMSDRWVGLAVVMIFAIASVIFQIRTPKILGKATTELYKGIMKGAAQQKAGISQSGYPINFEKIGQIIMIVLIMYLASALFNFIQQYIMTRISQRTVYKLRRSFKGKMQKVPISYYDTHSNGDIMSRAVNDMDNIANTLQQNLTQAVTSTVTFVGTLWMMLTISWKLTLIALVTIPLSVVVVGVIAPKSQKFFGTQQKSLGLLNNQVEENYAGHVVIKSFNKEQDAIDDFEIQNNNYYQSAWKAQFISGIIMPLMMFLNNIGYVFVAIIGGIDVANGNVSLGNIQAFLQYTQQFSQPISQMANLLNTIQSTVASAERVFEVLDEEEMKQTKSNLPAEPDSDNLISLQHVQFGYADND…	MENTKSTRKMSDTTRAIRFFYLYLKRYKLQFAVIMIFIILATWLQVVSPSLLGDAITNLTKYVTDFFTHQHAGQSQDALQQIAQQLSQQMHQTVDWHNVPEVVKSLPQAAQDQITANLPKGTTLETLKTVATSHAASTSTFMKGMWQLLAVYVATGVSMLIYTLLFSRIVAHSTNRMRKGLFGKLERLTISYFDRHQDGDILARFTSDLDNIQNTLNQALVSVISNAAVFVGVIIQIFNKDVTFAWLTVAASPVAILSAVIIIRQSKKATDKQQEEVSQLNAYMDEKISGQKAIIVEGLQEDSINGFLEHNENVKKRTFAAQAWSGMIFPLMNGFQLLSIAIVIFGGTAYVLNDDSMSIATGLGLLVAFVQYVQSYYNPIMQISSNFGQLQLAITGATR…
L. plantarum	FZJTZ29M8	GM002696	41168	42916	+	Close to FZJTZ29M8P3 (questionable prophage)	Loose	960	439.499	efrA	40.94	3003948	protein homolog model	macrolide antibiotic; fluoroquinolone antibiotic; rifamycin antibiotic	antibiotic efflux	ATP-binding cassette (ABC) antibiotic efflux pump		MKGSVQMLKIAKGRISYPAVIGAVLFMIVQVIATLNLPSLTSNIVNNGVATGDISYIWKIGFEMIGFSLLSVVAAFGNVFLAARSSQQLGKNLRSDIYKKVINFSNDEFDKVETSSLITRTTNDVVQIQNVAMMALRMMIMAPIMLIGASFLAYTKSHELTWIFVVSIPVLLIFIGLIMAFAIPLFRAMQTKTDRINLVFREGLTGVRVIRAFRQDKFEQDRFEDANQDYTKNAIKVNTIVALAYPVMTLIMSGTNVAIVWFGGQLISSQTMQVGNMIAFMTYAMQVLMSFMMLAMVFAFIPRAAASASRIKEVLDIEPKITNPDKAATLPATTEHSLEFDHVNYRYQSAEQLALADINFKAHSGQTVAIIGGTGSGKTTLVNLIPRFYDIESGAVKLD…	MKLMWRYTMRYKKLLFADFICVFGFILIELGLPTILARMIDKGIIPKDMDYVYQQGIWMVVITIIGVAMNILLGYFGARITTNIVRDIRDDLFEKIQTFSHSEYESIGVSSLITRTTNDAYQIMLFMGNILRLGFMTPVMFIASLYMVMRTSPSLGMYVLGALPFLLLAVVGIARLSEPLSKKQQKNLDGINGILRENLSGLRVIRAFVNEKFEESRFNKVNETYTKSSKSLFRLMAAAQPGFFFLFNIVMVLIIWSGTVQISHGDLEVGNLIAFIEYIFHALFSFMLFASVFMMYPRAAVSASRIQEALDMEPAIREEEGVTETATKGYLEFKNVTFAYPGHAESPVIRNVSFKASPGETVAFIGSTGSGKSTLIQLIPRFYDVSEGEILIDGVNVKE…
		GM002697	42916	44805	+		Loose	1320	380.563	lmrD	38.77	3002882	protein homolog model	lincosamide antibiotic	antibiotic efflux	ATP-binding cassette (ABC) antibiotic efflux pump		MSEKNTSSTKPARPAGGHGPGGHAGLVEKPKSFWKTAIRLMRYMSDRWVGLAVVMIFAIASVIFQIRTPKILGKATTELYKGIMKGAAQQKAGISQSGYPINFEKIGQIIMIVLIMYLASALFNFIQQYIMTRISQRTVYKLRRSFKGKMQKVPISYYDTHSNGDIMSRAVNDMDNIANTLQQNLTQAVTSTVTFVGTLWMMLTISWKLTLIALVTIPLSVVVVGVIAPKSQKFFGTQQKSLGLLNNQVEENYAGHVVIKSFNKEQDAIDDFEVQNNNYYQSAWKAQFISGIIMPLMMFLNNIGYVFVAIIGGIDVANGNVSLGNIQAFLQYTQQFSQPISQMANLLNTIQSTVASAERVFEVLDEEEMKQTKSNLPAETDSDNLISLQHVQFGYTDND…	MENTKSTRKMSDTTRAIRFFYLYLKRYKLQFAVIMIFIILATWLQVVSPSLLGDAITNLTKYVTDFFTHQHAGQSQDALQQIAQQLSQQMHQTVDWHNVPEVVKSLPQAAQDQITANLPKGTTLETLKTVATSHAASTSTFMKGMWQLLAVYVATGVSMLIYTLLFSRIVAHSTNRMRKGLFGKLERLTISYFDRHQDGDILARFTSDLDNIQNTLNQALVSVISNAAVFVGVIIQIFNKDVTFAWLTVAASPVAILSAVIIIRQSKKATDKQQEEVSQLNAYMDEKISGQKAIIVEGLQEDSINGFLEHNENVKKRTFAAQAWSGMIFPLMNGFQLLSIAIVIFGGTAYVLNDDSMSIATGLGLLVAFVQYVQSYYNPIMQISSNFGQLQLAITGATR…
L. plantarum	FZJTZ31M7	GM000817	329009	330757	+	FZJTZ31M7P2 (intact prophage)	Loose	960	437.573	efrA	41.3	3003948	protein homolog model	macrolide antibiotic; fluoroquinolone antibiotic; rifamycin antibiotic	antibiotic efflux	ATP-binding cassette (ABC) antibiotic efflux pump		MKGSVQMLKIAKGRISYPAVIGAVLFMIVQVIATLNLPSLTSNIVNNGVATGDISYIWKIGFEMIGFSLLSVVAAFGNVFLAARSSQQLGKNLRSDIYKKVINFSNDEFDKVETSSLITRTTNDVVQIQNVAMMALRMMIMAPIMLIGASFLAYTKSHELTWIFVVSIPVLLIFIGLIMAFAIPLFRAMQTKTDRINLVFREGLTGVRVIRAFRQDKFEQDRFEDANQDYTHNAIKVNTIVALAYPVMTLIMSGTNVAIVWFGGQLISSQTMQVGNMIAFMTYAMQVLMSFMMLAMVFAFIPRAAASASRIQEVLSIEPKITDPDKAATLPATTEHSLEFDHVNYRYQSAEQLALADIDFKAHSGQTVAIIGGTGSGKTTLVNLIPRFYDIESGAVKLD…	MKLMWRYTMRYKKLLFADFICVFGFILIELGLPTILARMIDKGIIPKDMDYVYQQGIWMVVITIIGVAMNILLGYFGARITTNIVRDIRDDLFEKIQTFSHSEYESIGVSSLITRTTNDAYQIMLFMGNILRLGFMTPVMFIASLYMVMRTSPSLGMYVLGALPFLLLAVVGIARLSEPLSKKQQKNLDGINGILRENLSGLRVIRAFVNEKFEESRFNKVNETYTKSSKSLFRLMAAAQPGFFFLFNIVMVLIIWSGTVQISHGDLEVGNLIAFIEYIFHALFSFMLFASVFMMYPRAAVSASRIQEALDMEPAIREEEGVTETATKGYLEFKNVTFAYPGHAESPVIRNVSFKASPGETVAFIGSTGSGKSTLIQLIPRFYDVSEGEILIDGVNVKE…
		GM000818	330757	332646	+		Loose	1320	377.867	lmrD	38.58	3002882	protein homolog model	lincosamide antibiotic	antibiotic efflux	ATP-binding cassette (ABC) antibiotic efflux pump		MSEKNTSSTKPARPAGGHGPGGHAGLVEKPKSFWKTAIRLMRYMSDRWVGLAVVMIFAIASVIFQIRTPKILGKATTELYKGIMKGAAQQKAGISQSGYPINFEKIGQIIMIVLIMYLASALFNFIQQYIMTRISQRTVYKLRRSFKGKMQKVPISYYDTHSNGDIMSRAVNDMDNIANTLQQNLTQAVTSTVTFVGTLWMMLTISWKLTLIALVTIPLSVVVVGVIAPKSQKFFGTQQKSLGLLNNQVEENYAGHVVIKSFNKEQDAIDDFEIQNNNYYQSAWKAQFISGIIMPLMMFLNNIGYVFVAIIGGIDVANGNVSLGNIQAFLQYTQQFSQPISQMANLLNTIQSTVASAERVFEVLDEEEMKQTKSNLPAEPDSDNLISLQHVQFGYADND…	MENTKSTRKMSDTTRAIRFFYLYLKRYKLQFAVIMIFIILATWLQVVSPSLLGDAITNLTKYVTDFFTHQHAGQSQDALQQIAQQLSQQMHQTVDWHNVPEVVKSLPQAAQDQITANLPKGTTLETLKTVATSHAASTSTFMKGMWQLLAVYVATGVSMLIYTLLFSRIVAHSTNRMRKGLFGKLERLTISYFDRHQDGDILARFTSDLDNIQNTLNQALVSVISNAAVFVGVIIQIFNKDVTFAWLTVAASPVAILSAVIIIRQSKKATDKQQEEVSQLNAYMDEKISGQKAIIVEGLQEDSINGFLEHNENVKKRTFAAQAWSGMIFPLMNGFQLLSIAIVIFGGTAYVLNDDSMSIATGLGLLVAFVQYVQSYYNPIMQISSNFGQLQLAITGATR…
L. plantarum	FZJTZ60M3	GM000500	51555	53303	+	FZJTZ60M3P2 (intact prophage)	Loose	960	437.573	efrA	41.3	3003948	protein homolog model	macrolide antibiotic; fluoroquinolone antibiotic; rifamycin antibiotic	antibiotic efflux	ATP-binding cassette (ABC) antibiotic efflux pump		MKGSVQMLKIAKGRISYPAVIGAVLFMIVQVIATLNLPSLTSNIVNNGVATGDISYIWKIGFEMIGFSLLSVVAAFGNVFLAARSSQQLGKNLRSDIYKKVINFSNDEFDKVETSSLITRTTNDVVQIQNVAMMALRMMIMAPIMLIGASFLAYTKSHELTWIFVVSIPVLLIFIGLIMAFAIPLFRAMQTKTDRINLVFREGLTGVRVIRAFRQDKFEQDRFEDANQDYTHNAIKVNTIVALAYPVMTLIMSGTNVAIVWFGGQLISSQTMQVGNMIAFMTYAMQVLMSFMMLAMVFAFIPRAAASASRIQEVLSIEPKITDPDKAATLPATTEHSLEFDHVNYRYQSAEQLALADIDFKAHSGQTVAIIGGTGSGKTTLVNLIPRFYDIESGAVKLD…	MKLMWRYTMRYKKLLFADFICVFGFILIELGLPTILARMIDKGIIPKDMDYVYQQGIWMVVITIIGVAMNILLGYFGARITTNIVRDIRDDLFEKIQTFSHSEYESIGVSSLITRTTNDAYQIMLFMGNILRLGFMTPVMFIASLYMVMRTSPSLGMYVLGALPFLLLAVVGIARLSEPLSKKQQKNLDGINGILRENLSGLRVIRAFVNEKFEESRFNKVNETYTKSSKSLFRLMAAAQPGFFFLFNIVMVLIIWSGTVQISHGDLEVGNLIAFIEYIFHALFSFMLFASVFMMYPRAAVSASRIQEALDMEPAIREEEGVTETATKGYLEFKNVTFAYPGHAESPVIRNVSFKASPGETVAFIGSTGSGKSTLIQLIPRFYDVSEGEILIDGVNVKE…
		GM000501	53303	55192	+		Loose	1320	377.867	lmrD	38.58	3002882	protein homolog model	lincosamide antibiotic	antibiotic efflux	ATP-binding cassette (ABC) antibiotic efflux pump		MSEKNTSSTKPARPAGGHGPGGHAGLVEKPKSFWKTAIRLMRYMSDRWVGLAVVMIFAIASVIFQIRTPKILGKATTELYKGIMKGAAQQKAGISQSGYPINFEKIGQIIMIVLIMYLASALFNFIQQYIMTRISQRTVYKLRRSFKGKMQKVPISYYDTHSNGDIMSRAVNDMDNIANTLQQNLTQAVTSTVTFVGTLWMMLTISWKLTLIALVTIPLSVVVVGVIAPKSQKFFGTQQKSLGLLNNQVEENYAGHVVIKSFNKEQDAIDDFEIQNNNYYQSAWKAQFISGIIMPLMMFLNNIGYVFVAIIGGIDVANGNVSLGNIQAFLQYTQQFSQPISQMANLLNTIQSTVASAERVFEVLDEEEMKQTKSNLPAEPDSDNLISLQHVQFGYADND…	MENTKSTRKMSDTTRAIRFFYLYLKRYKLQFAVIMIFIILATWLQVVSPSLLGDAITNLTKYVTDFFTHQHAGQSQDALQQIAQQLSQQMHQTVDWHNVPEVVKSLPQAAQDQITANLPKGTTLETLKTVATSHAASTSTFMKGMWQLLAVYVATGVSMLIYTLLFSRIVAHSTNRMRKGLFGKLERLTISYFDRHQDGDILARFTSDLDNIQNTLNQALVSVISNAAVFVGVIIQIFNKDVTFAWLTVAASPVAILSAVIIIRQSKKATDKQQEEVSQLNAYMDEKISGQKAIIVEGLQEDSINGFLEHNENVKKRTFAAQAWSGMIFPLMNGFQLLSIAIVIFGGTAYVLNDDSMSIATGLGLLVAFVQYVQSYYNPIMQISSNFGQLQLAITGATR…
L. plantarum	FZJTZ61M2	GM001085	172460	174208	+	FZJTZ61M2P2 (intact prophage)	Loose	960	435.647	efrA	41.3	3003948	protein homolog model	macrolide antibiotic; fluoroquinolone antibiotic; rifamycin antibiotic	antibiotic efflux	ATP-binding cassette (ABC) antibiotic efflux pump		MKGSVQMLKIAKGRISYPAVIGAVLFMIVQVIATLNLPSLTSNIVNNGVATGDISYIWKIGFEMIGFSLLSVVAAFGNVFLAARSSQQLGKNLRSDIYKKVINFSNDEFDKVETSSLITRTTNDVVQIQNVAMMALRMMIMAPIMLIGASFLAYTKSHELTWIFVVSIPVLLIFIGLIMAFAIPLFRAMQTKTDRINLVFREGLTGVRVIRAFRQDKFEQDRFEDANQDYTHNAIKVNTIVALAYPVMTLIMSGTNVAIVWFGGQLISSQTMQVGNMIAFMTYAMQVLMSFMMLAMVFAFIPRAAASASRIQEVLSIEPKITDPDKAATLPATTEHSLEFDHVNYRYQSAEQLALADIDFKAHSGQTVAIIGGTGSGKTTLVNLIPRFYDIESGAVKLD…	MKLMWRYTMRYKKLLFADFICVFGFILIELGLPTILARMIDKGIIPKDMDYVYQQGIWMVVITIIGVAMNILLGYFGARITTNIVRDIRDDLFEKIQTFSHSEYESIGVSSLITRTTNDAYQIMLFMGNILRLGFMTPVMFIASLYMVMRTSPSLGMYVLGALPFLLLAVVGIARLSEPLSKKQQKNLDGINGILRENLSGLRVIRAFVNEKFEESRFNKVNETYTKSSKSLFRLMAAAQPGFFFLFNIVMVLIIWSGTVQISHGDLEVGNLIAFIEYIFHALFSFMLFASVFMMYPRAAVSASRIQEALDMEPAIREEEGVTETATKGYLEFKNVTFAYPGHAESPVIRNVSFKASPGETVAFIGSTGSGKSTLIQLIPRFYDVSEGEILIDGVNVKE…
		GM001086	174208	176097	+		Loose	1320	377.867	lmrD	38.58	3002882	protein homolog model	lincosamide antibiotic	antibiotic efflux	ATP-binding cassette (ABC) antibiotic efflux pump		MSEKNTSSTKPARPAGGHGPGGHAGLVEKPKSFWKTAIRLMRYMSDRWVGLAVVMIFAIASVIFQIRTPKILGKATTELYKGIMKGAAQQKAGISQSGYPINFEKIGQIIMIVLIMYLASALFNFIQQYIMTRISQRTVYKLRRSFKGKMQKVPISYYDTHSNGDIMSRAVNDMDNIANTLQQNLTQAVTSTVTFVGTLWMMLTISWKLTLIALVTIPLSVVVVGVIAPKSQKFFGTQQKSLGLLNNQVEENYAGHVVIKSFNKEQDAIDDFEIQNNNYYQSAWKAQFISGIIMPLMMFLNNIGYVFVAIIGGIDVANGNVSLGNIQAFLQYTQQFSQPISQMANLLNTIQSTVASAERVFEVLDEEEMKQTKSNLPAEPDSDNLISLQHVQFGYADND…	MENTKSTRKMSDTTRAIRFFYLYLKRYKLQFAVIMIFIILATWLQVVSPSLLGDAITNLTKYVTDFFTHQHAGQSQDALQQIAQQLSQQMHQTVDWHNVPEVVKSLPQAAQDQITANLPKGTTLETLKTVATSHAASTSTFMKGMWQLLAVYVATGVSMLIYTLLFSRIVAHSTNRMRKGLFGKLERLTISYFDRHQDGDILARFTSDLDNIQNTLNQALVSVISNAAVFVGVIIQIFNKDVTFAWLTVAASPVAILSAVIIIRQSKKATDKQQEEVSQLNAYMDEKISGQKAIIVEGLQEDSINGFLEHNENVKKRTFAAQAWSGMIFPLMNGFQLLSIAIVIFGGTAYVLNDDSMSIATGLGLLVAFVQYVQSYYNPIMQISSNFGQLQLAITGATR…
L. plantarum	FZJTZ63M2	GM001251	142152	144041	-	FZJTZ63M2P2 (intact prophage)	Loose	1320	377.867	lmrD	38.58	3002882	protein homolog model	lincosamide antibiotic	antibiotic efflux	ATP-binding cassette (ABC) antibiotic efflux pump		MSEKNTSSTKPARPAGGHGPGGHAGLVEKPKSFWKTAIRLMRYMSDRWVGLAVVMIFAIASVIFQIRTPKILGKATTELYKGIMKGAAQQKAGISQSGYPINFEKIGQIIMIVLIMYLASALFNFIQQYIMTRISQRTVYKLRRSFKGKMQKVPISYYDTHSNGDIMSRAVNDMDNIANTLQQNLTQAVTSTVTFVGTLWMMLTISWKLTLIALVTIPLSVVVVGVIAPKSQKFFGTQQKSLGLLNNQVEENYAGHVVIKSFNKEQDAIDDFEIQNNNYYQSAWKAQFISGIIMPLMMFLNNIGYVFVAIIGGIDVANGNVSLGNIQAFLQYTQQFSQPISQMANLLNTIQSTVASAERVFEVLDEEEMKQTKSNLPAEPDSDNLISLQHVQFGYADND…	MENTKSTRKMSDTTRAIRFFYLYLKRYKLQFAVIMIFIILATWLQVVSPSLLGDAITNLTKYVTDFFTHQHAGQSQDALQQIAQQLSQQMHQTVDWHNVPEVVKSLPQAAQDQITANLPKGTTLETLKTVATSHAASTSTFMKGMWQLLAVYVATGVSMLIYTLLFSRIVAHSTNRMRKGLFGKLERLTISYFDRHQDGDILARFTSDLDNIQNTLNQALVSVISNAAVFVGVIIQIFNKDVTFAWLTVAASPVAILSAVIIIRQSKKATDKQQEEVSQLNAYMDEKISGQKAIIVEGLQEDSINGFLEHNENVKKRTFAAQAWSGMIFPLMNGFQLLSIAIVIFGGTAYVLNDDSMSIATGLGLLVAFVQYVQSYYNPIMQISSNFGQLQLAITGATR…
		GM001252	144041	145789	-		Loose	960	437.573	efrA	41.3	3003948	protein homolog model	macrolide antibiotic; fluoroquinolone antibiotic; rifamycin antibiotic	antibiotic efflux	ATP-binding cassette (ABC) antibiotic efflux pump		MKGSVQMLKIAKGRISYPAVIGAVLFMIVQVIATLNLPSLTSNIVNNGVATGDISYIWKIGFEMIGFSLLSVVAAFGNVFLAARSSQQLGKNLRSDIYKKVINFSNDEFDKVETSSLITRTTNDVVQIQNVAMMALRMMIMAPIMLIGASFLAYTKSHELTWIFVVSIPVLLIFIGLIMAFAIPLFRAMQTKTDRINLVFREGLTGVRVIRAFRQDKFEQDRFEDANQDYTHNAIKVNTIVALAYPVMTLIMSGTNVAIVWFGGQLISSQTMQVGNMIAFMTYAMQVLMSFMMLAMVFAFIPRAAASASRIQEVLSIEPKITDPDKAATLPATTEHSLEFDHVNYRYQSAEQLALADIDFKAHSGQTVAIIGGTGSGKTTLVNLIPRFYDIESGAVKLD…	MKLMWRYTMRYKKLLFADFICVFGFILIELGLPTILARMIDKGIIPKDMDYVYQQGIWMVVITIIGVAMNILLGYFGARITTNIVRDIRDDLFEKIQTFSHSEYESIGVSSLITRTTNDAYQIMLFMGNILRLGFMTPVMFIASLYMVMRTSPSLGMYVLGALPFLLLAVVGIARLSEPLSKKQQKNLDGINGILRENLSGLRVIRAFVNEKFEESRFNKVNETYTKSSKSLFRLMAAAQPGFFFLFNIVMVLIIWSGTVQISHGDLEVGNLIAFIEYIFHALFSFMLFASVFMMYPRAAVSASRIQEALDMEPAIREEEGVTETATKGYLEFKNVTFAYPGHAESPVIRNVSFKASPGETVAFIGSTGSGKSTLIQLIPRFYDVSEGEILIDGVNVKE…
L. plantarum	5_2	GM002056	2147045	2148934	-	5_2P3 (intact prophage)	Loose	1320	377.867	lmrD	38.58	3002882	protein homolog model	lincosamide antibiotic	antibiotic efflux	ATP-binding cassette (ABC) antibiotic efflux pump		MSEKNTSSTKPARPAGGHGPGGHAGLVEKPKSFWKTAIRLMRYMSDRWVGLAVVMIFAIASVIFQIRTPKILGKATTELYKGIMKGAAQQKAGISQSGYPINFEKIGQIIMIVLIMYLASALFNFIQQYIMTRISQRTVYKLRRSFKGKMQKVPISYYDTHSNGDIMSRAVNDMDNIANTLQQNLTQAVTSTVTFVGTLWMMLTISWKLTLIALVTIPLSVVVVGVIAPKSQKFFGTQQKSLGLLNNQVEENYAGHVVIKSFNKEQDAIDDFEIQNNNYYQSAWKAQFISGIIMPLMMFLNNIGYVFVAIIGGIDVANGNVSLGNIQAFLQYTQQFSQPISQMANLLNTIQSTVASAERVFEVLDEEEMKQTKSNLPAEPDSDNLISLQHVQFGYADND…	MENTKSTRKMSDTTRAIRFFYLYLKRYKLQFAVIMIFIILATWLQVVSPSLLGDAITNLTKYVTDFFTHQHAGQSQDALQQIAQQLSQQMHQTVDWHNVPEVVKSLPQAAQDQITANLPKGTTLETLKTVATSHAASTSTFMKGMWQLLAVYVATGVSMLIYTLLFSRIVAHSTNRMRKGLFGKLERLTISYFDRHQDGDILARFTSDLDNIQNTLNQALVSVISNAAVFVGVIIQIFNKDVTFAWLTVAASPVAILSAVIIIRQSKKATDKQQEEVSQLNAYMDEKISGQKAIIVEGLQEDSINGFLEHNENVKKRTFAAQAWSGMIFPLMNGFQLLSIAIVIFGGTAYVLNDDSMSIATGLGLLVAFVQYVQSYYNPIMQISSNFGQLQLAITGATR…
		GM002057	2148934	2150664	-		Loose	960	439.113	efrA	41.3	3003948	protein homolog model	macrolide antibiotic; fluoroquinolone antibiotic; rifamycin antibiotic	antibiotic efflux	ATP-binding cassette (ABC) antibiotic efflux pump		MLKIAKGRISYPAVIGAVLFMIVQVIATLNLPSLTSNIVNNGVATGDISYIWKIGFEMIGFSLLSVVAAFGNVFLAARSSQQLGKNLRSDIYKKVINFSNDEFDKVETSSLITRTTNDVVQIQNVAMMALRMMIMAPIMLIGASFLAYTKSHELTWIFVVSIPVLLIFIGLIMAFAIPLFRAMQTKTDRINLVFREGLTGVRVIRAFRQDKFEQDRFEDANQDYTHNAIKVNTIVALAYPVMTLIMSGTNVAIVWFGGQLISSQTMQVGNMIAFMTYAMQVLMSFMMLAMVFAFIPRAAASASRIQEVLSIEPKITDPDKAATLPATTEHSLEFDHVNYRYQSAEQLALADIDFKAHSGQTVAIIGGTGSGKTTLVNLIPRFYDIESGAVKLDGKDVRQ…	MKLMWRYTMRYKKLLFADFICVFGFILIELGLPTILARMIDKGIIPKDMDYVYQQGIWMVVITIIGVAMNILLGYFGARITTNIVRDIRDDLFEKIQTFSHSEYESIGVSSLITRTTNDAYQIMLFMGNILRLGFMTPVMFIASLYMVMRTSPSLGMYVLGALPFLLLAVVGIARLSEPLSKKQQKNLDGINGILRENLSGLRVIRAFVNEKFEESRFNKVNETYTKSSKSLFRLMAAAQPGFFFLFNIVMVLIIWSGTVQISHGDLEVGNLIAFIEYIFHALFSFMLFASVFMMYPRAAVSASRIQEALDMEPAIREEEGVTETATKGYLEFKNVTFAYPGHAESPVIRNVSFKASPGETVAFIGSTGSGKSTLIQLIPRFYDVSEGEILIDGVNVKE…
L. plantarum	10CH	GM002050	2163582	2165471	-	10CHP2 (intact prophage)	Loose	1320	377.867	lmrD	38.58	3002882	protein homolog model	lincosamide antibiotic	antibiotic efflux	ATP-binding cassette (ABC) antibiotic efflux pump		MSEKNTSSTKPARPAGGHGPGGHAGLVEKPKSFWKTAIRLMRYMSDRWVGLAVVMIFAIASVIFQIRTPKILGKATTELYKGIMKGAAQQKAGISQSGYPINFEKIGQIIMIVLIMYLASALFNFIQQYIMTRISQRTVYKLRRSFKGKMQKVPISYYDTHSNGDIMSRAVNDMDNIANTLQQNLTQAVTSTVTFVGTLWMMLTISWKLTLIALVTIPLSVVVVGVIAPKSQKFFGTQQKSLGLLNNQVEENYAGHVVIKSFNKEQDAIDDFEIQNNNYYQSAWKAQFISGIIMPLMMFLNNIGYVFVAIIGGIDVANGNVSLGNIQAFLQYTQQFSQPISQMANLLNTIQSTVASAERVFEVLDEEEMKQTKSNLPAEPDSDNLISLQHVQFGYADND…	MENTKSTRKMSDTTRAIRFFYLYLKRYKLQFAVIMIFIILATWLQVVSPSLLGDAITNLTKYVTDFFTHQHAGQSQDALQQIAQQLSQQMHQTVDWHNVPEVVKSLPQAAQDQITANLPKGTTLETLKTVATSHAASTSTFMKGMWQLLAVYVATGVSMLIYTLLFSRIVAHSTNRMRKGLFGKLERLTISYFDRHQDGDILARFTSDLDNIQNTLNQALVSVISNAAVFVGVIIQIFNKDVTFAWLTVAASPVAILSAVIIIRQSKKATDKQQEEVSQLNAYMDEKISGQKAIIVEGLQEDSINGFLEHNENVKKRTFAAQAWSGMIFPLMNGFQLLSIAIVIFGGTAYVLNDDSMSIATGLGLLVAFVQYVQSYYNPIMQISSNFGQLQLAITGATR…
		GM002051	2165471	2167201	-		Loose	960	437.958	efrA	41.3	3003948	protein homolog model	macrolide antibiotic; fluoroquinolone antibiotic; rifamycin antibiotic	antibiotic efflux	ATP-binding cassette (ABC) antibiotic efflux pump		MLKIAKGRISYPAVIGAVLFMIVQVIATLNLPSLTSNIVNNGVATGDISYIWKIGFEMIGFSLLSVVAAFGNVFLAARSSQQLGKNLRSDIYKKVINFSNDEFDKVETSSLITRTTNDVVQIQNVAMMALRMMIMAPIMLIGASFLAYTKSHELTWIFVVSIPVLLIFIGLIMAFAIPLFRAMQTKTDRINLVFREGLTGVRVIRAFRQDKFEQDRFEDANQDYTHNAIKVNTIVALAYPVMTLIMSGTNVAIVWFGGQLISSQTMQVGNMIAFMTYAMQVLMSFMMLAMVFAFIPRAAASASRIQEVLSIEPKITDPDKAATLPATTEHSLEFDHVNYRYQSAEQLALADIDFKAHSGQTVAIIGGTGSGKTTLVNLIPRFYDIESGAVKLDGKDVRQ…	MKLMWRYTMRYKKLLFADFICVFGFILIELGLPTILARMIDKGIIPKDMDYVYQQGIWMVVITIIGVAMNILLGYFGARITTNIVRDIRDDLFEKIQTFSHSEYESIGVSSLITRTTNDAYQIMLFMGNILRLGFMTPVMFIASLYMVMRTSPSLGMYVLGALPFLLLAVVGIARLSEPLSKKQQKNLDGINGILRENLSGLRVIRAFVNEKFEESRFNKVNETYTKSSKSLFRLMAAAQPGFFFLFNIVMVLIIWSGTVQISHGDLEVGNLIAFIEYIFHALFSFMLFASVFMMYPRAAVSASRIQEALDMEPAIREEEGVTETATKGYLEFKNVTFAYPGHAESPVIRNVSFKASPGETVAFIGSTGSGKSTLIQLIPRFYDVSEGEILIDGVNVKE…
L. plantarum	B21	GM002044	2180788	2182677	-	B21P2 (intact prophage)	Loose	1320	377.867	lmrD	46.99	3002882	protein homolog model	lincosamide antibiotic	antibiotic efflux	ATP-binding cassette (ABC) antibiotic efflux pump		MSEKNTSSTKPARPAGGHGPGGHAGLVEKPKSFWKTAIRLMRYMSDRWVGLAVVMIFAIASVIFQIRTPKILGKATTELYKGIMKGAAQQKAGISQSGYPINFEKIGQIIMIVLIMYLASALFNFIQQYIMTRISQRTVYKLRRSFKGKMQKVPISYYDTHSNGDIMSRAVNDMDNIANTLQQNLTQAVTSTVTFVGTLWMMLTISWKLTLIALVTIPLSVVVVGVIAPKSQKFFGTQQKSLGLLNNQVEENYAGHVVIKSFNKEQDAIDDFEIQNNNYYQSAWKAQFISGIIMPLMMFLNNIGYVFVAIIGGIDVANGNVSLGNIQAFLQYTQQFSQPISQMANLLNTIQSTVASAERVFEVLDEEEMKQTKSNLPAEPDSDNLISLQHVQFGYADND…	MENTKSTRKMSDTTRAIRFFYLYLKRYKLQFAVIMIFIILATWLQVVSPSLLGDAITNLTKYVTDFFTHQHAGQSQDALQQIAQQLSQQMHQTVDWHNVPEVVKSLPQAAQDQITANLPKGTTLETLKTVATSHAASTSTFMKGMWQLLAVYVATGVSMLIYTLLFSRIVAHSTNRMRKGLFGKLERLTISYFDRHQDGDILARFTSDLDNIQNTLNQALVSVISNAAVFVGVIIQIFNKDVTFAWLTVAASPVAILSAVIIIRQSKKATDKQQEEVSQLNAYMDEKISGQKAIIVEGLQEDSINGFLEHNENVKKRTFAAQAWSGMIFPLMNGFQLLSIAIVIFGGTAYVLNDDSMSIATGLGLLVAFVQYVQSYYNPIMQISSNFGQLQLAITGATR…
		GM002045	2182677	2184407	-		Loose	960	437.958	efrA	41.3	3003948	protein homolog model	macrolide antibiotic; fluoroquinolone antibiotic; rifamycin antibiotic	antibiotic efflux	ATP-binding cassette (ABC) antibiotic efflux pump		MLKIAKGRISYPAVIGAVLFMIVQVIATLNLPSLTSNIVNNGVATGDISYIWKIGFEMIGFSLLSVVAAFGNVFLAARSSQQLGKNLRSDIYKKVINFSNDEFDKVETSSLITRTTNDVVQIQNVAMMALRMMIMAPIMLIGASFLAYTKSHELTWIFVVSIPVLLIFIGLIMAFAIPLFRAMQTKTDRINLVFREGLTGVRVIRAFRQDKFEQDRFEDANQDYTHNAIKVNTIVALAYPVMTLIMSGTNVAIVWFGGQLISSQTMQVGNMIAFMTYAMQVLMSFMMLAMVFAFIPRAAASASRIQEVLSIEPKITDPDKAATLPATTEHSLEFDHVNYRYQSAEQLALADIDFKAHSGQTVAIIGGTGSGKTTLVNLIPRFYDIESGAVKLDGKDVRQ…	MKLMWRYTMRYKKLLFADFICVFGFILIELGLPTILARMIDKGIIPKDMDYVYQQGIWMVVITIIGVAMNILLGYFGARITTNIVRDIRDDLFEKIQTFSHSEYESIGVSSLITRTTNDAYQIMLFMGNILRLGFMTPVMFIASLYMVMRTSPSLGMYVLGALPFLLLAVVGIARLSEPLSKKQQKNLDGINGILRENLSGLRVIRAFVNEKFEESRFNKVNETYTKSSKSLFRLMAAAQPGFFFLFNIVMVLIIWSGTVQISHGDLEVGNLIAFIEYIFHALFSFMLFASVFMMYPRAAVSASRIQEALDMEPAIREEEGVTETATKGYLEFKNVTFAYPGHAESPVIRNVSFKASPGETVAFIGSTGSGKSTLIQLIPRFYDVSEGEILIDGVNVKE…
L. plantarum	CAUH2	GM002018	2135406	2137295	-	CAUH2P2 (questionable prophage)	Loose	1320	377.867	lmrD	38.58	3002882	protein homolog model	lincosamide antibiotic	antibiotic efflux	ATP-binding cassette (ABC) antibiotic efflux pump		MSEKNTSSTKPARPAGGHGPGGHAGLVEKPKSFWKTAIRLMRYMSDRWVGLAVVMIFAIASVIFQIRTPKILGKATTELYKGIMKGAAQQKAGISQSGYPINFEKIGQIIMIVLIMYLASALFNFIQQYIMTRISQRTVYKLRRSFKGKMQKVPISYYDTHSNGDIMSRAVNDMDNIANTLQQNLTQAVTSTVTFVGTLWMMLTISWKLTLIALVTIPLSVVVVGVIAPKSQKFFGTQQKSLGLLNNQVEENYAGHVVIKSFNKEQDAIDDFEIQNNNYYQSAWKAQFISGIIMPLMMFLNNIGYVFVAIIGGIDVANGNVSLGNIQAFLQYTQQFSQPISQMANLLNTIQSTVASAERVFEVLDEEEMKQTKSNLPAEPDSDNLISLQHVQFGYADND…	MENTKSTRKMSDTTRAIRFFYLYLKRYKLQFAVIMIFIILATWLQVVSPSLLGDAITNLTKYVTDFFTHQHAGQSQDALQQIAQQLSQQMHQTVDWHNVPEVVKSLPQAAQDQITANLPKGTTLETLKTVATSHAASTSTFMKGMWQLLAVYVATGVSMLIYTLLFSRIVAHSTNRMRKGLFGKLERLTISYFDRHQDGDILARFTSDLDNIQNTLNQALVSVISNAAVFVGVIIQIFNKDVTFAWLTVAASPVAILSAVIIIRQSKKATDKQQEEVSQLNAYMDEKISGQKAIIVEGLQEDSINGFLEHNENVKKRTFAAQAWSGMIFPLMNGFQLLSIAIVIFGGTAYVLNDDSMSIATGLGLLVAFVQYVQSYYNPIMQISSNFGQLQLAITGATR…
		GM002019	2137295	2139025	-		Loose	960	437.958	efrA	41.3	3003948	protein homolog model	macrolide antibiotic; fluoroquinolone antibiotic; rifamycin antibiotic	antibiotic efflux	ATP-binding cassette (ABC) antibiotic efflux pump		MLKIAKGRISYPAVIGAVLFMIVQVIATLNLPSLTSNIVNNGVATGDISYIWKIGFEMIGFSLLSVVAAFGNVFLAARSSQQLGKNLRSDIYKKVINFSNDEFDKVETSSLITRTTNDVVQIQNVAMMALRMMIMAPIMLIGASFLAYTKSHELTWIFVVSIPVLLIFIGLIMAFAIPLFRAMQTKTDRINLVFREGLTGVRVIRAFRQDKFEQDRFEDANQDYTHNAIKVNTIVALAYPVMTLIMSGTNVAIVWFGGQLISSQTMQVGNMIAFMTYAMQVLMSFMMLAMVFAFIPRAAASASRIQEVLSIEPKITDPDKAATLPATTEHSLEFDHVNYRYQSAEQLALADIDFKAHSGQTVAIIGGTGSGKTTLVNLIPRFYDIESGAVKLDGKDVRQ…	MKLMWRYTMRYKKLLFADFICVFGFILIELGLPTILARMIDKGIIPKDMDYVYQQGIWMVVITIIGVAMNILLGYFGARITTNIVRDIRDDLFEKIQTFSHSEYESIGVSSLITRTTNDAYQIMLFMGNILRLGFMTPVMFIASLYMVMRTSPSLGMYVLGALPFLLLAVVGIARLSEPLSKKQQKNLDGINGILRENLSGLRVIRAFVNEKFEESRFNKVNETYTKSSKSLFRLMAAAQPGFFFLFNIVMVLIIWSGTVQISHGDLEVGNLIAFIEYIFHALFSFMLFASVFMMYPRAAVSASRIQEALDMEPAIREEEGVTETATKGYLEFKNVTFAYPGHAESPVIRNVSFKASPGETVAFIGSTGSGKSTLIQLIPRFYDVSEGEILIDGVNVKE…
L. plantarum	HFC8	GM000836	842692	844581	-	HFC8P2 (intact prophage)	Loose	1320	377.481	lmrD	38.58	3002882	protein homolog model	lincosamide antibiotic	antibiotic efflux	ATP-binding cassette (ABC) antibiotic efflux pump		MSEKNTSSTKPARPAGGHGPGGHAGLVEKPKSFWKTAIRLMRYMSDRWVGLAVVMIFAIASVIFQIRTPKILGKATTELYKGIMKGAAQQKAGISQSGYPINFEKIGQIIIIVLIMYLASALFNFIQQYIMTRISQRTVYKLRRSFKGKMQKVPISYYDTHSNGDIMSRAVNDMDNIANTLQQNLTQAVTSTVTFVGTLWMMLTISWKLTLIALVTIPLSVVVVGVIAPKSQKFFGTQQKSLGLLNNQVEENYAGHVVIKSFNKEQDAIDDFEIQNNNYYQSAWKAQFISGIIMPLMMFLNNIGYVFVAIIGGIDVANGNVSLGNIQAFLQYTQQFSQPISQMANLLNTIQSTVASAERVFEVLDEEEMKQTKSNLPAEPDSDNLISLQHVQFGYADND…	MENTKSTRKMSDTTRAIRFFYLYLKRYKLQFAVIMIFIILATWLQVVSPSLLGDAITNLTKYVTDFFTHQHAGQSQDALQQIAQQLSQQMHQTVDWHNVPEVVKSLPQAAQDQITANLPKGTTLETLKTVATSHAASTSTFMKGMWQLLAVYVATGVSMLIYTLLFSRIVAHSTNRMRKGLFGKLERLTISYFDRHQDGDILARFTSDLDNIQNTLNQALVSVISNAAVFVGVIIQIFNKDVTFAWLTVAASPVAILSAVIIIRQSKKATDKQQEEVSQLNAYMDEKISGQKAIIVEGLQEDSINGFLEHNENVKKRTFAAQAWSGMIFPLMNGFQLLSIAIVIFGGTAYVLNDDSMSIATGLGLLVAFVQYVQSYYNPIMQISSNFGQLQLAITGATR…
		GM000837	844581	846311	-		Loose	960	437.573	efrA	40.94	3003948	protein homolog model	macrolide antibiotic; fluoroquinolone antibiotic; rifamycin antibiotic	antibiotic efflux	ATP-binding cassette (ABC) antibiotic efflux pump		MLKIAKGRISYPAVIGAVLFMIVQVIATLNLPSLTSNIVNNGVATGDISYIWKIGFEMIGFSLLSVVAAFGNVFLAARSSQQLGKNLRSDIYKKVINFSNDEFDKVETSSLITRTTNDVVQIQNVAMMALRMMIMAPIMLIGASFLAYTKSHELTWIFVVSIPVLLIFIGLIMAFAIPLFRAMQTKTDRINLVFREGLTGVRVIRAFRQDKFEQDRFEDANQDYTHNAIKVNTIVALAYPVMTLIMSGTNVAIVWFGGQLISSQTMQVGNMIAFMTYAMQVLMSFMMLAMVFAFIPRAAASASRIQEVLSIEPKITDPDKAATLPVTTEHSLEFDHVNYRYQSAEQLALADIDFKAHSGQTVAIIGGTGSGKTTLVNLIPRFYDIESGAVKLDGKDVRQ…	MKLMWRYTMRYKKLLFADFICVFGFILIELGLPTILARMIDKGIIPKDMDYVYQQGIWMVVITIIGVAMNILLGYFGARITTNIVRDIRDDLFEKIQTFSHSEYESIGVSSLITRTTNDAYQIMLFMGNILRLGFMTPVMFIASLYMVMRTSPSLGMYVLGALPFLLLAVVGIARLSEPLSKKQQKNLDGINGILRENLSGLRVIRAFVNEKFEESRFNKVNETYTKSSKSLFRLMAAAQPGFFFLFNIVMVLIIWSGTVQISHGDLEVGNLIAFIEYIFHALFSFMLFASVFMMYPRAAVSASRIQEALDMEPAIREEEGVTETATKGYLEFKNVTFAYPGHAESPVIRNVSFKASPGETVAFIGSTGSGKSTLIQLIPRFYDVSEGEILIDGVNVKE…
L. plantarum	JBE245	GM002079	2185170	2187059	-	JBE245P4 (questionable prophage)	Loose	1320	377.867	lmrD	38.58	3002882	protein homolog model	lincosamide antibiotic	antibiotic efflux	ATP-binding cassette (ABC) antibiotic efflux pump		MSEKNTSSTKPARPAGGHGPGGHAGLVEKPKSFWKTAIRLMRYMSDRWVGLAVVMIFAIASVIFQIRTPKILGKATTELYKGIMKGAAQQKAGISQSGYPINFEKIGQIIMIVLIMYLASALFNFIQQYIMTRISQRTVYKLRRSFKGKMQKVPISYYDTHSNGDIMSRAVNDMDNIANTLQQNLTQAVTSTVTFVGTLWMMLTISWKLTLIALVTIPLSVVVVGVIAPKSQKFFGTQQKSLGLLNNQVEENYAGHVVIKSFNKEQDAIDDFEIQNNNYYQSAWKAQFISGIIMPLMMFLNNIGYVFVAIIGGIDVANGNVSLGNIQAFLQYTQQFSQPISQMANLLNTIQSTVASAERVFEVLDEEEMKQTKSNLPAEPDSDNLISLQHVQFGYADND…	MENTKSTRKMSDTTRAIRFFYLYLKRYKLQFAVIMIFIILATWLQVVSPSLLGDAITNLTKYVTDFFTHQHAGQSQDALQQIAQQLSQQMHQTVDWHNVPEVVKSLPQAAQDQITANLPKGTTLETLKTVATSHAASTSTFMKGMWQLLAVYVATGVSMLIYTLLFSRIVAHSTNRMRKGLFGKLERLTISYFDRHQDGDILARFTSDLDNIQNTLNQALVSVISNAAVFVGVIIQIFNKDVTFAWLTVAASPVAILSAVIIIRQSKKATDKQQEEVSQLNAYMDEKISGQKAIIVEGLQEDSINGFLEHNENVKKRTFAAQAWSGMIFPLMNGFQLLSIAIVIFGGTAYVLNDDSMSIATGLGLLVAFVQYVQSYYNPIMQISSNFGQLQLAITGATR…
		GM002080	2187059	2188789	-		Loose	960	437.958	efrA	41.3	3003948	protein homolog model	macrolide antibiotic; fluoroquinolone antibiotic; rifamycin antibiotic	antibiotic efflux	ATP-binding cassette (ABC) antibiotic efflux pump		MLKIAKGRISYPAVIGAVLFMIVQVIATLNLPSLTSNIVNNGVATGDISYIWKIGFEMIGFSLLSVVAAFGNVFLAARSSQQLGKNLRSDIYKKVINFSNDEFDKVETSSLITRTTNDVVQIQNVAMMALRMMIMAPIMLIGASFLAYTKSHELTWIFVVSIPVLLIFIGLIMAFAIPLFRAMQTKTDRINLVFREGLTGVRVIRAFRQDKFEQDRFEDANQDYTHNAIKVNTIVALAYPVMTLIMSGTNVAIVWFGGQLISSQTMQVGNMIAFMTYAMQVLMSFMMLAMVFAFIPRAAASASRIQEVLSIEPKITDPDKAATLPATTEHSLEFDHVNYRYQSAEQLALADIDFKAHSGQTVAIIGGTGSGKTTLVNLIPRFYDIESGAVKLDGKDVRQ…	MKLMWRYTMRYKKLLFADFICVFGFILIELGLPTILARMIDKGIIPKDMDYVYQQGIWMVVITIIGVAMNILLGYFGARITTNIVRDIRDDLFEKIQTFSHSEYESIGVSSLITRTTNDAYQIMLFMGNILRLGFMTPVMFIASLYMVMRTSPSLGMYVLGALPFLLLAVVGIARLSEPLSKKQQKNLDGINGILRENLSGLRVIRAFVNEKFEESRFNKVNETYTKSSKSLFRLMAAAQPGFFFLFNIVMVLIIWSGTVQISHGDLEVGNLIAFIEYIFHALFSFMLFASVFMMYPRAAVSASRIQEALDMEPAIREEEGVTETATKGYLEFKNVTFAYPGHAESPVIRNVSFKASPGETVAFIGSTGSGKSTLIQLIPRFYDVSEGEILIDGVNVKE…
L. plantarum	JDM1	GM002031	2123763	2125652	-	N.A.	Loose	1320	377.867	lmrD	38.58	3002882	protein homolog model	lincosamide antibiotic	antibiotic efflux	ATP-binding cassette (ABC) antibiotic efflux pump		MSEKNTSSTKPARPAGGHGPGGHAGLVEKPKSFWKTAIRLMRYMSDRWVGLAVVMIFAIASVIFQIRTPKILGKATTELYKGIMKGAAQQKAGISQSGYPINFEKIGQIIMIVLIMYLASALFNFIQQYIMTRISQRTVYKLRRSFKGKMQKVPISYYDTHSNGDIMSRAVNDMDNIANTLQQNLTQAVTSTVTFVGTLWMMLTISWKLTLIALVTIPLSVVVVGVIAPKSQKFFGTQQKSLGLLNNQVEENYAGHVVIKSFNKEQDAIDDFEIQNNNYYQSAWKAQFISGIIMPLMMFLNNIGYVFVAIIGGIDVANGNVSLGNIQAFLQYTQQFSQPISQMANLLNTIQSTVASAERVFEVLDEEEMKQTKSNLPAEPDSDNLISLQHVQFGYADND…	MENTKSTRKMSDTTRAIRFFYLYLKRYKLQFAVIMIFIILATWLQVVSPSLLGDAITNLTKYVTDFFTHQHAGQSQDALQQIAQQLSQQMHQTVDWHNVPEVVKSLPQAAQDQITANLPKGTTLETLKTVATSHAASTSTFMKGMWQLLAVYVATGVSMLIYTLLFSRIVAHSTNRMRKGLFGKLERLTISYFDRHQDGDILARFTSDLDNIQNTLNQALVSVISNAAVFVGVIIQIFNKDVTFAWLTVAASPVAILSAVIIIRQSKKATDKQQEEVSQLNAYMDEKISGQKAIIVEGLQEDSINGFLEHNENVKKRTFAAQAWSGMIFPLMNGFQLLSIAIVIFGGTAYVLNDDSMSIATGLGLLVAFVQYVQSYYNPIMQISSNFGQLQLAITGATR…
		GM002032	2125652	2127382	-		Loose	960	437.958	efrA	41.3	3003948	protein homolog model	macrolide antibiotic; fluoroquinolone antibiotic; rifamycin antibiotic	antibiotic efflux	ATP-binding cassette (ABC) antibiotic efflux pump		MLKIAKGRISYPAVIGAVLFMIVQVIATLNLPSLTSNIVNNGVATGDISYIWKIGFEMIGFSLLSVVAAFGNVFLAARSSQQLGKNLRSDIYKKVINFSNDEFDKVETSSLITRTTNDVVQIQNVAMMALRMMIMAPIMLIGASFLAYTKSHELTWIFVVSIPVLLIFIGLIMAFAIPLFRAMQTKTDRINLVFREGLTGVRVIRAFRQDKFEQDRFEDANQDYTHNAIKVNTIVALAYPVMTLIMSGTNVAIVWFGGQLISSQTMQVGNMIAFMTYAMQVLMSFMMLAMVFAFIPRAAASASRIQEVLSIEPKITDPDKAATLPATTEHSLEFDHVNYRYQSAEQLALADIDFKAHSGQTVAIIGGTGSGKTTLVNLIPRFYDIESGAVKLDGKDVRQ…	MKLMWRYTMRYKKLLFADFICVFGFILIELGLPTILARMIDKGIIPKDMDYVYQQGIWMVVITIIGVAMNILLGYFGARITTNIVRDIRDDLFEKIQTFSHSEYESIGVSSLITRTTNDAYQIMLFMGNILRLGFMTPVMFIASLYMVMRTSPSLGMYVLGALPFLLLAVVGIARLSEPLSKKQQKNLDGINGILRENLSGLRVIRAFVNEKFEESRFNKVNETYTKSSKSLFRLMAAAQPGFFFLFNIVMVLIIWSGTVQISHGDLEVGNLIAFIEYIFHALFSFMLFASVFMMYPRAAVSASRIQEALDMEPAIREEEGVTETATKGYLEFKNVTFAYPGHAESPVIRNVSFKASPGETVAFIGSTGSGKSTLIQLIPRFYDVSEGEILIDGVNVKE…
L. plantarum	KP	GM001859	1897869	1899599	+	Close to KPP4 (intact prophage)	Loose	960	437.958	efrA	41.3	3003948	protein homolog model	macrolide antibiotic; fluoroquinolone antibiotic; rifamycin antibiotic	antibiotic efflux	ATP-binding cassette (ABC) antibiotic efflux pump		MLKIAKGRISYPAVIGAVLFMIVQVIATLNLPSLTSNIVNNGVATGDISYIWKIGFEMIGFSLLSVVAAFGNVFLAARSSQQLGKNLRSDIYKKVINFSNDEFDKVETSSLITRTTNDVVQIQNVAMMALRMMIMAPIMLIGASFLAYTKSHELTWIFVVSIPVLLIFIGLIMAFAIPLFRAMQTKTDRINLVFREGLTGVRVIRAFRQDKFEQDRFEDANQDYTHNAIKVNTIVALAYPVMTLIMSGTNVAIVWFGGQLISSQTMQVGNMIAFMTYAMQVLMSFMMLAMVFAFIPRAAASASRIQEVLSIEPKITDPDKAATLPATTEHSLEFDHVNYRYQSAEQLALADIDFKAHSGQTVAIIGGTGSGKTTLVNLIPRFYDIESGAVKLDGKDVRQ…	MKLMWRYTMRYKKLLFADFICVFGFILIELGLPTILARMIDKGIIPKDMDYVYQQGIWMVVITIIGVAMNILLGYFGARITTNIVRDIRDDLFEKIQTFSHSEYESIGVSSLITRTTNDAYQIMLFMGNILRLGFMTPVMFIASLYMVMRTSPSLGMYVLGALPFLLLAVVGIARLSEPLSKKQQKNLDGINGILRENLSGLRVIRAFVNEKFEESRFNKVNETYTKSSKSLFRLMAAAQPGFFFLFNIVMVLIIWSGTVQISHGDLEVGNLIAFIEYIFHALFSFMLFASVFMMYPRAAVSASRIQEALDMEPAIREEEGVTETATKGYLEFKNVTFAYPGHAESPVIRNVSFKASPGETVAFIGSTGSGKSTLIQLIPRFYDVSEGEILIDGVNVKE…
		GM001860	1899599	1901488	+		Loose	1320	377.867	lmrD	38.58	3002882	protein homolog model	lincosamide antibiotic	antibiotic efflux	ATP-binding cassette (ABC) antibiotic efflux pump		MSEKNTSSTKPARPAGGHGPGGHAGLVEKPKSFWKTAIRLMRYMSDRWVGLAVVMIFAIASVIFQIRTPKILGKATTELYKGIMKGAAQQKAGISQSGYPINFEKIGQIIMIVLIMYLASALFNFIQQYIMTRISQRTVYKLRRSFKGKMQKVPISYYDTHSNGDIMSRAVNDMDNIANTLQQNLTQAVTSTVTFVGTLWMMLTISWKLTLIALVTIPLSVVVVGVIAPKSQKFFGTQQKSLGLLNNQVEENYAGHVVIKSFNKEQDAIDDFEIQNNNYYQSAWKAQFISGIIMPLMMFLNNIGYVFVAIIGGIDVANGNVSLGNIQAFLQYTQQFSQPISQMANLLNTIQSTVASAERVFEVLDEEEMKQTKSNLPAEPDSDNLISLQHVQFGYADND…	MENTKSTRKMSDTTRAIRFFYLYLKRYKLQFAVIMIFIILATWLQVVSPSLLGDAITNLTKYVTDFFTHQHAGQSQDALQQIAQQLSQQMHQTVDWHNVPEVVKSLPQAAQDQITANLPKGTTLETLKTVATSHAASTSTFMKGMWQLLAVYVATGVSMLIYTLLFSRIVAHSTNRMRKGLFGKLERLTISYFDRHQDGDILARFTSDLDNIQNTLNQALVSVISNAAVFVGVIIQIFNKDVTFAWLTVAASPVAILSAVIIIRQSKKATDKQQEEVSQLNAYMDEKISGQKAIIVEGLQEDSINGFLEHNENVKKRTFAAQAWSGMIFPLMNGFQLLSIAIVIFGGTAYVLNDDSMSIATGLGLLVAFVQYVQSYYNPIMQISSNFGQLQLAITGATR…
L. plantarum	LY_78	GM002814	2974645	2976375	+	LY_78P2 (incomplete prophage)	Loose	960	435.647	efrA	41.3	3003948	protein homolog model	macrolide antibiotic; fluoroquinolone antibiotic; rifamycin antibiotic	antibiotic efflux	ATP-binding cassette (ABC) antibiotic efflux pump		MLKIAKGRISYPAVIGAVLFMIVQVIATLNLPSLTSNIVNNGVATGDISYIWKIGFEMIGFSLLSVVAAFGNVFLAARSSQQLGKNLRSDIYKKVINFSNDEFDKVETSSLITRTTNDVVQIQNVAMMALRMMIMAPIMLIGASFLAYTKSHELTWIFVVSIPVLLIFIGLIMAFAIPLFRAMQTKTDRINLVFREGLTGVRVIRAFRQDKFEQDRFEDANQDYTHNAIKVNTIVALAYPVMTLIMSGTNVAIVWFGGQLISSQTMQVGNMIAFMTYAMQVLMSFMMLAMVFAFIPRAAASASRIQEVLSIEPKITDPDKAATLPATTEHSLEFDHVNYRYQSAEQLALADIDFKAHSGQTVAIIGGTGSGKTTLVNLIPRFYDIESGAVKLDGKDVRQ…	MKLMWRYTMRYKKLLFADFICVFGFILIELGLPTILARMIDKGIIPKDMDYVYQQGIWMVVITIIGVAMNILLGYFGARITTNIVRDIRDDLFEKIQTFSHSEYESIGVSSLITRTTNDAYQIMLFMGNILRLGFMTPVMFIASLYMVMRTSPSLGMYVLGALPFLLLAVVGIARLSEPLSKKQQKNLDGINGILRENLSGLRVIRAFVNEKFEESRFNKVNETYTKSSKSLFRLMAAAQPGFFFLFNIVMVLIIWSGTVQISHGDLEVGNLIAFIEYIFHALFSFMLFASVFMMYPRAAVSASRIQEALDMEPAIREEEGVTETATKGYLEFKNVTFAYPGHAESPVIRNVSFKASPGETVAFIGSTGSGKSTLIQLIPRFYDVSEGEILIDGVNVKE…
		GM002815	2976375	2978264	+		Loose	1320	375.555	lmrD	38.58	3002882	protein homolog model	lincosamide antibiotic	antibiotic efflux	ATP-binding cassette (ABC) antibiotic efflux pump		MSEKNTSSTKPARPAGGHGPGGHAGLVEKPKSFWKTAIRLMRYMSDRWVGLAVVMIFAIASVIFQIRTPKILGKATTELYKGIMKGAAQQKAGISQSGYPINFEKIGQIIMIVLIMYLASALFNFIQQYIMTRISQRTVYKLRRSFKGKMQKVPISYYDTHSNGDIMSRAVNDMDNIANTLQQNLTQAVTSTVTFVGTLWMMLTISWKLTLIALVTIPLSVVVVGVIAPKSQKFFGTQQKSLGLLNNQVEENYAGHVVIKSFNKEQDAIDDFEIQNNNYYQSAWKAQFISGIIMPLMMFLNNIGYVFVAIIGGIDVANGNVSLGNIQAFLQYTQQISQPISQMANLLNTIQSTVASAERVFEVLDEEEMKQTKSNLPAEPDSDNLISLQHVQFGYADND…	MENTKSTRKMSDTTRAIRFFYLYLKRYKLQFAVIMIFIILATWLQVVSPSLLGDAITNLTKYVTDFFTHQHAGQSQDALQQIAQQLSQQMHQTVDWHNVPEVVKSLPQAAQDQITANLPKGTTLETLKTVATSHAASTSTFMKGMWQLLAVYVATGVSMLIYTLLFSRIVAHSTNRMRKGLFGKLERLTISYFDRHQDGDILARFTSDLDNIQNTLNQALVSVISNAAVFVGVIIQIFNKDVTFAWLTVAASPVAILSAVIIIRQSKKATDKQQEEVSQLNAYMDEKISGQKAIIVEGLQEDSINGFLEHNENVKKRTFAAQAWSGMIFPLMNGFQLLSIAIVIFGGTAYVLNDDSMSIATGLGLLVAFVQYVQSYYNPIMQISSNFGQLQLAITGATR…
L. plantarum	LZ95	GM001271	1304314	1306044	+	LZ95P2 (intact prophage)	Loose	960	437.958	efrA	41.3	3003948	protein homolog model	macrolide antibiotic; fluoroquinolone antibiotic; rifamycin antibiotic	antibiotic efflux	ATP-binding cassette (ABC) antibiotic efflux pump		MLKIAKGRISYPAVIGAVLFMIVQVIATLNLPSLTSNIVNNGVATGDISYIWKIGFEMIGFSLLSVVAAFGNVFLAARSSQQLGKNLRSDIYKKVINFSNDEFDKVETSSLITRTTNDVVQIQNVAMMALRMMIMAPIMLIGASFLAYTKSHELTWIFVVSIPVLLIFIGLIMAFAIPLFRAMQTKTDRINLVFREGLTGVRVIRAFRQDKFEQDRFEDANQDYTHNAIKVNTIVALAYPVMTLIMSGTNVAIVWFGGQLISSQTMQVGNMIAFMTYAMQVLMSFMMLAMVFAFIPRAAASASRIQEVLSIEPKITDPDKAATLPATTEHSLEFDHVNYRYQSAEQLALADIDFKAHSGQTVAIIGGTGSGKTTLVNLIPRFYDIESGAVKLDGKDVRQ…	MKLMWRYTMRYKKLLFADFICVFGFILIELGLPTILARMIDKGIIPKDMDYVYQQGIWMVVITIIGVAMNILLGYFGARITTNIVRDIRDDLFEKIQTFSHSEYESIGVSSLITRTTNDAYQIMLFMGNILRLGFMTPVMFIASLYMVMRTSPSLGMYVLGALPFLLLAVVGIARLSEPLSKKQQKNLDGINGILRENLSGLRVIRAFVNEKFEESRFNKVNETYTKSSKSLFRLMAAAQPGFFFLFNIVMVLIIWSGTVQISHGDLEVGNLIAFIEYIFHALFSFMLFASVFMMYPRAAVSASRIQEALDMEPAIREEEGVTETATKGYLEFKNVTFAYPGHAESPVIRNVSFKASPGETVAFIGSTGSGKSTLIQLIPRFYDVSEGEILIDGVNVKE…
		GM001272	1306044	1307933	+		Loose	1320	377.867	lmrD	38.58	3002882	protein homolog model	lincosamide antibiotic	antibiotic efflux	ATP-binding cassette (ABC) antibiotic efflux pump		MSEKNTSSTKPARPAGGHGPGGHAGLVEKPKSFWKTAIRLMRYMSDRWVGLAVVMIFAIASVIFQIRTPKILGKATTELYKGIMKGAAQQKAGISQSGYPINFEKIGQIIMIVLIMYLASALFNFIQQYIMTRISQRTVYKLRRSFKGKMQKVPISYYDTHSNGDIMSRAVNDMDNIANTLQQNLTQAVTSTVTFVGTLWMMLTISWKLTLIALVTIPLSVVVVGVIAPKSQKFFGTQQKSLGLLNNQVEENYAGHVVIKSFNKEQDAIDDFEIQNNNYYQSAWKAQFISGIIMPLMMFLNNIGYVFVAIIGGIDVANGNVSLGNIQAFLQYTQQFSQPISQMANLLNTIQSTVASAERVFEVLDEEEMKQTKSNLPAEPDSDNLISLQHVQFGYADND…	MENTKSTRKMSDTTRAIRFFYLYLKRYKLQFAVIMIFIILATWLQVVSPSLLGDAITNLTKYVTDFFTHQHAGQSQDALQQIAQQLSQQMHQTVDWHNVPEVVKSLPQAAQDQITANLPKGTTLETLKTVATSHAASTSTFMKGMWQLLAVYVATGVSMLIYTLLFSRIVAHSTNRMRKGLFGKLERLTISYFDRHQDGDILARFTSDLDNIQNTLNQALVSVISNAAVFVGVIIQIFNKDVTFAWLTVAASPVAILSAVIIIRQSKKATDKQQEEVSQLNAYMDEKISGQKAIIVEGLQEDSINGFLEHNENVKKRTFAAQAWSGMIFPLMNGFQLLSIAIVIFGGTAYVLNDDSMSIATGLGLLVAFVQYVQSYYNPIMQISSNFGQLQLAITGATR…
L. plantarum	LZ206	GM000376	371654	373384	+	LZ206P1 (intact prophage)	Loose	960	437.958	efrA	41.3	3003948	protein homolog model	macrolide antibiotic; fluoroquinolone antibiotic; rifamycin antibiotic	antibiotic efflux	ATP-binding cassette (ABC) antibiotic efflux pump		MLKIAKGRISYPAVIGAVLFMIVQVIATLNLPSLTSNIVNNGVATGDISYIWKIGFEMIGFSLLSVVAAFGNVFLAARSSQQLGKNLRSDIYKKVINFSNDEFDKVETSSLITRTTNDVVQIQNVAMMALRMMIMAPIMLIGASFLAYTKSHELTWIFVVSIPVLLIFIGLIMAFAIPLFRAMQTKTDRINLVFREGLTGVRVIRAFRQDKFEQDRFEDANQDYTHNAIKVNTIVALAYPVMTLIMSGTNVAIVWFGGQLISSQTMQVGNMIAFMTYAMQVLMSFMMLAMVFAFIPRAAASASRIQEVLSIEPKITDPDKAATLPATTEHSLEFDHVNYRYQSAEQLALADIDFKAHSGQTVAIIGGTGSGKTTLVNLIPRFYDIESGAVKLDGKDVRQ…	MKLMWRYTMRYKKLLFADFICVFGFILIELGLPTILARMIDKGIIPKDMDYVYQQGIWMVVITIIGVAMNILLGYFGARITTNIVRDIRDDLFEKIQTFSHSEYESIGVSSLITRTTNDAYQIMLFMGNILRLGFMTPVMFIASLYMVMRTSPSLGMYVLGALPFLLLAVVGIARLSEPLSKKQQKNLDGINGILRENLSGLRVIRAFVNEKFEESRFNKVNETYTKSSKSLFRLMAAAQPGFFFLFNIVMVLIIWSGTVQISHGDLEVGNLIAFIEYIFHALFSFMLFASVFMMYPRAAVSASRIQEALDMEPAIREEEGVTETATKGYLEFKNVTFAYPGHAESPVIRNVSFKASPGETVAFIGSTGSGKSTLIQLIPRFYDVSEGEILIDGVNVKE…
		GM000377	373384	375273	+		Loose	1320	377.867	lmrD	38.58	3002882	protein homolog model	lincosamide antibiotic	antibiotic efflux	ATP-binding cassette (ABC) antibiotic efflux pump		MSEKNTSSTKPARPAGGHGPGGHAGLVEKPKSFWKTAIRLMRYMSDRWVGLAVVMIFAIASVIFQIRTPKILGKATTELYKGIMKGAAQQKAGISQSGYPINFEKIGQIIMIVLIMYLASALFNFIQQYIMTRISQRTVYKLRRSFKGKMQKVPISYYDTHSNGDIMSRAVNDMDNIANTLQQNLTQAVTSTVTFVGTLWMMLTISWKLTLIALVTIPLSVVVVGVIAPKSQKFFGTQQKSLGLLNNQVEENYAGHVVIKSFNKEQDAIDDFEIQNNNYYQSAWKAQFISGIIMPLMMFLNNIGYVFVAIIGGIDVANGNVSLGNIQAFLQYTQQFSQPISQMANLLNTIQSTVASAERVFEVLDEEEMKQTKSNLPAEPDSDNLISLQHVQFGYADND…	MENTKSTRKMSDTTRAIRFFYLYLKRYKLQFAVIMIFIILATWLQVVSPSLLGDAITNLTKYVTDFFTHQHAGQSQDALQQIAQQLSQQMHQTVDWHNVPEVVKSLPQAAQDQITANLPKGTTLETLKTVATSHAASTSTFMKGMWQLLAVYVATGVSMLIYTLLFSRIVAHSTNRMRKGLFGKLERLTISYFDRHQDGDILARFTSDLDNIQNTLNQALVSVISNAAVFVGVIIQIFNKDVTFAWLTVAASPVAILSAVIIIRQSKKATDKQQEEVSQLNAYMDEKISGQKAIIVEGLQEDSINGFLEHNENVKKRTFAAQAWSGMIFPLMNGFQLLSIAIVIFGGTAYVLNDDSMSIATGLGLLVAFVQYVQSYYNPIMQISSNFGQLQLAITGATR…
L. plantarum	LZ227	GM000362	345275	347005	+	LZ227P1 (intact prophage)	Loose	960	437.958	efrA	41.3	3003948	protein homolog model	macrolide antibiotic; fluoroquinolone antibiotic; rifamycin antibiotic	antibiotic efflux	ATP-binding cassette (ABC) antibiotic efflux pump		MLKIAKGRISYPAVIGAVLFMIVQVIATLNLPSLTSNIVNNGVATGDISYIWKIGFEMIGFSLLSVVAAFGNVFLAARSSQQLGKNLRSDIYKKVINFSNDEFDKVETSSLITRTTNDVVQIQNVAMMALRMMIMAPIMLIGASFLAYTKSHELTWIFVVSIPVLLIFIGLIMAFAIPLFRAMQTKTDRINLVFREGLTGVRVIRAFRQDKFEQDRFEDANQDYTHNAIKVNTIVALAYPVMTLIMSGTNVAIVWFGGQLISSQTMQVGNMIAFMTYAMQVLMSFMMLAMVFAFIPRAAASASRIQEVLSIEPKITDPDKAATLPATTEHSLEFDHVNYRYQSAEQLALADIDFKAHSGQTVAIIGGTGSGKTTLVNLIPRFYDIESGAVKLDGKDVRQ…	MKLMWRYTMRYKKLLFADFICVFGFILIELGLPTILARMIDKGIIPKDMDYVYQQGIWMVVITIIGVAMNILLGYFGARITTNIVRDIRDDLFEKIQTFSHSEYESIGVSSLITRTTNDAYQIMLFMGNILRLGFMTPVMFIASLYMVMRTSPSLGMYVLGALPFLLLAVVGIARLSEPLSKKQQKNLDGINGILRENLSGLRVIRAFVNEKFEESRFNKVNETYTKSSKSLFRLMAAAQPGFFFLFNIVMVLIIWSGTVQISHGDLEVGNLIAFIEYIFHALFSFMLFASVFMMYPRAAVSASRIQEALDMEPAIREEEGVTETATKGYLEFKNVTFAYPGHAESPVIRNVSFKASPGETVAFIGSTGSGKSTLIQLIPRFYDVSEGEILIDGVNVKE…
		GM000363	347005	348894	+		Loose	1320	377.867	lmrD	38.58	3002882	protein homolog model	lincosamide antibiotic	antibiotic efflux	ATP-binding cassette (ABC) antibiotic efflux pump		MSEKNTSSTKPARPAGGHGPGGHAGLVEKPKSFWKTAIRLMRYMSDRWVGLAVVMIFAIASVIFQIRTPKILGKATTELYKGIMKGAAQQKAGISQSGYPINFEKIGQIIMIVLIMYLASALFNFIQQYIMTRISQRTVYKLRRSFKGKMQKVPISYYDTHSNGDIMSRAVNDMDNIANTLQQNLTQAVTSTVTFVGTLWMMLTISWKLTLIALVTIPLSVVVVGVIAPKSQKFFGTQQKSLGLLNNQVEENYAGHVVIKSFNKEQDAIDDFEIQNNNYYQSAWKAQFISGIIMPLMMFLNNIGYVFVAIIGGIDVANGNVSLGNIQAFLQYTQQFSQPISQMANLLNTIQSTVASAERVFEVLDEEEMKQTKSNLPAEPDSDNLISLQHVQFGYADND…	MENTKSTRKMSDTTRAIRFFYLYLKRYKLQFAVIMIFIILATWLQVVSPSLLGDAITNLTKYVTDFFTHQHAGQSQDALQQIAQQLSQQMHQTVDWHNVPEVVKSLPQAAQDQITANLPKGTTLETLKTVATSHAASTSTFMKGMWQLLAVYVATGVSMLIYTLLFSRIVAHSTNRMRKGLFGKLERLTISYFDRHQDGDILARFTSDLDNIQNTLNQALVSVISNAAVFVGVIIQIFNKDVTFAWLTVAASPVAILSAVIIIRQSKKATDKQQEEVSQLNAYMDEKISGQKAIIVEGLQEDSINGFLEHNENVKKRTFAAQAWSGMIFPLMNGFQLLSIAIVIFGGTAYVLNDDSMSIATGLGLLVAFVQYVQSYYNPIMQISSNFGQLQLAITGATR…
L. plantarum	MF1298	GM001955	2089885	2091774	-	MF1298P3 (intact prophage)	Loose	1320	377.867	lmrD	38.58	3002882	protein homolog model	lincosamide antibiotic	antibiotic efflux	ATP-binding cassette (ABC) antibiotic efflux pump		MSEKNTSSTKPARPAGGHGPGGHAGLVEKPKSFWKTAIRLMRYMSDRWVGLAVVMIFAIASVIFQIRTPKILGKATTELYKGIMKGAAQQKAGISQSGYPINFEKIGQIIMIVLIMYLASALFNFIQQYIMTRISQRTVYKLRRSFKGKMQKVPISYYDTHSNGDIMSRAVNDMDNIANTLQQNLTQAVTSTVTFVGTLWMMLTISWKLTLIALVTIPLSVVVVGVIAPKSQKFFGTQQKSLGLLNNQVEENYAGHVVIKSFNKEQDAIDDFEIQNNNYYQSAWKAQFISGIIMPLMMFLNNIGYVFVAIIGGIDVANGNVSLGNIQAFLQYTQQFSQPISQMANLLNTIQSTVASAERVFEVLDEEEMKQTKSNLPAEPDSDNLISLQHVQFGYADND…	MENTKSTRKMSDTTRAIRFFYLYLKRYKLQFAVIMIFIILATWLQVVSPSLLGDAITNLTKYVTDFFTHQHAGQSQDALQQIAQQLSQQMHQTVDWHNVPEVVKSLPQAAQDQITANLPKGTTLETLKTVATSHAASTSTFMKGMWQLLAVYVATGVSMLIYTLLFSRIVAHSTNRMRKGLFGKLERLTISYFDRHQDGDILARFTSDLDNIQNTLNQALVSVISNAAVFVGVIIQIFNKDVTFAWLTVAASPVAILSAVIIIRQSKKATDKQQEEVSQLNAYMDEKISGQKAIIVEGLQEDSINGFLEHNENVKKRTFAAQAWSGMIFPLMNGFQLLSIAIVIFGGTAYVLNDDSMSIATGLGLLVAFVQYVQSYYNPIMQISSNFGQLQLAITGATR…
		GM001956	2091774	2093504	-		Loose	960	437.958	efrA	41.3	3003948	protein homolog model	macrolide antibiotic; fluoroquinolone antibiotic; rifamycin antibiotic	antibiotic efflux	ATP-binding cassette (ABC) antibiotic efflux pump		MLKIAKGRISYPAVIGAVLFMIVQVIATLNLPSLTSNIVNNGVATGDISYIWKIGFEMIGFSLLSVVAAFGNVFLAARSSQQLGKNLRSDIYKKVINFSNDEFDKVETSSLITRTTNDVVQIQNVAMMALRMMIMAPIMLIGASFLAYTKSHELTWIFVVSIPVLLIFIGLIMAFAIPLFRAMQTKTDRINLVFREGLTGVRVIRAFRQDKFEQDRFEDANQDYTHNAIKVNTIVALAYPVMTLIMSGTNVAIVWFGGQLISSQTMQVGNMIAFMTYAMQVLMSFMMLAMVFAFIPRAAASASRIQEVLSIEPKITDPDKAATLPATTEHSLEFDHVNYRYQSAEQLALADIDFKAHSGQTVAIIGGTGSGKTTLVNLIPRFYDIESGAVKLDGKDVRQ…	MKLMWRYTMRYKKLLFADFICVFGFILIELGLPTILARMIDKGIIPKDMDYVYQQGIWMVVITIIGVAMNILLGYFGARITTNIVRDIRDDLFEKIQTFSHSEYESIGVSSLITRTTNDAYQIMLFMGNILRLGFMTPVMFIASLYMVMRTSPSLGMYVLGALPFLLLAVVGIARLSEPLSKKQQKNLDGINGILRENLSGLRVIRAFVNEKFEESRFNKVNETYTKSSKSLFRLMAAAQPGFFFLFNIVMVLIIWSGTVQISHGDLEVGNLIAFIEYIFHALFSFMLFASVFMMYPRAAVSASRIQEALDMEPAIREEEGVTETATKGYLEFKNVTFAYPGHAESPVIRNVSFKASPGETVAFIGSTGSGKSTLIQLIPRFYDVSEGEILIDGVNVKE…
L. plantarum	P_8	GM001928	2022535	2024424	-	P_8P3 (intact prophage)	Loose	1320	377.867	lmrD	38.58	3002882	protein homolog model	lincosamide antibiotic	antibiotic efflux	ATP-binding cassette (ABC) antibiotic efflux pump		MSEKNTSSTKPARPAGGHGPGGHAGLVEKPKSFWKTAIRLMRYMSDRWVGLAVVMIFAIASVIFQIRTPKILGKATTELYKGIMKGAAQQKAGISQSGYPINFEKIGQIIMIVLIMYLASALFNFIQQYIMTRISQRTVYKLRRSFKGKMQKVPISYYDTHSNGDIMSRAVNDMDNIANTLQQNLTQAVTSTVTFVGTLWMMLTISWKLTLIALVTIPLSVVVVGVIAPKSQKFFGTQQKSLGLLNNQVEENYAGHVVIKSFNKEQDAIDDFEIQNNNYYQSAWKAQFISGIIMPLMMFLNNIGYVFVAIIGGIDVANGNVSLGNIQAFLQYTQQFSQPISQMANLLNTIQSTVASAERVFEVLDEEEMKQTKSNLPAEPDSDNLISLQHVQFGYADND…	MENTKSTRKMSDTTRAIRFFYLYLKRYKLQFAVIMIFIILATWLQVVSPSLLGDAITNLTKYVTDFFTHQHAGQSQDALQQIAQQLSQQMHQTVDWHNVPEVVKSLPQAAQDQITANLPKGTTLETLKTVATSHAASTSTFMKGMWQLLAVYVATGVSMLIYTLLFSRIVAHSTNRMRKGLFGKLERLTISYFDRHQDGDILARFTSDLDNIQNTLNQALVSVISNAAVFVGVIIQIFNKDVTFAWLTVAASPVAILSAVIIIRQSKKATDKQQEEVSQLNAYMDEKISGQKAIIVEGLQEDSINGFLEHNENVKKRTFAAQAWSGMIFPLMNGFQLLSIAIVIFGGTAYVLNDDSMSIATGLGLLVAFVQYVQSYYNPIMQISSNFGQLQLAITGATR…
		GM001929	2024424	2026154	-		Loose	960	437.573	efrA	40.94	3003948	protein homolog model	macrolide antibiotic; fluoroquinolone antibiotic; rifamycin antibiotic	antibiotic efflux	ATP-binding cassette (ABC) antibiotic efflux pump		MLKIAKGRISYSAVIGAVLFMIVQVIATLNLPSLTSNIVNNGVATGDISYIWKIGFEMIGFSLLSVVAAFGNVFLAARPSQQLGKNLRSDIYKKVINFSNDEFDKVETSSLITRTTNDVVQIQNVAMMALRMMIMAPIMLIGASFLAYTKSHELTWIFVVSIPVLLIFIGLIMAFAIPLFRAMQTKTDRINLVFREGLTGVRVIRAFRQDKFEQDRFEDANQDYTHNAIKVNTIVALAYPVMTLIMSGTNVAIVWFGGQLISSQTMQVGNMIAFMTYAMQVLMSFMMLAMVFAFIPRAAASASRIQEVLSIEPKITDPDKAATLPVTTEHSLEFDHVNYRYQSAEQLALADIDFKAHSGQTVAIIGGTGSGKTTLVNLIPRFYDIESGAVKLDGKDVRQ…	MKLMWRYTMRYKKLLFADFICVFGFILIELGLPTILARMIDKGIIPKDMDYVYQQGIWMVVITIIGVAMNILLGYFGARITTNIVRDIRDDLFEKIQTFSHSEYESIGVSSLITRTTNDAYQIMLFMGNILRLGFMTPVMFIASLYMVMRTSPSLGMYVLGALPFLLLAVVGIARLSEPLSKKQQKNLDGINGILRENLSGLRVIRAFVNEKFEESRFNKVNETYTKSSKSLFRLMAAAQPGFFFLFNIVMVLIIWSGTVQISHGDLEVGNLIAFIEYIFHALFSFMLFASVFMMYPRAAVSASRIQEALDMEPAIREEEGVTETATKGYLEFKNVTFAYPGHAESPVIRNVSFKASPGETVAFIGSTGSGKSTLIQLIPRFYDVSEGEILIDGVNVKE…
L. plantarum	STIII	GM002014	2133883	3135772	-	Close to STIIIP2 (intact prophage)	Loose	1320	377.867	lmrD	38.58	3002882	protein homolog model	lincosamide antibiotic	antibiotic efflux	ATP-binding cassette (ABC) antibiotic efflux pump		MSEKNTSSTKPARPAGGHGPGGHAGLVEKPKSFWKTAIRLMRYMSDRWVGLAVVMIFAIASVIFQIRTPKILGKATTELYKGIMKGAAQQKAGISQSGYPINFEKIGQIIMIVLIMYLASALFNFIQQYIMTRISQRTVYKLRRSFKGKMQKVPISYYDTHSNGDIMSRAVNDMDNIANTLQQNLTQAVTSTVTFVGTLWMMLTISWKLTLIALVTIPLSVVVVGVIAPKSQKFFGTQQKSLGLLNNQVEENYAGHVVIKSFNKEQDAIDDFEIQNNNYYQSAWKAQFISGIIMPLMMFLNNIGYVFVAIIGGIDVANGNVSLGNIQAFLQYTQQFSQPISQMANLLNTIQSTVASAERVFEVLDEEEMKQTKSNLPAEPDSDNLISLQHVQFGYADND…	MENTKSTRKMSDTTRAIRFFYLYLKRYKLQFAVIMIFIILATWLQVVSPSLLGDAITNLTKYVTDFFTHQHAGQSQDALQQIAQQLSQQMHQTVDWHNVPEVVKSLPQAAQDQITANLPKGTTLETLKTVATSHAASTSTFMKGMWQLLAVYVATGVSMLIYTLLFSRIVAHSTNRMRKGLFGKLERLTISYFDRHQDGDILARFTSDLDNIQNTLNQALVSVISNAAVFVGVIIQIFNKDVTFAWLTVAASPVAILSAVIIIRQSKKATDKQQEEVSQLNAYMDEKISGQKAIIVEGLQEDSINGFLEHNENVKKRTFAAQAWSGMIFPLMNGFQLLSIAIVIFGGTAYVLNDDSMSIATGLGLLVAFVQYVQSYYNPIMQISSNFGQLQLAITGATR…
		GM002015	2135772	2137502	-		Loose	960	437.958	efrA	41.3	3003948	protein homolog model	macrolide antibiotic; fluoroquinolone antibiotic; rifamycin antibiotic	antibiotic efflux	ATP-binding cassette (ABC) antibiotic efflux pump		MLKIAKGRISYPAVIGAVLFMIVQVIATLNLPSLTSNIVNNGVATGDISYIWKIGFEMIGFSLLSVVAAFGNVFLAARSSQQLGKNLRSDIYKKVINFSNDEFDKVETSSLITRTTNDVVQIQNVAMMALRMMIMAPIMLIGASFLAYTKSHELTWIFVVSIPVLLIFIGLIMAFAIPLFRAMQTKTDRINLVFREGLTGVRVIRAFRQDKFEQDRFEDANQDYTHNAIKVNTIVALAYPVMTLIMSGTNVAIVWFGGQLISSQTMQVGNMIAFMTYAMQVLMSFMMLAMVFAFIPRAAASASRIQEVLSIEPKITDPDKAATLPATTEHSLEFDHVNYRYQSAEQLALADIDFKAHSGQTVAIIGGTGSGKTTLVNLIPRFYDIESGAVKLDGKDVRQ…	MKLMWRYTMRYKKLLFADFICVFGFILIELGLPTILARMIDKGIIPKDMDYVYQQGIWMVVITIIGVAMNILLGYFGARITTNIVRDIRDDLFEKIQTFSHSEYESIGVSSLITRTTNDAYQIMLFMGNILRLGFMTPVMFIASLYMVMRTSPSLGMYVLGALPFLLLAVVGIARLSEPLSKKQQKNLDGINGILRENLSGLRVIRAFVNEKFEESRFNKVNETYTKSSKSLFRLMAAAQPGFFFLFNIVMVLIIWSGTVQISHGDLEVGNLIAFIEYIFHALFSFMLFASVFMMYPRAAVSASRIQEALDMEPAIREEEGVTETATKGYLEFKNVTFAYPGHAESPVIRNVSFKASPGETVAFIGSTGSGKSTLIQLIPRFYDVSEGEILIDGVNVKE…
L. plantarum	WCFS1	GM002028	2157268	2159157	-	WCFS1P2 (intact prophage)	Loose	1320	377.867	lmrD	38.58	3002882	protein homolog model	lincosamide antibiotic	antibiotic efflux	ATP-binding cassette (ABC) antibiotic efflux pump		MSEKNTSSTKPARPAGGHGPGGHAGLVEKPKSFWKTAIRLMRYMSDRWVGLAVVMIFAIASVIFQIRTPKILGKATTELYKGIMKGAAQQKAGISQSGYPINFEKIGQIIMIVLIMYLASALFNFIQQYIMTRISQRTVYKLRRSFKGKMQKVPISYYDTHSNGDIMSRAVNDMDNIANTLQQNLTQAVTSTVTFVGTLWMMLTISWKLTLIALVTIPLSVVVVGVIAPKSQKFFGTQQKSLGLLNNQVEENYAGHVVIKSFNKEQDAIDDFEIQNNNYYQSAWKAQFISGIIMPLMMFLNNIGYVFVAIIGGIDVANGNVSLGNIQAFLQYTQQFSQPISQMANLLNTIQSTVASAERVFEVLDEEEMKQTKSNLPAEPDSDNLISLQHVQFGYADND…	MENTKSTRKMSDTTRAIRFFYLYLKRYKLQFAVIMIFIILATWLQVVSPSLLGDAITNLTKYVTDFFTHQHAGQSQDALQQIAQQLSQQMHQTVDWHNVPEVVKSLPQAAQDQITANLPKGTTLETLKTVATSHAASTSTFMKGMWQLLAVYVATGVSMLIYTLLFSRIVAHSTNRMRKGLFGKLERLTISYFDRHQDGDILARFTSDLDNIQNTLNQALVSVISNAAVFVGVIIQIFNKDVTFAWLTVAASPVAILSAVIIIRQSKKATDKQQEEVSQLNAYMDEKISGQKAIIVEGLQEDSINGFLEHNENVKKRTFAAQAWSGMIFPLMNGFQLLSIAIVIFGGTAYVLNDDSMSIATGLGLLVAFVQYVQSYYNPIMQISSNFGQLQLAITGATR…
		GM002029	2159157	2160887	-		Loose	960	437.958	efrA	41.3	3003948	protein homolog model	macrolide antibiotic; fluoroquinolone antibiotic; rifamycin antibiotic	antibiotic efflux	ATP-binding cassette (ABC) antibiotic efflux pump		MLKIAKGRISYPAVIGAVLFMIVQVIATLNLPSLTSNIVNNGVATGDISYIWKIGFEMIGFSLLSVVAAFGNVFLAARSSQQLGKNLRSDIYKKVINFSNDEFDKVETSSLITRTTNDVVQIQNVAMMALRMMIMAPIMLIGASFLAYTKSHELTWIFVVSIPVLLIFIGLIMAFAIPLFRAMQTKTDRINLVFREGLTGVRVIRAFRQDKFEQDRFEDANQDYTHNAIKVNTIVALAYPVMTLIMSGTNVAIVWFGGQLISSQTMQVGNMIAFMTYAMQVLMSFMMLAMVFAFIPRAAASASRIQEVLSIEPKITDPDKAATLPATTEHSLEFDHVNYRYQSAEQLALADIDFKAHSGQTVAIIGGTGSGKTTLVNLIPRFYDIESGAVKLDGKDVRQ…	MKLMWRYTMRYKKLLFADFICVFGFILIELGLPTILARMIDKGIIPKDMDYVYQQGIWMVVITIIGVAMNILLGYFGARITTNIVRDIRDDLFEKIQTFSHSEYESIGVSSLITRTTNDAYQIMLFMGNILRLGFMTPVMFIASLYMVMRTSPSLGMYVLGALPFLLLAVVGIARLSEPLSKKQQKNLDGINGILRENLSGLRVIRAFVNEKFEESRFNKVNETYTKSSKSLFRLMAAAQPGFFFLFNIVMVLIIWSGTVQISHGDLEVGNLIAFIEYIFHALFSFMLFASVFMMYPRAAVSASRIQEALDMEPAIREEEGVTETATKGYLEFKNVTFAYPGHAESPVIRNVSFKASPGETVAFIGSTGSGKSTLIQLIPRFYDVSEGEILIDGVNVKE…
L. plantarum	Zhang_LL	GM001876	1978144	1980033	-	Zhang_LLP3 (intact prophage)	Loose	1320	377.867	lmrD	38.58	3002882	protein homolog model	lincosamide antibiotic	antibiotic efflux	ATP-binding cassette (ABC) antibiotic efflux pump		MSEKNTSSTKPARPAGGHGPGGHAGLVEKPESFWKTAIRLMRYMSDRWVGLAVVMIFAIASVIFQIRTPKILGKATTELYKGIMKGAAQQKAGISQSGYPINFEKIGQIIMIVLIMYLASALFNFIQQYIMTRISQRTVYKLRRSFKGKMQKVPISYYDTHSNGDIMSRAVNDMDNIANTLQQNLTQAVTSTVTFVGTLWMMLTISWKLTLIALVTIPLSVVVVGVIAPKSQKFFGTQQKSLGLLNNQVEENYAGHVVIKSFNKEQDAIDDFEIQNNNYYQSAWKAQFISGIIMPLMMFLNNIGYVFVAIIGGIDVANGNVSLGNIQAFLQYTQQFSQPISQMANLLNTIQSTVASAERVFEVLDEEEMKQTKSNLPAEPDSDNLISLQHVQFGYADND…	MENTKSTRKMSDTTRAIRFFYLYLKRYKLQFAVIMIFIILATWLQVVSPSLLGDAITNLTKYVTDFFTHQHAGQSQDALQQIAQQLSQQMHQTVDWHNVPEVVKSLPQAAQDQITANLPKGTTLETLKTVATSHAASTSTFMKGMWQLLAVYVATGVSMLIYTLLFSRIVAHSTNRMRKGLFGKLERLTISYFDRHQDGDILARFTSDLDNIQNTLNQALVSVISNAAVFVGVIIQIFNKDVTFAWLTVAASPVAILSAVIIIRQSKKATDKQQEEVSQLNAYMDEKISGQKAIIVEGLQEDSINGFLEHNENVKKRTFAAQAWSGMIFPLMNGFQLLSIAIVIFGGTAYVLNDDSMSIATGLGLLVAFVQYVQSYYNPIMQISSNFGQLQLAITGATR…
		GM001877	1980033	1981763	-		Loose	960	437.187	efrA	41.12	3003948	protein homolog model	macrolide antibiotic; fluoroquinolone antibiotic; rifamycin antibiotic	antibiotic efflux	ATP-binding cassette (ABC) antibiotic efflux pump		MLKIAKGRISYPAVIGAVLFMIVQVIATLNLPSLTSNIVNNGVATGDISYIWKIGFEMIGFSLLSVVAAFGNVFLAARSSQQLGKNLRSDIYKKVINFSNDEFDKVETSSLITRTTNDVVQIQNVVMMALRMMIMAPIMLIGASFLAYTKSHELTWIFVVSIPVLLIFIGLIMAFAIPLFRAMQTKTDRINLVFREGLTGVRVIRAFRQDKFEQDRFEDANQDYTHNAIKVNTIVAVAYPVMTLIMSGTNVAIVWFGGQLISSQTMQVGNMIAFMTYAMQVLMSFMMLAMVFAFIPRAAASASRIQEVLSIEPKITDPDKAATLPATTEHSLEFDHVNYRYQSAEQLALADIDFKAHSGQTVAIIGGTGSGKTTLVNLIPRFYDIESGAVKLDGKDVRQ…	MKLMWRYTMRYKKLLFADFICVFGFILIELGLPTILARMIDKGIIPKDMDYVYQQGIWMVVITIIGVAMNILLGYFGARITTNIVRDIRDDLFEKIQTFSHSEYESIGVSSLITRTTNDAYQIMLFMGNILRLGFMTPVMFIASLYMVMRTSPSLGMYVLGALPFLLLAVVGIARLSEPLSKKQQKNLDGINGILRENLSGLRVIRAFVNEKFEESRFNKVNETYTKSSKSLFRLMAAAQPGFFFLFNIVMVLIIWSGTVQISHGDLEVGNLIAFIEYIFHALFSFMLFASVFMMYPRAAVSASRIQEALDMEPAIREEEGVTETATKGYLEFKNVTFAYPGHAESPVIRNVSFKASPGETVAFIGSTGSGKSTLIQLIPRFYDVSEGEILIDGVNVKE…
L. plantarum	ZJ316	GM002293	2399679	2401568	-	ZJ316P4 (intact prophage)	Loose	1320	377.867	lmrD	38.58	3002882	protein homolog model	lincosamide antibiotic	antibiotic efflux	ATP-binding cassette (ABC) antibiotic efflux pump		MSEKNTSSTKPARPAGGHGPGGHAGLVEKPKSFWKTAIRLMRYMSDRWVGLAVVMIFAIASVIFQIRTPKILGKATTELYKGIMKGAAQQKAGISQSGYPINFEKIGQIIMIVLIMYLASALFNFIQQYIMTRISQRTVYKLRRSFKGKMQKVPISYYDTHSNGDIMSRAVNDMDNIANTLQQNLTQAVTSTVTFVGTLWMMLTISWKLTLIALVTIPLSVVVVGVIAPKSQKFFGTQQKSLGLLNNQVEENYAGHVVIKSFNKEQDAIDDFEIQNNNYYQSAWKAQFISGIIMPLMMFLNNIGYVFVAIIGGIDVANGNVSLGNIQAFLQYTQQFSQPISQMANLLNTIQSTVASAERVFEVLDEEEMKQTKSNLPAEPDSDNLISLQHVQFGYADND…	MENTKSTRKMSDTTRAIRFFYLYLKRYKLQFAVIMIFIILATWLQVVSPSLLGDAITNLTKYVTDFFTHQHAGQSQDALQQIAQQLSQQMHQTVDWHNVPEVVKSLPQAAQDQITANLPKGTTLETLKTVATSHAASTSTFMKGMWQLLAVYVATGVSMLIYTLLFSRIVAHSTNRMRKGLFGKLERLTISYFDRHQDGDILARFTSDLDNIQNTLNQALVSVISNAAVFVGVIIQIFNKDVTFAWLTVAASPVAILSAVIIIRQSKKATDKQQEEVSQLNAYMDEKISGQKAIIVEGLQEDSINGFLEHNENVKKRTFAAQAWSGMIFPLMNGFQLLSIAIVIFGGTAYVLNDDSMSIATGLGLLVAFVQYVQSYYNPIMQISSNFGQLQLAITGATR…
		GM002294	2401568	2403298	-		Loose	960	437.958	efrA	41.3	3003948	protein homolog model	macrolide antibiotic; fluoroquinolone antibiotic; rifamycin antibiotic	antibiotic efflux	ATP-binding cassette (ABC) antibiotic efflux pump		MLKIAKGRISYPAVIGAVLFMIVQVIATLNLPSLTSNIVNNGVATGDISYIWKIGFEMIGFSLLSVVAAFGNVFLAARSSQQLGKNLRSDIYKKVINFSNDEFDKVETSSLITRTTNDVVQIQNVAMMALRMMIMAPIMLIGASFLAYTKSHELTWIFVVSIPVLLIFIGLIMAFAIPLFRAMQTKTDRINLVFREGLTGVRVIRAFRQDKFEQDRFEDANQDYTHNAIKVNTIVALAYPVMTLIMSGTNVAIVWFGGQLISSQTMQVGNMIAFMTYAMQVLMSFMMLAMVFAFIPRAAASASRIQEVLSIEPKITDPDKAATLPATTEHSLEFDHVNYRYQSAEQLALADIDFKAHSGQTVAIIGGTGSGKTTLVNLIPRFYDIESGAVKLDGKDVRQ…	MKLMWRYTMRYKKLLFADFICVFGFILIELGLPTILARMIDKGIIPKDMDYVYQQGIWMVVITIIGVAMNILLGYFGARITTNIVRDIRDDLFEKIQTFSHSEYESIGVSSLITRTTNDAYQIMLFMGNILRLGFMTPVMFIASLYMVMRTSPSLGMYVLGALPFLLLAVVGIARLSEPLSKKQQKNLDGINGILRENLSGLRVIRAFVNEKFEESRFNKVNETYTKSSKSLFRLMAAAQPGFFFLFNIVMVLIIWSGTVQISHGDLEVGNLIAFIEYIFHALFSFMLFASVFMMYPRAAVSASRIQEALDMEPAIREEEGVTETATKGYLEFKNVTFAYPGHAESPVIRNVSFKASPGETVAFIGSTGSGKSTLIQLIPRFYDVSEGEILIDGVNVKE…
L. plantarum	ZS2058	GM001267	1340641	1342530	-	ZS2058P1 (intact prophage)	Loose	1320	377.867	lmrD	38.58	3002882	protein homolog model	lincosamide antibiotic	antibiotic efflux	ATP-binding cassette (ABC) antibiotic efflux pump		MSEKNTSSTKPARPAGGHGPGGHAGLVEKPKSFWKTAIRLMRYMSDRWVGLAVVMIFAIASVIFQIRTPKILGKATTELYKGIMKGAAQQKAGISQSGYPINFEKIGQIIMIVLIMYLASALFNFIQQYIMTRISQRTVYKLRRSFKGKMQKVPISYYDTHSNGDIMSRAVNDMDNIANTLQQNLTQAVTSTVTFVGTLWMMLTISWKLTLIALVTIPLSVVVVGVIAPKSQKFFGTQQKSLGLLNNQVEENYAGHVVIKSFNKEQDAIDDFEIQNNNYYQSAWKAQFISGIIMPLMMFLNNIGYVFVAIIGGIDVANGNVSLGNIQAFLQYTQQFSQPISQMANLLNTIQSTVASAERVFEVLDEEEMKQTKSNLPAEPDSDNLISLQHVQFGYADND…	MENTKSTRKMSDTTRAIRFFYLYLKRYKLQFAVIMIFIILATWLQVVSPSLLGDAITNLTKYVTDFFTHQHAGQSQDALQQIAQQLSQQMHQTVDWHNVPEVVKSLPQAAQDQITANLPKGTTLETLKTVATSHAASTSTFMKGMWQLLAVYVATGVSMLIYTLLFSRIVAHSTNRMRKGLFGKLERLTISYFDRHQDGDILARFTSDLDNIQNTLNQALVSVISNAAVFVGVIIQIFNKDVTFAWLTVAASPVAILSAVIIIRQSKKATDKQQEEVSQLNAYMDEKISGQKAIIVEGLQEDSINGFLEHNENVKKRTFAAQAWSGMIFPLMNGFQLLSIAIVIFGGTAYVLNDDSMSIATGLGLLVAFVQYVQSYYNPIMQISSNFGQLQLAITGATR…
		GM001268	1342530	1340641	-		Loose	960	437.958	efrA	41.3	3003948	protein homolog model	macrolide antibiotic; fluoroquinolone antibiotic; rifamycin antibiotic	antibiotic efflux	ATP-binding cassette (ABC) antibiotic efflux pump		MLKIAKGRISYPAVIGAVLFMIVQVIATLNLPSLTSNIVNNGVATGDISYIWKIGFEMIGFSLLSVVAAFGNVFLAARSSQQLGKNLRSDIYKKVINFSNDEFDKVETSSLITRTTNDVVQIQNVAMMALRMMIMAPIMLIGASFLAYTKSHELTWIFVVSIPVLLIFIGLIMAFAIPLFRAMQTKTDRINLVFREGLTGVRVIRAFRQDKFEQDRFEDANQDYTHNAIKVNTIVALAYPVMTLIMSGTNVAIVWFGGQLISSQTMQVGNMIAFMTYAMQVLMSFMMLAMVFAFIPRAAASASRIQEVLSIEPKITDPDKAATLPATTEHSLEFDHVNYRYQSAEQLALADIDFKAHSGQTVAIIGGTGSGKTTLVNLIPRFYDIESGAVKLDGKDVRQ…	MKLMWRYTMRYKKLLFADFICVFGFILIELGLPTILARMIDKGIIPKDMDYVYQQGIWMVVITIIGVAMNILLGYFGARITTNIVRDIRDDLFEKIQTFSHSEYESIGVSSLITRTTNDAYQIMLFMGNILRLGFMTPVMFIASLYMVMRTSPSLGMYVLGALPFLLLAVVGIARLSEPLSKKQQKNLDGINGILRENLSGLRVIRAFVNEKFEESRFNKVNETYTKSSKSLFRLMAAAQPGFFFLFNIVMVLIIWSGTVQISHGDLEVGNLIAFIEYIFHALFSFMLFASVFMMYPRAAVSASRIQEALDMEPAIREEEGVTETATKGYLEFKNVTFAYPGHAESPVIRNVSFKASPGETVAFIGSTGSGKSTLIQLIPRFYDVSEGEILIDGVNVKE…
L. plantarum	VCQBB3_125_L8	GM002768	2806385	2808055	+	VCQBB3_125_L8P3 (intact prophage)	Loose	960	439.499	efrA	41.49	3003948	protein homolog model	macrolide antibiotic; fluoroquinolone antibiotic; rifamycin antibiotic	antibiotic efflux	ATP-binding cassette (ABC) antibiotic efflux pump		MIVQVIATLNLPSLTSNIVNNGVATGDISYIWKIGFEMIGFSLLSVVAAFGNVFLAARSSQQLGKNLRSDIYKKVINFSNDEFDKVETSSLITRTTNDVVQIQNVAMMALRMMIMAPIMLIGASFLAYTKSHELTWIFVVSIPVLLIFIGLIMAFAIPLFRAMQTKTDRINLVFREGLTGVRVIRAFRQDKFEQDRFEDANQDYTHNAIKVNTIVALAYPVMTLIMSGTNVAIVWFGGQLISSQTMQVGNMIAFMTYAMQVLMSFMMLAMVFAFIPRAAASASRIQEVLSIEPKITDPDKAATLPATTEHSLEFDHVNYRYQSAEQLALADIDFKAHSGQTVAIIGGTGSGKTTLVNLIPRFYDIESGAVKLDGKDVRQLKLADLHQAVSFVPQTATLF…	MKLMWRYTMRYKKLLFADFICVFGFILIELGLPTILARMIDKGIIPKDMDYVYQQGIWMVVITIIGVAMNILLGYFGARITTNIVRDIRDDLFEKIQTFSHSEYESIGVSSLITRTTNDAYQIMLFMGNILRLGFMTPVMFIASLYMVMRTSPSLGMYVLGALPFLLLAVVGIARLSEPLSKKQQKNLDGINGILRENLSGLRVIRAFVNEKFEESRFNKVNETYTKSSKSLFRLMAAAQPGFFFLFNIVMVLIIWSGTVQISHGDLEVGNLIAFIEYIFHALFSFMLFASVFMMYPRAAVSASRIQEALDMEPAIREEEGVTETATKGYLEFKNVTFAYPGHAESPVIRNVSFKASPGETVAFIGSTGSGKSTLIQLIPRFYDVSEGEILIDGVNVKE…
		GM002769	2808055	2809944	+		Loose	1320	377.867	lmrD	38.58	3002882	protein homolog model	lincosamide antibiotic	antibiotic efflux	ATP-binding cassette (ABC) antibiotic efflux pump		MSEKNTSSTKPARPAGGHGPGGHAGLVEKPKSFWKTAIRLMRYMSDRWVGLAVVMIFAIASVIFQIRTPKILGKATTELYKGIMKGAAQQKAGISQSGYPINFEKIGQIIMIVLIMYLASALFNFIQQYIMTRISQRTVYKLRRSFKGKMQKVPISYYDTHSNGDIMSRAVNDMDNIANTLQQNLTQAVTSTVTFVGTLWMMLTISWKLTLIALVTIPLSVVVVGVIAPKSQKFFGTQQKSLGLLNNQVEENYAGHVVIKSFNKEQDAIDDFEIQNNNYYQSAWKAQFISGIIMPLMMFLNNIGYVFVAIIGGIDVANGNVSLGNIQAFLQYTQQFSQPISQMANLLNTIQSTVASAERVFEVLDEEEMKQTKSNLPAEPDSDNLISLQHVQFGYADND…	MENTKSTRKMSDTTRAIRFFYLYLKRYKLQFAVIMIFIILATWLQVVSPSLLGDAITNLTKYVTDFFTHQHAGQSQDALQQIAQQLSQQMHQTVDWHNVPEVVKSLPQAAQDQITANLPKGTTLETLKTVATSHAASTSTFMKGMWQLLAVYVATGVSMLIYTLLFSRIVAHSTNRMRKGLFGKLERLTISYFDRHQDGDILARFTSDLDNIQNTLNQALVSVISNAAVFVGVIIQIFNKDVTFAWLTVAASPVAILSAVIIIRQSKKATDKQQEEVSQLNAYMDEKISGQKAIIVEGLQEDSINGFLEHNENVKKRTFAAQAWSGMIFPLMNGFQLLSIAIVIFGGTAYVLNDDSMSIATGLGLLVAFVQYVQSYYNPIMQISSNFGQLQLAITGATR…
L. plantarum	VCQDDK5M2	GM001097	142179	144068	-	VCQDDK5M2P1 (intact prophage)	Loose	1320	377.867	lmrD	38.58	3002882	protein homolog model	lincosamide antibiotic	antibiotic efflux	ATP-binding cassette (ABC) antibiotic efflux pump		MSEKNTSSTKPARPAGGHGPGGHAGLVEKPKSFWKTAIRLMRYMSDRWVGLAVVMIFAIASVIFQIRTPKILGKATTELYKGIMKGAAQQKAGISQSGYPINFEKIGQIIMIVLIMYLASALFNFIQQYIMTRISQRTVYKLRRSFKGKMQKVPISYYDTHSNGDIMSRAVNDMDNIANTLQQNLTQAVTSTVTFVGTLWMMLTISWKLTLIALVTIPLSVVVVGVIAPKSQKFFGTQQKSLGLLNNQVEENYAGHVVIKSFNKEQDAIDDFEIQNNNYYQSAWKAQFISGIIMPLMMFLNNIGYVFVAIIGGIDVANGNVSLGNIQAFLQYTQQFSQPISQMANLLNTIQSTVASAERVFEVLDEEEMKQTKSNLPAEPDSDNLISLQHVQFGYADND…	MENTKSTRKMSDTTRAIRFFYLYLKRYKLQFAVIMIFIILATWLQVVSPSLLGDAITNLTKYVTDFFTHQHAGQSQDALQQIAQQLSQQMHQTVDWHNVPEVVKSLPQAAQDQITANLPKGTTLETLKTVATSHAASTSTFMKGMWQLLAVYVATGVSMLIYTLLFSRIVAHSTNRMRKGLFGKLERLTISYFDRHQDGDILARFTSDLDNIQNTLNQALVSVISNAAVFVGVIIQIFNKDVTFAWLTVAASPVAILSAVIIIRQSKKATDKQQEEVSQLNAYMDEKISGQKAIIVEGLQEDSINGFLEHNENVKKRTFAAQAWSGMIFPLMNGFQLLSIAIVIFGGTAYVLNDDSMSIATGLGLLVAFVQYVQSYYNPIMQISSNFGQLQLAITGATR…
		GM001098	144068	145816	-		Loose	960	437.573	efrA	41.3	3003948	protein homolog model	macrolide antibiotic; fluoroquinolone antibiotic; rifamycin antibiotic	antibiotic efflux	ATP-binding cassette (ABC) antibiotic efflux pump		MKGSVQMLKIAKGRISYPAVIGAVLFMIVQVIATLNLPSLTSNIVNNGVATGDISYIWKIGFEMIGFSLLSVVAAFGNVFLAARSSQQLGKNLRSDIYKKVINFSNDEFDKVETSSLITRTTNDVVQIQNVAMMALRMMIMAPIMLIGASFLAYTKSHELTWIFVVSIPVLLIFIGLIMAFAIPLFRAMQTKTDRINLVFREGLTGVRVIRAFRQDKFEQDRFEDANQDYTHNAIKVNTIVALAYPVMTLIMSGTNVAIVWFGGQLISSQTMQVGNMIAFMTYAMQVLMSFMMLAMVFAFIPRAAASASRIQEVLSIEPKITDPDKAATLPATTEHSLEFDHVNYRYQSAEQLALADIDFKAHSGQTVAIIGGTGSGKTTLVNLIPRFYDIESGAVKLD…	MKLMWRYTMRYKKLLFADFICVFGFILIELGLPTILARMIDKGIIPKDMDYVYQQGIWMVVITIIGVAMNILLGYFGARITTNIVRDIRDDLFEKIQTFSHSEYESIGVSSLITRTTNDAYQIMLFMGNILRLGFMTPVMFIASLYMVMRTSPSLGMYVLGALPFLLLAVVGIARLSEPLSKKQQKNLDGINGILRENLSGLRVIRAFVNEKFEESRFNKVNETYTKSSKSLFRLMAAAQPGFFFLFNIVMVLIIWSGTVQISHGDLEVGNLIAFIEYIFHALFSFMLFASVFMMYPRAAVSASRIQEALDMEPAIREEEGVTETATKGYLEFKNVTFAYPGHAESPVIRNVSFKASPGETVAFIGSTGSGKSTLIQLIPRFYDVSEGEILIDGVNVKE…
L. plantarum	VCQDJ1M5	GM001182	51185	52933	+	VCQDJ1M5P2 (intact prophage)	Loose	960	437.573	efrA	41.3	3003948	protein homolog model	macrolide antibiotic; fluoroquinolone antibiotic; rifamycin antibiotic	antibiotic efflux	ATP-binding cassette (ABC) antibiotic efflux pump		MKGSVQMLKIAKGRISYPAVIGAVLFMIVQVIATLNLPSLTSNIVNNGVATGDISYIWKIGFEMIGFSLLSVVAAFGNVFLAARSSQQLGKNLRSDIYKKVINFSNDEFDKVETSSLITRTTNDVVQIQNVAMMALRMMIMAPIMLIGASFLAYTKSHELTWIFVVSIPVLLIFIGLIMAFAIPLFRAMQTKTDRINLVFREGLTGVRVIRAFRQDKFEQDRFEDANQDYTHNAIKVNTIVALAYPVMTLIMSGTNVAIVWFGGQLISSQTMQVGNMIAFMTYAMQVLMSFMMLAMVFAFIPRAAASASRIQEVLSIEPKITDPDKAATLPATTEHSLEFDHVNYRYQSAEQLALADIDFKAHSGQTVAIIGGTGSGKTTLVNLIPRFYDIESGAVKLD…	MKLMWRYTMRYKKLLFADFICVFGFILIELGLPTILARMIDKGIIPKDMDYVYQQGIWMVVITIIGVAMNILLGYFGARITTNIVRDIRDDLFEKIQTFSHSEYESIGVSSLITRTTNDAYQIMLFMGNILRLGFMTPVMFIASLYMVMRTSPSLGMYVLGALPFLLLAVVGIARLSEPLSKKQQKNLDGINGILRENLSGLRVIRAFVNEKFEESRFNKVNETYTKSSKSLFRLMAAAQPGFFFLFNIVMVLIIWSGTVQISHGDLEVGNLIAFIEYIFHALFSFMLFASVFMMYPRAAVSASRIQEALDMEPAIREEEGVTETATKGYLEFKNVTFAYPGHAESPVIRNVSFKASPGETVAFIGSTGSGKSTLIQLIPRFYDVSEGEILIDGVNVKE…
		GM001183	52933	54822	+		Loose	1320	377.867	lmrD	38.58	3002882	protein homolog model	lincosamide antibiotic	antibiotic efflux	ATP-binding cassette (ABC) antibiotic efflux pump		MSEKNTSSTKPARPAGGHGPGGHAGLVEKPKSFWKTAIRLMRYMSDRWVGLAVVMIFAIASVIFQIRTPKILGKATTELYKGIMKGAAQQKAGISQSGYPINFEKIGQIIMIVLIMYLASALFNFIQQYIMTRISQRTVYKLRRSFKGKMQKVPISYYDTHSNGDIMSRAVNDMDNIANTLQQNLTQAVTSTVTFVGTLWMMLTISWKLTLIALVTIPLSVVVVGVIAPKSQKFFGTQQKSLGLLNNQVEENYAGHVVIKSFNKEQDAIDDFEIQNNNYYQSAWKAQFISGIIMPLMMFLNNIGYVFVAIIGGIDVANGNVSLGNIQAFLQYTQQFSQPISQMANLLNTIQSTVASAERVFEVLDEEEMKQTKSNLPAEPDSDNLISLQHVQFGYADND…	MENTKSTRKMSDTTRAIRFFYLYLKRYKLQFAVIMIFIILATWLQVVSPSLLGDAITNLTKYVTDFFTHQHAGQSQDALQQIAQQLSQQMHQTVDWHNVPEVVKSLPQAAQDQITANLPKGTTLETLKTVATSHAASTSTFMKGMWQLLAVYVATGVSMLIYTLLFSRIVAHSTNRMRKGLFGKLERLTISYFDRHQDGDILARFTSDLDNIQNTLNQALVSVISNAAVFVGVIIQIFNKDVTFAWLTVAASPVAILSAVIIIRQSKKATDKQQEEVSQLNAYMDEKISGQKAIIVEGLQEDSINGFLEHNENVKKRTFAAQAWSGMIFPLMNGFQLLSIAIVIFGGTAYVLNDDSMSIATGLGLLVAFVQYVQSYYNPIMQISSNFGQLQLAITGATR…
L. plantarum	VCQKX1M2	GM001183	50391	52139	+	VCQKX1M2P2 (intact prophage)	Loose	960	437.573	efrA	41.3	3003948	protein homolog model	macrolide antibiotic; fluoroquinolone antibiotic; rifamycin antibiotic	antibiotic efflux	ATP-binding cassette (ABC) antibiotic efflux pump		MKGSVQMLKIAKGRISYPAVIGAVLFMIVQVIATLNLPSLTSNIVNNGVATGDISYIWKIGFEMIGFSLLSVVAAFGNVFLAARSSQQLGKNLRSDIYKKVINFSNDEFDKVETSSLITRTTNDVVQIQNVAMMALRMMIMAPIMLIGASFLAYTKSHELTWIFVVSIPVLLIFIGLIMAFAIPLFRAMQTKTDRINLVFREGLTGVRVIRAFRQDKFEQDRFEDANQDYTHNAIKVNTIVALAYPVMTLIMSGTNVAIVWFGGQLISSQTMQVGNMIAFMTYAMQVLMSFMMLAMVFAFIPRAAASASRIQEVLSIEPKITDPDKAATLPATTEHSLEFDHVNYRYQSAEQLALADIDFKAHSGQTVAIIGGTGSGKTTLVNLIPRFYDIESGAVKLD…	MKLMWRYTMRYKKLLFADFICVFGFILIELGLPTILARMIDKGIIPKDMDYVYQQGIWMVVITIIGVAMNILLGYFGARITTNIVRDIRDDLFEKIQTFSHSEYESIGVSSLITRTTNDAYQIMLFMGNILRLGFMTPVMFIASLYMVMRTSPSLGMYVLGALPFLLLAVVGIARLSEPLSKKQQKNLDGINGILRENLSGLRVIRAFVNEKFEESRFNKVNETYTKSSKSLFRLMAAAQPGFFFLFNIVMVLIIWSGTVQISHGDLEVGNLIAFIEYIFHALFSFMLFASVFMMYPRAAVSASRIQEALDMEPAIREEEGVTETATKGYLEFKNVTFAYPGHAESPVIRNVSFKASPGETVAFIGSTGSGKSTLIQLIPRFYDVSEGEILIDGVNVKE…
		GM001184	52139	54028	+		Loose	1320	377.867	lmrD	38.58	3002882	protein homolog model	lincosamide antibiotic	antibiotic efflux	ATP-binding cassette (ABC) antibiotic efflux pump		MSEKNTSSTKPARPAGGHGPGGHAGLVEKPKSFWKTAIRLMRYMSDRWVGLAVVMIFAIASVIFQIRTPKILGKATTELYKGIMKGAAQQKAGISQSGYPINFEKIGQIIMIVLIMYLASALFNFIQQYIMTRISQRTVYKLRRSFKGKMQKVPISYYDTHSNGDIMSRAVNDMDNIANTLQQNLTQAVTSTVTFVGTLWMMLTISWKLTLIALVTIPLSVVVVGVIAPKSQKFFGTQQKSLGLLNNQVEENYAGHVVIKSFNKEQDAIDDFEIQNNNYYQSAWKAQFISGIIMPLMMFLNNIGYVFVAIIGGIDVANGNVSLGNIQAFLQYTQQFSQPISQMANLLNTIQSTVASAERVFEVLDEEEMKQTKSNLPAEPDSDNLISLQHVQFGYADND…	MENTKSTRKMSDTTRAIRFFYLYLKRYKLQFAVIMIFIILATWLQVVSPSLLGDAITNLTKYVTDFFTHQHAGQSQDALQQIAQQLSQQMHQTVDWHNVPEVVKSLPQAAQDQITANLPKGTTLETLKTVATSHAASTSTFMKGMWQLLAVYVATGVSMLIYTLLFSRIVAHSTNRMRKGLFGKLERLTISYFDRHQDGDILARFTSDLDNIQNTLNQALVSVISNAAVFVGVIIQIFNKDVTFAWLTVAASPVAILSAVIIIRQSKKATDKQQEEVSQLNAYMDEKISGQKAIIVEGLQEDSINGFLEHNENVKKRTFAAQAWSGMIFPLMNGFQLLSIAIVIFGGTAYVLNDDSMSIATGLGLLVAFVQYVQSYYNPIMQISSNFGQLQLAITGATR…
L. plantarum	VCQLP6M2	GM001183	51185	52933	+	VCQLP6M2P2 (intact prophage)	Loose	960	437.573	efrA	41.3	3003948	protein homolog model	macrolide antibiotic; fluoroquinolone antibiotic; rifamycin antibiotic	antibiotic efflux	ATP-binding cassette (ABC) antibiotic efflux pump		MKGSVQMLKIAKGRISYPAVIGAVLFMIVQVIATLNLPSLTSNIVNNGVATGDISYIWKIGFEMIGFSLLSVVAAFGNVFLAARSSQQLGKNLRSDIYKKVINFSNDEFDKVETSSLITRTTNDVVQIQNVAMMALRMMIMAPIMLIGASFLAYTKSHELTWIFVVSIPVLLIFIGLIMAFAIPLFRAMQTKTDRINLVFREGLTGVRVIRAFRQDKFEQDRFEDANQDYTHNAIKVNTIVALAYPVMTLIMSGTNVAIVWFGGQLISSQTMQVGNMIAFMTYAMQVLMSFMMLAMVFAFIPRAAASASRIQEVLSIEPKITDPDKAATLPATTEHSLEFDHVNYRYQSAEQLALADIDFKAHSGQTVAIIGGTGSGKTTLVNLIPRFYDIESGAVKLD…	MKLMWRYTMRYKKLLFADFICVFGFILIELGLPTILARMIDKGIIPKDMDYVYQQGIWMVVITIIGVAMNILLGYFGARITTNIVRDIRDDLFEKIQTFSHSEYESIGVSSLITRTTNDAYQIMLFMGNILRLGFMTPVMFIASLYMVMRTSPSLGMYVLGALPFLLLAVVGIARLSEPLSKKQQKNLDGINGILRENLSGLRVIRAFVNEKFEESRFNKVNETYTKSSKSLFRLMAAAQPGFFFLFNIVMVLIIWSGTVQISHGDLEVGNLIAFIEYIFHALFSFMLFASVFMMYPRAAVSASRIQEALDMEPAIREEEGVTETATKGYLEFKNVTFAYPGHAESPVIRNVSFKASPGETVAFIGSTGSGKSTLIQLIPRFYDVSEGEILIDGVNVKE…
		GM001184	52933	54822	+		Loose	1320	377.867	lmrD	38.58	3002882	protein homolog model	lincosamide antibiotic	antibiotic efflux	ATP-binding cassette (ABC) antibiotic efflux pump		MSEKNTSSTKPARPAGGHGPGGHAGLVEKPKSFWKTAIRLMRYMSDRWVGLAVVMIFAIASVIFQIRTPKILGKATTELYKGIMKGAAQQKAGISQSGYPINFEKIGQIIMIVLIMYLASALFNFIQQYIMTRISQRTVYKLRRSFKGKMQKVPISYYDTHSNGDIMSRAVNDMDNIANTLQQNLTQAVTSTVTFVGTLWMMLTISWKLTLIALVTIPLSVVVVGVIAPKSQKFFGTQQKSLGLLNNQVEENYAGHVVIKSFNKEQDAIDDFEIQNNNYYQSAWKAQFISGIIMPLMMFLNNIGYVFVAIIGGIDVANGNVSLGNIQAFLQYTQQFSQPISQMANLLNTIQSTVASAERVFEVLDEEEMKQTKSNLPAEPDSDNLISLQHVQFGYADND…	MENTKSTRKMSDTTRAIRFFYLYLKRYKLQFAVIMIFIILATWLQVVSPSLLGDAITNLTKYVTDFFTHQHAGQSQDALQQIAQQLSQQMHQTVDWHNVPEVVKSLPQAAQDQITANLPKGTTLETLKTVATSHAASTSTFMKGMWQLLAVYVATGVSMLIYTLLFSRIVAHSTNRMRKGLFGKLERLTISYFDRHQDGDILARFTSDLDNIQNTLNQALVSVISNAAVFVGVIIQIFNKDVTFAWLTVAASPVAILSAVIIIRQSKKATDKQQEEVSQLNAYMDEKISGQKAIIVEGLQEDSINGFLEHNENVKKRTFAAQAWSGMIFPLMNGFQLLSIAIVIFGGTAYVLNDDSMSIATGLGLLVAFVQYVQSYYNPIMQISSNFGQLQLAITGATR…
L. plantarum	VCQWS1M2	GM001183	50391	52139	+	VCQWS1M2P2 (intact prophage)	Loose	960	437.573	efrA	41.3	3003948	protein homolog model	macrolide antibiotic; fluoroquinolone antibiotic; rifamycin antibiotic	antibiotic efflux	ATP-binding cassette (ABC) antibiotic efflux pump		MKGSVQMLKIAKGRISYPAVIGAVLFMIVQVIATLNLPSLTSNIVNNGVATGDISYIWKIGFEMIGFSLLSVVAAFGNVFLAARSSQQLGKNLRSDIYKKVINFSNDEFDKVETSSLITRTTNDVVQIQNVAMMALRMMIMAPIMLIGASFLAYTKSHELTWIFVVSIPVLLIFIGLIMAFAIPLFRAMQTKTDRINLVFREGLTGVRVIRAFRQDKFEQDRFEDANQDYTHNAIKVNTIVALAYPVMTLIMSGTNVAIVWFGGQLISSQTMQVGNMIAFMTYAMQVLMSFMMLAMVFAFIPRAAASASRIQEVLSIEPKITDPDKAATLPATTEHSLEFDHVNYRYQSAEQLALADIDFKAHSGQTVAIIGGTGSGKTTLVNLIPRFYDIESGAVKLD…	MKLMWRYTMRYKKLLFADFICVFGFILIELGLPTILARMIDKGIIPKDMDYVYQQGIWMVVITIIGVAMNILLGYFGARITTNIVRDIRDDLFEKIQTFSHSEYESIGVSSLITRTTNDAYQIMLFMGNILRLGFMTPVMFIASLYMVMRTSPSLGMYVLGALPFLLLAVVGIARLSEPLSKKQQKNLDGINGILRENLSGLRVIRAFVNEKFEESRFNKVNETYTKSSKSLFRLMAAAQPGFFFLFNIVMVLIIWSGTVQISHGDLEVGNLIAFIEYIFHALFSFMLFASVFMMYPRAAVSASRIQEALDMEPAIREEEGVTETATKGYLEFKNVTFAYPGHAESPVIRNVSFKASPGETVAFIGSTGSGKSTLIQLIPRFYDVSEGEILIDGVNVKE…
		GM001184	52139	54028	+		Loose	1320	377.867	lmrD	38.58	3002882	protein homolog model	lincosamide antibiotic	antibiotic efflux	ATP-binding cassette (ABC) antibiotic efflux pump		MSEKNTSSTKPARPAGGHGPGGHAGLVEKPKSFWKTAIRLMRYMSDRWVGLAVVMIFAIASVIFQIRTPKILGKATTELYKGIMKGAAQQKAGISQSGYPINFEKIGQIIMIVLIMYLASALFNFIQQYIMTRISQRTVYKLRRSFKGKMQKVPISYYDTHSNGDIMSRAVNDMDNIANTLQQNLTQAVTSTVTFVGTLWMMLTISWKLTLIALVTIPLSVVVVGVIAPKSQKFFGTQQKSLGLLNNQVEENYAGHVVIKSFNKEQDAIDDFEIQNNNYYQSAWKAQFISGIIMPLMMFLNNIGYVFVAIIGGIDVANGNVSLGNIQAFLQYTQQFSQPISQMANLLNTIQSTVASAERVFEVLDEEEMKQTKSNLPAEPDSDNLISLQHVQFGYADND…	MENTKSTRKMSDTTRAIRFFYLYLKRYKLQFAVIMIFIILATWLQVVSPSLLGDAITNLTKYVTDFFTHQHAGQSQDALQQIAQQLSQQMHQTVDWHNVPEVVKSLPQAAQDQITANLPKGTTLETLKTVATSHAASTSTFMKGMWQLLAVYVATGVSMLIYTLLFSRIVAHSTNRMRKGLFGKLERLTISYFDRHQDGDILARFTSDLDNIQNTLNQALVSVISNAAVFVGVIIQIFNKDVTFAWLTVAASPVAILSAVIIIRQSKKATDKQQEEVSQLNAYMDEKISGQKAIIVEGLQEDSINGFLEHNENVKKRTFAAQAWSGMIFPLMNGFQLLSIAIVIFGGTAYVLNDDSMSIATGLGLLVAFVQYVQSYYNPIMQISSNFGQLQLAITGATR…
L. plantarum	VCQYB1M3	GM001182	50391	52139	+	VCQYB1M3P2 (intact prophage)	Loose	960	437.573	efrA	41.3	3003948	protein homolog model	macrolide antibiotic; fluoroquinolone antibiotic; rifamycin antibiotic	antibiotic efflux	ATP-binding cassette (ABC) antibiotic efflux pump		MKGSVQMLKIAKGRISYPAVIGAVLFMIVQVIATLNLPSLTSNIVNNGVATGDISYIWKIGFEMIGFSLLSVVAAFGNVFLAARSSQQLGKNLRSDIYKKVINFSNDEFDKVETSSLITRTTNDVVQIQNVAMMALRMMIMAPIMLIGASFLAYTKSHELTWIFVVSIPVLLIFIGLIMAFAIPLFRAMQTKTDRINLVFREGLTGVRVIRAFRQDKFEQDRFEDANQDYTHNAIKVNTIVALAYPVMTLIMSGTNVAIVWFGGQLISSQTMQVGNMIAFMTYAMQVLMSFMMLAMVFAFIPRAAASASRIQEVLSIEPKITDPDKAATLPATTEHSLEFDHVNYRYQSAEQLALADIDFKAHSGQTVAIIGGTGSGKTTLVNLIPRFYDIESGAVKLD…	MKLMWRYTMRYKKLLFADFICVFGFILIELGLPTILARMIDKGIIPKDMDYVYQQGIWMVVITIIGVAMNILLGYFGARITTNIVRDIRDDLFEKIQTFSHSEYESIGVSSLITRTTNDAYQIMLFMGNILRLGFMTPVMFIASLYMVMRTSPSLGMYVLGALPFLLLAVVGIARLSEPLSKKQQKNLDGINGILRENLSGLRVIRAFVNEKFEESRFNKVNETYTKSSKSLFRLMAAAQPGFFFLFNIVMVLIIWSGTVQISHGDLEVGNLIAFIEYIFHALFSFMLFASVFMMYPRAAVSASRIQEALDMEPAIREEEGVTETATKGYLEFKNVTFAYPGHAESPVIRNVSFKASPGETVAFIGSTGSGKSTLIQLIPRFYDVSEGEILIDGVNVKE…
		GM001183	52139	54028	+		Loose	1320	377.867	lmrD	38.58	3002882	protein homolog model	lincosamide antibiotic	antibiotic efflux	ATP-binding cassette (ABC) antibiotic efflux pump		MSEKNTSSTKPARPAGGHGPGGHAGLVEKPKSFWKTAIRLMRYMSDRWVGLAVVMIFAIASVIFQIRTPKILGKATTELYKGIMKGAAQQKAGISQSGYPINFEKIGQIIMIVLIMYLASALFNFIQQYIMTRISQRTVYKLRRSFKGKMQKVPISYYDTHSNGDIMSRAVNDMDNIANTLQQNLTQAVTSTVTFVGTLWMMLTISWKLTLIALVTIPLSVVVVGVIAPKSQKFFGTQQKSLGLLNNQVEENYAGHVVIKSFNKEQDAIDDFEIQNNNYYQSAWKAQFISGIIMPLMMFLNNIGYVFVAIIGGIDVANGNVSLGNIQAFLQYTQQFSQPISQMANLLNTIQSTVASAERVFEVLDEEEMKQTKSNLPAEPDSDNLISLQHVQFGYADND…	MENTKSTRKMSDTTRAIRFFYLYLKRYKLQFAVIMIFIILATWLQVVSPSLLGDAITNLTKYVTDFFTHQHAGQSQDALQQIAQQLSQQMHQTVDWHNVPEVVKSLPQAAQDQITANLPKGTTLETLKTVATSHAASTSTFMKGMWQLLAVYVATGVSMLIYTLLFSRIVAHSTNRMRKGLFGKLERLTISYFDRHQDGDILARFTSDLDNIQNTLNQALVSVISNAAVFVGVIIQIFNKDVTFAWLTVAASPVAILSAVIIIRQSKKATDKQQEEVSQLNAYMDEKISGQKAIIVEGLQEDSINGFLEHNENVKKRTFAAQAWSGMIFPLMNGFQLLSIAIVIFGGTAYVLNDDSMSIATGLGLLVAFVQYVQSYYNPIMQISSNFGQLQLAITGATR…
L. plantarum	VCQYC1M1	GM001262	142365	144254	-	VCQYC1M1P2 (intact prophage)	Loose	1320	377.867	lmrD	38.58	3002882	protein homolog model	lincosamide antibiotic	antibiotic efflux	ATP-binding cassette (ABC) antibiotic efflux pump		MSEKNTSSTKPARPAGGHGPGGHAGLVEKPKSFWKTAIRLMRYMSDRWVGLAVVMIFAIASVIFQIRTPKILGKATTELYKGIMKGAAQQKAGISQSGYPINFEKIGQIIMIVLIMYLASALFNFIQQYIMTRISQRTVYKLRRSFKGKMQKVPISYYDTHSNGDIMSRAVNDMDNIANTLQQNLTQAVTSTVTFVGTLWMMLTISWKLTLIALVTIPLSVVVVGVIAPKSQKFFGTQQKSLGLLNNQVEENYAGHVVIKSFNKEQDAIDDFEIQNNNYYQSAWKAQFISGIIMPLMMFLNNIGYVFVAIIGGIDVANGNVSLGNIQAFLQYTQQFSQPISQMANLLNTIQSTVASAERVFEVLDEEEMKQTKSNLPAEPDSDNLISLQHVQFGYADND…	MENTKSTRKMSDTTRAIRFFYLYLKRYKLQFAVIMIFIILATWLQVVSPSLLGDAITNLTKYVTDFFTHQHAGQSQDALQQIAQQLSQQMHQTVDWHNVPEVVKSLPQAAQDQITANLPKGTTLETLKTVATSHAASTSTFMKGMWQLLAVYVATGVSMLIYTLLFSRIVAHSTNRMRKGLFGKLERLTISYFDRHQDGDILARFTSDLDNIQNTLNQALVSVISNAAVFVGVIIQIFNKDVTFAWLTVAASPVAILSAVIIIRQSKKATDKQQEEVSQLNAYMDEKISGQKAIIVEGLQEDSINGFLEHNENVKKRTFAAQAWSGMIFPLMNGFQLLSIAIVIFGGTAYVLNDDSMSIATGLGLLVAFVQYVQSYYNPIMQISSNFGQLQLAITGATR…
		GM001263	144254	146002	-		Loose	960	437.573	efrA	41.3	3003948	protein homolog model	macrolide antibiotic; fluoroquinolone antibiotic; rifamycin antibiotic	antibiotic efflux	ATP-binding cassette (ABC) antibiotic efflux pump		MKGSVQMLKIAKGRISYPAVIGAVLFMIVQVIATLNLPSLTSNIVNNGVATGDISYIWKIGFEMIGFSLLSVVAAFGNVFLAARSSQQLGKNLRSDIYKKVINFSNDEFDKVETSSLITRTTNDVVQIQNVAMMALRMMIMAPIMLIGASFLAYTKSHELTWIFVVSIPVLLIFIGLIMAFAIPLFRAMQTKTDRINLVFREGLTGVRVIRAFRQDKFEQDRFEDANQDYTHNAIKVNTIVALAYPVMTLIMSGTNVAIVWFGGQLISSQTMQVGNMIAFMTYAMQVLMSFMMLAMVFAFIPRAAASASRIQEVLSIEPKITDPDKAATLPATTEHSLEFDHVNYRYQSAEQLALADIDFKAHSGQTVAIIGGTGSGKTTLVNLIPRFYDIESGAVKLD…	MKLMWRYTMRYKKLLFADFICVFGFILIELGLPTILARMIDKGIIPKDMDYVYQQGIWMVVITIIGVAMNILLGYFGARITTNIVRDIRDDLFEKIQTFSHSEYESIGVSSLITRTTNDAYQIMLFMGNILRLGFMTPVMFIASLYMVMRTSPSLGMYVLGALPFLLLAVVGIARLSEPLSKKQQKNLDGINGILRENLSGLRVIRAFVNEKFEESRFNKVNETYTKSSKSLFRLMAAAQPGFFFLFNIVMVLIIWSGTVQISHGDLEVGNLIAFIEYIFHALFSFMLFASVFMMYPRAAVSASRIQEALDMEPAIREEEGVTETATKGYLEFKNVTFAYPGHAESPVIRNVSFKASPGETVAFIGSTGSGKSTLIQLIPRFYDVSEGEILIDGVNVKE…
L. plantarum	VCQYD1M3	GM001183	51185	52933	+	VCQYD1M3P2 (intact prophage)	Loose	960	437.573	efrA	41.3	3003948	protein homolog model	macrolide antibiotic; fluoroquinolone antibiotic; rifamycin antibiotic	antibiotic efflux	ATP-binding cassette (ABC) antibiotic efflux pump		MKGSVQMLKIAKGRISYPAVIGAVLFMIVQVIATLNLPSLTSNIVNNGVATGDISYIWKIGFEMIGFSLLSVVAAFGNVFLAARSSQQLGKNLRSDIYKKVINFSNDEFDKVETSSLITRTTNDVVQIQNVAMMALRMMIMAPIMLIGASFLAYTKSHELTWIFVVSIPVLLIFIGLIMAFAIPLFRAMQTKTDRINLVFREGLTGVRVIRAFRQDKFEQDRFEDANQDYTHNAIKVNTIVALAYPVMTLIMSGTNVAIVWFGGQLISSQTMQVGNMIAFMTYAMQVLMSFMMLAMVFAFIPRAAASASRIQEVLSIEPKITDPDKAATLPATTEHSLEFDHVNYRYQSAEQLALADIDFKAHSGQTVAIIGGTGSGKTTLVNLIPRFYDIESGAVKLD…	MKLMWRYTMRYKKLLFADFICVFGFILIELGLPTILARMIDKGIIPKDMDYVYQQGIWMVVITIIGVAMNILLGYFGARITTNIVRDIRDDLFEKIQTFSHSEYESIGVSSLITRTTNDAYQIMLFMGNILRLGFMTPVMFIASLYMVMRTSPSLGMYVLGALPFLLLAVVGIARLSEPLSKKQQKNLDGINGILRENLSGLRVIRAFVNEKFEESRFNKVNETYTKSSKSLFRLMAAAQPGFFFLFNIVMVLIIWSGTVQISHGDLEVGNLIAFIEYIFHALFSFMLFASVFMMYPRAAVSASRIQEALDMEPAIREEEGVTETATKGYLEFKNVTFAYPGHAESPVIRNVSFKASPGETVAFIGSTGSGKSTLIQLIPRFYDVSEGEILIDGVNVKE…
		GM001184	52933	54822	+		Loose	1320	377.867	lmrD	38.58	3002882	protein homolog model	lincosamide antibiotic	antibiotic efflux	ATP-binding cassette (ABC) antibiotic efflux pump		MSEKNTSSTKPARPAGGHGPGGHAGLVEKPKSFWKTAIRLMRYMSDRWVGLAVVMIFAIASVIFQIRTPKILGKATTELYKGIMKGAAQQKAGISQSGYPINFEKIGQIIMIVLIMYLASALFNFIQQYIMTRISQRTVYKLRRSFKGKMQKVPISYYDTHSNGDIMSRAVNDMDNIANTLQQNLTQAVTSTVTFVGTLWMMLTISWKLTLIALVTIPLSVVVVGVIAPKSQKFFGTQQKSLGLLNNQVEENYAGHVVIKSFNKEQDAIDDFEIQNNNYYQSAWKAQFISGIIMPLMMFLNNIGYVFVAIIGGIDVANGNVSLGNIQAFLQYTQQFSQPISQMANLLNTIQSTVASAERVFEVLDEEEMKQTKSNLPAEPDSDNLISLQHVQFGYADND…	MENTKSTRKMSDTTRAIRFFYLYLKRYKLQFAVIMIFIILATWLQVVSPSLLGDAITNLTKYVTDFFTHQHAGQSQDALQQIAQQLSQQMHQTVDWHNVPEVVKSLPQAAQDQITANLPKGTTLETLKTVATSHAASTSTFMKGMWQLLAVYVATGVSMLIYTLLFSRIVAHSTNRMRKGLFGKLERLTISYFDRHQDGDILARFTSDLDNIQNTLNQALVSVISNAAVFVGVIIQIFNKDVTFAWLTVAASPVAILSAVIIIRQSKKATDKQQEEVSQLNAYMDEKISGQKAIIVEGLQEDSINGFLEHNENVKKRTFAAQAWSGMIFPLMNGFQLLSIAIVIFGGTAYVLNDDSMSIATGLGLLVAFVQYVQSYYNPIMQISSNFGQLQLAITGATR…
L. plantarum	VCQZX1M2	GM001182	51185	52933	+	VCQZX1M2P3 (intact prophage)	Loose	960	437.573	efrA	41.3	3003948	protein homolog model	macrolide antibiotic; fluoroquinolone antibiotic; rifamycin antibiotic	antibiotic efflux	ATP-binding cassette (ABC) antibiotic efflux pump		MKGSVQMLKIAKGRISYPAVIGAVLFMIVQVIATLNLPSLTSNIVNNGVATGDISYIWKIGFEMIGFSLLSVVAAFGNVFLAARSSQQLGKNLRSDIYKKVINFSNDEFDKVETSSLITRTTNDVVQIQNVAMMALRMMIMAPIMLIGASFLAYTKSHELTWIFVVSIPVLLIFIGLIMAFAIPLFRAMQTKTDRINLVFREGLTGVRVIRAFRQDKFEQDRFEDANQDYTHNAIKVNTIVALAYPVMTLIMSGTNVAIVWFGGQLISSQTMQVGNMIAFMTYAMQVLMSFMMLAMVFAFIPRAAASASRIQEVLSIEPKITDPDKAATLPATTEHSLEFDHVNYRYQSAEQLALADIDFKAHSGQTVAIIGGTGSGKTTLVNLIPRFYDIESGAVKLD…	MKLMWRYTMRYKKLLFADFICVFGFILIELGLPTILARMIDKGIIPKDMDYVYQQGIWMVVITIIGVAMNILLGYFGARITTNIVRDIRDDLFEKIQTFSHSEYESIGVSSLITRTTNDAYQIMLFMGNILRLGFMTPVMFIASLYMVMRTSPSLGMYVLGALPFLLLAVVGIARLSEPLSKKQQKNLDGINGILRENLSGLRVIRAFVNEKFEESRFNKVNETYTKSSKSLFRLMAAAQPGFFFLFNIVMVLIIWSGTVQISHGDLEVGNLIAFIEYIFHALFSFMLFASVFMMYPRAAVSASRIQEALDMEPAIREEEGVTETATKGYLEFKNVTFAYPGHAESPVIRNVSFKASPGETVAFIGSTGSGKSTLIQLIPRFYDVSEGEILIDGVNVKE…
		GM001183	52933	54822	+		Loose	1320	377.867	lmrD	38.58	3002882	protein homolog model	lincosamide antibiotic	antibiotic efflux	ATP-binding cassette (ABC) antibiotic efflux pump		MSEKNTSSTKPARPAGGHGPGGHAGLVEKPKSFWKTAIRLMRYMSDRWVGLAVVMIFAIASVIFQIRTPKILGKATTELYKGIMKGAAQQKAGISQSGYPINFEKIGQIIMIVLIMYLASALFNFIQQYIMTRISQRTVYKLRRSFKGKMQKVPISYYDTHSNGDIMSRAVNDMDNIANTLQQNLTQAVTSTVTFVGTLWMMLTISWKLTLIALVTIPLSVVVVGVIAPKSQKFFGTQQKSLGLLNNQVEENYAGHVVIKSFNKEQDAIDDFEIQNNNYYQSAWKAQFISGIIMPLMMFLNNIGYVFVAIIGGIDVANGNVSLGNIQAFLQYTQQFSQPISQMANLLNTIQSTVASAERVFEVLDEEEMKQTKSNLPAEPDSDNLISLQHVQFGYADND…	MENTKSTRKMSDTTRAIRFFYLYLKRYKLQFAVIMIFIILATWLQVVSPSLLGDAITNLTKYVTDFFTHQHAGQSQDALQQIAQQLSQQMHQTVDWHNVPEVVKSLPQAAQDQITANLPKGTTLETLKTVATSHAASTSTFMKGMWQLLAVYVATGVSMLIYTLLFSRIVAHSTNRMRKGLFGKLERLTISYFDRHQDGDILARFTSDLDNIQNTLNQALVSVISNAAVFVGVIIQIFNKDVTFAWLTVAASPVAILSAVIIIRQSKKATDKQQEEVSQLNAYMDEKISGQKAIIVEGLQEDSINGFLEHNENVKKRTFAAQAWSGMIFPLMNGFQLLSIAIVIFGGTAYVLNDDSMSIATGLGLLVAFVQYVQSYYNPIMQISSNFGQLQLAITGATR…
L. plantarum	VHuNHHMY2L1	GM001773	135886	137775	-	Close to VHuNHHMY2L1P3 (intact prophage)	Loose	1320	374.785	lmrD	38.39	3002882	protein homolog model	lincosamide antibiotic	antibiotic efflux	ATP-binding cassette (ABC) antibiotic efflux pump		MSEKNTSSTKPARPAGGHGPGGHAGLVEKPKSFWKTAIRLMRYMSDRWVGLAVVMIFAIASVIFQIRTPKILGKATTELYKGIMKGAAQQKAGISQSGYPINFEKIGQIIMIVLIMYLASALFNFIQQYIMTRISQRTVYKLRRSFKDKMQKVPISYYDTHSNGDIMSRAVNDMDNIANTLQQNLTQAVTSTVTFVGTLWMMLTISWKLTLIALVTIPLSVVVVGVIAPKSQKFFGTQQKSLGLLNNQVEENYAGHVVIKSFNKEQDAIDDFEIQNNNYYQSAWKAQFISGIIMPLMMFLNNIGYVFVAIIGGIDVANGNVSLGNIQAFLQYTQQFSQPISQMANLLNTIQSTVASAERVFEVLDEEEMKQTKSNLPAEPDSDNLISLQHVQFGYADND…	MENTKSTRKMSDTTRAIRFFYLYLKRYKLQFAVIMIFIILATWLQVVSPSLLGDAITNLTKYVTDFFTHQHAGQSQDALQQIAQQLSQQMHQTVDWHNVPEVVKSLPQAAQDQITANLPKGTTLETLKTVATSHAASTSTFMKGMWQLLAVYVATGVSMLIYTLLFSRIVAHSTNRMRKGLFGKLERLTISYFDRHQDGDILARFTSDLDNIQNTLNQALVSVISNAAVFVGVIIQIFNKDVTFAWLTVAASPVAILSAVIIIRQSKKATDKQQEEVSQLNAYMDEKISGQKAIIVEGLQEDSINGFLEHNENVKKRTFAAQAWSGMIFPLMNGFQLLSIAIVIFGGTAYVLNDDSMSIATGLGLLVAFVQYVQSYYNPIMQISSNFGQLQLAITGATR…
		GM001774	137775	139523	-		Loose	960	437.573	efrA	41.3	3003948	protein homolog model	macrolide antibiotic; fluoroquinolone antibiotic; rifamycin antibiotic	antibiotic efflux	ATP-binding cassette (ABC) antibiotic efflux pump		MKGSVQMLKIAKGRISYPAVIGAVLFMIVQVIATLNLPSLTSNIVNNGVATGDISYIWKIGFEMIGFSLLSVVAAFGNVFLAARSSQQLGKNLRSDIYKKVINFSNDEFDKVETSSLITRTTNDVVQIQNVAMMALRMMIMAPIMLIGASFLAYTKSHELTWIFVVSIPVLLIFIGLIMAFAIPLFRAMQTKTDRINLVFREGLTGVRVIRAFRQDKFEQDRFEDANQDYTHNAIKVNTIVALAYPVMTLIMSGTNVAIVWFGGQLISSQTMQVGNMIAFMTYAMQVLMSFMMLAMVFAFIPRAAASASRIQEVLSIEPKITDPDKAATLPATTEHSLEFDHVNYRYQSAEQLALADIDFKAHSGQTVAIIGGTGSGKTTLVNLIPRFYDIESGAVKLD…	MKLMWRYTMRYKKLLFADFICVFGFILIELGLPTILARMIDKGIIPKDMDYVYQQGIWMVVITIIGVAMNILLGYFGARITTNIVRDIRDDLFEKIQTFSHSEYESIGVSSLITRTTNDAYQIMLFMGNILRLGFMTPVMFIASLYMVMRTSPSLGMYVLGALPFLLLAVVGIARLSEPLSKKQQKNLDGINGILRENLSGLRVIRAFVNEKFEESRFNKVNETYTKSSKSLFRLMAAAQPGFFFLFNIVMVLIIWSGTVQISHGDLEVGNLIAFIEYIFHALFSFMLFASVFMMYPRAAVSASRIQEALDMEPAIREEEGVTETATKGYLEFKNVTFAYPGHAESPVIRNVSFKASPGETVAFIGSTGSGKSTLIQLIPRFYDVSEGEILIDGVNVKE…
L. plantarum	VHuNHHMY3L2	GM001475	47667	49415	+	VHuNHHMY3L2P1 (intact prophage)	Loose	960	437.573	efrA	41.3	3003948	protein homolog model	macrolide antibiotic; fluoroquinolone antibiotic; rifamycin antibiotic	antibiotic efflux	ATP-binding cassette (ABC) antibiotic efflux pump		MKGSVQMLKIAKGRISYPAVIGAVLFMIVQVIATLNLPSLTSNIVNNGVATGDISYIWKIGFEMIGFSLLSVVAAFGNVFLAARSSQQLGKNLRSDIYKKVINFSNDEFDKVETSSLITRTTNDVVQIQNVAMMALRMMIMAPIMLIGASFLAYTKSHELTWIFVVSIPVLLIFIGLIMAFAIPLFRAMQTKTDRINLVFREGLTGVRVIRAFRQDKFEQDRFEDANQDYTHNAIKVNTIVALAYPVMTLIMSGTNVAIVWFGGQLISSQTMQVGNMIAFMTYAMQVLMSFMMLAMVFAFIPRAAASASRIQEVLSIEPKITDPDKAATLPATTEHSLEFDHVNYRYQSAEQLALADIDFKAHSGQTVAIIGGTGSGKTTLVNLIPRFYDIESGAVKLD…	MKLMWRYTMRYKKLLFADFICVFGFILIELGLPTILARMIDKGIIPKDMDYVYQQGIWMVVITIIGVAMNILLGYFGARITTNIVRDIRDDLFEKIQTFSHSEYESIGVSSLITRTTNDAYQIMLFMGNILRLGFMTPVMFIASLYMVMRTSPSLGMYVLGALPFLLLAVVGIARLSEPLSKKQQKNLDGINGILRENLSGLRVIRAFVNEKFEESRFNKVNETYTKSSKSLFRLMAAAQPGFFFLFNIVMVLIIWSGTVQISHGDLEVGNLIAFIEYIFHALFSFMLFASVFMMYPRAAVSASRIQEALDMEPAIREEEGVTETATKGYLEFKNVTFAYPGHAESPVIRNVSFKASPGETVAFIGSTGSGKSTLIQLIPRFYDVSEGEILIDGVNVKE…
		GM001476	49415	51304	+		Loose	1320	377.867	lmrD	38.58	3002882	protein homolog model	lincosamide antibiotic	antibiotic efflux	ATP-binding cassette (ABC) antibiotic efflux pump		MSEKNTSSTKPARPAGGHGPGGHAGLVEKPKSFWKTAIRLMRYMSDRWVGLAVVMIFAIASVIFQIRTPKILGKATTELYKGIMKGAAQQKAGISQSGYPINFEKIGQIIMIVLIMYLASALFNFIQQYIMTRISQRTVYKLRRSFKGKMQKVPISYYDTHSNGDIMSRAVNDMDNIANTLQQNLTQAVTSTVTFVGTLWMMLTISWKLTLIALVTIPLSVVVVGVIAPKSQKFFGTQQKSLGLLNNQVEENYAGHVVIKSFNKEQDAIDDFEIQNNNYYQSAWKAQFISGIIMPLMMFLNNIGYVFVAIIGGIDVANGNVSLGNIQAFLQYTQQFSQPISQMANLLNTIQSTVASAERVFEVLDEEEMKQTKSNLPAEPDSDNLISLQHVQFGYADND…	MENTKSTRKMSDTTRAIRFFYLYLKRYKLQFAVIMIFIILATWLQVVSPSLLGDAITNLTKYVTDFFTHQHAGQSQDALQQIAQQLSQQMHQTVDWHNVPEVVKSLPQAAQDQITANLPKGTTLETLKTVATSHAASTSTFMKGMWQLLAVYVATGVSMLIYTLLFSRIVAHSTNRMRKGLFGKLERLTISYFDRHQDGDILARFTSDLDNIQNTLNQALVSVISNAAVFVGVIIQIFNKDVTFAWLTVAASPVAILSAVIIIRQSKKATDKQQEEVSQLNAYMDEKISGQKAIIVEGLQEDSINGFLEHNENVKKRTFAAQAWSGMIFPLMNGFQLLSIAIVIFGGTAYVLNDDSMSIATGLGLLVAFVQYVQSYYNPIMQISSNFGQLQLAITGATR…
L. plantarum	VHuNHHMY9L1	GM002072	42118	44007	-	VHuNHHMY9L1P1 (intact prophage)	Loose	1320	380.563	lmrD	38.77	3002882	protein homolog model	lincosamide antibiotic	antibiotic efflux	ATP-binding cassette (ABC) antibiotic efflux pump		MSEKNTSSTKPARPAGGHGPGGHAGLVEKPKSFWKTAIRLMRYMSDRWVGLAVVMIFAIASVIFQIRTPKILGKATTELYKGIMKGAAQQKAGISQSGYPINFEKIGQIIMIVLIMYLASALFNFIQQYIMTRISQRTVYKLRRSFKGKMQKVPISYYDTHSNGDIMSRAVNDMDNIANTLQQNLTQAVTSTVTFVGTLWMMLTISWKLTLIALVTIPLSVVVVGVIAPKSQKFFGTQQKSLGLLNNQVEENYAGHVVIKSFNKEQDAIDDFEVQNNNYYQSAWKAQFISGIIMPLMMFLNNIGYVFVAIIGGIDVANGNVSLGNIQAFLQYTQQFSQPISQMANLLNTIQSTVASAERVFEVLDEEEMKQTKSNLPAETDSDNLISLQHVQFGYTDND…	MENTKSTRKMSDTTRAIRFFYLYLKRYKLQFAVIMIFIILATWLQVVSPSLLGDAITNLTKYVTDFFTHQHAGQSQDALQQIAQQLSQQMHQTVDWHNVPEVVKSLPQAAQDQITANLPKGTTLETLKTVATSHAASTSTFMKGMWQLLAVYVATGVSMLIYTLLFSRIVAHSTNRMRKGLFGKLERLTISYFDRHQDGDILARFTSDLDNIQNTLNQALVSVISNAAVFVGVIIQIFNKDVTFAWLTVAASPVAILSAVIIIRQSKKATDKQQEEVSQLNAYMDEKISGQKAIIVEGLQEDSINGFLEHNENVKKRTFAAQAWSGMIFPLMNGFQLLSIAIVIFGGTAYVLNDDSMSIATGLGLLVAFVQYVQSYYNPIMQISSNFGQLQLAITGATR…
		GM002073	44007	45737	-		Loose	960	439.884	efrA	40.94	3003948	protein homolog model	macrolide antibiotic; fluoroquinolone antibiotic; rifamycin antibiotic	antibiotic efflux	ATP-binding cassette (ABC) antibiotic efflux pump		MLKIAKGRISYPAVIGAVLFMIVQVIATLNLPSLTSNIVNNGVATGDISYIWKIGFEMIGFSLLSVVAAFGNVFLAARSSQQLGKNLRSDIYKKVINFSNDEFDKVETSSLITRTTNDVVQIQNVAMMALRMMIMAPIMLIGASFLAYTKSHELTWIFVVSIPVLLIFIGLIMAFAIPLFRAMQTKTDRINLVFREGLTGVRVIRAFRQDKFEQDRFEDANQDYTKNAIKVNTIVALAYPVMTLIMSGTNVAIVWFGGQLISSQTMQVGNMIAFMTYAMQVLMSFMMLAMVFAFIPRAAASASRIKEVLDIEPKITNPDKAATLPATTEHSLEFDHVNYRYQSAEQLALADINFKAHSGQTVAIIGGTGSGKTTLVNLIPRFYDIESGAVKLDGQDVRQ…	MKLMWRYTMRYKKLLFADFICVFGFILIELGLPTILARMIDKGIIPKDMDYVYQQGIWMVVITIIGVAMNILLGYFGARITTNIVRDIRDDLFEKIQTFSHSEYESIGVSSLITRTTNDAYQIMLFMGNILRLGFMTPVMFIASLYMVMRTSPSLGMYVLGALPFLLLAVVGIARLSEPLSKKQQKNLDGINGILRENLSGLRVIRAFVNEKFEESRFNKVNETYTKSSKSLFRLMAAAQPGFFFLFNIVMVLIIWSGTVQISHGDLEVGNLIAFIEYIFHALFSFMLFASVFMMYPRAAVSASRIQEALDMEPAIREEEGVTETATKGYLEFKNVTFAYPGHAESPVIRNVSFKASPGETVAFIGSTGSGKSTLIQLIPRFYDVSEGEILIDGVNVKE…
L. plantarum	VHuNHHMY10L1	GM001723	774	2504	+	N.A.	Loose	960	437.958	efrA	41.3	3003948	protein homolog model	macrolide antibiotic; fluoroquinolone antibiotic; rifamycin antibiotic	antibiotic efflux	ATP-binding cassette (ABC) antibiotic efflux pump		MLKIAKGRISYPAVIGAVLFMIVQVIATLNLPSLTSNIVNNGVATGDISYIWKIGFEMIGFSLLSVVAAFGNVFLAARSSQQLGKNLRSDIYKKVINFSNDEFDKVETSSLITRTTNDVVQIQNVAMMALRMMIMAPIMLIGASFLAYTKSHELTWIFVVSIPVLLIFIGLIMAFAIPLFRAMQTKTDRINLVFREGLTGVRVIRAFRQDKFEQDRFEDANQDYTHNAIKVNTIVALAYPVMTLIMSGTNVAIVWFGGQLISSQTMQVGNMIAFMTYAMQVLMSFMMLAMVFAFIPRAAASASRIQEVLSIEPKITDPDKAATLPATTEHSLEFDHVNYRYQSAEQLALADIDFKAHSGQTVAIIGGTGSGKTTLVNLIPRFYDIESGAVKLDGKDVRQ…	MKLMWRYTMRYKKLLFADFICVFGFILIELGLPTILARMIDKGIIPKDMDYVYQQGIWMVVITIIGVAMNILLGYFGARITTNIVRDIRDDLFEKIQTFSHSEYESIGVSSLITRTTNDAYQIMLFMGNILRLGFMTPVMFIASLYMVMRTSPSLGMYVLGALPFLLLAVVGIARLSEPLSKKQQKNLDGINGILRENLSGLRVIRAFVNEKFEESRFNKVNETYTKSSKSLFRLMAAAQPGFFFLFNIVMVLIIWSGTVQISHGDLEVGNLIAFIEYIFHALFSFMLFASVFMMYPRAAVSASRIQEALDMEPAIREEEGVTETATKGYLEFKNVTFAYPGHAESPVIRNVSFKASPGETVAFIGSTGSGKSTLIQLIPRFYDVSEGEILIDGVNVKE…
		GM001724	2504	4393	+		Loose	1320	377.867	lmrD	38.58	3002882	protein homolog model	lincosamide antibiotic	antibiotic efflux	ATP-binding cassette (ABC) antibiotic efflux pump		MSEKNTSSTKPARPAGGHGSGGHAGLVEKPKSFWKTAIRLMRYMSDRWVGLAVVMIFAIASVIFQIRTPKILGKATTELYKGIMKGAAQQKAGISQSGYPINFEKIGQIIMIVLIMYLASALFNFIQQYIMTRISQRTVYKLRRSFKGKMQKVPISYYDTHSNGDIMSRAVNDMDNIANTLQQNLTQAVTSTVTFVGTLWMMLTISWKLTLIALVTIPLSVVVVGVIAPKSQKFFGTQQKSLGLLNNQVEENYAGHVVIKSFNKEQDAIDDFEIQNNNYYQSAWKAQFISGIIMPLMMFLNNIGYVFVAIIGGIDVANGNVSLGNIQAFLQYTQQFSQPISQMANLLNTIQSTVASAERVFEVLDEEEMKQTKSNLPAEPDSDNLISLQHVQFGYADND…	MENTKSTRKMSDTTRAIRFFYLYLKRYKLQFAVIMIFIILATWLQVVSPSLLGDAITNLTKYVTDFFTHQHAGQSQDALQQIAQQLSQQMHQTVDWHNVPEVVKSLPQAAQDQITANLPKGTTLETLKTVATSHAASTSTFMKGMWQLLAVYVATGVSMLIYTLLFSRIVAHSTNRMRKGLFGKLERLTISYFDRHQDGDILARFTSDLDNIQNTLNQALVSVISNAAVFVGVIIQIFNKDVTFAWLTVAASPVAILSAVIIIRQSKKATDKQQEEVSQLNAYMDEKISGQKAIIVEGLQEDSINGFLEHNENVKKRTFAAQAWSGMIFPLMNGFQLLSIAIVIFGGTAYVLNDDSMSIATGLGLLVAFVQYVQSYYNPIMQISSNFGQLQLAITGATR…
L. plantarum	VHuNHHMY12L1	GM002423	91666	93555	-	N.A.	Loose	1320	377.867	lmrD	38.58	3002882	protein homolog model	lincosamide antibiotic	antibiotic efflux	ATP-binding cassette (ABC) antibiotic efflux pump		MSEKNTSSTKPARPAGGHGPGGHAGLVEKPKSFWKTAIRLMRYMSDRWVGLAVVMIFAIASVIFQIRTPKILGKATTELYKGIMKGAAQQKAGISQSGYPINFEKIGQIIMIVLIMYLASALFNFIQQYIMTRISQRTVYKLRRSFKGKMQKVPISYYDTHSNGDIMSRAVNDMDNIANTLQQNLTQAVTSTVTFVGTLWMMLTISWKLTLIALVTIPLSVVVVGVIAPKSQKFFGTQQKSLGLLNNQVEENYAGHVVIKSFNKEQDAIDDFEIQNNNYYQSAWKAQFISGIIMPLMMFLNNIGYVFVAIIGGIDVANGNVSLGNIQAFLQYTQQFSQPISQMANLLNTIQSTVASAERVFEVLDEEEMKQTKSNLPAEPDSDNLISLQHVQFGYADND…	MENTKSTRKMSDTTRAIRFFYLYLKRYKLQFAVIMIFIILATWLQVVSPSLLGDAITNLTKYVTDFFTHQHAGQSQDALQQIAQQLSQQMHQTVDWHNVPEVVKSLPQAAQDQITANLPKGTTLETLKTVATSHAASTSTFMKGMWQLLAVYVATGVSMLIYTLLFSRIVAHSTNRMRKGLFGKLERLTISYFDRHQDGDILARFTSDLDNIQNTLNQALVSVISNAAVFVGVIIQIFNKDVTFAWLTVAASPVAILSAVIIIRQSKKATDKQQEEVSQLNAYMDEKISGQKAIIVEGLQEDSINGFLEHNENVKKRTFAAQAWSGMIFPLMNGFQLLSIAIVIFGGTAYVLNDDSMSIATGLGLLVAFVQYVQSYYNPIMQISSNFGQLQLAITGATR…
		GM002424	93555	95285	-		Loose	960	437.958	efrA	41.3	3003948	protein homolog model	macrolide antibiotic; fluoroquinolone antibiotic; rifamycin antibiotic	antibiotic efflux	ATP-binding cassette (ABC) antibiotic efflux pump		MLKIAKGRISYPAVIGAVLFMIVQVIATLNLPSLTSNIVNNGVATGDISYIWKIGFEMIGFSLLSVVAAFGNVFLAARSSQQLGKNLRSDIYKKVINFSNDEFDKVETSSLITRTTNDVVQIQNVAMMALRMMIMAPIMLIGASFLAYTKSHELTWIFVVSIPVLLIFIGLIMAFAIPLFRAMQTKTDRINLVFREGLTGVRVIRAFRQDKFEQDRFEDANQDYTHNAIKVNTIVALAYPVMTLIMSGTNVAIVWFGGQLISSQTMQVGNMIAFMTYAMQVLMSFMMLAMVFAFIPRAAASASRIQEVLSIEPKITDPDKAATLPATTEHSLEFDHVNYRYQSAEQLALADIDFKAHSGQTVAIIGGTGSGKTTLVNLIPRFYDIESGAVKLDGKDVRQ…	MKLMWRYTMRYKKLLFADFICVFGFILIELGLPTILARMIDKGIIPKDMDYVYQQGIWMVVITIIGVAMNILLGYFGARITTNIVRDIRDDLFEKIQTFSHSEYESIGVSSLITRTTNDAYQIMLFMGNILRLGFMTPVMFIASLYMVMRTSPSLGMYVLGALPFLLLAVVGIARLSEPLSKKQQKNLDGINGILRENLSGLRVIRAFVNEKFEESRFNKVNETYTKSSKSLFRLMAAAQPGFFFLFNIVMVLIIWSGTVQISHGDLEVGNLIAFIEYIFHALFSFMLFASVFMMYPRAAVSASRIQEALDMEPAIREEEGVTETATKGYLEFKNVTFAYPGHAESPVIRNVSFKASPGETVAFIGSTGSGKSTLIQLIPRFYDVSEGEILIDGVNVKE…
L. plantarum	VHuNHHMY13L2	GM001766	142041	143930	-	VHuNHHMY13L2P3 (incomplete prophage)	Loose	1320	377.867	lmrD	38.58	3002882	protein homolog model	lincosamide antibiotic	antibiotic efflux	ATP-binding cassette (ABC) antibiotic efflux pump		MSEKNTSSTKPARPAGGHGPGGHAGLVEKPKSFWKTAIRLMRYMSDRWVGLAVVMIFAIASVIFQIRTPKILGKATTELYKGIMKGAAQQKAGISQSGYPINFEKIGQIIMIVLIMYLASALFNFIQQYIMTRISQRTVYKLRRSFKGKMQKVPISYYDTHSNGDIMSRAVNDMDNIANTLQQNLTQAVTSTVTFVGTLWMMLTISWKLTLIALVTIPLSVVVVGVIAPKSQKFFGTQQKSLGLLNNQVEENYAGHVVIKSFNKEQDAIDDFEIQNNNYYQSAWKAQFISGIIMPLMMFLNNIGYVFVAIIGGIDVANGNVSLGNIQAFLQYTQQFSQPISQMANLLNTIQSTVASAERVFEVLDEEEMKQTKSNLPAEPDSDNLISLQHVQFGYADND…	MENTKSTRKMSDTTRAIRFFYLYLKRYKLQFAVIMIFIILATWLQVVSPSLLGDAITNLTKYVTDFFTHQHAGQSQDALQQIAQQLSQQMHQTVDWHNVPEVVKSLPQAAQDQITANLPKGTTLETLKTVATSHAASTSTFMKGMWQLLAVYVATGVSMLIYTLLFSRIVAHSTNRMRKGLFGKLERLTISYFDRHQDGDILARFTSDLDNIQNTLNQALVSVISNAAVFVGVIIQIFNKDVTFAWLTVAASPVAILSAVIIIRQSKKATDKQQEEVSQLNAYMDEKISGQKAIIVEGLQEDSINGFLEHNENVKKRTFAAQAWSGMIFPLMNGFQLLSIAIVIFGGTAYVLNDDSMSIATGLGLLVAFVQYVQSYYNPIMQISSNFGQLQLAITGATR…
		GM001767	143930	145660	+		Loose	960	437.958	efrA	41.3	3003948	protein homolog model	macrolide antibiotic; fluoroquinolone antibiotic; rifamycin antibiotic	antibiotic efflux	ATP-binding cassette (ABC) antibiotic efflux pump		MLKIAKGRISYPAVIGAVLFMIVQVIATLNLPSLTSNIVNNGVATGDISYIWKIGFEMIGFSLLSVVAAFGNVFLAARSSQQLGKNLRSDIYKKVINFSNDEFDKVETSSLITRTTNDVVQIQNVAMMALRMMIMAPIMLIGASFLAYTKSHELTWIFVVSIPVLLIFIGLIMAFAIPLFRAMQTKTDRINLVFREGLTGVRVIRAFRQDKFEQDRFEDANQDYTHNAIKVNTIVALAYPVMTLIMSGTNVAIVWFGGQLISSQTMQVGNMIAFMTYAMQVLMSFMMLAMVFAFIPRAAASASRIQEVLSIEPKITDPDKAATLPATTEHSLEFDHVNYRYQSAEQLALADIDFKAHSGQTVAIIGGTGSGKTTLVNLIPRFYDIESGAVKLDGKDVRQ…	MKLMWRYTMRYKKLLFADFICVFGFILIELGLPTILARMIDKGIIPKDMDYVYQQGIWMVVITIIGVAMNILLGYFGARITTNIVRDIRDDLFEKIQTFSHSEYESIGVSSLITRTTNDAYQIMLFMGNILRLGFMTPVMFIASLYMVMRTSPSLGMYVLGALPFLLLAVVGIARLSEPLSKKQQKNLDGINGILRENLSGLRVIRAFVNEKFEESRFNKVNETYTKSSKSLFRLMAAAQPGFFFLFNIVMVLIIWSGTVQISHGDLEVGNLIAFIEYIFHALFSFMLFASVFMMYPRAAVSASRIQEALDMEPAIREEEGVTETATKGYLEFKNVTFAYPGHAESPVIRNVSFKASPGETVAFIGSTGSGKSTLIQLIPRFYDVSEGEILIDGVNVKE…
L. plantarum	VJLHD4L1	GM003134	4418	6166	+	N.A.	Loose	960	437.187	efrA	41.3	3003948	protein homolog model	macrolide antibiotic; fluoroquinolone antibiotic; rifamycin antibiotic	antibiotic efflux	ATP-binding cassette (ABC) antibiotic efflux pump		MKGSVQMLKIAKGRISYPAVIGAVLFMIVQVIATLNLPSLTSNIVNNGVATGDISYIWKIGFEMIGFSLLSVVAAFGNVFLAARSSQQLGKNLRSDIYKKVINFSNDEFDKVETSSLITRTTNDVVQIQNVAMMALRMMIMAPIMLIGASFLAYTKSHELTWIFVVSIPVLLIFIGLIMAFAIPLFRAMQTKTDRINLVFREGLTGVRVIRAFRQDKFEQDRFEDANQDYTHNAIKVNTIVALAYPVMTLIMSGTNVAIVWFGGQLISSQTMQVGNMIAFMTYAMQVLMSFMMLAMVFAFIPRAAASASRIQEVLSIEPKITDPDKAATLPATTEHSLEFDHVNYRYQSAEQLALADIDFKAHSGQTVAIIGGTGSGKTTLVNLIPRFYDIESGAVKLD…	MKLMWRYTMRYKKLLFADFICVFGFILIELGLPTILARMIDKGIIPKDMDYVYQQGIWMVVITIIGVAMNILLGYFGARITTNIVRDIRDDLFEKIQTFSHSEYESIGVSSLITRTTNDAYQIMLFMGNILRLGFMTPVMFIASLYMVMRTSPSLGMYVLGALPFLLLAVVGIARLSEPLSKKQQKNLDGINGILRENLSGLRVIRAFVNEKFEESRFNKVNETYTKSSKSLFRLMAAAQPGFFFLFNIVMVLIIWSGTVQISHGDLEVGNLIAFIEYIFHALFSFMLFASVFMMYPRAAVSASRIQEALDMEPAIREEEGVTETATKGYLEFKNVTFAYPGHAESPVIRNVSFKASPGETVAFIGSTGSGKSTLIQLIPRFYDVSEGEILIDGVNVKE…
		GM003135	6166	8055	+		Loose	1320	376.326	lmrD	38.58	3002882	protein homolog model	lincosamide antibiotic	antibiotic efflux	ATP-binding cassette (ABC) antibiotic efflux pump		MSEKNTSSTKPARPAGGHGPGGHAGLVEKPKSFWKTAIRLMRYMSDRWVGLAVVMIFAIASVIFQIRTPKILGKATTELYKGIMKGAAQQKAGISQSGYPINFEKIGQIIMIVLIMYLASALFNFIQQYIMTRISQRTVYKLRRSFKGKMQKVPISYYDTHSNGDIMSRAVNDMDNIANTLQQNLTQAVTSTVTFVGTLWMMLTISWKLTLIALVTIPLSVVVVGVIAPKSQKFFGTQQKSLGLLNNQVEENYAGHVVIKSFNKEQDAIDDFEIQNNNYYQSAWKAQFISGIIMPLMMFLNNIGYVFVAIIGGIDVANGNVSLGNIQAFLQYTQQFSQPISQMANLLNTIQSTVASAERVFEVLDEEEMKQTKSNLPAEPDSDNLISLQHVQFGYADND…	MENTKSTRKMSDTTRAIRFFYLYLKRYKLQFAVIMIFIILATWLQVVSPSLLGDAITNLTKYVTDFFTHQHAGQSQDALQQIAQQLSQQMHQTVDWHNVPEVVKSLPQAAQDQITANLPKGTTLETLKTVATSHAASTSTFMKGMWQLLAVYVATGVSMLIYTLLFSRIVAHSTNRMRKGLFGKLERLTISYFDRHQDGDILARFTSDLDNIQNTLNQALVSVISNAAVFVGVIIQIFNKDVTFAWLTVAASPVAILSAVIIIRQSKKATDKQQEEVSQLNAYMDEKISGQKAIIVEGLQEDSINGFLEHNENVKKRTFAAQAWSGMIFPLMNGFQLLSIAIVIFGGTAYVLNDDSMSIATGLGLLVAFVQYVQSYYNPIMQISSNFGQLQLAITGATR…
L. plantarum	VJLHD5L1	GM000775	329752	331500	+	VJLHD5L1P3 (intact prophage)	Loose	960	437.187	efrA	41.12	3003948	protein homolog model	macrolide antibiotic; fluoroquinolone antibiotic; rifamycin antibiotic	antibiotic efflux	ATP-binding cassette (ABC) antibiotic efflux pump		MKGSVQMLKIAKGRISYPAVIGAVLFMIVQVIATLNLPSLTSNIVNNGVATGDISYIWKIGFEMIGFSLLSVVAAFGNVFLAARSSQQLGKNLRSDIYKKVINFSNDEFDKVETSSLITRTTNDVVQIQNVAMMALRMMIMAPIMLIGASFLAYTKSHELTWIFVVSIPVLLIFIGLIMAFAIPLFRAMQTKTDRINLVFREGLTGVRVIRAFRQDKFEQDRFEDANQDYTHNAIKVNTIVALAYPVMTLIMSGTNVAIVWFGGQLISSQTMQVGNMIAFMTYAMQVLMSFMMLAMVFAFIPRAAASASRIQEVLSIEPKITDPDKAATLPATTEHSLEFDHVNYRYQSAEQLALADIDFKAHSGQTVAIIGGTGSGKTTLVNLIPRFYDIESGAVKLD…	MKLMWRYTMRYKKLLFADFICVFGFILIELGLPTILARMIDKGIIPKDMDYVYQQGIWMVVITIIGVAMNILLGYFGARITTNIVRDIRDDLFEKIQTFSHSEYESIGVSSLITRTTNDAYQIMLFMGNILRLGFMTPVMFIASLYMVMRTSPSLGMYVLGALPFLLLAVVGIARLSEPLSKKQQKNLDGINGILRENLSGLRVIRAFVNEKFEESRFNKVNETYTKSSKSLFRLMAAAQPGFFFLFNIVMVLIIWSGTVQISHGDLEVGNLIAFIEYIFHALFSFMLFASVFMMYPRAAVSASRIQEALDMEPAIREEEGVTETATKGYLEFKNVTFAYPGHAESPVIRNVSFKASPGETVAFIGSTGSGKSTLIQLIPRFYDVSEGEILIDGVNVKE…
		GM000776	331500	333389	+		Loose	1320	377.867	lmrD	38.58	3002882	protein homolog model	lincosamide antibiotic	antibiotic efflux	ATP-binding cassette (ABC) antibiotic efflux pump		MSEKNTSSTKPARPAGGHGPGGHAGLVEKPKSFWKTAIRLMRYMSDRWVGLAVVMIFAIASVIFQIRTPKILGKATTELYKGIMKGAAQQKAGISQSGYPINFEKIGQIIMIVLIMYLASALFNFIQQYIMTRISQRTVYKLRRSFKGKMQKVPISYYDTHSNGDIMSRAVNDMDNIANTLQQNLTQAVTSTVTFVGTLWMMLTISWKLTLIALVTIPLSVVVVGVIAPKSQKFFGTQQKSLGLLNNQVEENYAGHVVIKSFNKEQDAIDDFEIQNNNYYQSAWKAQFISGIIMPLMMFLNNIGYVFVAIIGGIDVANGNVSLGNIQAFLQYTQQFSQPISQMANLLNTIQSTVASAERVFEVLDEEEMKQTKSNLPAEPDSDNWISLQHVQFGYADND…	MENTKSTRKMSDTTRAIRFFYLYLKRYKLQFAVIMIFIILATWLQVVSPSLLGDAITNLTKYVTDFFTHQHAGQSQDALQQIAQQLSQQMHQTVDWHNVPEVVKSLPQAAQDQITANLPKGTTLETLKTVATSHAASTSTFMKGMWQLLAVYVATGVSMLIYTLLFSRIVAHSTNRMRKGLFGKLERLTISYFDRHQDGDILARFTSDLDNIQNTLNQALVSVISNAAVFVGVIIQIFNKDVTFAWLTVAASPVAILSAVIIIRQSKKATDKQQEEVSQLNAYMDEKISGQKAIIVEGLQEDSINGFLEHNENVKKRTFAAQAWSGMIFPLMNGFQLLSIAIVIFGGTAYVLNDDSMSIATGLGLLVAFVQYVQSYYNPIMQISSNFGQLQLAITGATR…
L. plantarum	VJLHD6L1	GM002169	38349	40097	+	Close to VJLHD6L1P3 (incomplete prophage)	Loose	960	437.573	efrA	41.3	3003948	protein homolog model	macrolide antibiotic; fluoroquinolone antibiotic; rifamycin antibiotic	antibiotic efflux	ATP-binding cassette (ABC) antibiotic efflux pump		MKGSVQMLKIAKGRISYPAVIGAVLFMIVQVIATLNLPSLTSNIVNNGVATGDISYIWKIGFEMIGFSLLSVVAAFGNVFLAARSSQQLGKNLRSDIYKKVINFSNDEFDKVETSSLITRTTNDVVQIQNVAMMALRMMIMAPIMLIGASFLAYTKSHELTWIFVVSIPVLLIFIGLIMAFAIPLFRAMQTKTDRINLVFREGLTGVRVIRAFRQDKFEQDRFEDANQDYTHNAIKVNTIVALAYPVMTLIMSGTNVAIVWFGGQLISSQTMQVGNMIAFMTYAMQVLMSFMMLAMVFAFIPRAAASASRIQEVLSIEPKITDPDKAATLPATTEHSLEFDHVNYRYQSAEQLALADIDFKAHSGQTVAIIGGTGSGKTTLVNLIPRFYDIESGAVKLD…	MKLMWRYTMRYKKLLFADFICVFGFILIELGLPTILARMIDKGIIPKDMDYVYQQGIWMVVITIIGVAMNILLGYFGARITTNIVRDIRDDLFEKIQTFSHSEYESIGVSSLITRTTNDAYQIMLFMGNILRLGFMTPVMFIASLYMVMRTSPSLGMYVLGALPFLLLAVVGIARLSEPLSKKQQKNLDGINGILRENLSGLRVIRAFVNEKFEESRFNKVNETYTKSSKSLFRLMAAAQPGFFFLFNIVMVLIIWSGTVQISHGDLEVGNLIAFIEYIFHALFSFMLFASVFMMYPRAAVSASRIQEALDMEPAIREEEGVTETATKGYLEFKNVTFAYPGHAESPVIRNVSFKASPGETVAFIGSTGSGKSTLIQLIPRFYDVSEGEILIDGVNVKE…
		GM002170	40097	41986	+		Loose	1320	377.867	lmrD	38.58	3002882	protein homolog model	lincosamide antibiotic	antibiotic efflux	ATP-binding cassette (ABC) antibiotic efflux pump		MSEKNTSSTKPARPAGGHGPGGHAGLVEKPKSFWKTAIRLMRYMSDRWVGLAVVMIFAIASVIFQIRTPKILGKATTELYKGIMKGAAQQKAGISQSGYPINFEKIGQIIMIVLIMYLASALFNFIQQYIMTRISQRTVYKLRRSFKGKMQKVPISYYDTHSNGDIMSRAVNDMDNIANTLQQNLTQAVTSTVTFVGTLWMMLTISWKLTLIALVTIPLSVVVVGVIAPKSQKFFGTQQKSLGLLNNQVEENYAGHVVIKSFNKEQDAIDDFEIQNNNYYQSAWKAQFISGIIMPLMMFLNNIGYVFVAIIGGIDVANGNVSLGNIQAFLQYTQQFSQPISQMANLLNTIQSTVASAERVFEVLDEEEMKQTKSNLPAEPDSDNLISLQHVQFGYADND…	MENTKSTRKMSDTTRAIRFFYLYLKRYKLQFAVIMIFIILATWLQVVSPSLLGDAITNLTKYVTDFFTHQHAGQSQDALQQIAQQLSQQMHQTVDWHNVPEVVKSLPQAAQDQITANLPKGTTLETLKTVATSHAASTSTFMKGMWQLLAVYVATGVSMLIYTLLFSRIVAHSTNRMRKGLFGKLERLTISYFDRHQDGDILARFTSDLDNIQNTLNQALVSVISNAAVFVGVIIQIFNKDVTFAWLTVAASPVAILSAVIIIRQSKKATDKQQEEVSQLNAYMDEKISGQKAIIVEGLQEDSINGFLEHNENVKKRTFAAQAWSGMIFPLMNGFQLLSIAIVIFGGTAYVLNDDSMSIATGLGLLVAFVQYVQSYYNPIMQISSNFGQLQLAITGATR…
L. plantarum	VJLHD7L1	GM001990	136582	138471	-	VJLHD7L1P1 (intact prophage)	Loose	1320	377.867	lmrD	38.58	3002882	protein homolog model	lincosamide antibiotic	antibiotic efflux	ATP-binding cassette (ABC) antibiotic efflux pump		MSEKNTSSTKPARPAGGHGPGGHAGLVEKPKSFWKTAIRLMRYMSDRWVGLAVVMIFAIASVIFQIRTPKILGKATTELYKGIMKGAAQQKAGISQSGYPINFEKIGQIIMIVLIMYLASALFNFIQQYIMTRISQRTVYKLRRSFKGKMQKVPISYYDTHSNGDIMSRAVNDMDNIANTLQQNLTQAVTSTVTFVGTLWMMLTISWKLTLIALVTIPLSVVVVGVIAPKSQKFFGTQQKSLGLLNNQVEENYAGHVVIKSFNKEQDAIDDFEIQNNNYYQSAWKAQFISGIIMPLMMFLNNIGYVFVAIIGGIDVANGNVSLGNIQAFLQYTQQFSQPISQMANLLNTIQSTVASAERVFEVLDEEEMKQTKSNLPAEPDSDNLISLQHVQFGYADND…	MENTKSTRKMSDTTRAIRFFYLYLKRYKLQFAVIMIFIILATWLQVVSPSLLGDAITNLTKYVTDFFTHQHAGQSQDALQQIAQQLSQQMHQTVDWHNVPEVVKSLPQAAQDQITANLPKGTTLETLKTVATSHAASTSTFMKGMWQLLAVYVATGVSMLIYTLLFSRIVAHSTNRMRKGLFGKLERLTISYFDRHQDGDILARFTSDLDNIQNTLNQALVSVISNAAVFVGVIIQIFNKDVTFAWLTVAASPVAILSAVIIIRQSKKATDKQQEEVSQLNAYMDEKISGQKAIIVEGLQEDSINGFLEHNENVKKRTFAAQAWSGMIFPLMNGFQLLSIAIVIFGGTAYVLNDDSMSIATGLGLLVAFVQYVQSYYNPIMQISSNFGQLQLAITGATR…
		GM001991	138471	140219	-		Loose	960	436.802	efrA	41.3	3003948	protein homolog model	macrolide antibiotic; fluoroquinolone antibiotic; rifamycin antibiotic	antibiotic efflux	ATP-binding cassette (ABC) antibiotic efflux pump		MKGSVQMLKIAKGRISYPAVIGAVLFMIVQVIATLNLPSLTSNIVNNGVATGDISYIWKIGFEMIGFSLLSVVAAFGNVFLAARSSQQLGKNLRSDIYKKVINFSNDEFDKVETSSLITRTTNDVVQIQNVAMMALRMMIMAPIMLIGASFLAYTKSHELTWIFVVSIPVLLIFIGLIMAFAIPLFRAMQTKTDRINLVFREGLTGVRVIRAFRQDKFEQDRFEDANQDYTHNAIKVNTIVALAYPVMTLIMSGTNVAIVWFGGQLISSQTMQVGNMIAFMTYAMQVLMSFMMLAMVFAFIPRAAASASRIQEVLSIEPKITDPDKAATLPATTEHSLEFDHVNYRYQSAEQLALADIDFKAHSGQTVAIIGGTGSGKTTLVNLIPRFYDIESGAVKLD…	MKLMWRYTMRYKKLLFADFICVFGFILIELGLPTILARMIDKGIIPKDMDYVYQQGIWMVVITIIGVAMNILLGYFGARITTNIVRDIRDDLFEKIQTFSHSEYESIGVSSLITRTTNDAYQIMLFMGNILRLGFMTPVMFIASLYMVMRTSPSLGMYVLGALPFLLLAVVGIARLSEPLSKKQQKNLDGINGILRENLSGLRVIRAFVNEKFEESRFNKVNETYTKSSKSLFRLMAAAQPGFFFLFNIVMVLIIWSGTVQISHGDLEVGNLIAFIEYIFHALFSFMLFASVFMMYPRAAVSASRIQEALDMEPAIREEEGVTETATKGYLEFKNVTFAYPGHAESPVIRNVSFKASPGETVAFIGSTGSGKSTLIQLIPRFYDVSEGEILIDGVNVKE…
L. plantarum	VJLHD9L1	GM000858	316603	318351	+	VJLHD9L1P2 (intact prophage)	Loose	960	437.573	efrA	41.3	3003948	protein homolog model	macrolide antibiotic; fluoroquinolone antibiotic; rifamycin antibiotic	antibiotic efflux	ATP-binding cassette (ABC) antibiotic efflux pump		MKGSVQMLKIAKGRISYPAVIGAVLFMIVQVIATLNLPSLTSNIVNNGVATGDISYIWKIGFEMIGFSLLSVVAAFGNVFLAARSSQQLGKNLRSDIYKKVINFSNDEFDKVETSSLITRTTNDVVQIQNVAMMALRMMIMAPIMLIGASFLAYTKSHELTWIFVVSIPVLLIFIGLIMAFAIPLFRAMQTKTDRINLVFREGLTGVRVIRAFRQDKFEQDRFEDANQDYTHNAIKVNTIVALAYPVMTLIMSGTNVAIVWFGGQLISSQTMQVGNMIAFMTYAMQVLMSFMMLAMVFAFIPRAAASASRIQEVLSIEPKITDPDKAATLPATTEHSLEFDHVNYRYQSAEQLALADIDFKAHSGQTVAIIGGTGSGKTTLVNLIPRFYDIESGAVKLD…	MKLMWRYTMRYKKLLFADFICVFGFILIELGLPTILARMIDKGIIPKDMDYVYQQGIWMVVITIIGVAMNILLGYFGARITTNIVRDIRDDLFEKIQTFSHSEYESIGVSSLITRTTNDAYQIMLFMGNILRLGFMTPVMFIASLYMVMRTSPSLGMYVLGALPFLLLAVVGIARLSEPLSKKQQKNLDGINGILRENLSGLRVIRAFVNEKFEESRFNKVNETYTKSSKSLFRLMAAAQPGFFFLFNIVMVLIIWSGTVQISHGDLEVGNLIAFIEYIFHALFSFMLFASVFMMYPRAAVSASRIQEALDMEPAIREEEGVTETATKGYLEFKNVTFAYPGHAESPVIRNVSFKASPGETVAFIGSTGSGKSTLIQLIPRFYDVSEGEILIDGVNVKE…
		GM000859	318351	320240	+		Loose	1320	377.867	lmrD	38.58	3002882	protein homolog model	lincosamide antibiotic	antibiotic efflux	ATP-binding cassette (ABC) antibiotic efflux pump		MSEKNTSSTKPARPAGGHGPGGHAGLVEKPKSFWKTAIRLMRYMSDRWVGLAVVMIFAIASVIFQIRTPKILGKATTELYKGIMKGAAQQKAGISQSGYPINFEKIGQIIMIVLIMYLASALFNFIQQYIMTRISQRTVYKLRRSFKGKMQKVPISYYDTHSNGDIMSRAVNDMDNIANTLQQNLTQAVTSTVTFVGTLWMMLTISWKLTLIALVTIPLSVVVVGVIAPKSQKFFGTQQKSLGLLNNQVEENYAGHVVIKSFNKEQDAIDDFEIQNNNYYQSAWKAQFISGIIMPLMMFLNNIGYVFVAIIGGIDVANGNVSLGNIQAFLQYTQQFSQPISQMANLLNTIQSTVASAERVFEVLDEEEMKQTKSNLPAEPDSDNLISLQHVQFGYADND…	MENTKSTRKMSDTTRAIRFFYLYLKRYKLQFAVIMIFIILATWLQVVSPSLLGDAITNLTKYVTDFFTHQHAGQSQDALQQIAQQLSQQMHQTVDWHNVPEVVKSLPQAAQDQITANLPKGTTLETLKTVATSHAASTSTFMKGMWQLLAVYVATGVSMLIYTLLFSRIVAHSTNRMRKGLFGKLERLTISYFDRHQDGDILARFTSDLDNIQNTLNQALVSVISNAAVFVGVIIQIFNKDVTFAWLTVAASPVAILSAVIIIRQSKKATDKQQEEVSQLNAYMDEKISGQKAIIVEGLQEDSINGFLEHNENVKKRTFAAQAWSGMIFPLMNGFQLLSIAIVIFGGTAYVLNDDSMSIATGLGLLVAFVQYVQSYYNPIMQISSNFGQLQLAITGATR…
L. plantarum	VJLHD11L1	GM002073	65699	67447	+	Close to VJLHD11L1P3 (incomplete prophage)	Loose	960	437.573	efrA	41.3	3003948	protein homolog model	macrolide antibiotic; fluoroquinolone antibiotic; rifamycin antibiotic	antibiotic efflux	ATP-binding cassette (ABC) antibiotic efflux pump		MKGSVQMLKIAKGRISYPAVIGAVLFMIVQVIATLNLPSLTSNIVNNGVATGDISYIWKIGFEMIGFSLLSVVAAFGNVFLAARSSQQLGKNLRSDIYKKVINFSNDEFDKVETSSLITRTTNDVVQIQNVAMMALRMMIMAPIMLIGASFLAYTKSHELTWIFVVSIPVLLIFIGLIMAFAIPLFRAMQTKTDRINLVFREGLTGVRVIRAFRQDKFEQDRFEDANQDYTHNAIKVNTIVALAYPVMTLIMSGTNVAIVWFGGQLISSQTMQVGNMIAFMTYAMQVLMSFMMLAMVFAFIPRAAASASRIQEVLSIEPKITDPDKAATLPATTEHSLEFDHVNYRYQSAEQLALADIDFKAHSGQTVAIIGGTGSGKTTLVNLIPRFYDIESGAVKLD…	MKLMWRYTMRYKKLLFADFICVFGFILIELGLPTILARMIDKGIIPKDMDYVYQQGIWMVVITIIGVAMNILLGYFGARITTNIVRDIRDDLFEKIQTFSHSEYESIGVSSLITRTTNDAYQIMLFMGNILRLGFMTPVMFIASLYMVMRTSPSLGMYVLGALPFLLLAVVGIARLSEPLSKKQQKNLDGINGILRENLSGLRVIRAFVNEKFEESRFNKVNETYTKSSKSLFRLMAAAQPGFFFLFNIVMVLIIWSGTVQISHGDLEVGNLIAFIEYIFHALFSFMLFASVFMMYPRAAVSASRIQEALDMEPAIREEEGVTETATKGYLEFKNVTFAYPGHAESPVIRNVSFKASPGETVAFIGSTGSGKSTLIQLIPRFYDVSEGEILIDGVNVKE…
		GM002074	67447	69336	+		Loose	1320	377.867	lmrD	38.58	3002882	protein homolog model	lincosamide antibiotic	antibiotic efflux	ATP-binding cassette (ABC) antibiotic efflux pump		MSEKNTSSTKPARPAGGHGPGGHAGLVEKPKSFWKTAIRLMRYMSDRWVGLAVVMIFAIASVIFQIRTPKILGKATTELYKGIMKGAAQQKAGISQSGYPINFEKIGQIIMIVLIMYLASALFNFIQQYIMTRISQRTVYKLRRSFKGKMQKVPISYYDTHSNGDIMSRAVNDMDNIANTLQQNLTQAVTSTVTFVGTLWMMLTISWKLTLIALVTIPLSVVVVGVIAPKSQKFFGTQQKSLGLLNNQVEENYAGHVVIKSFNKEQDAIDDFEIQNNNYYQSAWKAQFISGIIMPLMMFLNNIGYVFVAIIGGIDVANGNVSLGNIQAFLQYTQQFSQPISQMANLLNTIQSTVASAERVFEVLDEEEMKQTKSNLPAEPDSDNLISLQHVQFGYADND…	MENTKSTRKMSDTTRAIRFFYLYLKRYKLQFAVIMIFIILATWLQVVSPSLLGDAITNLTKYVTDFFTHQHAGQSQDALQQIAQQLSQQMHQTVDWHNVPEVVKSLPQAAQDQITANLPKGTTLETLKTVATSHAASTSTFMKGMWQLLAVYVATGVSMLIYTLLFSRIVAHSTNRMRKGLFGKLERLTISYFDRHQDGDILARFTSDLDNIQNTLNQALVSVISNAAVFVGVIIQIFNKDVTFAWLTVAASPVAILSAVIIIRQSKKATDKQQEEVSQLNAYMDEKISGQKAIIVEGLQEDSINGFLEHNENVKKRTFAAQAWSGMIFPLMNGFQLLSIAIVIFGGTAYVLNDDSMSIATGLGLLVAFVQYVQSYYNPIMQISSNFGQLQLAITGATR…
L. plantarum	VJLHD12L4	GM001362	203772	205520	+	N.A.	Loose	960	437.573	efrA	41.3	3003948	protein homolog model	macrolide antibiotic; fluoroquinolone antibiotic; rifamycin antibiotic	antibiotic efflux	ATP-binding cassette (ABC) antibiotic efflux pump		MKGSVQMLKIAKGRISYPAVIGAVLFMIVQVIATLNLPSLTSNIVNNGVATGDISYIWKIGFEMIGFSLLSVVAAFGNVFLAARSSQQLGKNLRSDIYKKVINFSNDEFDKVETSSLITRTTNDVVQIQNVAMMALRMMIMAPIMLIGASFLAYTKSHELTWIFVVSIPVLLIFIGLIMAFAIPLFRAMQTKTDRINLVFREGLTGVRVIRAFRQDKFEQDRFEDANQDYTHNAIKVNTIVALAYPVMTLIMSGTNVAIVWFGGQLISSQTMQVGNMIAFMTYAMQVLMSFMMLAMVFAFIPRAAASASRIQEVLSIEPKITDPDKAATLPATTEHSLEFDHVNYRYQSAEQLALADIDFKAHSGQTVAIIGGTGSGKTTLVNLIPRFYDIESGAVKLD…	MKLMWRYTMRYKKLLFADFICVFGFILIELGLPTILARMIDKGIIPKDMDYVYQQGIWMVVITIIGVAMNILLGYFGARITTNIVRDIRDDLFEKIQTFSHSEYESIGVSSLITRTTNDAYQIMLFMGNILRLGFMTPVMFIASLYMVMRTSPSLGMYVLGALPFLLLAVVGIARLSEPLSKKQQKNLDGINGILRENLSGLRVIRAFVNEKFEESRFNKVNETYTKSSKSLFRLMAAAQPGFFFLFNIVMVLIIWSGTVQISHGDLEVGNLIAFIEYIFHALFSFMLFASVFMMYPRAAVSASRIQEALDMEPAIREEEGVTETATKGYLEFKNVTFAYPGHAESPVIRNVSFKASPGETVAFIGSTGSGKSTLIQLIPRFYDVSEGEILIDGVNVKE…
		GM001363	205520	207409	+		Loose	1320	377.867	lmrD	38.58	3002882	protein homolog model	lincosamide antibiotic	antibiotic efflux	ATP-binding cassette (ABC) antibiotic efflux pump		MSEKNTSSTKPARPAGGHGPGGHAGLVEKPKSFWKTAIRLMRYMSDRWVGLAVVMIFAIASVIFQIRTPKILGKATTELYKGIMKGAAQQKAGISQSGYPINFEKIGQIIMIVLIMYLASALFNFIQQYIMTRISQRTVYKLRRSFKGKMQKVPISYYDTHSNGDIMSRAVNDMDNIANTLQQNLTQAVTSTVTFVGTLWMMLTISWKLTLIALVTIPLSVVVVGVIAPKSQKFFGTQQKSLGLLNNQVEENYAGHVVIKSFNKEQDAIDDFEIQNNNYYQSAWKAQFISGIIMPLMMFLNNIGYVFVAIIGGIDVANGNVSLGNIQAFLQYTQQISQPISQMANLLNTIQSTVASAERVFEVLDEEEMKQTKSNLPAEPDSDNLISLQHVQFGYADND…	MENTKSTRKMSDTTRAIRFFYLYLKRYKLQFAVIMIFIILATWLQVVSPSLLGDAITNLTKYVTDFFTHQHAGQSQDALQQIAQQLSQQMHQTVDWHNVPEVVKSLPQAAQDQITANLPKGTTLETLKTVATSHAASTSTFMKGMWQLLAVYVATGVSMLIYTLLFSRIVAHSTNRMRKGLFGKLERLTISYFDRHQDGDILARFTSDLDNIQNTLNQALVSVISNAAVFVGVIIQIFNKDVTFAWLTVAASPVAILSAVIIIRQSKKATDKQQEEVSQLNAYMDEKISGQKAIIVEGLQEDSINGFLEHNENVKKRTFAAQAWSGMIFPLMNGFQLLSIAIVIFGGTAYVLNDDSMSIATGLGLLVAFVQYVQSYYNPIMQISSNFGQLQLAITGATR…
L. plantarum	VJLHD14L1	GM000347	75537	77426	-	VJLHD14L1P1 (intact prophage)	Loose	1320	375.555	lmrD	38.58	3002882	protein homolog model	lincosamide antibiotic	antibiotic efflux	ATP-binding cassette (ABC) antibiotic efflux pump		MSEKNTSSTKPARPAGGHGPGGHAGLVEKPKSFWKTAIRLMRYMSDRWVGLAVVMIFAIASVIFQIRTPKILGKATTELYKGIMKGAAQQKAGISQSGYPINFEKIGQIIMIVLIMYLASALFNFIQQYIMTRISQRTVYKLRRSFKGKMQKVPISYYDTHSNGDIMSRAVNDMDNIANTLQQNLTQAVTSTVTFVGTLWMMLTISWKLTLIALVTIPLSVVVVGVIAPKSQKFFGTQQKSLGLLNNQVEENYAGHVVIKSFNKEQDAIDDFEIQNNNYYQSAWKAQFISGIIMPLMMFLNNIGYVFVAIIGGIDVANGNVSLGNIQAFLQYTQQFSQPISQMANLLNTIQSTVASAERVFEVLDEEEMKQTKSNLPAEPDSDNLISLQHVQFGYADND…	MENTKSTRKMSDTTRAIRFFYLYLKRYKLQFAVIMIFIILATWLQVVSPSLLGDAITNLTKYVTDFFTHQHAGQSQDALQQIAQQLSQQMHQTVDWHNVPEVVKSLPQAAQDQITANLPKGTTLETLKTVATSHAASTSTFMKGMWQLLAVYVATGVSMLIYTLLFSRIVAHSTNRMRKGLFGKLERLTISYFDRHQDGDILARFTSDLDNIQNTLNQALVSVISNAAVFVGVIIQIFNKDVTFAWLTVAASPVAILSAVIIIRQSKKATDKQQEEVSQLNAYMDEKISGQKAIIVEGLQEDSINGFLEHNENVKKRTFAAQAWSGMIFPLMNGFQLLSIAIVIFGGTAYVLNDDSMSIATGLGLLVAFVQYVQSYYNPIMQISSNFGQLQLAITGATR…
		GM000348	77426	79174	-		Loose	960	435.647	efrA	41.3	3003948	protein homolog model	macrolide antibiotic; fluoroquinolone antibiotic; rifamycin antibiotic	antibiotic efflux	ATP-binding cassette (ABC) antibiotic efflux pump		MKGSVQMLKIAKGRISYPAVIGAVLFMIVQVIATLNLPSLTSNIVNNGVATGDISYIWKIGFEMIGFSLLSVVAAFGNVFLAARSSQQLGKNLRSDIYKKVINFSNDEFDKVETSSLITRTTNDVVQIQNVAMMALRMMIMAPIMLIGASFLAYTKSHELTWIFVVSIPVLLIFIGLIMAFAIPLFRAMQTKTDRINLVFREGLTGVRVIRAFRQDKFEQDRFEDANQDYTHNAIKVNTIVALAYPVMTLIMSGTNVAIVWFGGQLISSQTMQVGNMIAFMTYAMQVLMSFMMLAMVFAFIPRAAASASRIQEVLSIEPKITDPDKAATLPATTEHSLEFDHVNYRYQSAEQLALADIDFKAHSGQTVAIIGGTGSGKTTLVNLIPRFYDIESGAVKLD…	MKLMWRYTMRYKKLLFADFICVFGFILIELGLPTILARMIDKGIIPKDMDYVYQQGIWMVVITIIGVAMNILLGYFGARITTNIVRDIRDDLFEKIQTFSHSEYESIGVSSLITRTTNDAYQIMLFMGNILRLGFMTPVMFIASLYMVMRTSPSLGMYVLGALPFLLLAVVGIARLSEPLSKKQQKNLDGINGILRENLSGLRVIRAFVNEKFEESRFNKVNETYTKSSKSLFRLMAAAQPGFFFLFNIVMVLIIWSGTVQISHGDLEVGNLIAFIEYIFHALFSFMLFASVFMMYPRAAVSASRIQEALDMEPAIREEEGVTETATKGYLEFKNVTFAYPGHAESPVIRNVSFKASPGETVAFIGSTGSGKSTLIQLIPRFYDVSEGEILIDGVNVKE…
L. plantarum	VJLHD16L1	GM001206	88006	89895	-	N.A.	Loose	1320	377.867	lmrD	38.58	3002882	protein homolog model	lincosamide antibiotic	antibiotic efflux	ATP-binding cassette (ABC) antibiotic efflux pump		MSEKNTSSTKPARPAGGHGPGGHAGLVEKPKSFWKTAIRLMRYMSDRWVGLAVVMIFAIASVIFQIRTPKILGKATTELYKGIMKGAAQQKAGISQSGYPINFEKIGQIIMIVLIMYLASALFNFIQQYIMTRISQRTVYKLRRSFKGKMQKVPISYYDTHSNGDIMSRAVNDMDNIANTLQQNLTQAVTSTVTFVGTLWMMLTISWKLTLIALVTIPLSVVVVGVIAPKSQKFFGTQQKSLGLLNNQVEENYAGHVVIKSFNKEQDAIDDFEIQNNNYYQSAWKAQFISGIIMPLMMFLNNIGYVFVAIIGGIDVANGNVSLGNIQAFLQYTQQFSQPISQMANLLNTIQSTVASAERVFEVLDEEEMKQTKSNLPAEPDSDNLISLQHVQFGYADND…	MENTKSTRKMSDTTRAIRFFYLYLKRYKLQFAVIMIFIILATWLQVVSPSLLGDAITNLTKYVTDFFTHQHAGQSQDALQQIAQQLSQQMHQTVDWHNVPEVVKSLPQAAQDQITANLPKGTTLETLKTVATSHAASTSTFMKGMWQLLAVYVATGVSMLIYTLLFSRIVAHSTNRMRKGLFGKLERLTISYFDRHQDGDILARFTSDLDNIQNTLNQALVSVISNAAVFVGVIIQIFNKDVTFAWLTVAASPVAILSAVIIIRQSKKATDKQQEEVSQLNAYMDEKISGQKAIIVEGLQEDSINGFLEHNENVKKRTFAAQAWSGMIFPLMNGFQLLSIAIVIFGGTAYVLNDDSMSIATGLGLLVAFVQYVQSYYNPIMQISSNFGQLQLAITGATR…
		GM001207	89895	91643	-		Loose	960	437.573	efrA	41.3	3003948	protein homolog model	macrolide antibiotic; fluoroquinolone antibiotic; rifamycin antibiotic	antibiotic efflux	ATP-binding cassette (ABC) antibiotic efflux pump		MKGSVQMLKIAKGRISYPAVIGAVLFMIVQVIATLNLPSLTSNIVNNGVATGDISYIWKIGFEMIGFSLLSVVAAFGNVFLAARSSQQLGKNLRSDIYKKVINFSNDEFDKVETSSLITRTTNDVVQIQNVAMMALRMMIMAPIMLIGASFLAYTKSHELTWIFVVSIPVLLIFIGLIMAFAIPLFRAMQTKTDRINLVFREGLTGVRVIRAFRQDKFEQDRFEDANQDYTHNAIKVNTIVALAYPVMTLIMSGTNVAIVWFGGQLISSQTMQVGNMIAFMTYAMQVLMSFMMLAMVFAFIPRAAASASRIQEVLSIEPKITDPDKAATLPATTEHSLEFDHVNYRYQSAEQLALADIDFKAHSGQTVAIIGGTGSGKTTLVNLIPRFYDIESGAVKLD…	MKLMWRYTMRYKKLLFADFICVFGFILIELGLPTILARMIDKGIIPKDMDYVYQQGIWMVVITIIGVAMNILLGYFGARITTNIVRDIRDDLFEKIQTFSHSEYESIGVSSLITRTTNDAYQIMLFMGNILRLGFMTPVMFIASLYMVMRTSPSLGMYVLGALPFLLLAVVGIARLSEPLSKKQQKNLDGINGILRENLSGLRVIRAFVNEKFEESRFNKVNETYTKSSKSLFRLMAAAQPGFFFLFNIVMVLIIWSGTVQISHGDLEVGNLIAFIEYIFHALFSFMLFASVFMMYPRAAVSASRIQEALDMEPAIREEEGVTETATKGYLEFKNVTFAYPGHAESPVIRNVSFKASPGETVAFIGSTGSGKSTLIQLIPRFYDVSEGEILIDGVNVKE…
L. plantarum	VJLHD18L1	GM000858	316894	318642	+	VJLHD18L1P2 (intact prophage)	Loose	960	437.573	efrA	41.3	3003948	protein homolog model	macrolide antibiotic; fluoroquinolone antibiotic; rifamycin antibiotic	antibiotic efflux	ATP-binding cassette (ABC) antibiotic efflux pump		MKGSVQMLKIAKGRISYPAVIGAVLFMIVQVIATLNLPSLTSNIVNNGVATGDISYIWKIGFEMIGFSLLSVVAAFGNVFLAARSSQQLGKNLRSDIYKKVINFSNDEFDKVETSSLITRTTNDVVQIQNVAMMALRMMIMAPIMLIGASFLAYTKSHELTWIFVVSIPVLLIFIGLIMAFAIPLFRAMQTKTDRINLVFREGLTGVRVIRAFRQDKFEQDRFEDANQDYTHNAIKVNTIVALAYPVMTLIMSGTNVAIVWFGGQLISSQTMQVGNMIAFMTYAMQVLMSFMMLAMVFAFIPRAAASASRIQEVLSIEPKITDPDKAATLPATTEHSLEFDHVNYRYQSAEQLALADIDFKAHSGQTVAIIGGTGSGKTTLVNLIPRFYDIESGAVKLD…	MKLMWRYTMRYKKLLFADFICVFGFILIELGLPTILARMIDKGIIPKDMDYVYQQGIWMVVITIIGVAMNILLGYFGARITTNIVRDIRDDLFEKIQTFSHSEYESIGVSSLITRTTNDAYQIMLFMGNILRLGFMTPVMFIASLYMVMRTSPSLGMYVLGALPFLLLAVVGIARLSEPLSKKQQKNLDGINGILRENLSGLRVIRAFVNEKFEESRFNKVNETYTKSSKSLFRLMAAAQPGFFFLFNIVMVLIIWSGTVQISHGDLEVGNLIAFIEYIFHALFSFMLFASVFMMYPRAAVSASRIQEALDMEPAIREEEGVTETATKGYLEFKNVTFAYPGHAESPVIRNVSFKASPGETVAFIGSTGSGKSTLIQLIPRFYDVSEGEILIDGVNVKE…
		GM000859	318642	320531	+		Loose	1320	377.867	lmrD	38.58	3002882	protein homolog model	lincosamide antibiotic	antibiotic efflux	ATP-binding cassette (ABC) antibiotic efflux pump		MSEKNTSSTKPARPAGGHGPGGHAGLVEKPKSFWKTAIRLMRYMSDRWVGLAVVMIFAIASVIFQIRTPKILGKATTELYKGIMKGAAQQKAGISQSGYPINFEKIGQIIMIVLIMYLASALFNFIQQYIMTRISQRTVYKLRRSFKGKMQKVPISYYDTHSNGDIMSRAVNDMDNIANTLQQNLTQAVTSTVTFVGTLWMMLTISWKLTLIALVTIPLSVVVVGVIAPKSQKFFGTQQKSLGLLNNQVEENYAGHVVIKSFNKEQDAIDDFEIQNNNYYQSAWKAQFISGIIMPLMMFLNNIGYVFVAIIGGIDVANGNVSLGNIQAFLQYTQQFSQPISQMANLLNTIQSTVASAERVFEVLDEEEMKQTKSNLPAEPDSDNLISLQHVQFGYADND…	MENTKSTRKMSDTTRAIRFFYLYLKRYKLQFAVIMIFIILATWLQVVSPSLLGDAITNLTKYVTDFFTHQHAGQSQDALQQIAQQLSQQMHQTVDWHNVPEVVKSLPQAAQDQITANLPKGTTLETLKTVATSHAASTSTFMKGMWQLLAVYVATGVSMLIYTLLFSRIVAHSTNRMRKGLFGKLERLTISYFDRHQDGDILARFTSDLDNIQNTLNQALVSVISNAAVFVGVIIQIFNKDVTFAWLTVAASPVAILSAVIIIRQSKKATDKQQEEVSQLNAYMDEKISGQKAIIVEGLQEDSINGFLEHNENVKKRTFAAQAWSGMIFPLMNGFQLLSIAIVIFGGTAYVLNDDSMSIATGLGLLVAFVQYVQSYYNPIMQISSNFGQLQLAITGATR…
L. plantarum	VJXSRYG1L1	GM001546	139960	141708	+	VJXSRYG1L1P3 (intact prophage)	Loose	960	437.573	efrA	41.3	3003948	protein homolog model	macrolide antibiotic; fluoroquinolone antibiotic; rifamycin antibiotic	antibiotic efflux	ATP-binding cassette (ABC) antibiotic efflux pump		MKGSVQMLKIAKGRISYPAVIGAVLFMIVQVIATLNLPSLTSNIVNNGVATGDISYIWKIGFEMIGFSLLSVVAAFGNVFLAARSSQQLGKNLRSDIYKKVINFSNDEFDKVETSSLITRTTNDVVQIQNVAMMALRMMIMAPIMLIGASFLAYTKSHELTWIFVVSIPVLLIFIGLIMAFAIPLFRAMQTKTDRINLVFREGLTGVRVIRAFRQDKFEQDRFEDANQDYTHNAIKVNTIVALAYPVMTLIMSGTNVAIVWFGGQLISSQTMQVGNMIAFMTYAMQVLMSFMMLAMVFAFIPRAAASASRIQEVLSIEPKITDPDKAATLPATTEHSLEFDHVNYRYQSAEQLALADIDFKAHSGQTVAIIGGTGSGKTTLVNLIPRFYDIESGAVKLD…	MKLMWRYTMRYKKLLFADFICVFGFILIELGLPTILARMIDKGIIPKDMDYVYQQGIWMVVITIIGVAMNILLGYFGARITTNIVRDIRDDLFEKIQTFSHSEYESIGVSSLITRTTNDAYQIMLFMGNILRLGFMTPVMFIASLYMVMRTSPSLGMYVLGALPFLLLAVVGIARLSEPLSKKQQKNLDGINGILRENLSGLRVIRAFVNEKFEESRFNKVNETYTKSSKSLFRLMAAAQPGFFFLFNIVMVLIIWSGTVQISHGDLEVGNLIAFIEYIFHALFSFMLFASVFMMYPRAAVSASRIQEALDMEPAIREEEGVTETATKGYLEFKNVTFAYPGHAESPVIRNVSFKASPGETVAFIGSTGSGKSTLIQLIPRFYDVSEGEILIDGVNVKE…
		GM001547	141708	143597	+		Loose	1320	377.867	lmrD	38.58	3002882	protein homolog model	lincosamide antibiotic	antibiotic efflux	ATP-binding cassette (ABC) antibiotic efflux pump		MSEKNTSSTKPARPAGGHGPGGHAGLVEKPKSFWKTAIRLMRYMSDRWVGLAVVMIFAIASVIFQIRTPKILGKATTELYKGIMKGAAQQKAGISQSGYPINFEKIGQIIMIVLIMYLASALFNFIQQYIMTRISQRTVYKLRRSFKGKMQKVPISYYDTHSNGDIMSRAVNDMDNIANTLQQNLTQAVTSTVTFVGTLWMMLTISWKLTLIALVTIPLSVVVVGVIAPKSQKFFGTQQKSLGLLNNQVEENYAGHVVIKSFNKEQDAIDDFEIQNNNYYQSAWKAQFISGIIMPLMMFLNNIGYVFVAIIGGIDVANGNVSLGNIQAFLQYTQQFSQPISQMANLLNTIQSTVASAERVFEVLDEEEMKQTKSNLPAEPDSDNLISLQHVQFGYADND…	MENTKSTRKMSDTTRAIRFFYLYLKRYKLQFAVIMIFIILATWLQVVSPSLLGDAITNLTKYVTDFFTHQHAGQSQDALQQIAQQLSQQMHQTVDWHNVPEVVKSLPQAAQDQITANLPKGTTLETLKTVATSHAASTSTFMKGMWQLLAVYVATGVSMLIYTLLFSRIVAHSTNRMRKGLFGKLERLTISYFDRHQDGDILARFTSDLDNIQNTLNQALVSVISNAAVFVGVIIQIFNKDVTFAWLTVAASPVAILSAVIIIRQSKKATDKQQEEVSQLNAYMDEKISGQKAIIVEGLQEDSINGFLEHNENVKKRTFAAQAWSGMIFPLMNGFQLLSIAIVIFGGTAYVLNDDSMSIATGLGLLVAFVQYVQSYYNPIMQISSNFGQLQLAITGATR…
L. plantarum	VJXSRYG2L1	GM001450	54636	56525	-	VJXSRYG2L1P3 (intact prophage)	Loose	1320	377.867	lmrD	38.58	3002882	protein homolog model	lincosamide antibiotic	antibiotic efflux	ATP-binding cassette (ABC) antibiotic efflux pump		MSEKNTSSTKPARPAGGHGPGGHAGLVEKPKSFWKTAIRLMRYMSDRWVGLAVVMIFAIASVIFQIRTPKILGKATTELYKGIMKGAAQQKAGISQSGYPINFEKIGQIIMIVLIMYLASALFNFIQQYIMTRISQRTVYKLRRSFKGKMQKVPISYYDTHSNGDIMSRAVNDMDNIANTLQQNLTQAVTSTVTFVGTLWMMLTISWKLTLIALVTIPLSVVVVGVIAPKSQKFFGTQQKSLGLLNNQVEENYAGHVVIKSFNKEQDAIDDFEIQNNNYYQSAWKAQFISGIIMPLMMFLNNIGYVFVAIIGGIDVANGNVSLGNIQAFLQYTQQFSQPISQMANLLNTIQSTVASAERVFEVLDEEEMKQTKSNLPAEPDSDNLISLQHVQFGYADND…	MENTKSTRKMSDTTRAIRFFYLYLKRYKLQFAVIMIFIILATWLQVVSPSLLGDAITNLTKYVTDFFTHQHAGQSQDALQQIAQQLSQQMHQTVDWHNVPEVVKSLPQAAQDQITANLPKGTTLETLKTVATSHAASTSTFMKGMWQLLAVYVATGVSMLIYTLLFSRIVAHSTNRMRKGLFGKLERLTISYFDRHQDGDILARFTSDLDNIQNTLNQALVSVISNAAVFVGVIIQIFNKDVTFAWLTVAASPVAILSAVIIIRQSKKATDKQQEEVSQLNAYMDEKISGQKAIIVEGLQEDSINGFLEHNENVKKRTFAAQAWSGMIFPLMNGFQLLSIAIVIFGGTAYVLNDDSMSIATGLGLLVAFVQYVQSYYNPIMQISSNFGQLQLAITGATR…
		GM001451	56525	58273	-		Loose	960	437.573	efrA	41.3	3003948	protein homolog model	macrolide antibiotic; fluoroquinolone antibiotic; rifamycin antibiotic	antibiotic efflux	ATP-binding cassette (ABC) antibiotic efflux pump		MKGSVQMLKIAKGRISYPAVIGAVLFMIVQVIATLNLPSLTSNIVNNGVATGDISYIWKIGFEMIGFSLLSVVAAFGNVFLAARSSQQLGKNLRSDIYKKVINFSNDEFDKVETSSLITRTTNDVVQIQNVAMMALRMMIMAPIMLIGASFLAYTKSHELTWIFVVSIPVLLIFIGLIMAFAIPLFRAMQTKTDRINLVFREGLTGVRVIRAFRQDKFEQDRFEDANQDYTHNAIKVNTIVALAYPVMTLIMSGTNVAIVWFGGQLISSQTMQVGNMIAFMTYAMQVLMSFMMLAMVFAFIPRAAASASRIQEVLSIEPKITDPDKAATLPATTEHSLEFDHVNYRYQSAEQLALADIDFKAHSGQTVAIIGGTGSGKTTLVNLIPRFYDIESGAVKLD…	MKLMWRYTMRYKKLLFADFICVFGFILIELGLPTILARMIDKGIIPKDMDYVYQQGIWMVVITIIGVAMNILLGYFGARITTNIVRDIRDDLFEKIQTFSHSEYESIGVSSLITRTTNDAYQIMLFMGNILRLGFMTPVMFIASLYMVMRTSPSLGMYVLGALPFLLLAVVGIARLSEPLSKKQQKNLDGINGILRENLSGLRVIRAFVNEKFEESRFNKVNETYTKSSKSLFRLMAAAQPGFFFLFNIVMVLIIWSGTVQISHGDLEVGNLIAFIEYIFHALFSFMLFASVFMMYPRAAVSASRIQEALDMEPAIREEEGVTETATKGYLEFKNVTFAYPGHAESPVIRNVSFKASPGETVAFIGSTGSGKSTLIQLIPRFYDVSEGEILIDGVNVKE…
L. plantarum	VSCDJY5L5	GM001898	41154	43043	-	VSCDJY5L5P2 (intact prophage)	Loose	1320	377.867	lmrD	38.58	3002882	protein homolog model	lincosamide antibiotic	antibiotic efflux	ATP-binding cassette (ABC) antibiotic efflux pump		MSEKNTSSTKPARPAGGHGPGGHAGLVEKPKSFWKTAIRLMRYMSDRWVGLAVVMIFAIASVIFQIRTPKILGKATTELYKGIMKGAAQQKAGISQSGYPINFEKIGQIIMIVLIMYLASALFNFIQQYIMTRISQRTVYKLRRSFKGKMQKVPISYYDTHSNGDIMSRAVNDMDNIANTLQQNLTQAVTSTVTFVGTLWMMLTISWKLTLIALVTIPLSVVVVGVIAPKSQKFFGTQQKSLGLLNNQVEENYAGHVVIKSFNKEQDAIDDFEIQNNNYYQSAWKAQFISGIIMPLMMFLNNIGYVFVAIIGGIDVANGNVSLGNIQAFLQYTQQFSQPISQMANLLNTIQSTVASAERVFEVLDEEEMKQTKSNLPAEPDSDNLISLQHVQFGYADND…	MENTKSTRKMSDTTRAIRFFYLYLKRYKLQFAVIMIFIILATWLQVVSPSLLGDAITNLTKYVTDFFTHQHAGQSQDALQQIAQQLSQQMHQTVDWHNVPEVVKSLPQAAQDQITANLPKGTTLETLKTVATSHAASTSTFMKGMWQLLAVYVATGVSMLIYTLLFSRIVAHSTNRMRKGLFGKLERLTISYFDRHQDGDILARFTSDLDNIQNTLNQALVSVISNAAVFVGVIIQIFNKDVTFAWLTVAASPVAILSAVIIIRQSKKATDKQQEEVSQLNAYMDEKISGQKAIIVEGLQEDSINGFLEHNENVKKRTFAAQAWSGMIFPLMNGFQLLSIAIVIFGGTAYVLNDDSMSIATGLGLLVAFVQYVQSYYNPIMQISSNFGQLQLAITGATR…
		GM001899	43043	44791	-		Loose	960	437.573	efrA	41.3	3003948	protein homolog model	macrolide antibiotic; fluoroquinolone antibiotic; rifamycin antibiotic	antibiotic efflux	ATP-binding cassette (ABC) antibiotic efflux pump		MKGSVQMLKIAKGRISYPAVIGAVLFMIVQVIATLNLPSLTSNIVNNGVATGDISYIWKIGFEMIGFSLLSVVAAFGNVFLAARSSQQLGKNLRSDIYKKVINFSNDEFDKVETSSLITRTTNDVVQIQNVAMMALRMMIMAPIMLIGASFLAYTKSHELTWIFVVSIPVLLIFIGLIMAFAIPLFRAMQTKTDRINLVFREGLTGVRVIRAFRQDKFEQDRFEDANQDYTHNAIKVNTIVALAYPVMTLIMSGTNVAIVWFGGQLISSQTMQVGNMIAFMTYAMQVLMSFMMLAMVFAFIPRAAASASRIQEVLSIEPKITDPDKAATLPATTEHSLEFDHVNYRYQSAEQLALADIDFKAHSGQTVAIIGGTGSGKTTLVNLIPRFYDIESGAVKLD…	MKLMWRYTMRYKKLLFADFICVFGFILIELGLPTILARMIDKGIIPKDMDYVYQQGIWMVVITIIGVAMNILLGYFGARITTNIVRDIRDDLFEKIQTFSHSEYESIGVSSLITRTTNDAYQIMLFMGNILRLGFMTPVMFIASLYMVMRTSPSLGMYVLGALPFLLLAVVGIARLSEPLSKKQQKNLDGINGILRENLSGLRVIRAFVNEKFEESRFNKVNETYTKSSKSLFRLMAAAQPGFFFLFNIVMVLIIWSGTVQISHGDLEVGNLIAFIEYIFHALFSFMLFASVFMMYPRAAVSASRIQEALDMEPAIREEEGVTETATKGYLEFKNVTFAYPGHAESPVIRNVSFKASPGETVAFIGSTGSGKSTLIQLIPRFYDVSEGEILIDGVNVKE…
L. plantarum	VSCDJY12L1	GM001899	142137	144026	-	VSCDJY12L1P3 (questionable prophage)	Loose	1320	377.867	lmrD	38.58	3002882	protein homolog model	lincosamide antibiotic	antibiotic efflux	ATP-binding cassette (ABC) antibiotic efflux pump		MSEKNTSSTKPARPAGGHGPGGHAGLVEKPKSFWKTAIRLMRYMSDRWVGLAVVMIFAIASVIFQIRTPKILGKATTELYKGIMKGAAQQKAGISQSGYPINFEKIGQIIMIVLIMYLASALFNFIQQYIMTRISQRTVYKLRRSFKGKMQKVPISYYDTHSNGDIMSRAVNDMDNIANTLQQNLTQAVTSTVTFVGTLWMMLTISWKLTLIALVTIPLSVVVVGVIAPKSQKFFGTQQKSLGLLNNQVEENYAGHVVIKSFNKEQDAIDDFEIQNNNYYQSAWKAQFISGIIMPLMMFLNNIGYVFVAIIGGIDVANGNVSLGNIQAFLQYTQQFSQPISQMANLLNTIQSTVASAERVFEVLDEEEMKQTKSNLPAEPDSDNLISLQHVQFGYADND…	MENTKSTRKMSDTTRAIRFFYLYLKRYKLQFAVIMIFIILATWLQVVSPSLLGDAITNLTKYVTDFFTHQHAGQSQDALQQIAQQLSQQMHQTVDWHNVPEVVKSLPQAAQDQITANLPKGTTLETLKTVATSHAASTSTFMKGMWQLLAVYVATGVSMLIYTLLFSRIVAHSTNRMRKGLFGKLERLTISYFDRHQDGDILARFTSDLDNIQNTLNQALVSVISNAAVFVGVIIQIFNKDVTFAWLTVAASPVAILSAVIIIRQSKKATDKQQEEVSQLNAYMDEKISGQKAIIVEGLQEDSINGFLEHNENVKKRTFAAQAWSGMIFPLMNGFQLLSIAIVIFGGTAYVLNDDSMSIATGLGLLVAFVQYVQSYYNPIMQISSNFGQLQLAITGATR…
		GM001899	144026	145756	-		Loose	960	437.958	efrA	41.3	3003948	protein homolog model	macrolide antibiotic; fluoroquinolone antibiotic; rifamycin antibiotic	antibiotic efflux	ATP-binding cassette (ABC) antibiotic efflux pump		MLKIAKGRISYPAVIGAVLFMIVQVIATLNLPSLTSNIVNNGVATGDISYIWKIGFEMIGFSLLSVVAAFGNVFLAARSSQQLGKNLRSDIYKKVINFSNDEFDKVETSSLITRTTNDVVQIQNVAMMALRMMIMAPIMLIGASFLAYTKSHELTWIFVVSIPVLLIFIGLIMAFAIPLFRAMQTKTDRINLVFREGLTGVRVIRAFRQDKFEQDRFEDANQDYTHNAIKVNTIVALAYPVMTLIMSGTNVAIVWFGGQLISSQTMQVGNMIAFMTYAMQVLMSFMMLAMVFAFIPRAAASASRIQEVLSIEPKITDPDKAATLPATTEHSLEFDHVNYRYQSAEQLALADIDFKAHSGQTVAIIGGTGSGKTTLVNLIPRFYDIESGAVKLDGKDVRQ…	MKLMWRYTMRYKKLLFADFICVFGFILIELGLPTILARMIDKGIIPKDMDYVYQQGIWMVVITIIGVAMNILLGYFGARITTNIVRDIRDDLFEKIQTFSHSEYESIGVSSLITRTTNDAYQIMLFMGNILRLGFMTPVMFIASLYMVMRTSPSLGMYVLGALPFLLLAVVGIARLSEPLSKKQQKNLDGINGILRENLSGLRVIRAFVNEKFEESRFNKVNETYTKSSKSLFRLMAAAQPGFFFLFNIVMVLIIWSGTVQISHGDLEVGNLIAFIEYIFHALFSFMLFASVFMMYPRAAVSASRIQEALDMEPAIREEEGVTETATKGYLEFKNVTFAYPGHAESPVIRNVSFKASPGETVAFIGSTGSGKSTLIQLIPRFYDVSEGEILIDGVNVKE…
L. plantarum	VSCPS1L3	GM001917	142112	144001	-	N.A.	Loose	1320	377.867	lmrD	38.58	3002882	protein homolog model	lincosamide antibiotic	antibiotic efflux	ATP-binding cassette (ABC) antibiotic efflux pump		MSEKNTSSTKPARPAGGHGPGGHAGLVEKPKSFWKTAIRLMRYMSDRWVGLAVVMIFAIASVIFQIRTPKILGKATTELYKGIMKGAAQQKAGISQSGYPINFEKIGQIIMIVLIMYLASALFNFIQQYIMTRISQRTVYKLRRSFKGKMQKVPISYYDTHSNGDIMSRAVNDMDNIANTLQQNLTQAVTSTVTFVGTLWMMLTISWKLTLIALVTIPLSVVVVGVIAPKSQKFFGTQQKSLGLLNNQVEENYAGHVVIKSFNKEQDAIDDFEIQNNNYYQSAWKAQFISGIIMPLMMFLNNIGYVFVAIIGGIDVANGNVSLGNIQAFLQYTQQFSQPISQMANLLNTIQSTVASAERVFEVLDEEEMKQTKSNLPAEPDSDNLISLQHVQFGYADND…	MENTKSTRKMSDTTRAIRFFYLYLKRYKLQFAVIMIFIILATWLQVVSPSLLGDAITNLTKYVTDFFTHQHAGQSQDALQQIAQQLSQQMHQTVDWHNVPEVVKSLPQAAQDQITANLPKGTTLETLKTVATSHAASTSTFMKGMWQLLAVYVATGVSMLIYTLLFSRIVAHSTNRMRKGLFGKLERLTISYFDRHQDGDILARFTSDLDNIQNTLNQALVSVISNAAVFVGVIIQIFNKDVTFAWLTVAASPVAILSAVIIIRQSKKATDKQQEEVSQLNAYMDEKISGQKAIIVEGLQEDSINGFLEHNENVKKRTFAAQAWSGMIFPLMNGFQLLSIAIVIFGGTAYVLNDDSMSIATGLGLLVAFVQYVQSYYNPIMQISSNFGQLQLAITGATR…
		GM001918	144001	145731	-		Loose	960	437.958	efrA	41.3	3003948	protein homolog model	macrolide antibiotic; fluoroquinolone antibiotic; rifamycin antibiotic	antibiotic efflux	ATP-binding cassette (ABC) antibiotic efflux pump		MLKIAKGRISYPAVIGAVLFMIVQVIATLNLPSLTSNIVNNGVATGDISYIWKIGFEMIGFSLLSVVAAFGNVFLAARSSQQLGKNLRSDIYKKVINFSNDEFDKVETSSLITRTTNDVVQIQNVAMMALRMMIMAPIMLIGASFLAYTKSHELTWIFVVSIPVLLIFIGLIMAFAIPLFRAMQTKTDRINLVFREGLTGVRVIRAFRQDKFEQDRFEDANQDYTHNAIKVNTIVALAYPVMTLIMSGTNVAIVWFGGQLISSQTMQVGNMIAFMTYAMQVLMSFMMLAMVFAFIPRAAASASRIQEVLSIEPKITDPDKAATLPATTEHSLEFDHVNYRYQSAEQLALADIDFKAHSGQTVAIIGGTGSGKTTLVNLIPRFYDIESGAVKLDGKDVRQ…	MKLMWRYTMRYKKLLFADFICVFGFILIELGLPTILARMIDKGIIPKDMDYVYQQGIWMVVITIIGVAMNILLGYFGARITTNIVRDIRDDLFEKIQTFSHSEYESIGVSSLITRTTNDAYQIMLFMGNILRLGFMTPVMFIASLYMVMRTSPSLGMYVLGALPFLLLAVVGIARLSEPLSKKQQKNLDGINGILRENLSGLRVIRAFVNEKFEESRFNKVNETYTKSSKSLFRLMAAAQPGFFFLFNIVMVLIIWSGTVQISHGDLEVGNLIAFIEYIFHALFSFMLFASVFMMYPRAAVSASRIQEALDMEPAIREEEGVTETATKGYLEFKNVTFAYPGHAESPVIRNVSFKASPGETVAFIGSTGSGKSTLIQLIPRFYDVSEGEILIDGVNVKE…
L. plantarum	VSCQS6M1	GM001920	1873028	1874776	+	N.A.	Loose	960	437.573	efrA	41.3	3003948	protein homolog model	macrolide antibiotic; fluoroquinolone antibiotic; rifamycin antibiotic	antibiotic efflux	ATP-binding cassette (ABC) antibiotic efflux pump		MKGSVQMLKIAKGRISYPAVIGAVLFMIVQVIATLNLPSLTSNIVNNGVATGDISYIWKIGFEMIGFSLLSVVAAFGNVFLAARSSQQLGKNLRSDIYKKVINFSNDEFDKVETSSLITRTTNDVVQIQNVAMMALRMMIMAPIMLIGASFLAYTKSHELTWIFVVSIPVLLIFIGLIMAFAIPLFRAMQTKTDRINLVFREGLTGVRVIRAFRQDKFEQDRFEDANQDYTHNAIKVNTIVALAYPVMTLIMSGTNVAIVWFGGQLISSQTMQVGNMIAFMTYAMQVLMSFMMLAMVFAFIPRAAASASRIQEVLSIEPKITDPDKAATLPATTEHSLEFDHVNYRYQSAEQLALADIDFKAHSGQTVAIIGGTGSGKTTLVNLIPRFYDIESGAVKLD…	MKLMWRYTMRYKKLLFADFICVFGFILIELGLPTILARMIDKGIIPKDMDYVYQQGIWMVVITIIGVAMNILLGYFGARITTNIVRDIRDDLFEKIQTFSHSEYESIGVSSLITRTTNDAYQIMLFMGNILRLGFMTPVMFIASLYMVMRTSPSLGMYVLGALPFLLLAVVGIARLSEPLSKKQQKNLDGINGILRENLSGLRVIRAFVNEKFEESRFNKVNETYTKSSKSLFRLMAAAQPGFFFLFNIVMVLIIWSGTVQISHGDLEVGNLIAFIEYIFHALFSFMLFASVFMMYPRAAVSASRIQEALDMEPAIREEEGVTETATKGYLEFKNVTFAYPGHAESPVIRNVSFKASPGETVAFIGSTGSGKSTLIQLIPRFYDVSEGEILIDGVNVKE…
		GM001921	1874776	1876665	+		Loose	1320	377.867	lmrD	38.58	3002882	protein homolog model	lincosamide antibiotic	antibiotic efflux	ATP-binding cassette (ABC) antibiotic efflux pump		MSEKNTSSTKPARPAGGHGPGGHAGLVEKPKSFWKTAIRLMRYMSDRWVGLAVVMIFAIASVIFQIRTPKILGKATTELYKGIMKGAAQQKAGISQSGYPINFEKIGQIIMIVLIMYLASALFNFIQQYIMTRISQRTVYKLRRSFKGKMQKVPISYYDTHSNGDIMSRAVNDMDNIANTLQQNLTQAVTSTVTFVGTLWMMLTISWKLTLIALVTIPLSVVVVGVIAPKSQKFFGTQQKSLGLLNNQVEENYAGHVVIKSFNKEQDAIDDFEIQNNNYYQSAWKAQFISGIIMPLMMFLNNIGYVFVAIIGGIDVANGNVSLGNIQAFLQYTQQFSQPISQMANLLNTIQSTVASAERVFEVLDEEEMKQTKSNLPAEPDSDNLISLQHVQFGYADND…	MENTKSTRKMSDTTRAIRFFYLYLKRYKLQFAVIMIFIILATWLQVVSPSLLGDAITNLTKYVTDFFTHQHAGQSQDALQQIAQQLSQQMHQTVDWHNVPEVVKSLPQAAQDQITANLPKGTTLETLKTVATSHAASTSTFMKGMWQLLAVYVATGVSMLIYTLLFSRIVAHSTNRMRKGLFGKLERLTISYFDRHQDGDILARFTSDLDNIQNTLNQALVSVISNAAVFVGVIIQIFNKDVTFAWLTVAASPVAILSAVIIIRQSKKATDKQQEEVSQLNAYMDEKISGQKAIIVEGLQEDSINGFLEHNENVKKRTFAAQAWSGMIFPLMNGFQLLSIAIVIFGGTAYVLNDDSMSIATGLGLLVAFVQYVQSYYNPIMQISSNFGQLQLAITGATR…

## Sheet: Table S3B
Organism	Strian	Antibiotic types
		Erythromycin	Clindamycin	Ciprofloxacin	Rifampin	Gentamicin	Kanamycin	Streptomycin	Neomycin	Amoxicillin
L. paracasei	ATCC334	0.06-0.5	0.06-0.25	1-4	0.125-1	1-4	16-64	8-32	2-8	N.A.	Quality control strain
L. plantarum	ATCC14917	0.25-2	0.5-4	16-64	1-4	N.A.	N.A.	N.A.	N.A.	N.A.	Quality control strain
L. plantarum	DHLJZD4L1	0.25/S	4/R	16	1	1/S	4/S	2/n.r.	0.5	0.25	L: Lactobacillus
L. plantarum	DHLJZD13L6	0.125/S	0.032/S	16	2	1/S	4/S	2/n.r.	0.5	0.25	N.A.: Not applicable
L. plantarum	DHLJZD16L2	0.25/S	1/S	32	2	1/S	4/S	2/n.r.	0.5	0.5	S: Sensitive
L. plantarum	DHLJZD18L5	0.25/S	1/S	16	2	0.5/S	2/S	1/n.r.	0.5	0.25	R: Resistant
L. plantarum	DHLJZD19L5	0.5/S	0.125/S	128	8	0.5/S	4/S	2/n.r.	0.5	0.5	n.r.: Not required
L. plantarum	DHLJZD20L2	0.25/S	0.032/S	128	8	0.5/S	4/S	1/n.r.	0.5	0.25
L. plantarum	DHLJZD21L1	0.25/S	0.25/S	64	2	0.5/S	4/S	2/n.r.	0.5	0.25
L. plantarum	DHLJZD23L2	0.25/S	0.032/S	128	4	0.5/S	4/S	2/n.r.	0.5	0.25
L. plantarum	DHLJZD24L1	0.25/S	4/R	16	8	0.5/S	2/S	1/n.r.	0.5	0.25
L. plantarum	DHLJZD25L1	0.25/S	4/R	16	4	0.5/S	2/S	1/n.r.	0.5	0.25
L. plantarum	DHLJZD26L1	0.25/S	2/S	64	8	0.5/S	2/S	1/n.r.	0.5	0.25
L. plantarum	DHLJZD29L2	0.25/S	0.5/S	16	2	0.5/S	4/S	2/n.r.	0.5	0.25
L. plantarum	FCQHC24L1	0.125/S	0.032/S	16	4	0.5/S	2/S	1/n.r.	0.5	0.25
L. plantarum	FCQHC25L4	0.125/S	1/S	16	4	0.5/S	4/S	1/n.r.	0.5	0.5
L. plantarum	FCQNA23M1	0.25/S	2/S	64	2	1/S	4/S	2/n.r.	0.5	0.25
L. plantarum	FCQNA27M4	0.25/S	0.25/S	32	16	0.5/S	4/S	1/n.r.	1	0.25
L. plantarum	FCQNA28M4	0.25/S	0.032/S	32	2	0.5/S	2/S	1/n.r.	0.5	0.5
L. plantarum	FCQNA29M3	0.25/S	1/S	128	4	1/S	8/S	4/n.r.	1	0.5
L. plantarum	FCQNA30M6	0.25/S	1/S	64	4	0.5/S	4/S	2/n.r.	2	0.5
L. plantarum	FCQNA31M2	0.25/S	2/S	16	16	2/S	8/S	2/n.r.	4	0.5
L. plantarum	FCQNA32M4	0.25/S	2/S	32	4	4/S	8/S	4/n.r.	8	0.5
L. plantarum	FCQNA34M6	0.125/S	0.032/S	16	4	4/S	32/S	8/n.r.	4	1
L. plantarum	FCQNA35M1	0.25/S	0.25/S	16	1	16/S	16/S	16/n.r.	8	0.25
L. plantarum	FFJLY44L1	0.125/S	0.125/S	16	2	8/S	16/S	4/n.r.	8	0.5
L. plantarum	FFJNDD7M7	4/R	2/S	64	0.5	16/S	32/S	8/n.r.	8	0.5
L. plantarum	FGDLZ1M5	0.25/S	0.064/S	64	8	8/S	32/S	2/n.r.	8	0.5
L. plantarum	FGDLZ2M10	0.25/S	0.064/S	128	8	8/S	32/S	4/n.r.	8	0.25
L. plantarum	FGDLZ6M2	0.25/S	0.064/S	16	2	16/S	16/S	2/n.r.	8	0.5
L. plantarum	FGDLZ8M3	0.25/S	0.5/S	16	2	8/S	16/S	4/n.r.	2	1
L. plantarum	FGDLZ9M2	0.25/S	0.5/S	32	2	8/S	16/S	1/n.r.	4	1
L. plantarum	FGDLZ10M8	0.25/S	0.5/S	16	2	8/S	32/S	4/n.r.	4	0.25
L. plantarum	FGSYC22_5_L2	0.125/S	0.125/S	8	1	8/S	32/S	4/n.r.	8	0.125
L. plantarum	FGSYC67M2	0.25/S	0.032/S	16	1	4/S	8/S	4/n.r.	16	0.25
L. plantarum	FGSZY33M3	0.25/S	4/R	32	2	4/S	8/S	4/n.r.	4	0.25
L. plantarum	FHuNHHMY6M5	0.25/S	2/S	16	8	8/S	16/S	4/n.r.	4	0.25
L. plantarum	FHuNHHMY13M5	0.25/S	0.25/S	32	8	8/S	16/S	4/n.r.	2	0.5
L. plantarum	FHuNHHMY22M4	0.5/S	4/R	32	2	8/S	8/S	4/n.r.	0.5	1
L. plantarum	FHuNHHMY24M8	0.25/S	4/R	64	8	4/S	16/S	4/n.r.	4	0.25
L. plantarum	FHuNHHMY71L1	0.125/S	2/S	32	4	4/S	32/S	2/n.r.	4	0.5
L. plantarum	FJLHD2M9	0.25/S	0.032/S	64	4	8/S	32/S	4/n.r.	4	1
L. plantarum	FJLHD4M3	0.25/S	0.25/S	64	4	4/S	128/R	2/n.r.	16	0.25
L. plantarum	FJLHD9M2	0.25/S	2/S	64	2	4/S	32/S	2/n.r.	4	0.5
L. plantarum	FJLHD20M4	0.5/S	0.032/S	128	2	8/S	32/S	16/n.r.	16	1
L. plantarum	FJLHD37M1	0.25/S	0.25/S	16	2	1/S	64/S	16/n.r.	8	1
L. plantarum	FJLHD46M1	0.25/S	0.125/S	16	4	16/S	32/S	8/n.r.	0.5	0.25
L. plantarum	FJLHD48M1	0.25/S	2/S	32	2	32/R	2/S	4/n.r.	8	1
L. plantarum	FJLHD57M1	0.25/S	2/S	32	4	16/S	32/S	8/n.r.	16	0.125
L. plantarum	FJSCZD4L4	0.5/S	4/R	128	8	32/R	256/R	128/n.r.	128	0.25
L. plantarum	FJSCZD5L9	1/S	4/R	64	8	32/R	64/S	1/n.r.	32	0.25
L. plantarum	FJSWX14L1	0.5/S	1/S	16	2	4/S	8/S	8/n.r.	64	0.25
L. plantarum	FSCDJY69L1	0.125/S	0.064/S	16	2	1/S	4/S	4/n.r.	64	0.25
L. plantarum	FSCDJY73L1	0.125/S	0.25/S	16	4	2/S	64/S	2/n.r.	1	0.25
L. plantarum	FSCDJY76L1	0.25/S	1/S	16	4	2/S	64/S	2/n.r.	2	0.5
L. plantarum	FSCDJY92L1	0.125/S	0.5/S	16	32	2/S	4/S	2/n.r.	1	0.5
L. plantarum	FSCDJY93L1	0.125/S	0.5/S	16	8	1/S	4/S	2/n.r.	1	0.25
L. plantarum	FSCPS6L4	0.25/S	0.25/S	32	2	2/S	4/S	2/n.r.	1	0.25
L. plantarum	FSCPS8L3	0.25/S	0.25/S	32	1	0.5/S	4/S	2/n.r.	2	0.25
L. plantarum	FSCPS35L5	0.5/S	0.5/S	128	8	1/S	4/S	2/n.r.	1	0.5
L. plantarum	FXJCJ22M3	0.25/S	2/S	32	2	2/S	4/S	1/n.r.	1	0.25
L. plantarum	FXJCJ25M3	0.25/S	1/S	16	4	1/S	2/S	2/n.r.	1	0.25
L. plantarum	FXJCJ26M6	0.25/S	2/S	32	4	1/S	4/S	2/n.r.	0.5	0.25
L. plantarum	FXJKS16M1	0.25/S	0.032/S	16	2	1/S	2/S	1/n.r.	2	0.25
L. plantarum	FXJKS18M4	0.5/S	0.032/S	16	2	1/S	8/S	1/n.r.	2	0.5
L. plantarum	FXJKS21M3	0.5/S	2/S	16	2	1/S	4/S	2/n.r.	2	0.25
L. plantarum	FXJKS33M3	0.25/S	0.5/S	32	4	2/S	4/S	1/n.r.	1	0.5
L. plantarum	FXJSW29M6	0.25/S	0.032/S	128	2	1/S	4/S	4/n.r.	1	0.25
L. plantarum	FXJWS1M3	0.25/S	0.5/S	64	2	1/S	4/S	1/n.r.	0.5	0.5
L. plantarum	FXJWS5M4	0.25/S	1/S	32	2	1/S	2/S	4/n.r.	4	0.25
L. plantarum	FXJWS11M2	0.25/S	0.032/S	16	2	1/S	16/S	4/n.r.	1	0.25
L. plantarum	FZJHZD26M2	0.25/S	4/R	32	1	4/S	4/S	2/n.r.	1	0.25
L. plantarum	FZJTZ16M7	0.5/S	0.125/S	128	16	1/S	4/S	1/n.r.	4	0.25
L. plantarum	FZJTZ19M1	0.5/S	0.25/S	128	16	2/S	16/S	2/n.r.	4	0.25
L. plantarum	FZJTZ20M1	4/R	0.25/S	128	32	8/S	16/S	4/n.r.	4	0.25
L. plantarum	FZJTZ29M8	0.5/S	4/R	128	16	8/S	16/S	2/n.r.	2	0.25
L. plantarum	FZJTZ31M7	0.125/S	4/R	128	32	8/S	64/S	1/n.r.	1	0.25
L. plantarum	FZJTZ60M3	0.25/S	0.064/S	16	2	4/S	8/S	1/n.r.	4	1
L. plantarum	FZJTZ61M2	0.25/S	0.064/S	64	2	2/S	8/S	2/n.r.	1	0.25
L. plantarum	FZJTZ63M2	0.25/S	0.064/S	32	2	2/S	8/S	2/n.r.	4	0.25
L. plantarum	VCQBB3_125_L8	0.25/S	0.25/S	32	0.125	4/S	16/S	2/n.r.	2	0.25
L. plantarum	VCQDDK5M2	0.25/S	0.5/S	32	4	8/S	8/S	2/n.r.	0.5	0.25
L. plantarum	VCQDJ1M5	0.25/S	2/S	64	4	4/S	8/S	2/n.r.	4	0.5
L. plantarum	VCQKX1M2	0.25/S	4/R	64	8	4/S	8/S	4/n.r.	4	0.5
L. plantarum	VCQLP6M2	0.25/S	2/S	64	16	4/S	8/S	2/n.r.	4	0.5
L. plantarum	VCQWS1M2	0.25/S	2/S	64	8	8/S	8/S	2/n.r.	4	0.5
L. plantarum	VCQYB1M3	0.25/S	2/S	64	8	8/S	8/S	2/n.r.	8	1
L. plantarum	VCQYC1M1	0.25/S	4/R	64	4	8/S	8/S	4/n.r.	4	0.5
L. plantarum	VCQYD1M3	0.5/S	2/S	64	16	8/S	32/S	2/n.r.	4	0.5
L. plantarum	VCQZX1M2	0.5/S	4/R	128	2	2/S	32/S	2/n.r.	2	0.5
L. plantarum	VHuNHHMY2L1	0.125/S	2/S	32	0.5	1/S	16/S	4/n.r.	4	1
L. plantarum	VHuNHHMY3L2	0.25/S	0.032/S	16	4	1/S	16/S	2/n.r.	4	0.5
L. plantarum	VHuNHHMY9L1	0.25/S	4/R	32	2	2/S	32/S	4/n.r.	4	1
L. plantarum	VHuNHHMY10L1	0.125/S	1/S	16	1	2/S	8/S	2/n.r.	8	2
L. plantarum	VHuNHHMY12L1	0.25/S	2/S	64	2	2/S	32/S	4/n.r.	8	1
L. plantarum	VHuNHHMY13L2	0.25/S	0.032/S	16	2	2/S	16/S	2/n.r.	8	1
L. plantarum	VJLHD4L1	0.125/S	0.5/S	8	4	2/S	16/S	4/n.r.	4	0.5
L. plantarum	VJLHD5L1	0.125/S	0.25/S	16	4	1/S	16/S	4/n.r.	4	0.5
L. plantarum	VJLHD6L1	0.125/S	0.25/S	16	2	2/S	16/S	2/n.r.	8	0.5
L. plantarum	VJLHD7L1	0.125/S	2/S	16	4	2/S	32/S	4/n.r.	0.5	0.25
L. plantarum	VJLHD9L1	0.125/S	0.064/S	16	4	0.5/S	16/S	2/n.r.	4	0.5
L. plantarum	VJLHD11L1	0.125/S	0.064/S	8	2	2/S	32/S	2/n.r.	2	0.5
L. plantarum	VJLHD12L4	0.25/S	0.032/S	16	4	2/S	32/S	4/n.r.	4	0.5
L. plantarum	VJLHD14L1	0.125/S	1/S	16	4	2/S	16/S	4/n.r.	8	0.5
L. plantarum	VJLHD16L1	0.25/S	0.032/S	16	2	2/S	32/S	2/n.r.	8	0.5
L. plantarum	VJLHD18L1	0.25/S	0.125/S	32	1	4/S	32/S	4/n.r.	2	0.5
L. plantarum	VJXSRYG1L1	0.5/S	4/R	32	8	1/S	32/S	1/n.r.	1	1
L. plantarum	VJXSRYG2L1	0.5/S	4/R	32	8	1/S	32/S	1/n.r.	2	1
L. plantarum	VSCDJY5L5	0.125/S	0.25/S	16	4	2/S	8/S	2/n.r.	4	0.5
L. plantarum	VSCDJY12L1	0.125/S	1/S	16	2	2/S	16/S	1/n.r.	4	0.5
L. plantarum	VSCPS1L3	0.25/S	0.25/S	32	0.5	4/S	16/S	2/n.r.	1	0.25
L. plantarum	VSCQS6M1	0.25/S	2/S	16	0.25	1/S	64/S	4/n.r.	1	0.25
L. paracasei	104S2	0.25/S	0.125/S	4	0.25	2/S	2/S	4/S	4	1
L. paracasei	17005	0.25/S	0.125/S	2	1	16/S	16/S	4/S	8	1
L. paracasei	CQBS21	0.5/S	0.064/S	2	0.25	8/S	16/S	4/S	2	2
L. paracasei	CQYY18	0.25/S	0.032/S	1	0.25	4/S	8/S	4/S	4	2
L. paracasei	DJXSRYG2L10	0.125/S	0.25/S	2	0.125	4/S	16/S	4/S	4	2
L. paracasei	DP11	0.25/S	0.25/S	2	1	8/S	32/S	8/S	16	1
L. paracasei	F_FJND_D7_M6	0.25/S	0.25/S	2	0.5	4/S	8/S	2/S	8	1
L. paracasei	F_ZJHZ2_D2_M1	0.125/S	0.125/S	2	0.25	4/S	8/S	2/S	2	0.5
L. paracasei	FAHBZ47M5	0.25/S	0.125/S	4	0.25	4/S	16/S	2/S	8	1
L. paracasei	FAHBZ60M3	0.25/S	0.125/S	2	0.125	8/S	16/S	4/S	4	1
L. paracasei	FBJCY3_2	0.125/S	0.064/S	2	0.5	8/S	32/S	8/S	16	1
L. paracasei	FBJCY4L7	0.5/S	0.125/S	4	0.25	8/S	16/S	4/S	16	0.5
L. paracasei	FBJHD3_8	0.125/S	0.125/S	2	0.5	8/S	16/S	4/S	2	0.5
L. paracasei	FBJHD18L1	0.125/S	0.064/S	2	0.25	16/S	32/S	8/S	8	0.5
L. paracasei	FBJHD50L1	0.5/S	0.25/S	4	0.25	8/S	16/S	4/S	2	1
L. paracasei	FBJHD53L3	0.5/S	0.25/S	2	0.25	8/S	64/S	8/S	32	1
L. paracasei	FBJSY11L4	0.25/S	0.064/S	4	0.25	16/S	64/S	4/S	16	1
L. paracasei	FBJSY22_1	0.25/S	0.125/S	2	1	8/S	8/S	2/S	8	1
L. paracasei	FBJSY36_3	0.25/S	0.25/S	2	1	32/S	8/S	4/S	16	0.5
L. paracasei	FBJSY63L1	0.5/S	0.25/S	4	1	16/S	32/S	8/S	16	1
L. paracasei	FBJSY66L5	0.25/S	0.125/S	4	2	8/S	8/S	2/S	8	1
L. paracasei	FCQHC12L3	0.25/S	0.064/S	2	0.25	8/S	16/S	4/S	4	1
L. paracasei	FCQHC25L1	0.25/S	0.25/S	2	0.5	32/S	32/S	8/S	16	0.5
L. paracasei	FCQNA9L2	0.25/S	0.032/S	2	0.25	16/S	32/S	8/S	16	1
L. paracasei	FCQNA15L3	0.25/S	0.064/S	2	0.5	16/S	16/S	4/S	16	1
L. paracasei	FCQNA30M5	0.25/S	0.064/S	4	0.5	8/S	32/S	4/S	16	1
L. paracasei	FCQNA33L2	0.5/S	0.125/S	2	1	64/R	64/S	8/S	32	1
L. paracasei	FCQNA35M4	0.25/S	0.064/S	2	0.5	32/S	64/S	8/S	32	1
L. paracasei	FCQNA38L1	2/R	8/R	2	0.5	8/S	8/S	4/S	4	1
L. paracasei	FCQNA42L2	0.5/S	8/R	2	0.5	16/S	16/S	8/S	8	1
L. paracasei	FFJLY55L1	0.25/S	0.064/S	2	0.5	16/S	32/S	8/S	16	1
L. paracasei	FFJND1L2	0.064/S	0.125/S	2	0.25	4/S	8/S	4/S	2	0.5
L. paracasei	FFJND15L2	0.25/S	0.125/S	2	1	4/S	16/S	8/S	4	0.5
L. paracasei	FGDLZ5M2	0.064/S	0.25/S	2	0.25	16/S	64/S	4/S	16	1
L. paracasei	FGDLZ6M8	0.032/S	0.125/S	1	0.125	16/S	16/S	8/S	8	2
L. paracasei	FGDLZ41	0.25/S	0.125/S	2	0.5	16/S	32/S	16/S	32	1
L. paracasei	FHeNJZ3_3	0.5/S	0.25/S	32	2	16/S	64/S	8/S	8	0.5
L. paracasei	FHeNXX1L1	0.5/S	0.5/S	4	1	8/S	16/S	8/S	4	1
L. paracasei	FHNFQ4L3	0.5/S	0.125/S	2	0.5	8/S	16/S	4/S	8	0.5
L. paracasei	FHNFQ20L8	0.5/S	0.125/S	4	0.5	64/R	64/S	16/S	32	1
L. paracasei	FHNMY13M7	0.064/S	0.064/S	2	0.125	16/S	32/S	8/S	32	1
L. paracasei	FHNMY20M6	0.125/S	0.064/S	4	0.125	8/S	16/S	128/R	32	1
L. paracasei	FHNMY59L1	0.032/S	0.125/S	1	0.125	16/S	64/S	16/S	128	1
L. paracasei	FHNMY60L3	0.125/S	0.125/S	2	0.25	16/S	64/S	16/S	32	1
L. paracasei	FHNMY61L4	0.125/S	0.064/S	2	0.25	16/S	32/S	8/S	32	1
L. paracasei	FHNMY65L3	0.032/S	0.25/S	2	2	16/S	32/S	16/S	16	1
L. paracasei	FJFZ2L5	0.064/S	0.25/S	2	0.25	16/S	32/S	8/S	8	1
L. paracasei	FJSCZD2L3	0.125/S	0.125/S	2	0.125	32/S	64/S	4/S	16	1
L. paracasei	FJSSZ3L1	0.5/S	0.064/S	1	0.25	16/S	32/S	8/S	8	1
L. paracasei	FJSSZ4L8	0.5/S	0.5/S	2	0.5	16/S	4/S	8/S	16	1
L. paracasei	FJSWX33L1	0.25/S	0.064/S	4	0.25	8/S	16/S	8/S	16	1
L. paracasei	FNMGWLCB1L2	0.5/S	0.125/S	2	1	16/S	4/S	4/S	8	0.5
L. paracasei	FNMHLBE10L1	0.125/S	0.064/S	2	0.5	4/S	32/S	4/S	4	0.5
L. paracasei	FNMHLBE11L4	0.125/S	0.064/S	1	0.25	8/S	32/S	4/S	4	1
L. paracasei	FNMHLBE12L1	0.125/S	0.064/S	2	0.5	16/S	32/S	8/S	16	0.5
L. paracasei	FNMHLBE25M1	0.125/S	0.125/S	2	0.5	32/S	64/S	8/S	16	2
L. paracasei	FQHXN23L6	0.25/S	1/S	4	2	32/S	64/S	8/S	32	1
L. paracasei	FQHXN78L2	0.5/S	0.064/S	2	1	8/S	32/S	4/S	4	1
L. paracasei	FQHXN79L1	0.25/S	0.125/S	2	0.25	16/S	16/S	4/S	8	0.5
L. paracasei	FQHXN83L2	0.25/S	0.125/S	2	1	8/S	16/S	8/S	4	0.5
L. paracasei	FQHXN84L6	0.25/S	0.064/S	4	0.5	32/S	64/S	16/S	8	0.5
L. paracasei	FQHXN85L3	0.125/S	0.125/S	2	1	4/S	32/S	8/S	8	2
L. paracasei	FQHXN89L3	0.25/S	0.125/S	8	0.25	16/S	32/S	4/S	8	1
L. paracasei	FQHXN90L4	0.25/S	0.064/S	4	0.25	32/S	32/S	4/S	16	1
L. paracasei	FQHXN96L1	0.125/S	0.064/S	2	0.25	4/S	16/S	4/S	8	0.5
L. paracasei	FQHXN98L4	0.25/S	0.25/S	4	0.25	4/S	16/S	4/S	4	0.5
L. paracasei	FQHXN106L4	0.032/S	0.032/S	2	0.125	4/S	8/S	4/S	2	0.25
L. paracasei	FQHXN113L1	0.125/S	0.25/S	2	0.125	32/S	32/S	8/S	16	1
L. paracasei	FSCDJY22L1	0.5/S	0.25/S	4	1	4/S	8/S	4/S	2	1
L. paracasei	FSDHZ5L7	0.5/S	0.125/S	2	0.25	4/S	8/S	8/S	4	0.5
L. paracasei	FSDHZ8L2	0.5/S	0.125/S	4	0.5	8/S	16/S	4/S	4	0.5
L. paracasei	FSDLZ14M1	0.25/S	0.125/S	4	0.5	16/S	4/S	4/S	16	1
L. paracasei	FSDLZ33L5	0.064/S	0.064/S	2	0.125	32/S	64/S	8/S	16	0.5
L. paracasei	FSDLZ34M3	0.25/S	0.064/S	2	0.5	8/S	32/S	8/S	16	0.5
L. paracasei	FSDLZ35M1	0.25/S	0.064/S	2	0.5	32/S	64/S	16/S	32	0.5
L. paracasei	FSDLZ36M1	0.25/S	0.064/S	2	0.5	64/R	32/S	16/S	16	1
L. paracasei	FSDWF1L2	0.25/S	0.125/S	4	0.5	8/S	32/S	8/S	4	1
L. paracasei	FSDWH1L4	1/S	0.5/S	4	0.25	8/S	32/S	8/S	16	1
L. paracasei	FSDYT1_4	0.25/S	0.125/S	2	0.25	16/S	16/S	16/S	8	0.5
L. paracasei	FXJCJ22M1	0.5/S	0.25/S	4	1	32/S	64/S	8/S	32	1
L. paracasei	FXJKS17M1	0.5/S	0.125/S	2	0.25	32/S	64/S	8/S	32	1
L. paracasei	FXJWS3M2	0.25/S	0.125/S	2	0.5	32/S	64/S	4/S	32	1
L. paracasei	FXJWS7M1	0.25/S	0.125/S	2	0.5	16/S	32/S	4/S	8	1
L. paracasei	FXJWS28L1	0.25/S	0.064/S	4	1	16/S	32/S	2/S	16	1
L. paracasei	FZJHZ2M2	0.25/S	0.064/S	2	0.25	32/S	64/S	8/S	32	1
L. paracasei	FZJHZ11L2	0.064/S	0.25/S	2	0.5	32/S	64/S	16/S	16	1
L. paracasei	FZJHZ22L2	0.125/S	0.032/S	8	0.125	16/S	32/S	16/S	64	1
L. paracasei	FZJHZ24L8	0.064/S	0.125/S	1	0.5	8/S	32/S	16/S	8	2
L. paracasei	FZJHZD7L8	0.125/S	0.064/S	2	0.25	16/S	32/S	8/S	16	1
L. paracasei	FZJHZD11L5	0.25/S	0.25/S	2	0.25	16/S	32/S	4/S	16	1
L. paracasei	FZJHZD29L1	0.5/S	0.064/S	2	0.25	16/S	64/S	4/S	16	1
L. paracasei	FZJJH2L6	0.125/S	0.125/S	2	0.125	16/S	32/S	4/S	16	2
L. paracasei	FZJJH3L1	0.064/S	0.125/S	2	0.125	4/S	32/S	4/S	8	0.5
L. paracasei	FZJZJ3L4	0.25/S	0.125/S	1	0.25	32/S	64/S	8/S	16	2
L. paracasei	HN131	0.25/S	0.064/S	2	0.25	4/S	8/S	8/S	4	2
L. paracasei	JSWX3L3	0.125/S	0.064/S	2	0.5	16/S	32/S	4/S	32	2
L. paracasei	M206F01L423	0.25/S	0.125/S	4	1	16/S	32/S	8/S	8	1
L. paracasei	M207F01L6_1_1	0.25/S	0.032/S	2	1	8/S	16/S	4/S	4	1
L. paracasei	NT52_1	0.25/S	0.125/S	2	0.5	32/S	32/S	8/S	8	0.5
L. paracasei	NT72_1	0.5/S	0.25/S	4	1	8/S	16/S	8/S	8	0.5
L. paracasei	NT75_2	0.5/S	0.25/S	2	0.5	16/S	32/S	4/S	8	0.5
L. paracasei	NT157	0.25/S	0.125/S	2	0.5	16/S	32/S	4/S	4	0.5
L. paracasei	PCQDXC1_3	0.25/S	0.064/S	4	0.25	8/S	32/S	4/S	4	1
L. paracasei	PS54	0.25/S	0.064/S	2	0.25	8/S	16/S	4/S	2	0.5
L. paracasei	RS8_5	0.5/S	0.125/S	4	0.5	4/S	16/S	4/S	8	1
L. paracasei	RS29_1	0.5/S	0.25/S	4	0.25	16/S	32/S	8/S	8	0.5
L. paracasei	RS53_10	0.5/S	0.064/S	4	0.25	8/S	32/S	8/S	8	1
L. paracasei	RS241	0.25/S	0.25/S	2	0.5	64/R	64/S	8/S	32	1
L. paracasei	V_CQWX3_102_L7	0.25/S	0.125/S	1	0.5	16/S	32/S	4/S	8	1
L. paracasei	V_CQWX4_103_L1	0.25/S	0.125/S	2	0.5	8/S	32/S	4/S	4	1
L. paracasei	V_CQWX5_L7	0.25/S	0.125/S	2	0.5	32/S	64/S	8/S	32	1
L. paracasei	VCQBB3_125L12	0.125/S	0.064/S	2	0.5	16/S	32/S	8/S	16	1
L. paracasei	VCQBB4_126L6	0.25/S	0.25/S	2	0.5	32/S	64/S	8/S	16	0.5
L. paracasei	VCQJJ2_96L4	0.25/S	0.032/S	2	0.25	32/S	64/S	8/S	16	0.5
L. paracasei	VCQJLP2_131L2	0.25/S	0.25/S	2	0.5	16/S	16/S	8/S	8	0.5
L. paracasei	VCQQJ4_174M3	0.25/S	0.25/S	1	0.5	16/S	16/S	8/S	16	0.5
L. paracasei	VCQQJ30173L8	0.125/S	0.25/S	4	1	64/R	64/S	16/S	32	1
L. paracasei	VCQRC7_161M2	0.25/S	0.25/S	2	0.5	8/S	32/S	8/S	16	0.5
L. paracasei	VCQY0Y1_157M2	0.25/S	0.125/S	2	0.5	32/S	64/S	8/S	32	1
L. paracasei	VCQYB7_171M7	0.25/S	0.25/S	2	0.5	16/S	32/S	8/S	32	1
L. rhamnosus	FAHWH2L1	0.5/S	8/R	8	0.25	8/S	16/S	4/S	4	0.5
L. rhamnosus	FAHWH5L1	8/R	8/R	16	1	16/S	32/S	8/S	8	1
L. rhamnosus	FAHWH26-L1	0.125/S	0.5/S	1	1	8/S	16/S	2/S	4	0.25
L. rhamnosus	FAHWH30-L11	0.125/S	0.5/S	2	0.5	32/R	64/S	16/S	4	2
L. rhamnosus	FAHWH35L1	0.5/S	1/S	8	0.5	4/S	16/S	2/S	4	1
L. rhamnosus	FAHWH38L5	0.5/S	8/R	8	0.5	32/R	16/S	4/S	8	0.5
L. rhamnosus	FAHWHD30L7	0.25/S	0.5/S	2	0.5	4/S	16/S	2/S	4	0.5
L. rhamnosus	FBJCY2L1	0.125/S	0.5/S	2	1	8/S	16/S	4/S	4	0.5
L. rhamnosus	FBJCY3L1	0.125/S	0.25/S	4	1	4/S	16/S	2/S	2	1
L. rhamnosus	FBJSY7L3	0.125/S	0.25/S	2	0.5	32/R	128/R	32/S	32	2
L. rhamnosus	FBJSY31L2	0.125/S	0.125/S	2	0.5	32/R	128/R	16/S	64	2
L. rhamnosus	FBJSY60L1	0.125/S	0.25/S	2	0.25	8/S	32/S	4/S	2	2
L. rhamnosus	FBJSY66L1	0.5/S	0.5/S	1	4	16/S	32/S	8/S	8	1
L. rhamnosus	FFJLY7L1	0.5/S	1/S	4	0.5	32/R	128/R	32/S	128	2
L. rhamnosus	FFJND15L1	0.5/S	0.5/S	2	0.5	8/S	16/S	4/S	8	1
L. rhamnosus	FGSZY12L6	0.5/S	0.5/S	4	0.5	8/S	32/S	2/S	4	1
L. rhamnosus	FH28-1	0.25/S	1/S	4	2	4/S	16/S	2/S	2	0.5
L. rhamnosus	FHeNJZ4L2	2/R	4/R	8	0.5	8/S	32/S	4/S	8	1
L. rhamnosus	FHeNJZ7L1	0.125/S	0.25/S	2	0.5	4/S	32/S	2/S	8	1
L. rhamnosus	FHeNJZ8L1	1/S	8/R	8	0.5	32/R	8/S	8/S	8	1
L. rhamnosus	FHNFQ3L5	0.25/S	0.25/S	1	0.5	32/R	16/S	4/S	16	1
L. rhamnosus	FHNFQ4L1	0.125/S	0.25/S	2	0.5	4/S	32/S	4/S	4	0.5
L. rhamnosus	FHNFQ14L7	0.25/S	0.5/S	1	0.5	8/S	16/S	4/S	4	1
L. rhamnosus	FJSNJ1-1-M2	1/S	1/S	32	2	16/S	8/S	4/S	8	2
L. rhamnosus	FJSSZ2L1	0.064/S	1/S	8	1	8/S	16/S	4/S	8	2
L. rhamnosus	FJSWX1L3	0.125/S	0.25/S	1	1	8/S	32/S	4/S	16	1
L. rhamnosus	FJSWX2L6	0.125/S	0.5/S	8	0.5	8/S	32/S	1/S	4	1
L. rhamnosus	FJSWX3-L2	0.25/S	0.25/S	2	1	16/S	8/S	4/S	16	2
L. rhamnosus	FJSWX9L1	0.25/S	0.25/S	4	0.5	32/R	16/S	4/S	4	1
L. rhamnosus	FJSWX22-4	0.25/S	0.125/S	1	1	16/S	32/S	8/S	8	1
L. rhamnosus	FJSWX24-1	0.25/S	0.125/S	0.5	0.5	32/R	8/S	4/S	4	2
L. rhamnosus	FJSWX28L2	0.25/S	1/S	8	1	32/R	32/S	16/S	4	1
L. rhamnosus	FJSYC1-5	0.25/S	0.25/S	8	1	4/S	32/S	4/S	4	1
L. rhamnosus	FJSYC4-1	0.125/S	0.5/S	0.5	2	4/S	64/S	16/S	16	1
L. rhamnosus	FJSZJ2-1	0.125/S	1/S	8	4	4/S	16/S	2/S	1	1
L. rhamnosus	FJXSRPYH4L2	0.5/S	1/S	8	4	8/S	16/S	4/S	1	0.5
L. rhamnosus	FNMGEL5-1	0.125/S	0.5/S	2	0.125	4/S	16/S	2/S	2	0.5
L. rhamnosus	FNMGHLBE6-L3	0.25/S	0.5/S	2	1	16/S	32/S	2/S	4	0.5
L. rhamnosus	FNMGHLBE18-L5	0.125/S	0.25/S	8	0.5	16/S	8/S	8/S	8	1
L. rhamnosus	FNXYCHL9M3	0.25/S	0.125/S	1	0.125	16/S	32/S	4/S	8	1
L. rhamnosus	FPAL5	0.5/S	1/S	4	4	8/S	16/S	4/S	4	1
L. rhamnosus	FQHXN3M6	0.5/S	1/S	8	4	16/S	32/S	16/S	2	2
L. rhamnosus	FQHXN4M2	0.5/S	1/S	8	2	8/S	8/S	4/S	4	1
L. rhamnosus	FSCYA1-L2	0.25/S	0.5/S	2	1	8/S	16/S	4/S	4	1
L. rhamnosus	FSDLZ7-M12	0.5/S	0.5/S	2	0.5	8/S	16/S	4/S	16	0.25
L. rhamnosus	FSHMX1-2	0.25/S	0.5/S	8	1	8/S	16/S	4/S	4	0.5
L. rhamnosus	FSHMX3-1	0.25/S	0.5/S	4	0.5	4/S	128/R	16/S	8	2
L. rhamnosus	FTJDG4-G3	0.25/S	0.25/S	2	0.5	8/S	16/S	4/S	8	1
L. rhamnosus	FTJDG9-L1	0.25/S	0.25/S	1	0.5	8/S	16/S	8/S	16	1
L. rhamnosus	FTJDG10-L2	0.25/S	0.25/S	1	0.5	16/S	8/S	4/S	8	0.5
L. rhamnosus	FTJDG11-L1	0.25/S	0.25/S	1	0.5	16/S	8/S	4/S	16	1
L. rhamnosus	FWXBH7L3	0.25/S	0.5/S	8	0.5	4/S	16/S	2/S	8	1
L. rhamnosus	FXJSW6-1	0.25/S	0.5/S	4	1	32/R	32/S	8/S	8	1
L. rhamnosus	FXJSW24-M2	0.25/S	0.5/S	8	1	32/R	16/S	4/S	16	1
L. rhamnosus	FXJWS2-M1	0.125/S	0.5/S	1	0.5	32/R	64/S	8/S	64	0.5
L. rhamnosus	FXJWS3-M4	0.125/S	0.5/S	0.5	1	32/R	64/S	8/S	64	4
L. rhamnosus	FXJWS10-M1	0.125/S	0.5/S	2	0.25	4/S	16/S	4/S	8	1
L. rhamnosus	FXJWS12L6	0.125/S	0.5/S	2	0.25	8/S	32/S	2/S	8	0.25
L. rhamnosus	FXJWS13L6	0.25/S	0.5/S	2	0.25	4/S	16/S	2/S	4	0.5
L. rhamnosus	FXJWS19L2	0.25/S	2/R	8	4	32/R	32/S	8/S	16	2
L. rhamnosus	FXJWS25L4	0.25/S	0.5/S	1	0.5	8/S	16/S	4/S	4	1
L. rhamnosus	FXJWS27L1	0.25/S	2/R	8	2	8/S	16/S	2/S	4	1
L. rhamnosus	FXJWS37M4	0.25/S	0.25/S	4	1	2/S	4/S	1/S	8	0.5
L. rhamnosus	FXJWS38L2	0.25/S	0.5/S	2	1	8/S	16/S	4/S	16	1
L. rhamnosus	FXJWS44-L2	0.125/S	0.5/S	2	0.5	8/S	128/R	4/S	8	1
L. rhamnosus	FZJHZ4L6	0.5/S	0.25/S	8	0.5	8/S	32/S	4/S	16	1
L. rhamnosus	FZJHZ14L3	0.25/S	0.5/S	8	0.5	8/S	16/S	2/S	8	1
L. rhamnosus	FZJHZD11L1	0.25/S	0.5/S	8	0.5	32/R	32/S	8/S	32	0.5
L. rhamnosus	FZJJH6L2	0.125/S	1/S	2	0.5	16/S	32/S	4/S	16	1
L. rhamnosus	FZJTZ46L6	0.25/S	0.25/S	1	0.5	32/R	64/S	8/S	16	0.5
L. rhamnosus	GG(ATCC 53103)	1/S	1/S	4	0.5	8/S	16/S	2/S	8	1
