# Supplementary material for: Comprehensive Scanning of Prophages in Lactobacillus: Distribution, Diversity, Antibiotic Resistance Genes, and Linkages with CRISPR-Cas Systems
Source: mSystems. 2021 Jun 1;6(3):e01211-20. doi: 10.1128/mSystems.01211-20 (PMC8269257; doi:10.1128/mSystems.01211-20)
Supplement: TABLE S4 [file msystems.01211-20-st004.xlsx]

## Sheet: Table S4
No.	Strain ID	Species	CRISPR Array	System Type	CRISPR Repeat Sequence	Repeat Length	Number of spacers	Cas-type/ subtype
1	ATCC 4356	L. acidophilus	0
2	ATCC 53544	L. acidophilus	0
3	ATCC4796	L. acidophilus	0
4	CIP 76.13	L. acidophilus	0
5	CIRM-BIA 442	L. acidophilus	0
6	CIRM-BIA 445	L. acidophilus	0
7	DS1_1A	L. acidophilus	0
8	DS2_1A	L. acidophilus	0
9	DS5_1A	L. acidophilus	0
10	DS8_1A	L. acidophilus	0
11	DS9_1A	L. acidophilus	0
12	DS10_1A	L. acidophilus	0
13	DS11_1A	L. acidophilus	0
14	DS13_1A	L. acidophilus	0
15	DS13_1B	L. acidophilus	0
16	DS20_1	L. acidophilus	0
17	DS24_1	L. acidophilus	0
18	DSM 9126	L. acidophilus	0
19	DSM 20079	L. acidophilus	0
20	DSM 20242	L. acidophilus	0
21	FSI4	L. acidophilus	0
22	KLDS 1.0901	L. acidophilus	0
23	L-55	L. acidophilus	0
24	LA1	L. acidophilus	0
25	La-14	L. acidophilus	0
26	LMG P-21904	L. acidophilus	0
27	NCFM	L. acidophilus	0
28	LA-G80-111	L. acidophilus	0
29	s-13	L. acidophilus	0
30	s-4	L. acidophilus	0
31	P2	L. acidophilus	0
32	PNW3	L. acidophilus	0
33	UBLA-34	L. acidophilus	0
34	WG-LB-IV	L. acidophilus	0
35	YT1	L. acidophilus	1	TypeIE	ATTTTCTCCACGTATGTGGAGGTGATCC	28	40	Cas1	Cas2	Cas3	Cas5	Cas6	Cas7	Cse2
36	DL111	L. brevis	1	TypeIE	GGATCACCCCCACACCTGTGGGGAATAC	28	38	Cas1	Cas2	Cas3	Cas5	Cas6	Cas7	Cse1	Cse2
37	17312	L. brevis	0
38	DP111	L. brevis	1	TypeIIA	GTTCTTAACCCTATTGATTTACCAAGATTCTAAAGC	36	26	Cas1	Cas2	Cas9	Csn2
39	3M004	L. brevis	0
40	15f	L. brevis	0
41	47f	L. brevis	1	TypeIIA	GTTCTTAACCCTATTGATTTACCAAGATTCTAAAGC	36	26	Cas1	Cas2	Cas9	Csn2
42	100D8	L. brevis	2	TypeIIA	GCTTTAGAATCTTGGTAAATCAATAGGGTTAAGAAC	36	13	Cas1	Cas2	Cas9	Csn2
	100D8	L. brevis		TypeIIC	GATCCTTTATACCCTAATTTGAAAGGAACTTAAAGC	36	30	Cas1	Cas2	Cas9
43	A	L. brevis	1	TypeIIA	GTTTTAGAAGGATGTTAAATCAATAAGGTTAAGCCC	36	38	Cas1	Cas2	Cas9	Csn2
44	AG48	L. brevis	0
45	ATCC14869	L. brevis	0
46	ATCC367	L. brevis	1	TypeIIA	GCTTTAGTAGGATGTTAAATCAATGATGTTAAACCC	36	14	Cas1	Cas2	Cas9	Csn2
47	ATCC27305	L. brevis	0
48	BDGP6	L. brevis	1	TypeIIA	GCTTTAGAATCTTGGTAAATCAATAGGGTTAAGAAC	36	13	Cas1	Cas2	Cas9	Csn2
49	BSO310	L. brevis	0
50	BSO464	L. brevis	0
51	CD0817	L. brevis	1	TypeIIA	GCTTTAGAAGTTCTGTAAATCAGTAAGGTCAAGAAC	36	78	Cas1	Cas2	Cas9	Csn2
52	CRL2013	L. brevis	0
53	D6	L. brevis	0
54	D7	L. brevis	0
55	DM9218	L. brevis	0
56	DmCS_003	L. brevis	0
57	DS1_5	L. brevis	0
58	EW	L. brevis	1	TypeIIA	GCTTTAGAATCTTGGTAAATCAATAGGGTTAAGAAC	36	13	Cas1	Cas2	Cas9	Csn2
59	DPC6108	L. brevis	0
60	EF	L. brevis	1	TypeIIA	GCTTTAGAATCTTGGTAAATCAATAGGGTTAAGAAC	36	13	Cas1	Cas2	Cas9	Csn2
61	G101	L. brevis	1	TypeIE	GGATCACCCCCACACCTGTGGGGAATAC	28	23	Cas1	Cas2	Cas3	Cas5	Cas7	Cse2
62	G430	L. brevis	0
63	HF01	L. brevis	1	TypeIIA	GTTTTAGAAGGATGTTAAATCAATAAGGTTAAGCCC	36	35	Cas1	Cas2	Cas9	Csn2
64	JK09	L. brevis	0
65	JK09--	L. brevis	0
66	KB290	L. brevis	0
67	KMB_615	L. brevis	1	TypeIE	GGATCACCCCCACACACGTGGGGAATAC	28	41	Cas1	Cas2	Cas3	Cas5	Cas6	Cas7	Cse1	Cse2
68	KMB_620	L. brevis	0
69	Lb1595	L. brevis	0
70	LMT1-73	L. brevis	0
71	NBRC3345	L. brevis	0
72	NBRC3960	L. brevis	0
73	NBRC12005	L. brevis	1	TypeIIA	GTTCTTAACCCTATTGATTTACCAAGATTCTAAAGC	36	26	Cas1	Cas2	Cas9	Csn2
74	NBRC13110	L. brevis	0
75	NCTC13386	L. brevis	1	TypeIIA	GCTTTAGAATCTTGGTAAATCAATAGGGTTAAGAAC	36	26	Cas1	Cas2	Cas9	Csn2
76	NCTC13768	L. brevis	0
77	NPS-QW-145	L. brevis	1	TypeIIA	GTTCTTAACCCTATTGATTTACCAAGATTCTAAAGC	36	22	Cas1	Cas2	Cas9	Csn2
78	Q	L. brevis	1	TypeIIA	GTTTTAGAAGGATGTTAAATCAATAAGGTTAAGCCC	36	38	Cas1	Cas2	Cas9	Csn2
79	SA-C12	L. brevis	0
80	SF9B	L. brevis	0
81	SF15B	L. brevis	0
82	SRCM101106	L. brevis	1	TypeIIA	GCTTTAGAATCTTGGTAAATCAATAGGGTTAAGAAC	36	25	Cas1	Cas2	Cas9	Csn2
83	SRCM101174	L. brevis	0
84	SRCM103306	L. brevis	0
85	TMW1.6	L. brevis	1	TypeIIA	GCTTTAGAATCTTGGTAAATCAATAGGGTTAAGAAC	36	11	Cas1	Cas2	Cas9	Csn2
86	TMW1.313	L. brevis	0
87	TMW1.465	L. brevis	1	TypeIIA	GCTTTAGAATCTTGGTAAATCAATAGGGTTAAGAAC	36	11	Cas1	Cas2	Cas9	Csn2
88	TMW1.2108	L. brevis	0
89	TMW1.2111	L. brevis	0
90	TMW1.2112	L. brevis	0
91	TMW1.2113	L. brevis	0
92	TR052	L. brevis	1	TypeIIA	GTTCTTAACCCTATTGATTTACCAAGATTCTAAAGC	36	8	Cas1	Cas2	Cas9	Csn2
93	TR055	L. brevis	2	TypeIE	GTATTCCCCACGTGTGTGGGGGTGATCC	28	18	Cas1	Cas2	Cas3	Cas5	Cas6	Cas7	Cse1	Cse2
	TR055	L. brevis		TypeIIA	GTTCTTAACCCTATTGATTTACCAAGATTCTAAAGC	36	26	Cas1	Cas2	Cas9	Csn2
94	TR169	L. brevis	0
95	TUCO-5E	L. brevis	2	TypeIIA	GTTCTTAACCCTATTGATTTACCAAGATTCTAAAGC	36	25	Cas1	Cas2	Cas9	Csn2
	TUCO-5E	L. brevis		TypeIE	GTATTCCCCACGTGTGTGGGGGTGATCC	28	11	Cas1	Cas2	Cas3	Cas5	Cas6	Cas7	Cse1	Cse2
96	UCCLB95	L. brevis	0
97	UCCLB521	L. brevis	0
98	UCCLB556	L. brevis	0
99	UCCLBBS124	L. brevis	0
100	UCCLBBS449	L. brevis	0
101	WIKIM12	L. brevis	0
102	WK12	L. brevis	0
103	ZG1	L. brevis	1	TypeIIA	GTTCTTAACCCTATTGATTTACCAAGATTCTAAAGC	36	26	Cas1	Cas2	Cas9	Csn2
104	ZLB004	L. brevis	2	TypeIE	GTATTCCCCACGTGTGTGGGGGTGATCC	28	22	Cas1	Cas2	Cas3	Cas5	Cas6	Cas7	Cse1	Cse2
	ZLB004	L. brevis		TypeIIA	GTTCTTAACCCTATTGATTTACCAAGATTCTAAAGC	36	21	Cas1	Cas2	Cas9	Csn2
105	DQHXNS1L21	L. delbrueckii subsp. bulgaricus	1	TypeIC	CTTTCAATCCACGCATCCCATGCGGGATGCGAC	33	25	Cas1	Cas2	Cas3	Cas4	Cas5	Cas7	Cas8c
106	DQHXNS2L1	L. delbrueckii subsp. bulgaricus	2	TypeIC	CTTTCAATCCACGCATCCCATGCGGGATGCGAC	33	28	Cas1	Cas2	Cas3	Cas4	Cas5	Cas7	Cas8c
	DQHXNS2L1	L. delbrueckii subsp. bulgaricus		TypeIIIA	GCTAACAACTTATCTCCGCTAGAAGGAGACGAGAAC	36	15	Cas1	Cas2	Cas6	Cas10	Csm2	Csm3_0	Csm3_1	Csm4
107	DQHXNS3L9	L. delbrueckii subsp. bulgaricus	1	TypeIE	GGATCACCCCCACTTGCGTGGGGAATAC	28	64	Cas1	Cas2	Cas3	Cas5	Cas6	Cas7	Cse2
108	DQHXNS4L3	L. delbrueckii subsp. bulgaricus	2	TypeIE	GGATCACCCCCACTTGCGTGGGGAATAC	28	33	Cas1	Cas2	Cas3	Cas5	Cas6	Cas7	Cse2
	DQHXNS4L3	L. delbrueckii subsp. bulgaricus		TypeIIIA	GCTAACAACTTATCTCCGCTAGAAGGAGACGAGAAC	36	10	Cas1	Cas2	Cas6	Cas10	Csm2	Csm3_0	Csm3_1	Csm4
109	DQHXNS5L6	L. delbrueckii subsp. bulgaricus	2	TypeIE	GTATTCCCCACGCAAGTGGGGGTGATCC	28	44	Cas1	Cas2	Cas3	Cas5	Cas6	Cas7	Cse2
	DQHXNS5L6	L. delbrueckii subsp. bulgaricus		TypeIIIA	GCTAACAACTTATCTCCGCTAGAAGGAGACGAGAACC	37	14	Cas1	Cas2	Cas6	Cas10	Csm2	Csm3_0	Csm3_1	Csm4
110	DQHXNS6L6	L. delbrueckii subsp. bulgaricus	2	TypeIE	GTATTCCCCACGCAAGTGGGGGTGATCC	28	33	Cas1	Cas2	Cas3	Cas5	Cas6	Cas7	Cse2
	DQHXNS6L6	L. delbrueckii subsp. bulgaricus		TypeIIIA	GCTAACAACTTATCTCCGCTAGAAGGAGACGAGAAC	36	10	Cas1	Cas2	Cas6	Cas10	Csm2	Csm3_0	Csm3_1	Csm4
111	DQHXNS11M10	L. delbrueckii subsp. bulgaricus	1	TypeIC	CTTTCAATCCACGCATCCCATGCGGGATGCGAC	33	25	Cas1	Cas2	Cas3	Cas4	Cas5	Cas7	Cas8c
112	DQHXNS14M5	L. delbrueckii subsp. bulgaricus	1	TypeIE	GTATTCCCCACGCAAGTGGGGGTGATCC	28	67	Cas1	Cas2	Cas3	Cas5	Cas6	Cas7	Cse2
113	DQHXNS15M2	L. delbrueckii subsp. bulgaricus	1	TypeIC	GTCGCATCCCGCATGGGATGCGTGGATTGAAAG	33	25	Cas1	Cas2	Cas3	Cas4	Cas5	Cas7	Cas8c
114	DQHXNS17M6	L. delbrueckii subsp. bulgaricus	1	TypeIC	CTTTCAATCCACGCATCCCATGCGGGATGCGAC	33	25	Cas1	Cas2	Cas3	Cas4	Cas5	Cas7	Cas8c
115	DQHXNS18M41	L. delbrueckii subsp. bulgaricus	1	TypeIIA	GGGTTAAACCTTATTGAATAGACAACCTTCTAAAAC	36	14	Cas1	Cas2	Cas9	Csn2
116	DSCAB10M20	L. delbrueckii subsp. bulgaricus	1	TypeIE	GGATCACCCCCACTTGCGTGGGGAATAC	28	61	Cas1	Cas2	Cas3	Cas5	Cas6	Cas7	Cse2
117	DXJLHTS2M2	L. delbrueckii subsp. bulgaricus	1	TypeIIA	GGGGTAAACCTTATTGAATAGACAACCTTCTAAAAC	36	26	Cas1	Cas2	Cas9	Csn2
118	DXJLHTS3M1	L. delbrueckii subsp. bulgaricus	1	TypeIIA	GTTCTAAACCTGTTTGATATGACTACTATTCAAGAC	36	17	Cas1	Cas2	Cas9	Csn2
119	DXJSLMS1M11	L. delbrueckii subsp. bulgaricus	1	TypeIIA	GTTTTAGAAGGTTGTCTATTCAATAAGGTTTAACCC	36	34	Cas1	Cas2	Cas9	Csn2
120	DXJSLMS2M2	L. delbrueckii subsp. bulgaricus	1	TypeIIA	GTTTTAGAAGGTTGTCTATTCAATAAGGTTTAACCC	36	22	Cas1	Cas2	Cas9	Csn2
121	2038	L. delbrueckii subsp. bulgaricus	1	TypeIIA	GTTTTAGAAGGTTGTCTATTCAATAAGGTTTAACCC	36	25	Cas1	Cas2	Cas9	Csn2
122	ACA-DC87	L. delbrueckii subsp. bulgaricus	1	TypeIIA	GTTTTAGAAGGTTGTCTATTCAATAAGGTTTAACCC	36	15	Cas1	Cas2	Cas9	Csn2
123	ATCC11842	L. delbrueckii subsp. bulgaricus	1	TypeIE	GTATTCCCCACGCAAGTGGGGGTGATCC	28	44	Cas1	Cas2	Cas3	Cas5	Cas6	Cas7	Cse2
124	ATCCBAA-365	L. delbrueckii subsp. bulgaricus	1	TypeIE	GTATTCCCCACGCAAGTGGGGGTGATCC	28	24	Cas1	Cas2	Cas3	Cas5	Cas6	Cas7	Cse2
125	CFL1	L. delbrueckii subsp. bulgaricus	2	TypeIIA	GGGTTAAACCTTATTGAATAGACAACCTTCTAAAAC	36	16	Cas1	Cas2	Cas9	Csn2
	CFL1	L. delbrueckii subsp. bulgaricus		TypeIIIA	GTTCTCGTCTCCTTCTAGCGGAGATAAGTTGTTAGC	36	8	Cas1	Cas2	Cas6	Cas10	Csm2	Csm3_0	Csm3_1	Csm4
126	CNCMI-1519	L. delbrueckii subsp. bulgaricus	1	TypeIE	GTATTCCCCACGCAAGTGGGGGTGATCCT	29	57	Cas1	Cas2	Cas3	Cas5	Cas6	Cas7	Cse2
127	CNCMI-1632	L. delbrueckii subsp. bulgaricus	2	TypeIE	GTATTCCCCACGCAAGTGGGGGTGATCC	28	82	Cas1	Cas2	Cas3	Cas5	Cas6	Cas7	Cse2
	CNCMI-1632	L. delbrueckii subsp. bulgaricus		TypeIIIA	CTGAGGCTAGAGCCGGTGAAGTTGACCCGGAGGCCGTT	38	5	Cas1	Cas2	Cas6	Cas10	Csm2	Csm3_0	Csm3_1	Csm4
128	CRL871	L. delbrueckii subsp. bulgaricus	2	TypeIIA	GTTTTAGAAGGTTGTCTATTCAATAAGGTTTAACCC	36	32	Cas1	Cas2	Cas9	Csn2
	CRL871	L. delbrueckii subsp. bulgaricus		TypeIIIA	GCTAACAACTTATCTCCGCTAGAAGGAGACGAGAAC	36	25	Cas1	Cas2	Cas6	Cas10	Csm2	Csm3_0	Csm3_1	Csm4
129	DSM20080	L. delbrueckii subsp. bulgaricus	1	TypeIIA	GTTTTAGAAGGTTGTCTATTCAATAAGGTTTAACCC	36	26	Cas1	Cas2	Cas9	Csn2
130	KLDS1.0207	L. delbrueckii subsp. bulgaricus	1	TypeIIA	GGGTTAAACCTTATTGAATAGACAACCTTCTAAAAC	36	27	Cas1	Cas2	Cas9	Csn2
131	L99	L. delbrueckii subsp. bulgaricus	1	TypeIIA	GTTTTAGAAGGTTGTCTATTCAATAAGGTTTAACCC	36	49	Cas1	Cas2	Cas9	Csn2
132	Lb1-WT	L. delbrueckii subsp. bulgaricus	1	TypeIE	GTATTCCCCACGCAAGTGGGGGTGATCC	28	24	Cas1	Cas2	Cas3	Cas5	Cas6	Cas7	Cse2
133	LBB.B5	L. delbrueckii subsp. bulgaricus	1	TypeIE	GGATCACCCCCACTTGCGTGGGGAATAC	28	27	Cas1	Cas2	Cas3	Cas5	Cas6	Cas7	Cse2
134	MBT92059	L. delbrueckii subsp. bulgaricus	1	TypeIE	GTATTCCCCACGCAAGTGGGGGTGATCC	28	46	Cas1	Cas2	Cas3	Cas5	Cas6	Cas7	Cse2
135	MN-BM-F01	L. delbrueckii subsp. bulgaricus	1	TypeIIA	GTTTTAGAAGGTTGTCTATTCAATAAGGTTTAACCC	36	24	Cas1	Cas2	Cas9	Csn2
136	ND02	L. delbrueckii subsp. bulgaricus	1	TypeIE	GTATTCCCCACGCAAGTGGGGGTGATCC	28	68	Cas1	Cas2	Cas3	Cas5	Cas6	Cas7	Cse2
137	ND04	L. delbrueckii subsp. bulgaricus	2	TypeIIA	GGGTTAAACCTTATTGAATAGACAACCTTCTAAAAC	36	44	Cas1	Cas2	Cas9	Csn2
	ND04	L. delbrueckii subsp. bulgaricus		TypeIIIA	GCTAACAACTTATCTCCGCTAGAAGGAGACGAGAAC	36	12	Cas1	Cas2	Cas6	Cas10	Csm2	Csm3_0	Csm3_1	Csm4
138	PB2003-044-T3-4	L. delbrueckii subsp. bulgaricus	1	TypeIE	GTATTCCCCACGCAAGTGGGGGTGATCC	28	52	Cas1	Cas2	Cas3	Cas5	Cas6	Cas7	Cse2
139	LBVIB27_V12	L. delbrueckii subsp. bulgaricus	1	TypeIE	AGGATCACCCCCACTTGCGTGGGGAATAC	29	59	Cas1	Cas2	Cas3	Cas5	Cas6	Cas7	Cse2
140	LBVIB44_V12	L. delbrueckii subsp. bulgaricus	2	TypeIIIA	GTTCTCGTCTCCTTCTAGCGGAGATAAGTTGTTAGC	36	10	Cas1	Cas2	Cas6	Cas10	Csm2	Csm3_0	Csm3_1	Csm4
	LBVIB44_V12	L. delbrueckii subsp. bulgaricus		TypeIE	GTATTCCCCACGCAAGTGGGGGTGATCC	28	58	Cas1	Cas2	Cas3	Cas5	Cas6	Cas7	Cse2
141	YNF-5	L. delbrueckii subsp. bulgaricus	1	TypeIE	GTATTCCCCACGCAAGTGGGGGTGATCC	28	77	Cas1	Cas2	Cas3	Cas5	Cas6	Cas7	Cse2
142	Lb1-GS-1	L. delbrueckii subsp. bulgaricus	1	TypeIE	GTATTCCCCACGCAAGTGGGGGTGATCC	28	11	Cas1	Cas2	Cas3	Cas5	Cas6	Cas7	Cse2
143	FAHXC2L1	L. crispatus	1	TypeIE	GGATCACCTCCACATACGTGGAGAATAC	28	22	Cas1	Cas2	Cas3	Cas5	Cas6	Cas7	Cse2
144	FCQJJ9M2	L. crispatus	1	TypeIE	GGATCACCTCCACATACGTGGAGAATAC	28	32	Cas1	Cas2	Cas3	Cas5	Cas6	Cas7	Cse2
145	FGSYC18L1	L. crispatus	2	TypeIB	ATTTACATTCCTCTTAAGTTAAATAAATAC	30	23	Cas1	Cas2	Cas3	Cas5	Cas4	Cas6	Cas7	Cas8a1
	FGSYC18L1	L. crispatus		TypeIIA	GTTTTAGATGATTGTTAGATCAATGAGGTTTAGATC	36	8	Cas1	Cas2	Cas9	Csn2
146	FGuxi14M5	L. crispatus	2	TypeIB	GTATTTATTTAACTTAAGAGGAATGTAAAT	30	19	Cas1	Cas2	Cas3	Cas5	Cas4	Cas6	Cas7	Cas8a1
	FGuxi14M5	L. crispatus		TypeIE	GTATTCTCCACGCATGTGGAGGTGATCC	28	18	Cas1	Cas2	Cas3	Cas5	Cas6	Cas7	Cse2
147	FHNFQ15L11	L. crispatus	2	TypeIB	GTATTTATTTAACTTAAGAGGAATGTAAAT	30	10	Cas1	Cas2	Cas3	Cas5	Cas4	Cas6	Cas7	Cas8a1
	FHNFQ15L11	L. crispatus		TypeIE	GGATCACCTCCACACACGTGGAGAATAC	28	29	Cas1	Cas2	Cas3	Cas5	Cas6	Cas7	Cse2
148	FHNFQ29L3	L. crispatus	2	TypeIE	GTATTCTCCACGCATGTGGAGGTGATCC	28	17	Cas1	Cas2	Cas3	Cas5	Cas6	Cas7	Cse2
	FHNFQ29L3	L. crispatus		TypeIE	GTATTCTCCACGTGTGTGGAGGTGATCC	28	10	Cas1	Cas2	Cas3	Cas5	Cas6	Cas7	Cse2
149	FHNFQ37L2	L. crispatus	0
150	FHNFQ45L4	L. crispatus	0
151	FHNFQ56M4	L. crispatus	2	TypeIE	GGATCACCTCCACATGCGTGGAGAATAC	28	20	Cas1	Cas2	Cas3	Cas5	Cas6	Cas7	Cse2
	FHNFQ56M4	L. crispatus		TypeIB	ATTTACATTCCTCTTAAGTTAAATAAATAC	30	11	Cas1	Cas2	Cas3	Cas5	Cas4	Cas6	Cas7	Cas8a1
152	FHNXY35M5	L. crispatus	1	TypeIE	GTATTCTCCACGCATGTGGAGGTGATCC	28	28	Cas1	Cas2	Cas3	Cas5	Cas6	Cas7	Cse2
153	FHNXY45L1	L. crispatus	1	TypeIE	GTATTCTCCACGTGTGTGGAGGTGATCC	28	17	Cas1	Cas2	Cas3	Cas5	Cas6	Cas7	Cse2
154	FHNXY56M7	L. crispatus	1	TypeIE	GGATCACCTCCACATGCGTGGAGAATAC	28	15	Cas1	Cas2	Cas3	Cas5	Cas6	Cas7	Cse2
155	FHNXY64M2	L. crispatus	0
156	FHNXY70M14	L. crispatus	1	TypeIE	GTATTCTCCACGTATGTGGAGGTGATCCC	29	29	Cas1	Cas2	Cas3	Cas5	Cas6	Cas7	Cse2
157	FHNXY73M2	L. crispatus	0
158	FHuNAHMY89L4	L. crispatus	1	TypeIE	GGATCACCTCCACATACGTGGAGAATAC	28	18	Cas1	Cas2	Cas3	Cas5	Cas6	Cas7	Cse2
159	FJLHD56L3	L. crispatus	1	TypeIE	GGATCACCTCCACATGCGTGGAGAATAC	28	29	Cas1	Cas2	Cas3	Cas5	Cas6	Cas7	Cse2
160	FJXPY62L2	L. crispatus	0
161	FSCDJY7L2	L. crispatus	2	TypeIE	GTATTCTCCACGTGTGTGGAGGTGATCC	28	14	Cas1	Cas2	Cas3	Cas5	Cas6	Cas7	Cse2
	FSCDJY7L2	L. crispatus		TypeIB	GTATTTATTTAACTTAAGAGGAATGTAAAT	30	12	Cas1	Cas2	Cas3	Cas4	Cas5	Cas6	Cas7	Cas8a1
162	FSCDJY13L2	L. crispatus	1	TypeIIA	GTTTTAGATGATTGTTAGATCAATGAGGTTTAGATC	36	10	Cas1	Cas2	Cas9	Csn2
163	FSCDJY67L3	L. crispatus	1	TypeIIA	GTTTTAGATGATTGTTAGATCAATGAGGTTTAGATC	36	10	Cas1	Cas2	Cas9	Csn2
164	FSCPS74L3	L. crispatus	0
165	FSCPS86L2	L. crispatus	1	TypeIE	GTATTCTCCACGTATGTGGAGGTGATCC	28	18	Cas1	Cas2	Cas3	Cas5	Cas6	Cas7	Cse2
166	FZJHZD27M9	L. crispatus	2	TypeIB	GTATTTATTTAACTTAAGAGGAATGTAAAT	30	12	Cas1	Cas2	Cas3	Cas5	Cas4	Cas6	Cas7	Cas8a1
	FZJHZD27M9	L. crispatus		TypeIE	GTATTCTCCACGAGTGTGGGGATCCTAT	28	16	Cas1	Cas2	Cas3	Cas5	Cas6	Cas7	Cse2
167	QAHBZ6L1	L. crispatus	1	TypeIIA	GTTTTAGATGATTGTTAGATCAATGAGGTTTAGATC	36	18	Cas1	Cas2	Cas9	Csn2
168	QGSYC5L3	L. crispatus	0
169	QGSYC6L6	L. crispatus	0
170	QJSWX106M5	L. crispatus	1	TypeIIA	GATCTAAACCTCATTGATCTAACAATCATCTAAAAC	36	10	Cas1	Cas2	Cas9	Csn2
171	QJSWX109M4	L. crispatus	0
172	QJSWX110M1	L. crispatus	0
173	QJSWX112M2	L. crispatus	0
174	QJSWX113M3	L. crispatus	0
175	QJSWX120M1	L. crispatus	0
176	QJSWX128M5	L. crispatus	1	TypeIE	GGATCACCTCCACACTCGTGGAGAATAC	28	11	Cas1	Cas2	Cas3	Cas5	Cas6	Cas7	Cse2
177	QJSWX148M3	L. crispatus	1	TypeIIA	GTTTTAGATGATTGTTAGATCAATGAGGTTTAGATC	36	10	Cas1	Cas2	Cas9	Csn2
178	QJSWX149M5	L. crispatus	1	TypeIIA	GATCTAAACCTCATTGATCTAACAATCATCTAAAAC	36	10	Cas1	Cas2	Cas9	Csn2
179	QJSWX150M37	L. crispatus	1	TypeIIA	GATCTAAACCTCATTGATCTAACAATCATCTAAAAC	36	9	Cas1	Cas2	Cas9	Csn2
180	QJSWX154M12	L. crispatus	1	TypeIIA	GTTTTAGATGATTGTTAGATCAATGAGGTTTAGATC	36	10	Cas1	Cas2	Cas9	Csn2
181	QJSWX166M13	L. crispatus	1	TypeIE	AGGATCACCTCCACACTCGTGGAGAATAC	29	10	Cas1	Cas2	Cas3	Cas5	Cas6	Cas7	Cse2
182	QJSWX169M3	L. crispatus	1	TypeIE	AGGATCACCTCCACACACGTGGAGAATAC	29	10	Cas1	Cas2	Cas5	Cas6	Cas7	Cse2
183	QJSWX174M9	L. crispatus	1	TypeIIA	GTTTTAGATGATTGTTAGATCAATGAGGTTTAGATC	36	10	Cas1	Cas2	Cas9	Csn2
184	QJSWX175M3	L. crispatus	1	TypeIE	AGGATCACCTCCACACACGTGGAGAATAC	29	10	Cas1	Cas2	Cas3	Cas5	Cas6	Cas7	Cse2
185	QJSWX178M1	L. crispatus	1	TypeIIA	GTTTTAGATGATTGTTAGATCAATGAGGTTTAGATC	36	8	Cas1	Cas2	Cas9	Csn2
186	QJSWX200M1	L. crispatus	0
187	QJSWX197M1	L. crispatus	1	TypeIIA	GTTTTAGATGATTGTTAGATCAATGAGGTTTAGATC	36	10	Cas1	Cas2	Cas9	Csn2
188	QJSWX198M4	L. crispatus	0
189	2029	L. crispatus	1	TypeIIA	GATCTAAACCTCATTGATCTAACAATCATCTAAAAC	36	10	Cas1	Cas2	Cas9	Csn2
190	ATCC 33820	L. crispatus	1	TypeIE	GGATCACCTCCACACACGTGGAGAATAC	28	11	Cas1	Cas2	Cas3	Cas5	Cas6	Cas7	Cse2
191	C25	L. crispatus	1	TypeIIA	GATCTAAACCTCATTGATCTAACAATCATCTAAAAC	36	7	Cas1	Cas2	Cas9	Csn2
192	C037	L. crispatus	1	TypeIE	GTATTCTCCACGTGTGTGGAGGTGATCC	28	10	Cas1	Cas2	Cas3	Cas5	Cas6	Cas7	Cse2
193	CTV-05	L. crispatus	1	TypeIIA	GATCTAAACCTCATTGATCTAACAATCATCTAAAAC	36	9	Cas1	Cas2	Cas9	Csn2
194	DISK12	L. crispatus	0
195	DSM 20584	L. crispatus	1	TypeIE	GTATTCTCCACGTATGTGGAGGTGATCC	28	8	Cas1	Cas2	Cas3	Cas5	Cas6	Cas7	Cse2
196	EM-LC1	L. crispatus	0
197	FB077-07	L. crispatus	1	TypeIIA	GATCTAAACCTCATTGATCTAACAATCATCTAAAAC	36	10	Cas1	Cas2	Cas9	Csn2
198	125-2-CHN	L. crispatus	0
199	214-1	L. crispatus	0
200	JV-V01	L. crispatus	0
201	MV-3A-US	L. crispatus	1	TypeIIA	GATCTAAACCTCATTGATCTAACAATCATCTAAAAC	36	8	Cas1	Cas2	Csn2
202	SJ-3C-US	L. crispatus	1	TypeIIA	GTTTTAGATGATTGTTAGATCAATGAGGTTTAGATC	36	10	Cas1	Cas2	Csn2
203	JCM 1185	L. crispatus	1	TypeIE	GTATTCTCCACGTGTGTGGAGGTGATCC	28	11	Cas1	Cas2	Cas5	Cas7
204	JCM 5810	L. crispatus	1	TypeIE	GGATCACCTCCACATACGTGGAGAATAC	28	46	Cas1	Cas2	Cas3	Cas5	Cas6	Cas7	Cse2
205	MV-1A-US	L. crispatus	1	TypeIIA	GTTTTAGATGATTGTTAGATCAATGAGGTTTAGATC	36	7	Cas1	Cas2	Csn2
206	OAB24-B	L. crispatus	0
207	PSS7772C	L. crispatus	1	TypeIIA	GTTTTAGATGATTGTTAGATCAATGAGGTTTAGATC	36	7	Cas1	Cas2	Csn2
208	ST1	L. crispatus	1	TypeIE	AGGATCACCTCCACATACGTGGAGAATAC	29	18	Cas1	Cas2	Cas3	Cas5	Cas6	Cas7	Cse2
209	VMC1	L. crispatus	1	TypeIIA	GATCTAAACCTCATTGATCTAACAATCATCTAAAAC	36	10	Cas1	Cas2	Cas9	Csn2
210	VMC2	L. crispatus	0
211	VMC3	L. crispatus	2	TypeIB	ATTTACATTCCTCTTAAGTTAAATAAATAC	30	11	Cas1	Cas2	Cas3	Cas5	Cas4	Cas6	Cas7	Cas8a1
	VMC3	L. crispatus		TypeIE	AGGATCACCTCCACATGCGTGGAGAATAC	29	14	Cas1	Cas2	Cas3	Cas5	Cas6	Cas7	Cse2
212	VMC4	L. crispatus	1	TypeIIA	GATCTAAACCTCATTGATCTAACAATCATCTAAAAC	36	8	Cas1	Cas2	Cas9	Csn2
213	VMC5	L. crispatus	1	TypeIIA	GTTTTAGATGATTGTTAGATCAATGAGGTTTAGATC	36	8	Cas1	Cas2	Cas9	Csn2
214	VMC6	L. crispatus	1	TypeIIA	GTTTTAGATGATTGTTAGATCAATGAGGTTTAGATC	36	10	Cas1	Cas2	Cas9	Csn2
215	VMC7	L. crispatus	1	TypeIIA	GATCTAAACCTCATTGATCTAACAATCATCTAAAAC	36	9	Cas1	Cas2	Cas9	Csn2
216	UMNLC1	L. crispatus	1	TypeIE	GGATCACCTCCACATACGTGGAGAATAC	28	21	Cas1	Cas2	Cas3	Cas5	Cas6	Cas7	Cse2
217	UMNLC2	L. crispatus	1	TypeIE	GTATTCTCCACGTGTGTGGAGGTGATCCT	29	23	Cas1	Cas2	Cas3	Cas5	Cas6	Cas7	Cse2
218	UMNLC3	L. crispatus	1	TypeIE	GTATTCTCCACGTGTGTGGAGGTGATCCT	29	18	Cas1	Cas2	Cas3	Cas5	Cas6	Cas7	Cse2
219	UMNLC4	L. crispatus	1	TypeIE	GTATTCTCCACGTATGTGGAGGTGATCCT	29	61	Cas1	Cas2	Cas3	Cas5	Cas6	Cas7	Cse2
220	UMNLC5	L. crispatus	1	TypeIE	AGGATCACCTCCACATACGTGGAGAATAC	29	51	Cas1	Cas2	Cas3	Cas5	Cas6	Cas7	Cse2
221	UMNLC6	L. crispatus	1	TypeIE	AGGATCACCTCCACATACGTGGAGAATAC	29	51	Cas1	Cas2	Cas3	Cas5	Cas6	Cas7	Cse2
222	UMNLC7	L. crispatus	1	TypeIE	AGGATCACCTCCACATACGTGGAGAATAC	29	62	Cas1	Cas2	Cas3	Cas5	Cas6	Cas7	Cse2
223	UMNLC8	L. crispatus	1	TypeIE	GTATTCTCCACGTATGTGGAGGTGATCCT	29	51	Cas1	Cas2	Cas3	Cas5	Cas6	Cas7	Cse2
224	UMNLC9	L. crispatus	1	TypeIE	GTATTCTCCACGTATGTGGAGGTGATCCT	29	51	Cas1	Cas2	Cas3	Cas5	Cas6	Cas7	Cse2
225	UMNLC10	L. crispatus	1	TypeIE	GTATTCTCCACGTGTGTGGAGGTGATCC	28	12	Cas1	Cas2	Cas3	Cas5	Cas6	Cas7	Cse2
226	UMNLC11	L. crispatus	1	TypeIE	GTATTCTCCACGTGTGTGGAGGTGATCC	28	12	Cas1	Cas2	Cas3	Cas5	Cas6	Cas7	Cse2
227	UMNLC12	L. crispatus	1	TypeIE	GGATCACCTCCACATACGTGGAGAATAC	28	17	Cas1	Cas2	Cas3	Cas5	Cas6	Cas7	Cse2
228	UMNLC13	L. crispatus	1	TypeIE	GTATTCTCCACGTGTGTGGAGGTGATCC	28	21	Cas1	Cas2	Cas3	Cas5	Cas6	Cas7	Cse2
229	UMNLC14	L. crispatus	1	TypeIE	GTATTCTCCACGTGTGTGGAGGTGATCC	28	20	Cas1	Cas2	Cas3	Cas5	Cas6	Cas7	Cse2
230	UMNLC15	L. crispatus	1	TypeIE	GTATTCTCCACGTGTGTGGAGGTGATCC	28	19	Cas1	Cas2	Cas5	Cas6	Cas7	Cse2
231	UMNLC16	L. crispatus	1	TypeIE	GTATTCTCCACGTGTGTGGAGGTGATCCT	29	22	Cas1	Cas2	Cas3	Cas5	Cas6	Cas7	Cse2
232	UMNLC18	L. crispatus	1	TypeIE	GTATTCTCCACGTGTGTGGAGGTGATCCC	29	18	Cas1	Cas2	Cas3	Cas5	Cas6	Cas7	Cse2
233	UMNLC19	L. crispatus	1	TypeIE	GGATCACCTCCACACACGTGGAGAATAC	28	34	Cas1	Cas2	Cas3	Cas5	Cas6	Cas7	Cse2
234	UMNLC20	L. crispatus	1	TypeIE	GGATCACCTCCACATACGTGGAGAATAC	28	28	Cas1	Cas2	Cas3	Cas5	Cas6	Cas7	Cse2
235	UMNLC21	L. crispatus	1	TypeIE	AGGATCACCTCCACACACGTGGAGAATAC	29	22	Cas1	Cas2	Cas3	Cas5	Cas6	Cas7	Cse2
236	UMNLC22	L. crispatus	1	TypeIE	GGATCACCTCCACATACGTGGAGAATAC	28	40	Cas1	Cas2	Cas3	Cas5	Cas6	Cas7	Cse2
237	UMNLC23	L. crispatus	1	TypeIE	GGATCACCTCCACATACGTGGAGAATAC	28	26	Cas1	Cas2	Cas3	Cas5	Cas6	Cas7	Cse2
238	UMNLC24	L. crispatus	1	TypeIE	GGATCACCTCCACATACGTGGAGAATAC	28	21	Cas1	Cas2	Cas3	Cas5	Cas6	Cas7	Cse2
239	UMNLC25	L. crispatus	1	TypeIE	GGATCACCTCCACATACGTGGAGAATAC	28	31	Cas1	Cas2	Cas3	Cas5	Cas6	Cas7	Cse2
240	FFJNDD18L1	L. fermentum	1	TypeIE	GTGCTCCCCATGTATATGGGGGTGATCC	28	35	Cas1	Cas2	Cas3	Cas5	Cas6	Cas7	Cse2
241	FFJNDD19L1	L. fermentum	0
242	FAHBZ45M1	L. fermentum	1	TypeIE	GTGCTCCCCATGTATATGGGGGTGATCC	28	15	Cas1	Cas2	Cas3	Cas5	Cas6	Cas7	Cse1	Cse2
243	FAHBZ47M1	L. fermentum	1	TypeIE	GGATCACCCCCATATACATGGGGAGCAC	28	25	Cas1	Cas2	Cas3	Cas5	Cas6	Cas7	Cse2
244	FBJSY7_4	L. fermentum	1	TypeIIA	GTGCTCGGAACTACTGATCTGACACTCATCCAAGAC	36	36	Cas1	Cas2	Cas9	Csn2
245	FBJSY20_4	L. fermentum	1	TypeIE	GGATCACCCCCATATACATGGGGA	24	22	Cas1	Cas2	Cas3	Cas5	Cas6	Cas7	Cse2
246	FBJSY21_1	L. fermentum	1	TypeIIA	GTCTTGGATGAGTGTCAGATCAGTAGTTCCGAGTAC	36	8	Cas1	Cas2	Cas9	Csn2
247	FBJSY24_1	L. fermentum	0
248	FBJSY31_4	L. fermentum	0
249	FBJSY36_1	L. fermentum	0
250	FCQ6L1	L. fermentum	1	TypeIE	GGATCACCCCCATATACATGGGGAGCAC	28	27	Cas1	Cas2	Cas3	Cas5	Cas6	Cas7	Cse2
251	FCQ7L1	L. fermentum	1	TypeIIA	GTCTTGGATGAGTGTCAGATCAGTAGTTCCGAGTAC	36	24	Cas1	Cas2	Cas9	Csn2
252	FCQ9L1	L. fermentum	2	TypeIE	GTGCTCCCCATGTATATGGGGGTGATCC	28	14	Cas1	Cas2	Cas3	Cas5	Cas6	Cas7	Cse2
	FCQ9L1	L. fermentum		TypeIIA	GTCTTGGATGAGTGTCAGATCAGTAGTTCCGAGCAC	36	24	Cas1	Cas2	Cas9	Csn2
253	FCQNA30M9	L. fermentum	1	TypeIE	GTGCTCCCCATGTATATGGGGGTGATCC	28	31	Cas1	Cas2	Cas3	Cas5	Cas6	Cas7	Cse2
254	FCQNA36M8	L. fermentum	0
255	FFJ12	L. fermentum	0
256	FFJ16	L. fermentum	1	TypeIE	GTGCTCCCCATGTATATGGGGGTGATCC	28	14	Cas1	Cas2	Cas3	Cas5	Cas6	Cas7	Cse2
257	FGDLZR11-1	L. fermentum	0
258	FGDLZR12-1	L. fermentum	0
259	FGDLZR13-1	L. fermentum	0
260	FGDLZR18-1	L. fermentum	1	TypeIIA	GTCTTGGATGAGTGTCAGATCAGTAGTTCCGAGTAC	36	25	Cas1	Cas2	Cas9	Csn2
261	FGDLZR22-3	L. fermentum	1	TypeIE	GGATCACCCCCATATACATGGGGAGCAC	28	28	Cas1	Cas2	Cas5	Cas6	Cas7	Cse2
262	FGDLZR33-1	L. fermentum	1	TypeIIA	GTCTATTTTTTAGACTTTCGCTCGTAGCAAGGGTTT	36	5	Cas1	Cas2	Cas9	Csn2
263	FGDLZR161	L. fermentum	1	TypeIE	AGGATCACCCCCATATACATGGGGAGCAC	29	29	Cas1	Cas2	Cas5	Cas6	Cas7	Cse2
264	FGSYC50M4	L. fermentum	1	TypeIIA	GTACTCGGAACTACTGATCTGACACTCATCCAAGAC	36	14	Cas1	Cas9	Csn2
265	FGX5-1	L. fermentum	1	TypeIE	GGATCACCCCCATATACATGGGGAGCAC	28	46	Cas1	Cas2	Cas3	Cas5	Cas6	Cas7	Cse1	Cse2
266	FGX6-1	L. fermentum	0
267	FHNMY66L1	L. fermentum	2	TypeIIA	GTACTCGGAACTACTGATCTGACACTCATCCAAGAC	36	34	Cas1	Cas9	Csn2
	FHNMY66L1	L. fermentum		TypeIE	GGATCACCCCCATATACATGGGGAGCAC	28	15	Cas1	Cas2	Cas3	Cas5	Cas6	Cas7	Cse1	Cse2
268	FHuNaR183	L. fermentum	0
269	FHuNHHMY30_1	L. fermentum	0
270	FHuNHHMY31_1	L. fermentum	2	TypeIIA	GTCTTGGATGAGTGTCAGATCAGTAGTTCCGAGTAC	36	13	Cas1	Cas2	Cas9	Csn2
	FHuNHHMY31_1	L. fermentum		TypeIE	GGATCACCCCCATATACATGGGGAGCAC	28	47	Cas1	Cas2	Cas3	Cas5	Cas6	Cas7	Cse2
271	FHuNHHMY32_1	L. fermentum	1	TypeIE	GGATCACCCCCATATACATGGGGAGCAC	28	29	Cas1	Cas2	Cas3	Cas5	Cas6	Cas7	Cse1	Cse2
272	FJSNTR75-3	L. fermentum	1	TypeIE	GTGCTCCCCATGTATATGGGGGTGATCC	28	27	Cas1	Cas2	Cas3	Cas5	Cas6	Cas7	Cse1	Cse2
273	FJSWX1_1	L. fermentum	1	TypeIE	GGATCACCCCCATATACATGGGGAGCAC	28	26	Cas1	Cas2	Cas3	Cas5	Cas6	Cas7	Cse1	Cse2
274	FJSWX6_1	L. fermentum	1	TypeIE	GTATTCCCCATGTATGTGGGGGTGAT	26	8	Cas1	Cas2	Cas3	Cas5	Cas6	Cas7	Cse1	Cse2
275	FJSWX9_1	L. fermentum	1	TypeIE	GTGCTCCCCATGTATATGGGGGTGATCC	28	31	Cas1	Cas2	Cas3	Cas5	Cas6	Cas7	Cse2
276	FJSWX12_1	L. fermentum	1	TypeIE	GTGCTCCCCATGTATATGGGGGTGATCC	28	35	Cas1	Cas2	Cas3	Cas5	Cas6	Cas7	Cse1	Cse2
277	FJSWX14_1	L. fermentum	1	TypeIE	GTGCTCCCCATGTATATGGGGGTGATCC	28	50	Cas1	Cas2	Cas3	Cas5	Cas6	Cas7	Cse1	Cse2
278	FJSWX16_1	L. fermentum	1	TypeIE	GTGCTCCCCATGTATATGGGGGTGATCC	28	20	Cas1	Cas2	Cas3	Cas5	Cas6	Cas7	Cse1	Cse2
279	FJSWX18_3	L. fermentum	0
280	FJSWX21_3	L. fermentum	1	TypeIE	GGTATTCCCCATGTATGTGGGGGTGATCCT	30	9	Cas1	Cas2	Cas3	Cas5	Cas6	Cas7	Cse1	Cse2
281	FJSWX25_2	L. fermentum	0
282	FJSYC7_4	L. fermentum	2	TypeIE	GTGCTCCCCATGTATATGGGGGTGATCC	28	18	Cas1	Cas2	Cas3	Cas5	Cas6	Cas7	Cse1	Cse2
	FJSYC7_4	L. fermentum		TypeIIA	GTGCTCGGAACTACTGATCTGACACTCATCCAAGAC	36	31	Cas1	Cas2	Cas9	Csn2
283	FJXSRPY6L1	L. fermentum	0
284	FJXSRPY11L1	L. fermentum	1	TypeIE	GTGCTCCCCATGTATATGGGGGTGAT	26	6	Cas1	Cas2	Cas3	Cas5	Cas6	Cas7	Cse2
285	FJXSRPY12L1	L. fermentum	0
286	FJXSRPY19L2	L. fermentum	1	TypeIE	GGATCACCCCCATATACATGGGGAGCAC	28	5	Cas1	Cas2	Cas3	Cas5	Cas6	Cas7	Cse2
287	FJXSRPY20L1	L. fermentum	2	TypeIE	GTGCTCCCCATGTATATGGGGGTGATCC	28	12	Cas1	Cas2	Cas3	Cas5	Cas6	Cas7	Cse1	Cse2
	FJXSRPY20L1	L. fermentum		TypeIIA	GTGCTCCCCATGTATATGGGGGTGATCC	28	12	Cas1	Cas2	Cas9	Csn2
288	FNMHLBE23L2	L. fermentum	1	TypeIIA	GTCTTGGATGAGTGTCAGATCAGTAGTTCCGAGTAC	36	24	Cas1	Cas2	Cas9	Csn2
289	FNMHLBE24L1	L. fermentum	1	TypeIIA	GTGCTCGGAACTACTGATCTGACACTCATCCAAGAC	36	9
290	FNMHLBE27L1	L. fermentum	1	TypeIIA	GTACTCGGAACTACTGATCTGACACTCATCCAAGAC	36	9
291	FQHXN16L1	L. fermentum	0
292	FQHXN18L1	L. fermentum	2	TypeIE	GTATTCCCCATGTATGTGGGGGTGATCCT	29	57	Cas1	Cas2	Cas3	Cas5	Cas6	Cas7	Cse1	Cse2
	FQHXN18L1	L. fermentum		TypeIC	ATTTCAATCCACGCACCCCCGCGAAGGAGTGCGAC	35	44	Cas1	Cas2	Cas3	Cas4	Cas5	Cas7	Cas8c
293	FQHXN22L1	L. fermentum	1	TypeIIA	GTACTCGGAACTACTGATCTGACACTCATCCAAGAC	36	17	Cas1	Cas2	Cas9	Csn2
294	FQHXN49L5	L. fermentum	1	TypeIE	GGATCACCCCCATATACATGGGGAGCAC	28	34	Cas1	Cas2	Cas3	Cas5	Cas6	Cas7	Cse1	Cse2
295	FQHXN80M4	L. fermentum	1	TypeIE	GTGCTCCCCATGTATATGGGGGTGATCC	28	27	Cas1	Cas2	Cas3	Cas5	Cas6	Cas7	Cse1	Cse2
296	FQHXN83M7	L. fermentum	1	TypeIE	GGATCACCCCCATATACATGGGGAGCAC	28	22	Cas1	Cas2	Cas3	Cas5	Cas6	Cas7	Cse2
297	FSCDJY38_1	L. fermentum	0
298	FSCPS24_1	L. fermentum	1	TypeIE	GTGCTCCCCATGTATATGGGGGTGATCC	28	40	Cas1	Cas2	Cas3	Cas5	Cas6	Cas7	Cse1	Cse2
299	FSCPS33_1	L. fermentum	0
300	FSDLZ21M1	L. fermentum	1	TypeIE	GTATTCCCCATGTATGTGGGGGTGATCCT	29	32	Cas1	Cas2	Cas3	Cas5	Cas6	Cas7	Cse1	Cse2
301	FSDLZ22M13	L. fermentum	1	TypeIIA	GTACTCGGAACTACTGATCTGACACTCATCCAAGAC	36	37	Cas1	Cas2	Cas9	Csn2
302	FSDLZ24M1	L. fermentum	3	TypeIE	GTGCTCCCCATGTATATGGGGGTGATCC	28	42	Cas1	Cas2	Cas3	Cas5	Cas6	Cas7	Cse1	Cse2
	FSDLZ24M1	L. fermentum		TypeIIA	GTACTCGGAACTACTGATCTGACACTCATCCAAGAC	36	20	Cas1	Cas2	Cas9	Csn2
	FSDLZ24M1	L. fermentum		TypeIIIA	GATATAAACTGATCTCCGCCAGAAGGAGACGAAAAC	36	13	Cas6	Cas10	Csm2	Csm3_0	Csm3_1	Csm4
303	FSDLZ27M1	L. fermentum	0
304	FSDLZ29M2	L. fermentum	0
305	FSH4_3	L. fermentum	0
306	FSH5_4	L. fermentum	1	TypeIE	GGATCACCCCCATATACATGGGGAGCAC	28	37	Cas1	Cas2	Cas3	Cas5	Cas6	Cas7	Cse2
307	FSH6_5	L. fermentum	2	TypeIE	GTGCTCCCCATGTATATGGGGGTGATCC	28	37	Cas1	Cas2	Cas3	Cas5	Cas6	Cas7	Cse2
	FSH6_5	L. fermentum		TypeIIIA	GTTTTCGTCTCCTTCTGGCGGAGATCAGTTTATATC	36	32	Cas6	Cas10	Csm2	Csm3_0	Csm3_1	Csm4
308	FSH9_5	L. fermentum	2	TypeIE	GTGCTCCCCATGTATATGGGGGTGATCC	28	20	Cas1	Cas2	Cas3	Cas5	Cas6	Cas7	Cse2
	FSH9_5	L. fermentum		TypeIIIA	GTTTTCGTCTCCTTCTGGCGGAGATCAGTTTATATC	36	30	Cas6	Cas10	Csm2	Csm3_0	Csm3_1	Csm4
309	FSH10_1	L. fermentum	0
310	FSH17_1	L. fermentum	0
311	FWXBH11-1	L. fermentum	2	TypeIE	GGATCACCCCCATATACATGGGGAGCAC	28	33	Cas1	Cas2	Cas3	Cas5	Cas6	Cas7	Cse1	Cse2
	FWXBH11-1	L. fermentum		TypeIIA	GTCTTGGATGAGTGTCAGATCAGTAGTTCCGAGTAC	36	14	Cas1	Cas2	Cas9	Csn2
312	FWXBH11-2	L. fermentum	2	TypeIIA	GTCTTGGATGAGTGTCAGATCAGTAGTTCCGAGTAC	36	30	Cas1	Cas2	Cas9	Csn2
	FWXBH11-2	L. fermentum		TypeIE	GGATCACCCCCATATACATGGGGAGCAC	28	33	Cas1	Cas2	Cas3	Cas5	Cas6	Cas7	Cse1	Cse2
313	FWXBH11-3	L. fermentum	2	TypeIIA	GTCTTGGATGAGTGTCAGATCAGTAGTTCCGAGTAC	36	30	Cas1	Cas2	Cas9	Csn2
	FWXBH11-3	L. fermentum		TypeIE	GGATCACCCCCATATACATGGGGAGCAC	28	33	Cas1	Cas2	Cas3	Cas5	Cas6	Cas7	Cse1	Cse2
314	FWXBH11-4	L. fermentum	2	TypeIIA	GTCTTGGATGAGTGTCAGATCAGTAGTTCCGAGTAC	36	30	Cas1	Cas2	Cas9	Csn2
	FWXBH11-4	L. fermentum		TypeIE	GTGCTCCCCATGTATATGGGGGTGATCC	28	33	Cas1	Cas2	Cas3	Cas5	Cas6	Cas7	Cse1	Cse2
315	FWXBH11-5	L. fermentum	2	TypeIIA	GTCTTGGATGAGTGTCAGATCAGTAGTTCCGAGTAC	36	30	Cas1	Cas2	Cas9	Csn2
	FWXBH11-5	L. fermentum		TypeIE	GGATCACCCCCATATACATGGGGAGCAC	28	33	Cas1	Cas2	Cas3	Cas5	Cas6	Cas7	Cse1	Cse2
316	FXJCJ3-2	L. fermentum	1	TypeIE	GGATCACCCCCATATACATGGGGAGCAC	28	26	Cas1	Cas2	Cas3	Cas5	Cas6	Cas7	Cse2
317	FXJCJ6-1	L. fermentum	2	TypeIIA	GTCTTGGATGAGTGTCAGATCAGTAGTTCCGAGTAC	36	10	Cas1	Cas2	Cas9	Csn2
	FXJCJ6-1	L. fermentum		TypeIC	GTCGCACTCCTTCGCGGGGGTGCGTGGATTGAAAT	35	9	Cas1	Cas2	Cas3	Cas4	Cas5	Cas7	Cas8c
318	FXJCJ26M3	L. fermentum	0
319	FXJCJ41L6	L. fermentum	1	TypeIE	GGATCACCCCCATATACATGGGGAGCAC	28	48	Cas1	Cas2	Cas3	Cas5	Cas6	Cas7	Cse2
320	FXJSW21M2	L. fermentum	2	TypeIIA	GTCTTGGATGAGTGTCAGATCAGTAGTTCCGAGTAC	36	26	Cas1	Cas2	Cas9	Csn2
	FXJSW21M2	L. fermentum		TypeIE	GTGCTCCCCATGTATATGGGGGTGATCC	28	23	Cas1	Cas2	Cas3	Cas5	Cas6	Cas7	Cse1	Cse2
321	FXJSW7-1	L. fermentum	1	TypeIE	GTGCTCCCCATGTATATGGGGGTGATCC	28	26	Cas1	Cas2	Cas3	Cas5	Cas6	Cas7	Cse2
322	FXJWS24L1	L. fermentum	1	TypeIE	AGGATCACCCCCATATACATGGGGAGCAC	29	16	Cas1	Cas2	Cas3	Cas5	Cas6	Cas7	Cse2
323	FXJWS33-1	L. fermentum	0
324	FXJWS34-1	L. fermentum	0
325	FXJWS39-1	L. fermentum	2	TypeIE	AGGATCACCCCCATATACATGGGGAGCAC	29	36	Cas1	Cas2	Cas3	Cas5	Cas6	Cas7	Cse1	Cse2
	FXJWS39-1	L. fermentum		TypeIE	GTATTCCCCATGTATGTGGGGGTGATCCT	29	33	Cas1	Cas2	Cas3	Cas5	Cas6	Cas7	Cse1	Cse2
326	FXJWS41-1	L. fermentum	1	TypeIE	GTGCTCCCCATGTATATGGGGGTGATCC	28	31	Cas1	Cas2	Cas3	Cas5	Cas6	Cas7	Cse2
327	FXJWS46L3	L. fermentum	0
328	FYNDL5_4	L. fermentum	1	TypeIIA	GTACTCGGAACTACTGATCTGACACTCATCCAAGAC	36	21	Cas1	Cas2	Cas9	Csn2
329	FYNDL6_4	L. fermentum	1	TypeIE	GTGCTCCCCATGTATATGGGGGTGATCC	28	70	Cas1	Cas2	Cas3	Cas5	Cas6	Cas7	Cse2
330	FYNDL9_6	L. fermentum	1	TypeIIA	GTACTCGGAACTACTGATCTGACACTCATCCAAGAC	36	34	Cas1	Cas2	Cas9	Csn2
331	FYNLJ61L1	L. fermentum	1	TypeIIA	GTCTTGGATGAGTGTCAGATCAGTAGTTCCGAGTAC	36	37	Cas1	Cas2	Cas9	Csn2
332	FZJTZ2M5	L. fermentum	1	TypeIC	ATTTCAATCCACGCACCCCCGCGAAGGAGTGCGAC	35	37	Cas1	Cas2	Cas4	Cas5	Cas7	Cas8c
333	FZJTZ13M9	L. fermentum	1	TypeIE	GTGCTCCCCATGTATATGGGGGTGATCC	28	44	Cas1	Cas2	Cas3	Cas5	Cas6	Cas7	Cse1	Cse2
334	FZJTZ20M5	L. fermentum	1	TypeIE	GGATCACCCCCATATACATGGGGAGCAC	28	47	Cas1	Cas2	Cas3	Cas5	Cas6	Cas7	Cse2
335	FZJTZ22M6	L. fermentum	0
336	FZJTZ23M8	L. fermentum	0
337	FZJTZ24M3	L. fermentum	0
338	FZJTZ25M1	L. fermentum	1	TypeIE	GTGCTCCCCATGTATATGGGGGTGATCC	28	41	Cas1	Cas2	Cas3	Cas5	Cas6	Cas7	Cse2
339	FZJTZ67_1	L. fermentum	1	TypeIE	GTGCTCCCCATGTATATGGGGGTGATCC	28	6	Cas1	Cas2	Cas3	Cas5	Cas6	Cas7	Cse1	Cse2
340	FZJTZ68_1	L. fermentum	1	TypeIE	GTGCTCCCCATGTATATGGGGGTGATCC	28	6	Cas1	Cas2	Cas3	Cas5	Cas6	Cas7	Cse1	Cse2
341	HN11-2	L. fermentum	1	TypeIIA	GTGCTCGGAACTACTGATCTGACACTCATCCAAGAC	36	21	Cas1	Cas2	Cas9	Csn2
342	HN11-4	L. fermentum	0
343	HN11-5	L. fermentum	0
344	HN11-6	L. fermentum	0
345	HN11-7	L. fermentum	0
346	HN11-8	L. fermentum	0
347	HN11-9	L. fermentum	0
348	HN11-10	L. fermentum	0
349	HN44-1	L. fermentum	0
350	TC1	L. fermentum	0
351	28-3-CHN	L. fermentum	1	TypeIIA	GTACTCGGAACTACTGATCTGACACTCATCCAAGAC	36	17	Cas1	Cas2	Cas9	Csn2
352	47_7	L. fermentum	0
353	779_LFER	L. fermentum	2	TypeIIA	GTCTTGGATGAGTGTCAGATCAGTAGTTCCGAGCAC	36	11	Cas1	Cas2	Cas9	Csn2
	779_LFER	L. fermentum		TypeIE	GTGCTCCCCATGTATATGGGGGTGATCC	28	14	Cas1	Cas2	Cas3	Cas5	Cas6	Cas7	Cse2
354	3872	L. fermentum	2	TypeIIA	GTCTTGGATGAGTGTCAGATCAGTAGTTCCGAGTAC	36	39	Cas1	Cas2	Cas9	Csn2
	3872	L. fermentum		TypeIC	ATTTCAATCCACGCACCCCCACGAAGGAGTGCGAC	35	33	Cas1	Cas2	Cas3	Cas4	Cas5	Cas7	Cas8c
355	AF11-4-H	L. fermentum	1	TypeIE	GGATCACCCCCATATACATGGGGAACACA	29	5	Cas1	Cas2	Cas3	Cas3_1	Cas5	Cas6	Cas7	Cse1	Cse2
356	AF15-40LB	L. fermentum	2	TypeIIIA	GGATCACCCCCATATACATGGGGAGCAC	28	71	Cas1	Cas2	Cas6	Cas10	Csm2	Csm3_0	Csm3_1	Csm4
	AF15-40LB	L. fermentum		TypeIIA	GTACTCGGAACTACTGATCTGACACTCATCCAAGAC	36	20	Cas1	Cas2	Cas9	Csn2
357	AF16-22LB	L. fermentum	2	TypeIIIA	GTTTTCGTCTCCTTCTGGCGGAGATCAGTTTATATC	36	27	Cas1	Cas2	Cas6	Cas10	Csm2	Csm3_0	Csm3_1	Csm4
	AF16-22LB	L. fermentum		TypeIIA	GTACTCGGAACTACTGATCTGACACTCATCCAAGAC	36	17	Cas1	Cas2	Cas9	Csn2
358	ATCC14931	L. fermentum	1	TypeIIA	GTACTCGGAACTACTGATCTGACACTCATCCAAGAC	36	16	Cas1	Cas2	Cas9	Csn2
359	BFE6620	L. fermentum	1	TypeIE	GTGCTCCCCATGTATATGGGGGTGATCC	28	13	Cas1	Cas2	Cas3	Cas5	Cas6	Cas7	Cse2
360	CBA7106	L. fermentum	1	TypeIE	GGATCACCCCCATATACATGGGGAGCAC	28	32	Cas1	Cas2	Cas3	Cas5	Cas6	Cas7
361	CECT5716	L. fermentum	2	TypeIE	GTATTCCCCATGTATGTGGGGGTGATCCT	29	48	Cas1	Cas2	Cas3	Cas5	Cas6	Cas7	Cse1	Cse2
	CECT5716	L. fermentum		TypeIC	ATTTCAATCCACGCACCCCCGCGAAGGAGTGCGACC	36	6	Cas1	Cas2	Cas3	Cas4	Cas5	Cas7	Cas8c
362	DSM20055	L. fermentum	1	TypeIIA	GTACTCGGAACTACTGATCTGACACTCATCCAAGAC	36	10	Cas1	Cas2	Cas9	Csn2
363	F-6	L. fermentum	1	TypeIE	GGATCACCCCCATATACATGGGGAGCAC	28	78	Cas1	Cas2	Cas3	Cas5	Cas6	Cas7	Cse1	Cse2
364	FTDC8312	L. fermentum	2	TypeIIA	GTCTTGGATGAGTGTCAGATCAGTAGTTCCGAGTACA	37	25	Cas1	Cas2	Cas9	Csn2
	FTDC8312	L. fermentum		TypeIE	GGATCACCCCCATATACATGGGGAGCAC	28	25	Cas1	Cas2	Cas3	Cas5	Cas6	Cas7	Cse2
365	IFO3956	L. fermentum	2	TypeIE	GTATTCCCCATGTATGTGGGGGTGATCCT	29	47	Cas1	Cas2	Cas3	Cas5	Cas6	Cas7	Cse1	Cse2
	IFO3956	L. fermentum		TypeIC	ATTTCAATCCACGCACCCCCGCGAAGGAGTGCGACC	36	6	Cas1	Cas2	Cas3	Cas4	Cas5	Cas7	Cas8c
366	IMDO130101	L. fermentum	2	TypeIIA	GTCTTGGATGAGTGTCAGATCAGTAGTTCCGAGTAC	36	23	Cas1	Cas2	Cas9	Csn2
	IMDO130101	L. fermentum		TypeIE	GGATCACCCCCATATACATGGGGAGCAC	28	48	Cas1	Cas2	Cas3	Cas5	Cas6	Cas7	Cse1	Cse2
367	LAC-FRN-92	L. fermentum	2	TypeIE	GTGCTCCCCATGTATATGGGGGTGATCC	28	61	Cas1	Cas2	Cas3	Cas5	Cas6	Cas7	Cse1	Cse2
	LAC-FRN-92	L. fermentum		TypeIIA	GTCTTGGATGAGTGTCAGATCAGTAGTTCCGAGTAC	36	15	Cas9	Csn2
368	LDTM7301	L. fermentum	2	TypeIIA	GTCTTGGATGAGTGTCAGATCAGTAGTTCCGAGCAC	36	27	Cas1	Cas2	Cas9	Csn2
	LDTM7301	L. fermentum		TypeIE	GGATCACCCCCATATACATGGGGAGCAC	28	55	Cas1	Cas2	Cas3	Cas5	Cas6	Cas7	Cse2
369	LF2	L. fermentum	2	TypeIIA	GTACTCGGAACTACTGATCTGACACTCATCCAAGAC	36	9	Cas1	Cas2	Cas9	Csn2
	LF2	L. fermentum		TypeIIIA	GTTTTCGTCTCCTTCTGGCGGAGATCAGTTCATATC	36	29	Cas1	Cas2	Cas6	Cas10	Csm2	Csm3_0	Csm3_1	Csm4
370	LfQi6	L. fermentum	0
371	MAG1415	L. fermentum	0
372	MTCC25067	L. fermentum	1	TypeIC	ATTTCAATCCACGCACCCCCACGAAGGAGTGCGAC	35	18	Cas1	Cas2	Cas3	Cas4	Cas5	Cas7	Cas8c
373	NB-22	L. fermentum	1	TypeIE	AGGATCACCCCCACATACATGGGGAATAC	29	21	Cas1	Cas2	Cas3	Cas5	Cas6	Cas7	Cse2
374	NCC2970	L. fermentum	1	TypeIIA	GTCTTGGATGAGTGTCAGATCAGTAGTTCCGAGCAC	36	24	Cas1	Cas2	Cas9	Csn2
375	NCDC400	L. fermentum	2	TypeIIA	GTACTCGGAACTACTGATCTGACACTCATCCAAGAC	36	13	Cas1	Cas2	Cas9	Csn2
	NCDC400	L. fermentum		TypeIE	AGGATCACCCCCATATACATGGGGAGCAC	29	6	Cas1	Cas2	Cas3	Cas5	Cas6	Cas7	Cse1	Cse2
376	RI-508	L. fermentum	1	TypeIE	GTGCTCCCCATGTATATGGGGGTGATCC	28	57	Cas1	Cas2	Cas3	Cas5	Cas6	Cas7	Cse1	Cse2
377	SNUV175	L. fermentum	1	TypeIE	GTGCTCCCCATGTATATGGGGGTGATCC	28	22	Cas1	Cas2	Cas3	Cas5	Cas6	Cas7	Cse2
378	UMB0187	L. fermentum	2	TypeIIIA	GTTTTCGTCTCCTTCTGGCGGAGATCAGTTCATATC	36	28	Cas1	Cas2	Cas6	Cas10	Csm2	Csm3_0	Csm3_1	Csm4
	UMB0187	L. fermentum		TypeIIA	GTCTTGGATGAGTGTCAGATCAGTAGTTCCGAGTAC	36	21	Cas1	Cas2	Cas9	Csn2
379	VRI-003	L. fermentum	2	TypeIIA	GTCTTGGATGAGTGTCAGATCAGTAGTTCCGAGTACA	37	25	Cas1	Cas2	Cas9	Csn2
	VRI-003	L. fermentum		TypeIE	GGATCACCCCCATATACATGGGGAGCAC	28	25	Cas1	Cas2	Cas3	Cas5	Cas6	Cas7	Cse2
380	AHFY1	L. gasseri	1	TypeIIA	GTTTTAGATGGTTGTTAGATCAATAAGGCTTAGATC	36	12	Cas1	Cas2	Cas9	Csn2
381	AHWH7	L. gasseri	0
382	BJHD4	L. gasseri	1	TypeIIA	GCTTTAGATGGTTGTTAGATCAATAAGGTTTAGATC	36	9	Cas1	Cas2	Cas9	Csn2
383	FGSY23_L3	L. gasseri	1	TypeIIA	GATCTAAACCTTATTGATCTAACAACCATCTAAAGC	36	11	Cas1	Cas2	Cas9	Csn2
384	FGSYC2_L2	L. gasseri	1	TypeIIA	GATCTAAACCTTATTGATCTAACAACCATCTAAAGC	36	7	Cas1	Cas2	Cas9	Csn2
385	FGSYC7_L1	L. gasseri	0
386	FGSYC8_L2	L. gasseri	2	TypeIE	TAGGATCATCTCCACATACGTGGAGAATAC	30	7	Cas1	Cas2	Cas3	Cas5	Cas6	Cas7	Cse2
	FGSYC8_L2	L. gasseri		TypeIIA	GATCTAAACCTTATTGATCTAACAACCATCTAAAAC	36	7	Cas1	Cas2	Cas9	Csn2
387	FGSYC9	L. gasseri	0
388	FGSYC10	L. gasseri	1	TypeIIA	GATCTAAACCTTATTGATCTAACAACCATCTAAAGC	36	7	Cas1	Cas2	Cas9	Csn2
389	FGSYC15	L. gasseri	0
390	FGSYC18_L5	L. gasseri	1	TypeIIA	GCTTTAGATGGTTGTTAGATCAATAAGGTTTAGATC	36	11	Cas1	Cas2	Cas9	Csn2
391	FGSYC19	L. gasseri	1	TypeIIA	GTTTTAGATGGTTGTTAGATCAATAAGGCTTAGATC	36	11	Cas1	Cas2	Cas9	Csn2
392	FGSYC34_L2	L. gasseri	1	TypeIIA	GATCTAAACCTTATTGATCTAACAACCATCTAAAGC	36	11	Cas1	Cas2	Cas9	Csn2
393	FGSYC38_L3	L. gasseri	1	TypeIIA	GATCTAAACCTTATTGATCTAACAACCATCTAAAGC	36	11	Cas1	Cas2	Cas9	Csn2
394	FGSYC41	L. gasseri	0
395	FGSYC43_L1	L. gasseri	0
396	FGSYC79_L2	L. gasseri	1	TypeIIA	GCTTTAGATGGTTGTTAGATCAATAAGGTTTAGATC	36	13	Cas1	Cas2	Cas9	Csn2
397	FGSZY12_L1	L. gasseri	0
398	FGSZY27	L. gasseri	0
399	FGSZY29	L. gasseri	0
400	FGSZY30	L. gasseri	0
401	FGSZY36	L. gasseri	0
402	FHeBCZ3_L3	L. gasseri	0
403	FHeNJZ11	L. gasseri	2	TypeIIA	GGATCATCTCCACATACGTGGAGAATAC	28	11	Cas1	Cas2	Cas9	Csn2
	FHeNJZ11	L. gasseri		TypeIE	GTATTCTCCACGTATGTGGAGATGATCC	28	22	Cas1	Cas2	Cas3	Cas5	Cas6	Cas7	Cse2
404	FHLJDQ3	L. gasseri	1	TypeIIA	GTTTTAGATGGTTGTTAGATCAATAAGGCTTAGATC	36	15	Cas1	Cas2	Cas9	Csn2
405	FHNFQ3	L. gasseri	1	TypeIIA	GTTTTAGATGGTTGTTAGATCAATAAGGCTTAGATC	36	16	Cas1	Cas2	Cas9	Csn2
406	FHNFQ10_L1	L. gasseri	1	TypeIIA	GTTTTAGATGGTTGTTAGATCAATAAGGCTTAGATC	36	16	Cas1	Cas2	Cas9	Csn2
407	FHNFQ11	L. gasseri	1	TypeIIA	GATCTAAACCTTATTGATCTAACAACCATCTAAAGC	36	9	Cas1	Cas2	Cas9	Csn2
408	FHNFQ14	L. gasseri	0
409	FHNFQ15	L. gasseri	0
410	FHNFQ16	L. gasseri	1	TypeIIA	GATCTAAGCCTTATTGATCTAACAACCATCTAAAAC	36	11	Cas1	Cas2	Cas9	Csn2
411	FHNFQ20	L. gasseri	0
412	FHNFQ25_L3	L. gasseri	1	TypeIIA	GATCTAAGCCTTATTGATCTAACAACCATCTAAAAC	36	16	Cas1	Cas2	Cas9	Csn2
413	FHNFQ28	L. gasseri	0
414	FHNFQ29	L. gasseri	0
415	FHNFQ34_L1	L. gasseri	0
416	FHNFQ46_L1	L. gasseri	1	TypeIIA	GTTTTAGATGGTTGTTAGATCAATAAGGTTTAGATC	36	15	Cas1	Cas2	Cas9	Csn2
417	FHNFQ53	L. gasseri	1	TypeIIA	GTTTTAGATGGTTGTTAGATCAATAA	26	10	Cas1	Cas2	Cas9	Csn2
418	FHNFQ56_L1	L. gasseri	2	TypeIE	TAGGATCATCTCCACATACGTGGAGAATAC	30	9	Cas1	Cas2	Cas3	Cas5	Cas6	Cas7	Cse2
	FHNFQ56_L1	L. gasseri		TypeIIA	GATCTAAACCTTATTGATCTAACAACCATCTAAAAC	36	7	Cas1	Cas2	Cas9	Csn2
419	FHNFQ57	L. gasseri	1	TypeIIA	GATCTAAACCTTATTGATCTAACAACCATCTAAAAC	36	24	Cas1	Cas2	Cas9	Csn2
420	FHNFQ60_L1	L. gasseri	1	TypeIE	AGGATCATCTCCACATACGTGGAGAATAC	29	10	Cas1	Cas2	Cas3	Cas5	Cas6	Cas7	Cse2
421	FHNFQ62_L6	L. gasseri	0
422	FHNFQ63_L6	L. gasseri	0
423	FHNXY6_L2	L. gasseri	0
424	FHNXY9_L1	L. gasseri	0
425	FHNXY12_L2	L. gasseri	0
426	FHNXY18_L2	L. gasseri	1	TypeIIA	GTTTTAGATGGTTGTTAGATCAATAA	26	10	Cas1	Cas2	Cas9	Csn2
427	FHNXY26_L3	L. gasseri	1	TypeIIA	ATGCTAATGGTTCAACAATTAAGGTAGCTATTAACG	36	5	Cas1	Cas2	Cas9	Csn2
428	FHNXY28_L4	L. gasseri	0
429	FHNXY29_L1	L. gasseri	0
430	FHNXY34_L1	L. gasseri	1	TypeIIA	GCTTTAGATGGTTGTTAGATCAATAAGGTTTAGATC	36	16	Cas1	Cas2	Cas9	Csn2
431	FHNXY44_L1	L. gasseri	2	TypeIE	TAGGATCATCTCCACATACGTGGAGAATAC	30	9	Cas1	Cas2	Cas3	Cas5	Cas6	Cas7	Cse2
	FHNXY44_L1	L. gasseri		TypeIIA	GATCTAAACCTTATTGATCTAACAACCATCTAAAAC	36	6	Cas1	Cas2	Cas9	Csn2
432	FHNXY46_L6	L. gasseri	1	TypeIIA	GCTTTAGATGGTTGTTAGATCAATAAGGTTTAGATC	36	16	Cas1	Cas2	Cas9	Csn2
433	FHNXY49_L5	L. gasseri	0
434	FHNXY52_L2	L. gasseri	0
435	FHNXY54_L2	L. gasseri	0
436	FHNXY56_L1	L. gasseri	1	TypeIIA	GATCTAAACCTTATTGATCTAACAACCATCTAAAAC	36	20	Cas1	Cas2	Cas9	Csn2
437	FHNXY58_L2	L. gasseri	2	TypeIE	GGATCATCTCCACATACGTGGAGAATAC	28	25	Cas1	Cas2	Cas3	Cas5	Cas6	Cas7	Cse2
	FHNXY58_L2	L. gasseri		TypeIIA	GGATCATCTCCACACTCGTAGAGAACAC	28	11	Cas1	Cas2	Cas9	Csn2
438	FHNXY61_L1	L. gasseri	0
439	FHuNCS1_L7	L. gasseri	1	TypeIIA	GTTTTAGATGGTTGTTAGATCAATAAGGCTTAGATC	36	12	Cas1	Cas2	Cas9	Csn2
440	FJFZ1	L. gasseri	1	TypeIIA	GTTTTAGATGGTTGTTAGATCAATAAGGTTTAGATC	36	26	Cas1	Cas2	Cas9	Csn2
441	FJND4	L. gasseri	1	TypeIIA	GATCTAAACCTTATTGATCTAACAACCATCTAAAAC	36	9	Cas1	Cas2	Cas9	Csn2
442	FJND5	L. gasseri	1	TypeIIA	GATCTAAACCTTATTGATCTAACAACCATCTAAAAC	36	16	Cas1	Cas2	Cas9	Csn2
443	FJND6	L. gasseri	0
444	FJND7	L. gasseri	0
445	FJND16	L. gasseri	1	TypeIIA	GTTTTAGATGGTTGTTAGATCAATAAGGTTTAGATC	36	9	Cas1	Cas2	Cas9	Csn2
446	FJNDD2	L. gasseri	1	TypeIIA	GATCTAAACCTTATTGATCTAACAACCATCTAAAAC	36	16	Cas1	Cas2	Cas9	Csn2
447	FJSWX6_L7	L. gasseri	1	TypeIIA	GATCTAAACCTTATTGATCTAACAACCATCTAAAGC	36	14	Cas1	Cas2	Cas9	Csn2
448	FJXPY5	L. gasseri	2	TypeIE	GGATCATCTCCACATACGTGGAGAATAC	28	19	Cas1	Cas2	Cas3	Cas5	Cas6	Cas7	Cse2
	FJXPY5	L. gasseri		TypeIIA	GTATTCTCCACGTATGTGGAGATGATCC	28	11	Cas1	Cas2	Cas9	Csn2
449	FJXPY6	L. gasseri	2	TypeIIA	AGGATCATCTCCACATACGTGGAGAATAC	29	11	Cas1	Cas2	Cas9	Csn2
	FJXPY6	L. gasseri		TypeIE	GTATTCTCCACGTATGTGGAGATGATCCT	29	11	Cas1	Cas2	Cas3	Cas5	Cas6	Cas7	Cse2
450	FJXPY18	L. gasseri	1	TypeIIA	GATCTAAACCTTATTGATCTAACAACCATCTAAAGC	36	14	Cas1	Cas2	Cas9	Csn2
451	FJXPY24_L2	L. gasseri	0
452	FJXPY26_L4	L. gasseri	1	TypeIIA	GATCTAAGCCTTATTGATCTAACAACCATCTAAAAC	36	18	Cas1	Cas2	Cas9	Csn2
453	FJXPY34_L1	L. gasseri	2	TypeIE	GGATCATCTCCACATACGTGGAGAATAC	28	27	Cas1	Cas2	Cas3	Cas5	Cas6	Cas7	Cse2
	FJXPY34_L1	L. gasseri		TypeIIA	GTATTCTCCACGTATGTGGAGATGATCC	28	13	Cas1	Cas2	Cas9	Csn2
454	FJXPY37	L. gasseri	2	TypeIE	GGATCATCTCCACATACGTGGAGAATACT	29	14	Cas1	Cas2	Cas3	Cas5	Cas6	Cas7	Cse2
	FJXPY37	L. gasseri		TypeIIA	AGTATTCTCCACGTATGTGGAGATGATCC	29	10	Cas1	Cas2	Cas9	Csn2
455	FNMGHLBE6_L1	L. gasseri	2	TypeIE	AGGATCATCTCCACATACGTGGAGAATAC	29	21	Cas1	Cas2	Cas3	Cas5	Cas6	Cas7	Cse2
	FNMGHLBE6_L1	L. gasseri		TypeIIA	GGATCATCTCCACACTCGTAGAGAACAC	28	10	Cas1	Cas2	Cas9	Csn2
456	FNMGHLBE17_L3	L. gasseri	1	TypeIIA	GTTTTAGATGGTTGTTAGATCAATAAGGTTTAGATC	36	14	Cas1	Cas2	Cas9	Csn2
457	FNMGHLBE20_L5	L. gasseri	0
458	FSDHZ19	L. gasseri	2	TypeIIA	GGATCATCTCCACATACGTGGAGAATAC	28	11	Cas1	Cas2	Cas9	Csn2
	FSDHZ19	L. gasseri		TypeIE	GTATTCTCCACGTATGTGGAGATGATCC	28	26	Cas1	Cas2	Cas3	Cas5	Cas6	Cas7	Cse2
459	FSDHZ21_L1	L. gasseri	1	TypeIIA	GCTTTAGATGGTTGTTAGATCAATAAGGTTTAGATC	36	7	Cas1	Cas2	Cas9	Csn2
460	FTJWQ2	L. gasseri	0
461	HHHT1	L. gasseri	1	TypeIIA	GATCTAAGCCTTATTGATCTAACAACCATCTAAAAC	36	11	Cas1	Cas2	Cas9	Csn2
462	JSCZD2	L. gasseri	1	TypeIIA	GTTTTAGATGGTTGTTAGATCAATAA	26	8	Cas1	Cas2	Cas9	Csn2
463	JSSZ11	L. gasseri	1	TypeIIA	GTTTTAGATGGTTGTTAGATCAATAAGGTTTAGATC	36	13	Cas1	Cas2	Cas9	Csn2
464	JSWX9	L. gasseri	1	TypeIIA	GTTTTAGATGGTTGTTAGATCAATAAGGTTTAGATC	36	13	Cas1	Cas2	Cas9	Csn2
465	JSWX10	L. gasseri	1	TypeIIA	GATCTAAACCTTATTGATCTAACAACCATCTAAAAC	36	13	Cas1	Cas2	Cas9	Csn2
466	JSWX21	L. gasseri	0
467	JSWX33	L. gasseri	0
468	M2CF21	L. gasseri	1	TypeIIA	GTTTTAGATGGTTGTTAGATCAATAAGGTTTAGATC	36	11	Cas1	Cas2	Cas9	Csn2
469	QJSWX107L6	L. gasseri	0
470	QJSWX116L3	L. gasseri	1	TypeIIA	GATCTAAACCTTATTGATCTAACAACCATCTAAAGC	36	15	Cas1	Cas2	Cas9	Csn2
471	QJSWX117L3	L. gasseri	1	TypeIIA	GCTTTAGATGGTTGTTAGATCAATAAGGTTTAGATC	36	15	Cas1	Cas2	Cas9	Csn2
472	QJSWX195M4	L. gasseri	0
473	QJSWX306M13	L. gasseri	0
474	QJSWX309M31	L. gasseri	0
475	SDHZD3	L. gasseri	1	TypeIIA	GATCTAAACCTTATTGATCTAACAACCATCTAAAAC	36	14	Cas1	Cas2	Cas9	Csn2
476	SDYT1	L. gasseri	0
477	ZJHZD1	L. gasseri	1	TypeIIA	GCTTTAGATGGTTGTTAGATCAATAAGGTTTAGATC	36	13	Cas1	Cas2	Cas9	Csn2
478	4M13	L. gasseri	1	TypeIIA	GTTTTAGATGGTTGTTAGATCAATAAGGCTTAGATC	36	13	Cas1	Cas2	Cas9	Csn2
479	202_4	L. gasseri	0
480	224_1	L. gasseri	0
481	505	L. gasseri	1	TypeIIA	GATCTAAGCCTTATTGATCTAACAACCATCTAAAAC	36	11	Cas1	Cas2	Cas9	Csn2
482	2016	L. gasseri	0
483	AL3	L. gasseri	0
484	AL5	L. gasseri	0
485	ATCC3323	L. gasseri	0
486	JCM1025	L. gasseri	2	TypeIE	GGATCATCTCCACATACGTGGAGAATAC	28	11	Cas1	Cas2	Cas3	Cas5	Cas6	Cas7	Cse2
	JCM1025	L. gasseri		TypeIIA	GGATCATCTCCACACTCGTAGAGAACAC	28	12	Cas1	Cas2	Cas9	Csn2
487	JCM1130	L. paragasseri	0
488	JCM5344	L. paragasseri	1	TypeIIA	GTTTTAGATGGTTGTTAGATCAATAAGGCTTAGATC	36	13	Cas1	Cas2	Cas9	Csn2
489	K7	L. paragasseri	1	TypeIIA	GATCTAAGCCTTATTGATCTAACAACCATCTAAAACT	37	18	Cas1	Cas2	Cas9	Csn2
490	MV_22	L. gasseri	0
491	PSS7772D	L. gasseri	0
492	UBB0045	L. gasseri	0
493	UMB0045b	L. gasseri	0
494	UMB0056	L. gasseri	0
495	UMB0099	L. gasseri	0
496	6M3	L. helveticus	1	TypeIC	GTCGCACTCCTTGTGAGTGCGTGGATTGAAAT	32	56	Cas1	Cas2	Cas3	Cas4	Cas5	Cas7	Cas8c
497	8G3	L. helveticus	0
498	BNCC138614	L. helveticus	2	TypeIB	CTTTACATTTCTCTTAAGTTAAATAAAAAC	30	46	Cas1	Cas2	Cas3	Cas4	Cas5	Cas6	Cas7	Cas8a1
	BNCC138614	L. helveticus		TypeIE	GGATCACCTCCACATACGTGGAGAATACCT	30	6	Cas1	Cas2	Cas5	Cas6	Cas7
499	D1S22	L. helveticus	1	TypeIC	ATTTCAATCCACGCACTCACAAGGAGTGCGAC	32	31	Cas1	Cas2	Cas3	Cas4	Cas5	Cas7	Cas8c
500	D4A98	L. helveticus	1	TypeIC	GTCGCACTCCTTGTGAGTGCGTGGATTGAAAT	32	33	Cas1	Cas2	Cas3	Cas4	Cas5	Cas7	Cas8c
501	D7S160	L. helveticus	1	TypeIB	CTTTACATTTCTCTTAAGTTAAATAAAAAC	30	33	Cas1	Cas2	Cas3	Cas4	Cas5	Cas6	Cas7	Cas8a1
502	DNMB1M10	L. helveticus	0
503	DNMHLBE7L2	L. helveticus	1	TypeIB	GTTTTTATTTAACTTAAGAGAAATGTAAAG	30	45	Cas1	Cas2	Cas3	Cas4	Cas5	Cas6	Cas7	Cas8a1
504	DQHXNQ03M15	L. helveticus	2	TypeIC	ATTTCAATCCACGCACTCACAAGGAGTGCGAC	32	16	Cas1	Cas2	Cas3	Cas4	Cas5	Cas7	Cas8c
	DQHXNQ03M15	L. helveticus		TypeIE	GGATCACCTCCACATACGTGGAGAATAC	28	35	Cas1	Cas2	Cas3	Cas5	Cas6	Cas7	Cse2
505	DQHXNQ04M08	L. helveticus	1	TypeIC	GTCGCACTCCTTGTGAGTGCGTGGATTGAAAT	32	64	Cas1	Cas2	Cas3	Cas4	Cas5	Cas7	Cas8c
506	DQHXNQ05M22	L. helveticus	2	TypeIE	GTATTCTCCACGTATGTGGAGGTGATCC	28	35	Cas1	Cas2	Cas3	Cas5	Cas6	Cas7	Cse2
	DQHXNQ05M22	L. helveticus		TypeIC	ATTTCAATCCACGCACTCACAAGGAGTGCGAC	32	16	Cas1	Cas2	Cas3	Cas4	Cas5	Cas7	Cas8c
507	DQHXNQ07M66	L. helveticus	1	TypeIC	ATTTCAATCCACGCACTCACAAGGAGTGCGAC	32	64	Cas1	Cas2	Cas3	Cas4	Cas5	Cas7	Cas8c
508	DQHXNQ08M33	L. helveticus	2	TypeIC	ATTTCAATCCACGCACTCACAAGGAGTGCGAC	32	35	Cas1	Cas2	Cas3	Cas4	Cas5	Cas7	Cas8c
	DQHXNQ08M33	L. helveticus		TypeIE	GGATCACCTCCACATACGTGGAGAATAC	28	23	Cas1	Cas2	Cas3	Cas5	Cas6	Cas7	Cse2
509	DQHXNQ32M42	L. helveticus	0
510	DQHXNQ37M10	L. helveticus	2	TypeIE	GGATCACCTCCACATACGTGGAGAATAC	28	46	Cas1	Cas2	Cas5	Cas6	Cas7
	DQHXNQ37M10	L. helveticus		TypeIB	CTTTACATTTCTCTTAAGTTAAATAAAAAC	30	28	Cas1	Cas2	Cas3	Cas4	Cas5	Cas6	Cas7	Cas8a1
511	DQHXNS10M5	L. helveticus	2	TypeIC	GTCGCACTCCTTGTGAGTGCGTGGATTGAAAT	32	16	Cas1	Cas2	Cas3	Cas4	Cas5	Cas7	Cas8c
	DQHXNS10M5	L. helveticus		TypeIE	GGATCACCTCCACATACGTGGAGAATAC	28	35	Cas1	Cas2	Cas3	Cas5	Cas6	Cas7	Cse2
512	DQHXNS14M8	L. helveticus	0
513	DSCAB1M1	L. helveticus	0
514	DSCAB4M1	L. helveticus	0
515	DSCAB7M1	L. helveticus	1	TypeIC	GTCGCACTCCTTGTGAGTGCGTGGATTGAAAT	32	30	Cas1	Cas2	Cas3	Cas4	Cas5	Cas7	Cas8c
516	DSCAB9M6	L. helveticus	1	TypeIE	GTATTCTCCACGTATGTGGAGGTGATCCT	29	22	Cas1	Cas2	Cas3	Cas5	Cas6	Cse2
517	DSCAB10M13	L. helveticus	1	TypeIC	GTCGCACTCCTTGTGAGTGCGTGGATTGAAAT	32	30	Cas1	Cas2	Cas3	Cas4	Cas5	Cas7	Cas8c
518	DSCAB11L3	L. helveticus	1	TypeIB	CTTTACATTTCTCTTAAGTTAAATAAAAAC	30	14	Cas1	Cas2	Cas3	Cas4	Cas5	Cas6	Cas7	Cas8a1
519	DSCAB13M2	L. helveticus	1	TypeIC	GTCGCACTCCTTGTGAGTGCGTGGATTGAAAT	32	33	Cas1	Cas2	Cas3	Cas4	Cas5	Cas7	Cas8c
520	DYNDL73	L. helveticus	1	TypeIB	CTTTACATTTCTCTTAAGTTAAATAAAAAC	30	41	Cas1	Cas2	Cas3	Cas4	Cas5	Cas6	Cas7	Cas8a1
521	DYNDL205	L. helveticus	1	TypeIC	GTCGCACTCCTTGTGAGTGCGTGGATTGAAAT	32	30	Cas1	Cas2	Cas3	Cas4	Cas5	Cas7	Cas8c
522	DYNDL213	L. helveticus	1	TypeIC	GTCGCACTCCTTGTGAGTGCGTGGATTGAAAT	32	30	Cas1	Cas2	Cas3	Cas4	Cas5	Cas7	Cas8c
523	DYNDL252	L. helveticus	1	TypeIB	GTTTTTATTTAACTTAAGAGAAATGTAAAG	30	44	Cas1	Cas2	Cas3	Cas4	Cas5	Cas6	Cas7	Cas8a1
524	DYNDL321	L. helveticus	0
525	DYNDL366	L. helveticus	0
526	DYNDL387	L. helveticus	1	TypeIC	ATTTCAATCCACGCACTCACAAGGAGTGCGAC	32	53	Cas1	Cas2	Cas3	Cas4	Cas5	Cas7	Cas8c
527	DYNDL451	L. helveticus	1	TypeIB	GTTTTTATTTAACTTAAGAGAAATGTAAAG	30	48	Cas1	Cas2	Cas3	Cas4	Cas5	Cas6	Cas7	Cas8a1
528	DYNDL838	L. helveticus	1	TypeIC	GTCGCACTCCTTGTGAGTGCGTGGATTGAAAT	32	37	Cas1	Cas2	Cas3	Cas4	Cas5	Cas7	Cas8c
529	DYNDL2261	L. helveticus	1	TypeIB	GTTTTTATTTAACTTAAGAGAAATGTAAAG	30	22	Cas1	Cas2	Cas3	Cas4	Cas5	Cas6	Cas7	Cas8a1
530	DYNDL2471	L. helveticus	0
531	DYNDL56M20	L. helveticus	1	TypeIB	GTTTTTATTTAACTTAAGAGAAATGTAAAG	30	42	Cas1	Cas2	Cas3	Cas4	Cas5	Cas6	Cas7	Cas8a1
532	DYNDL59M30	L. helveticus	1	TypeIB	CTTTACATTTCTCTTAAGTTAAATAAAAAC	30	44	Cas1	Cas2	Cas3	Cas4	Cas5	Cas6	Cas7	Cas8a1
533	DYNDL68M7	L. helveticus	1	TypeIB	GTTTTTATTTAACTTAAGAGAAATGTAAAG	30	45	Cas1	Cas2	Cas3	Cas4	Cas5	Cas6	Cas7	Cas8a1
534	FSDJN10M6	L. helveticus	0
535	M210R2M10	L. helveticus	0
536	VGZTR132M1	L. helveticus	1	TypeIE	GTATTCTCCACGTATGTGGAGGTGATCC	28	55	Cas1	Cas2	Cas3	Cas5	Cas6	Cas7	Cse2
537	CAUH18	L. helveticus	1	TypeIC	GTCGCACTCCTTGTGAGTGCGTGGATTGAAAT	32	32	Cas1	Cas2	Cas3	Cas4	Cas5	Cas7	Cas8c
538	CNRZ32	L. helveticus	0
539	D75	L. helveticus	0
540	D76	L. helveticus	1	TypeIB	CTTTACATTTCTCTTAAGTTAAATAAAAAC	30	33	Cas1	Cas2	Cas3	Cas4	Cas5	Cas6	Cas7	Cas8a1
541	DPC4571	L. helveticus	1	TypeIC	ATTTCAATCCACGCACTCACAAGGAGTGCGAC	32	25	Cas1	Cas2	Cas3	Cas4	Cas5	Cas7	Cas8c
542	FAM8105	L. helveticus	1	TypeIC	GTCGCACTCCTTGTGAGTGCGTGGATTGAAAT	32	31	Cas1	Cas2	Cas3	Cas4	Cas5	Cas7	Cas8c
543	FAM8627	L. helveticus	0
544	FAM22155	L. helveticus	1	TypeIC	GTCGCACTCCTTGTGAGTGCGTGGATTGAAAT	32	31	Cas1	Cas2	Cas3	Cas4	Cas5	Cas7	Cas8c
545	H9	L. helveticus	2	TypeIC	GTCGCACTCCTTGTGAGTGCGTGGATTGAAAT	32	44	Cas1	Cas2	Cas3	Cas4	Cas5	Cas7	Cas8c
	H9	L. helveticus		TypeIE	AGGATCACCTCCACATACGTGGAGAATAC	29	54	Cas1	Cas2	Cas3	Cas5	Cas6	Cas7	Cse2
546	H10	L. helveticus	1	TypeIB	CTTTACATTTCTCTTAAGTTAAATAAAAAC	30	30	Cas1	Cas2	Cas3	Cas4	Cas5	Cas6	Cas7	Cas8a1
547	KLDS1.8701	L. helveticus	1	TypeIE	GTATTCTCCACGTATGTGGAGGTGATCC	28	40	Cas1	Cas2	Cas3	Cas5	Cas6	Cas7	Cse2
548	MB2-1	L. helveticus	1	TypeIB	CTTTACATTTCTCTTAAGTTAAATAAAAAC	30	44	Cas1	Cas2	Cas3	Cas4	Cas5	Cas6	Cas7	Cas8a1
549	R0052	L. helveticus	1	TypeIC	GTCGCACTCCTTGTGAGTGCGTGGATTGAAAT	32	37	Cas1	Cas2	Cas3	Cas4	Cas5	Cas7	Cas8c
550	FAHBZ615	L. johnsonii	2	TypeIE	AGGATCATCTCCACTTACGTGGAGAATAC	29	26	Cas1	Cas2	Cas3	Cas5	Cas6	Cas7	Cse2
	FAHBZ615	L. johnsonii		TypeIIC	GTTCATAACCTAATTGATATGACATACATTTAAAAC	36	16	Cas9
551	FGSYC6M3	L. johnsonii	0
552	FHBZX13M2	L. johnsonii	0
553	FHNXY70M2	L. johnsonii	1	TypeIIA	GTTTTAGATGGTTGTTAGATCAATAAGGTTTAGATC	36	30	Cas1	Cas2	Cas9	Csn2
554	FJLHD58L1	L. johnsonii	0
555	FSCPS86M4	L. johnsonii	1	TypeIE	AGGATCATCTCCACTTACGTGGAGAATAC	29	20	Cas1	Cas2	Cas3	Cas5	Cas6	Cas7	Cse1	Cse2
556	QGSYC2L2	L. johnsonii	0
557	QJSWX160M2	L. johnsonii	0
558	VJSWX307M4	L. johnsonii	1	TypeIE	GTGTTCTCCACGTATGTGGAGATGATCCT	29	24	Cas1	Cas2	Cas3	Cas5	Cas6	Cas7	Cse1	Cse2
559	DPC6026	L. johnsonii	1	TypeIIA	GATCTAAACCTTATTGATCTAACAACCATCTAAAAC	36	31	Cas1	Cas2	Cas9	Csn2
560	Byun-jo-01	L. johnsonii	0
561	IDCC9203	L. johnsonii	1	TypeIIA	GTTTTAGATGGGTGTTAGATCAATAAGGTTTAGATC	36	20	Cas1	Cas2	Cas9	Csn2
562	N6.2	L. johnsonii	0
563	NCC533	L. johnsonii	0
564	ZLJ010	L. johnsonii	1	TypeIIA	GATCTAAACCTTATTGATCTAACAACCATCTAAAAC	36	29	Cas1	Cas2	Cas9	Csn2
565	16	L. johnsonii	0
566	117a	L. johnsonii	0
567	117c	L. johnsonii	0
568	117d	L. johnsonii	0
569	117k	L. johnsonii	0
570	117q	L. johnsonii	0
571	117x	L. johnsonii	0
572	An197	L. johnsonii	1	TypeIIA	GTTTTAGATAGTTGTTAGATCAATAAGGTTTAGATG	36	11	Cas1	Cas2	Cas9	Csn2
573	ATCC 33200	L. johnsonii	0
574	BS15	L. johnsonii	1	TypeIIA	GATCTAAACCTTATTGATCTAACAACCATCTAAAAC	36	35	Cas1	Cas2	Cas9	Csn2
575	CC3	L. johnsonii	0
576	CH32	L. johnsonii	1	TypeIE	GTGTTCTCCACGTATGTGGAGATGATCCT	29	21	Cas1	Cas2	Cas3	Cas5	Cas6	Cas7	Cse1	Cse2
577	CRL1647	L. johnsonii	1	TypeIC	GTCGCACCTCACGTAGGTGCGTGGATTGAAAT	32	33	Cas1	Cas2	Cas3	Cas4	Cas5	Cas7	Cas8c
578	DPPM	L. johnsonii	0
579	FI9785	L. johnsonii	0
580	LBJ456	L. johnsonii	0
581	LJ0	L. johnsonii	0
582	NM60_B2-8	L. johnsonii	1	TypeIE	GTGTTCTCCACGTATGTGGAGATGATCCT	29	15	Cas1	Cas2	Cas3	Cas5	Cas6	Cas7	Cse1	Cse2
583	pf01	L. johnsonii	0
584	Q1-7	L. johnsonii	1	TypeIIA	GATCTAAACCTTATTGATCTAACAACCATCTAAAAC	36	18	Cas1	Cas2	Cas9	Csn2
585	UBA1153	L. johnsonii	0
586	UBA1154	L. johnsonii	0
587	UBA1155	L. johnsonii	0
588	UBA1156	L. johnsonii	0
589	UBA1158	L. johnsonii	0
590	UBA11948	L. johnsonii	0
591	UMNLJ21	L. johnsonii	1	TypeIE	GGATCATCTCCACATACGTGGAGAATAC	28	48	Cas1	Cas2	Cas5	Cas6	Cas7	Cse2
592	UMNLJ22	L. johnsonii	0
593	UMNLJ50	L. johnsonii	0
594	UMNLJ54	L. johnsonii	0
595	UMNLJ94	L. johnsonii	1	TypeIE	GGATCATCTCCACTTACGTGGAGAATAC	28	51	Cas1	Cas2	Cas3	Cas5	Cas6	Cas7	Cse2
596	UMNLJ95	L. johnsonii	0
597	UMNLJ113	L. johnsonii	2	TypeIIA	GTTTTAGATGGTTGTTAGATCAATAAGGTTTAGATC	36	11	Cas1	Cas2	Cas9	Csn2
	UMNLJ113	L. johnsonii		TypeIE	GTATTCTCCACGTATGTGGAGATGATCC	28	40	Cas1	Cas2	Cas3	Cas5	Cas6	Cas7	Cse2
598	UMNLJ114	L. johnsonii	2	TypeIE	GGATCATCTCCACATACGTGGAGATCAC	28	34	Cas1	Cas2	Cas3	Cas5	Cas6	Cas7	Cse2
	UMNLJ114	L. johnsonii		TypeIIA	GATCTAAACCTTATTGATCTAACAACCATCTAAAAC	36	11	Cas1	Cas2	Cas9	Csn2
599	W1	L. johnsonii	1	TypeIIA	GATCTAAACCTTATTGATCTAACAACCATCTAAAAC	36	19	Cas1	Cas2	Cas9	Csn2
600	W1P12	L. johnsonii	1	TypeIIA	GTTTTAGATGGTTGTTAGATCAATAAGGTTTAGATC	36	37	Cas1	Cas2	Cas9	Csn2
601	W1P33	L. johnsonii	0
602	W2P33	L. johnsonii	1	TypeIE	GTGTTCTCCACGTATGTGGAGATGATCC	28	41	Cas1	Cas2	Cas3	Cas5	Cas6	Cas7	Cse1	Cse2
603	AGR63	L. mucosae	0
604	CRL573	L. mucosae	1	TypeIIC	TTTTGACCGGTGTCATTTCAGCTATGTCGTTACC	34	10	Cas9
605	DCC1HL5	L. mucosae	1	TypeIE	GTATTCCCCATGTATGTGGGGGTGATCCT	29	27	Cas1	Cas2	Cas3	Cas5	Cas6	Cas7	Cse1	Cse2
606	DPC6426	L. mucosae	0
607	DSM13345	L. mucosae	2	TypeIE	AGGATCACCCCCACATACATGGGGAATAC	29	29	Cas1	Cas2	Cas3	Cas5	Cas6	Cas7	Cse1	Cse2
	DSM13345	L. mucosae		TypeIC	ATTTCAATCCACGCACCCTACAAGAGAGTGCGAC	34	24	Cas1	Cas2	Cas3	Cas4	Cas5	Cas7	Cas8c
608	FAHBZ1M4	L. mucosae	1	TypeIIA	GCTTTAGATGGATGTTAAATCAATGATG	28	16	Cas1	Cas9	Csn2
609	FAHBZ5L1	L. mucosae	1	TypeIE	GTATTCCCCATGTATGTGGGGGTGATCCT	29	32	Cas1	Cas2	Cas3	Cas5	Cas6	Cas7	Cse1	Cse2
610	FAHBZ5M5	L. mucosae	1	TypeIE	AGGATCACCCCCACATACATGGGGAATAC	29	38	Cas1	Cas2	Cas3	Cas5	Cas6	Cas7	Cse1	Cse2
611	FAHBZ12M2	L. mucosae	1	TypeIIC	TAGCTGAAATGACACCGGTCAAAA	24	8	Cas9
612	FAHBZ16L4	L. mucosae	1	TypeIC	GTCGCACTCTCTTGTAGGGTGCGTGGATTGAAAT	34	13	Cas1	Cas2	Cas3	Cas4	Cas5	Cas7	Cas8c
613	FAHBZ18M3	L. mucosae	0
614	FAHBZ20L1	L. mucosae	1	TypeIE	GTATTCCCCATGTATGTGGGGGTGATCCT	29	33	Cas1	Cas2	Cas3	Cas5	Cas6	Cas7	Cse1	Cse2
615	FAHBZ34M2	L. mucosae	1	TypeIIA	GCTTTAGATGGATGTTAAATCAATGATGTAATTTTC	36	16	Cas1	Cas2	Cas9	Csn2
616	FAHBZ49M2	L. mucosae	2	TypeIIA	GAAAATTACATCATTGATTTAACATCCATCTAAAGC	36	29	Cas1	Cas2	Cas9	Csn2
	FAHBZ49M2	L. mucosae		TypeIE	GTATTCCCCATGTATGTGGGGGTGATCCT	29	12	Cas1	Cas2	Cas3	Cas5	Cas6	Cas7	Cse1	Cse2
617	FAHBZ50M5	L. mucosae	1	TypeIE	AGGATCACCCCCACATACATGGGGAATAC	29	39	Cas1	Cas2	Cas3	Cas5	Cas6	Cas7	Cse1	Cse2
618	FAHBZ53M2	L. mucosae	0
619	FGDLZ3M3	L. mucosae	2	TypeIIA	GCTTTAGATGGATGTTAAATCAATGATGTAATTCAT	36	33	Cas1	Cas2	Cas9	Csn2
	FGDLZ3M3	L. mucosae		TypeIIC	GTTTTTGACCGGTGTCATTTCAGCTATGTCTTTACC	36	13	Cas9
620	FGDLZ9M10	L. mucosae	0
621	FGSYC1M1	L. mucosae	1	TypeIIA	GCTTTAGATGGATGTTAAATCAATGATG	28	10	Cas1	Cas2	Cas9	Csn2
622	FGSYC15L3	L. mucosae	3	TypeIIIA	GATATGAAATGATCCTCGTTAAAAGGGGACGGAAAC	36	14	Cas1	Cas2	Cas6	Cas10	Csm2	Csm3_IIIA	Csm3_IIID	Csm4
	FGSYC15L3	L. mucosae		TypeIE	AGGATCACCCCCACATACATGGGGAATAC	29	44	Cas1	Cas2	Cas3	Cas5	Cas6	Cas7	Cse1	Cse2
	FGSYC15L3	L. mucosae		TypeIC	ATTTCAATCCACGCACCCTACAAGAGAGTGCGAC	34	26	Cas1	Cas2	Cas3	Cas4	Cas5	Cas7	Cas8c
623	FGSYC17L3	L. mucosae	1	TypeIIA	GAAAATTACATCATTGATTTAACATCCATCTAAAGC	36	51	Cas1	Cas2	Cas9	Csn2
624	FGSYC19L1	L. mucosae	2	TypeIIA	GCTTTAGATGGATGTTAAATCAATGATGTAATTTTC	36	26	Cas1	Cas2	Cas9	Csn2
	FGSYC19L1	L. mucosae		TypeIE	GTATTCCCCATGTATGTGGGGGTGATCCT	29	46	Cas1	Cas2	Cas3	Cas5	Cas6	Cas7	Cse1	Cse2
625	FGSYC23L4	L. mucosae	1	TypeIE	GGATCACCCCCACATACATGGGGAATAC	28	29	Cas1	Cas2	Cas3	Cas5	Cas6	Cas7	Cse1	Cse2
626	FGSYC27L1	L. mucosae	2	TypeIE	GTATTCCCCATGTATGTGGGGGTGATCCT	29	33	Cas1	Cas2	Cas3	Cas5	Cas6	Cas7	Cse1	Cse2
	FGSYC27L1	L. mucosae		TypeIC	GTCGCACTCTCTTGTAGGGTGCGTGGATTGAAAT	34	13	Cas1	Cas2	Cas3	Cas4	Cas5	Cas7	Cas8c
627	FGSYC42L4	L. mucosae	2	TypeIIA	GCTTTAGATGGATGTTAAATCAATGATGTAATTCAT	36	16	Cas1	Cas9	Csn2
	FGSYC42L4	L. mucosae		TypeIIC	GGTAAAGACATAGCTGAAATGATACCGGTCAAAAAC	36	18	Cas9
628	FGSYC43L5	L. mucosae	2	TypeIIA	GCTTTAGATGGATGTTAAATCAATGATGTAATTTTC	36	37	Cas1	Cas2	Cas9	Csn2
	FGSYC43L5	L. mucosae		TypeIE	AGGATCACCCCCACATACATGGGGAATAC	29	29	Cas1	Cas2	Cas3	Cas5	Cas6	Cas7	Cse1	Cse2
629	FGSYC90L5	L. mucosae	1	TypeIE	GTATTCCCCATGTATGTGGGGGTGATCCT	29	38	Cas1	Cas2	Cas3	Cas5	Cas6	Cas7	Cse1	Cse2
630	FHNFQ6L2	L. mucosae	2	TypeIIA	GAAAATTACATCATTGATTTAACATCCATCTAAAGC	36	50	Cas1	Cas2	Cas9	Csn2
	FHNFQ6L2	L. mucosae		TypeIC	ATTTCAATCCACGCACCCTACAAGAGAGTGCGAC	34	29	Cas1	Cas2	Cas3	Cas4	Cas5	Cas7	Cas8c
631	FHNFQ14L1	L. mucosae	0
632	FHNFQ27L5	L. mucosae	2	TypeIIA	ATGAATTACATCATTGATTTAACATCCATCTAAAGC	36	12	Cas1	Cas9	Csn2
	FHNFQ27L5	L. mucosae		TypeIIC	AGGTAGCAAGGTAGCTGAAATGACTCCCATCAAAAAC	37	8	Cas9
633	FHNFQ52L2	L. mucosae	1	TypeIIA	ATGAATTACATCATTGATTTAACATCCATCTAAAGC	36	13	Cas1	Cas9	Csn2
634	FHNXY1L8	L. mucosae	1	TypeIIA	GCTTTAGATGGATGTTAAATCAATGATGTAATTCAT	36	13	Cas1	Cas9	Csn2
635	FHNXY19M3	L. mucosae	1	TypeIIC	AGGGTAAAGATATAGCTGAAATGATACC	28	8	Cas9
636	FHNXY29L2	L. mucosae	1	TypeIIA	GCTTTAGATGGATGTTAAATCAATGATGTAATTCAT	36	8	Cas1	Cas2	Cas9	Csn2
637	FHNXY31L3	L. mucosae	1	TypeIIA	CGCTTTAGATGGATGTTAAATCAATGATGTAATTTAC	37	10	Cas1	Cas9	Csn2
638	FHNXY47L1	L. mucosae	2	TypeIE	GTATTCCCCATGTATGTGGGGGTGATCCT	29	14	Cas1	Cas2	Cas3	Cas5	Cas6	Cas7	Cse1	Cse2
	FHNXY47L1	L. mucosae		TypeIIA	GAAAATTACATCATTGATTTAACATCCATCTAAAGC	36	11	Cas1	Cas2	Cas9	Csn2
639	FHNXY68L2	L. mucosae	0
640	FHNXY72L1	L. mucosae	1	TypeIE	GTATTCCCCATGTATGTGGGGGTGATCC	28	26	Cas1	Cas2	Cas3	Cas5	Cas6	Cas7	Cse1	Cse2
641	FHuNHHMY89L8	L. mucosae	0
642	FJSCZ8L1	L. mucosae	1	TypeIE	AGGATCACCCCCACATACATGGGGAATAC	29	50	Cas1	Cas2	Cas3	Cas5	Cas6	Cas7	Cse1	Cse2
643	FJSNT61	L. mucosae	0
644	FJSNT81	L. mucosae	1	TypeIC	GTCGCACTCTCTTGTAGGGTGCGTGGATTGAAATA	35	17	Cas1	Cas2	Cas3	Cas4	Cas5	Cas7	Cas8c
645	FJSNT91	L. mucosae	3	TypeIIIA	GATATGAAATGATCCTCGTTAAA	23	10	Cas1	Cas2	Cas6	Cas10	Csm2	Csm3_IIIA	Csm3_IIID	Csm4
	FJSNT91	L. mucosae		TypeIE	AGGATCACCCCCACATACATGGGGAATAC	29	19	Cas1	Cas2	Cas3	Cas5	Cas6	Cas7	Cse1	Cse2
	FJSNT91	L. mucosae		TypeIC	ATTTCAATCCACGCACCCTACAAGAGAGTGCGAC	34	15	Cas1	Cas2	Cas3	Cas4	Cas5	Cas7	Cas8c
646	FJSNT141	L. mucosae	2	TypeIE	GTATTCCCCATGTATGTGGGGGTGATCC	28	12	Cas1	Cas2	Cas3	Cas5	Cas6	Cas7	Cse1	Cse2
	FJSNT141	L. mucosae		TypeIC	ATTTCAATCCACGCACCCTACAAGAGAGTGCGAC	34	15	Cas1	Cas2	Cas3	Cas4	Cas5	Cas7	Cas8c
647	FJSNT152	L. mucosae	1	TypeIIA	GTAAATTACATCATTGATTTAACATCCATCTAAAGC	36	29	Cas1	Cas2	Cas9	Csn2
648	FJSNT182	L. mucosae	0
649	FJSNT192	L. mucosae	0
650	FJSNT312	L. mucosae	1	TypeIIIA	GATATGAAATGATCCTCGTTAAAAGGGGACGGAAAC	36	19	Cas1	Cas2	Cas6	Cas10	Csm2	Csm3_IIIA	Csm3_IIID	Csm4
651	FJSNT321	L. mucosae	1	TypeIIIA	GATATGAAATGATCCTCGTTAAAAGGGGACGGAAAC	36	35	Cas1	Cas2	Cas6	Cas10	Csm2	Csm3_IIIA	Csm3_IIID	Csm4
652	FJSNT331	L. mucosae	3	TypeIIIA	GTTTCCGTCCCCTTTTAACGAGGATCATTTCATATC	36	13	Cas1	Cas2	Cas6	Cas10	Csm2	Csm3_IIIA	Csm3_IIID	Csm4
	FJSNT331	L. mucosae		TypeIE	GGATCACCCCCACATACATGGGGAATAC	28	20	Cas1	Cas2	Cas3	Cas5	Cas6	Cas7	Cse1	Cse2
	FJSNT331	L. mucosae		TypeIC	ATTTCAATCCACGCACCCTACAAGAGAGTGCGAC	34	47	Cas1	Cas2	Cas3	Cas4	Cas5	Cas7	Cas8c
653	FJSWX5M5	L. mucosae	1	TypeIIA	AAGAATTACATCATTGATTTAACATCCATCTAAAGC	36	27	Cas1	Cas2	Cas9	Csn2
654	FJSWX8M3	L. mucosae	1	TypeIC	GTCGCACTCTCTTGTAGGGTGCGTGGATTGAAAT	34	36	Cas1	Cas2	Cas3	Cas4	Cas5	Cas7	Cas8c
655	FJSWX13M2	L. mucosae	0
656	FJSWX15M1	L. mucosae	1	TypeIC	ATTTCAATCCACGCACCCTACAAGAGAGTGCGAC	34	18	Cas1	Cas2	Cas3	Cas4	Cas5	Cas7	Cas8c
657	FJSWX18M1	L. mucosae	3	TypeIIIA	GATATGAAATGATCCTCGTTAAAAGGGGACGGAAAC	36	15	Cas1	Cas2	Cas6	Cas10	Csm2	Csm3_IIIA	Csm3_IIID	Csm4
	FJSWX18M1	L. mucosae		TypeIE	GTATTCCCCATGTATGTGGGGGTGATCC	28	37	Cas1	Cas2	Cas3	Cas5	Cas6	Cas7	Cse1	Cse2
	FJSWX18M1	L. mucosae		TypeIC	ATTTCAATCCACGCACCCTACAAGAGAGTGCGAC	34	17	Cas1	Cas2	Cas3	Cas4	Cas5	Cas7	Cas8c
658	FJSWX19M2	L. mucosae	2	TypeIIC	GTTTTTGACCGGTGTCATTTCAGCTATGTCGTTAC	35	14	Cas9
	FJSWX19M2	L. mucosae		TypeIE	GGATCACCCCCACATACATGGGGAATAC	28	9	Cas1	Cas2	Cas3	Cas5	Cas6	Cas7	Cse1	Cse2
659	FJSWX20M1	L. mucosae	2	TypeIIC	GTTTCCGTCCCCTTTTAACGAGGATCATTTCATATC	36	10	Cas9
	FJSWX20M1	L. mucosae		TypeIC	ATTTCAATCCACGCACCCTACAAGAGAGTGCGAC	34	21	Cas1	Cas2	Cas3	Cas4	Cas5	Cas7	Cas8c
660	FJSWX21M1	L. mucosae	0
661	FJSWX27M1	L. mucosae	1	TypeIIA	GCTTTAGATGGATGTTAAATCAATGATGTAATTTTC	36	41	Cas1	Cas2	Cas9	Csn2
662	FJSWX28M2	L. mucosae	2	TypeIIA	GCTTTAGATGGATGTTAAATCAATGATGTAATTTAC	36	20	Cas1	Cas2	Cas9	Csn2
	FJSWX28M2	L. mucosae		TypeIC	ATTTCAATCCACGCACCCTACAAGAGAGTGCGAC	34	17	Cas1	Cas2	Cas3	Cas4	Cas5	Cas7	Cas8c
663	FJSWX34JL6	L. mucosae	2	TypeIIC	GATATGAAATGATCCTCGCTAAA	23	11	Cas9
	FJSWX34JL6	L. mucosae		TypeIC	GTCGCACTCTCTTGTAGGGTGCGTGGATTGAAAT	34	18	Cas1	Cas2	Cas3	Cas4	Cas5	Cas7	Cas8c
664	FJSWX55	L. mucosae	1	TypeIIA	AAGAATTACATCATTGATTTAACATCCATCTAAAGC	36	26
665	FJSXYWG2L4	L. mucosae	1	TypeIIA	GAGAATTACATCATTGATTTAACATCCATCTAAAGC	36	55	Cas1	Cas2	Cas9	Csn2
666	FJSXYWG6L3	L. mucosae	1	TypeIIA	GAGAATTACATCATTGATTTAACATCCATCTAAAGC	36	47	Cas1	Cas2	Cas9	Csn2
667	FSDLZ19M13	L. mucosae	3	TypeIIIA	GTTTTCGTCCCCTTTTAACGAGGATCATTTCATATC	36	29	Cas1	Cas2	Cas6	Cas10	Csm2	Csm3_IIIA	Csm3_IIID
	FSDLZ19M13	L. mucosae		TypeIE	AGGATCACCCCCACATACATGGGGAATAC	29	51	Cas1	Cas2	Cas3	Cas5	Cas6	Cas7	Cse1	Cse2
	FSDLZ19M13	L. mucosae		TypeIC	ATTTCAATCCACGCACCCTACAAGAGAGTGCGAC	34	13	Cas1	Cas2	Cas3	Cas5	Cas7	Cas8c
668	FSDLZ25M1	L. mucosae	0
669	FSDLZ29M13	L. mucosae	0
670	FSH3M1	L. mucosae	3	TypeIIIA	GCTTTAGATGGATGTTAAATCAATGATGTAATTTTC	36	26	Cas1	Cas2	Cas6	Cas10	Csm2	Csm3_IIIA	Csm3_IIID	Csm4
	FSH3M1	L. mucosae		TypeIC	ATTTCAATCCACGCACCCTACAAGAGAGTGCGAC	34	15	Cas1	Cas2	Cas9	Csn2
	FSH3M1	L. mucosae		TypeIE	AGGATCACCCCCACATACATGGGGAATAC	29	24	Cas1	Cas2	Cas3	Cas5	Cas6	Cas7	Cse1	Cse2
671	FSH12M2	L. mucosae	0
672	FSH14M2	L. mucosae	1	TypeIC	GTCGCACTCTCTTGTAGGGTGCGTGGATTGAAAT	34	18	Cas1	Cas2	Cas3	Cas4	Cas5	Cas7	Cas8c
673	FSH18M1	L. mucosae	1	TypeIC	GTCGCACTCTCTTGTAGGGTGCGTGGATTGAAAT	34	18	Cas1	Cas2	Cas3	Cas4	Cas5	Cas7	Cas8c
674	FSH19M2	L. mucosae	2	TypeIIIA	GATATGAAATGATCCTCGTTAAAAGGGGACGGAAAC	36	15	Cas1	Cas2	Cas6	Cas10	Csm2	Csm3_IIIA	Csm3_IIID	Csm4
	FSH19M2	L. mucosae		TypeIIC	GTTTTTGACCGGTGTCATTTCAGCTATGTCGTTACC	36	8	Cas9
675	FSH21M1	L. mucosae	0
676	FSH22M2	L. mucosae	1	TypeIIA	ACATCATTGATTTAACATCCATCTAAAGC	29	9	Cas1	Cas2	Cas9	Csn2
677	FSH26M1	L. mucosae	1	TypeIC	ATTTCAATCCACGCACCCTACAAGAGAGTGCGAC	34	26	Cas1	Cas2	Cas3	Cas4	Cas5	Cas7	Cas8c
678	FSH41M1	L. mucosae	1	TypeIC	ATTTCAATCCACGCACCCTACAAGAGAGTGCGAC	34	18	Cas1	Cas2	Cas4	Cas7
679	FSH46M2	L. mucosae	0
680	FSH47M1	L. mucosae	2	TypeIIA	GCTTTAGATGGATGTTAAATCAATGATGTAATTCTC	36	35	Cas1	Cas2	Cas9	Csn2
	FSH47M1	L. mucosae		TypeIC	ATTTCAATCCACGCACCCTACAAGAGAGTGCGAC	34	18	Cas1	Cas2	Cas3	Cas4	Cas5	Cas7	Cas8c
681	FYNDL4M2	L. mucosae	0
682	FYNDL5L5	L. mucosae	0
683	FYNDL8M1	L. mucosae	1	TypeIE	AGGATCACCCCCACATACATGGGGAATAC	29	40	Cas1	Cas2	Cas3	Cas5	Cas6	Cas7	Cse1	Cse2
684	FYNDL9M1	L. mucosae	1	TypeIIA	GCTTTAGATGGATGTTAAATCAATGATGTAATTCTTG	37	5	Cas1	Cas2	Cas9	Csn2
685	FYNLJ16M3	L. mucosae	3	TypeIIC	GTTTTTGACGGGTGCCATTTCAGCTATGTTACTACCT	37	8	Cas9
	FYNLJ16M3	L. mucosae		TypeIE	AGGATCACCCCCACATACATGGGGAATAC	29	23	Cas1	Cas2	Cas3	Cas5	Cas6	Cas7	Cse1	Cse2
	FYNLJ16M3	L. mucosae		TypeIC	GTCGCACTCTCTTGTAGGGTGCGTGGATTGAAAT	34	35	Cas1	Cas2	Cas3	Cas4	Cas5	Cas7	Cas8c
686	FYNLJ22M1	L. mucosae	2	TypeIIIA	GATATGAAATGATCCTCGTTAAAAGGGGACGGAAAC	36	24	Cas1	Cas2	Cas6	Cas10	Csm2	Csm3_IIIA	Csm3_IIID
	FYNLJ22M1	L. mucosae		TypeIE	GTATTCCCCATGTATGTGGGGGTGATCC	28	25	Cas1	Cas2	Cas3	Cas5	Cas6	Cas7	Cse1	Cse2
687	FYNLJ23M1	L. mucosae	2	TypeIIIA	GATATGAAATGATCCTCGTTAAAAGGGGACGGAAAC	36	21	Cas1	Cas2	Cas6	Cas10	Csm2	Csm3_IIIA	Csm3_IIID
	FYNLJ23M1	L. mucosae		TypeIE	AGGATCACCCCCACATACATGGGGAATAC	29	25	Cas1	Cas2	Cas3	Cas5	Cas6	Cas7	Cse1	Cse2
688	FYNLJ38M2	L. mucosae	1	TypeIE	GTATTCCCCATGTATGTGGGGGTGATCC	28	28	Cas1	Cas2	Cas3	Cas5	Cas6	Cas7	Cse1	Cse2
689	FYNLJ51M3	L. mucosae	0
690	FYNLJ83L1	L. mucosae	2	TypeIE	GTATTCCCCATGTATGTGGGGGTGATCCT	29	40	Cas1	Cas2	Cas3	Cas5	Cas6	Cas7	Cse1	Cse2
	FYNLJ83L1	L. mucosae		TypeIC	GTCGCACTCTCTTGTAGGGTGCGTGGATTGAAAT	34	24	Cas1	Cas2	Cas3	Cas4	Cas5	Cas7	Cas8c
691	FYNLJ87L2	L. mucosae	1	TypeIE	AGGATCACCCCCACATACATGGGGAATAC	29	40	Cas1	Cas2	Cas3	Cas5	Cas6	Cas7	Cse1	Cse2
692	FZJTZ17M6	L. mucosae	0
693	FZJTZ18M3	L. mucosae	1	TypeIIA	GCTTTAGATGGATGTTAAATCAATGATGTAATTTTC	36	30	Cas1	Cas2	Cas9	Csn2
694	FZJTZ22M3	L. mucosae	1	TypeIC	ATTTCAATCCACGCACCCTACAAGAGAGTGCGAC	34	23	Cas1	Cas2	Cas3	Cas4	Cas5	Cas7	Cas8c
695	FZJTZ23M9	L. mucosae	1	TypeIC	ATTTCAATCCACGCACCCTACAAGAGAGTGCGAC	34	19	Cas1	Cas2	Cas3	Cas4	Cas5	Cas7	Cas8c
696	FZJTZ24M5	L. mucosae	3	TypeIIIA	GTTTCCGTCCCCTTTTAACGAGGATCATTTCATATC	36	15	Cas1	Cas2	Cas6	Cas10	Csm2	Csm3_IIIA	Csm3_IIID	Csm4
	FZJTZ24M5	L. mucosae		TypeIE	GTATTCCCCATGTATGTGGGGGTGATCCT	29	28	Cas1	Cas2	Cas3	Cas5	Cas6	Cas7	Cse1	Cse2
	FZJTZ24M5	L. mucosae		TypeIC	ATTTCAATCCACGCACCCTACAAGAGAGTGCGAC	34	27	Cas1	Cas2	Cas3	Cas4	Cas5	Cas7	Cas8c
697	FZJTZ26M3	L. mucosae	3	TypeIIA	GAAAATTACATCATTGATTTAACATCCATCTAAAGC	36	37	Cas1	Cas2	Cas9	Csn2
	FZJTZ26M3	L. mucosae		TypeIE	AGGATCACCCCCACATACATGGGGAATAC	29	20	Cas1	Cas2	Cas3	Cas5	Cas6	Cas7	Cse1	Cse2
	FZJTZ26M3	L. mucosae		TypeIC	GTCGCACTCTCTTGTAGGGTGCGTGGATTGAAAT	34	11	Cas1	Cas2	Cas3	Cas4	Cas5	Cas7	Cas8c
698	FZJTZ32M4	L. mucosae	0
699	FZJTZ34M1	L. mucosae	2	TypeIIIA	GATATGAAATGATCCTCGTTAAAAGGGGACGGAAAC	36	11	Cas1	Cas2	Cas6	Cas10	Csm2	Csm3_IIIA	Csm3_IIID	Csm4
	FZJTZ34M1	L. mucosae		TypeIE	GTCGCACTCTCTTGTAGGGTGCGTGGATTGAAAT	34	39	Cas1	Cas2	Cas3	Cas5	Cas6	Cas7	Cse1	Cse2
700	FZJTZ36M3	L. mucosae	2	TypeIIIA	GATATGAAATGATCCTCGACTAAAGGGGACGGAAAC	36	10	Cas1	Cas2	Cas6	Cas10	Csm2	Csm3_IIIA	Csm3_IIID	Csm4
	FZJTZ36M3	L. mucosae		TypeIE	AGGATCACCCCCACATACATGGGGAATAC	29	25	Cas1	Cas2	Cas3	Cas5	Cas6	Cas7	Cse1	Cse2
701	FZJTZ60M1	L. mucosae	3	TypeIE	GTATTCCCCATGTATGTGGGGGTGATCC	28	18	Cas1	Cas2	Cas3	Cas5	Cas6	Cas7	Cse1	Cse2
	FZJTZ60M1	L. mucosae		TypeIIIA	GATATGAAATGATCCTCGTTAAAAGGGGACGGAAAC	36	10	Cas1	Cas2	Cas6	Cas10	Csm2	Csm3_IIIA	Csm3_IIID	Csm4
	FZJTZ60M1	L. mucosae		TypeIC	ATTTCAATCCACGCACCCTACAAGAGAGTGCGAC	34	32	Cas1	Cas2	Cas3	Cas4	Cas5	Cas7	Cas8c
702	GD1M1	L. mucosae	1	TypeIIA	GCTTTAGATGGATGTTAAATCAATGATGTAATTCAT	36	35	Cas1	Cas2	Cas9	Csn2
703	GD2M2	L. mucosae	2	TypeIIC	GTTTTTGACCGGTGTCATTTCAGCTATGTCTTTACC	36	13	Cas9
	GD2M2	L. mucosae		TypeIIA	ATGAATTACATCATTGATTTAACATCCATCTAAAGC	36	34	Cas1	Cas2	Cas9	Csn2
704	GD3M2	L. mucosae	1	TypeIIA	GCTTTAGATGGATGTTAAATCAATGATGTAATTCAT	36	33	Cas1	Cas2	Cas9	Csn2
705	GD4M1	L. mucosae	1	TypeIIIA	GATATGAAATGATCCTCGTTAAAAGGGGACGGAAAC	36	38	Cas1	Cas2	Cas6	Cas10	Csm2	Csm3_IIIA	Csm3_IIID	Csm4
706	GD9M1	L. mucosae	0
707	GD14M3	L. mucosae	2	TypeIIC	GTTTTTGACCGGTGTCATTTCAGCTATGT	29	9	Cas9
	GD14M3	L. mucosae		TypeIIA	ATGAATTACATCATTGATTTAACATCCATCTAAAGC	36	38	Cas1	Cas2	Cas9	Csn2
708	GD15M1	L. mucosae	2	TypeIIC	GTTTTTGACCGGTGTCATTTCAGCTATGT	29	8	Cas9
	GD15M1	L. mucosae		TypeIIA	ATGAATTACATCATTGATTTAACATCCATCTAAAGC	36	38	Cas1	Cas2	Cas9	Csn2
709	GD16M9	L. mucosae	2	TypeIIC	GTTTTTGACCGGTGTCATTTCAGCTATGT	29	9	Cas9
	GD16M9	L. mucosae		TypeIIA	ATGAATTACATCATTGATTTAACATCCATCTAAAGC	36	34	Cas1	Cas2	Cas9	Csn2
710	GD17M2	L. mucosae	2	TypeIIIA	GATATGAAATGATCCTCGTTAAAAGGGGACGGAAAC	36	20	Cas1	Cas2	Cas6	Cas10	Csm2	Csm3_IIIA	Csm3_IIID	Csm4
	GD17M2	L. mucosae		TypeIIA	GCTTTAGATGGATGTTAAATCAATGATGTAATTCAC	36	35	Cas1	Cas2	Cas9	Csn2
711	GD22M1	L. mucosae	2	TypeIIA	GTAAATTACATCATTGATTTAACATCCATCTAAAGC	36	9	Cas1	Cas2	Cas9	Csn2
	GD22M1	L. mucosae		TypeIE	AGGATCACCCCCACATACATGGGGAATAC	29	38	Cas1	Cas2	Cas3	Cas5	Cas6	Cas7	Cse1	Cse2
712	GD24M2	L. mucosae	2	TypeIIA	GTGAATTACATCATTGATTTAACATCCATCTAAAGC	36	28	Cas1	Cas2	Cas9	Csn2
	GD24M2	L. mucosae		TypeIIIA	GTTTCCGTCCCCTTTTAACGAGGATCATTTCATATC	36	27	Cas1	Cas2	Cas6	Cas10	Csm2	Csm3_IIIA	Csm3_IIID
713	GD64M2	L. mucosae	1	TypeIE	AGGATCACCCCCACATACATGGGGAATAC	29	9	Cas1	Cas2	Cas3	Cas5	Cas6	Cas7	Cse1	Cse2
714	GD67M2	L. mucosae	1	TypeIC	GTCGCACTCTCTTGTAGGGTGCGTGGATTGAAAT	34	25	Cas1	Cas2	Cas3	Cas4	Cas5	Cas7	Cas8c
715	GD68M4	L. mucosae	1	TypeIC	ATTTCAATCCACGCACCCTACAAGAGAGTGCGAC	34	35	Cas1	Cas2	Cas4	Cas5	Cas7	Cas8c
716	GD69M1	L. mucosae	1	TypeIC	ATTTCAATCCACGCACCCTACAAGAGAGTGCGAC	34	25	Cas1	Cas2	Cas3	Cas4	Cas5	Cas7	Cas8c
717	KHPX11	L. mucosae	0
718	KHPX15	L. mucosae	0
719	L24-B	L. mucosae	1	TypeIIA	CAGAATTACATCATTGATTTAACATCCATCTAAAGC	36	27	Cas1	Cas2	Cas9	Csn2
720	LM1	L. mucosae	2	TypeIE	AGGATCACCCCCACATACATGGGGAATAC	29	17	Cas1	Cas2	Cas3	Cas5	Cas6	Cas7	Cse1	Cse2
	LM1	L. mucosae		TypeIIA	GAGAATTACATCATTGATTTAACATCCATCTAAAGC	36	41	Cas1	Cas2	Cas9	Csn2
721	M104R01L3	L. mucosae	0
722	Marseille	L. mucosae	1	TypeIE	GGATCACCCCCACATACATGGGGAATAC	28	25	Cas1	Cas2	Cas3	Cas5	Cas6	Cas7	Cse1	Cse2
723	VWX301M18	L. mucosae	0
724	WCC8	L. mucosae	0
725	DHLJZD4L1	L. plantarum	1	TypeIIA	GTTCTAAACCTGTTTGATATGACTACTATTCAAGAC	36	18	Cas1	Cas2	Cas9	Csn2
726	DHLJZD13L6	L. plantarum	1	TypeIIA	GGGTTTAACCTTATTGATTTAACATCCTTCTAAAAC	36	14	Cas1	Cas2	Cas9	Csn2
727	DHLJZD16L2	L. plantarum	2	TypeIE	CTGTTCCCCGTGTATACGGGGGTGATCC	28	18	Cas1	Cas2	Cas3	Cas5	Cas6	Cas7	Cse1	Cse2
	DHLJZD16L2	L. plantarum		TypeIIA	GGTCTTGACCTTATTGATTTAATGTCCTTCTGAAAC	36	20	Cas1	Cas2	Cas9	Csn2
728	DHLJZD18L5	L. plantarum	1	TypeIIA	GTTCTAAACCTGTTTGATATGACTACTATTCAAGAC	36	12	Cas1	Cas2	Cas9	Csn2
729	DHLJZD19L5	L. plantarum	1	TypeIIA	GTTCTAAACCTGTTTGATATGACTACTATTCAAGAC	36	18	Cas1	Cas2	Cas9	Csn2
730	DHLJZD20L2	L. plantarum	0
731	DHLJZD21L1	L. plantarum	0
732	DHLJZD23L2	L. plantarum	0
733	DHLJZD24L1	L. plantarum	0
734	DHLJZD25L1	L. plantarum	0
735	DHLJZD26L1	L. plantarum	0
736	DHLJZD29L2	L. plantarum	0
737	FCQHC24L1	L. plantarum	0
738	FCQHC25L4	L. plantarum	1	TypeIIA	GTTCTAAACCTGTTTGATATGACTACTATTCAAGAC	36	19	Cas1	Cas2	Cas9	Csn2
739	FCQNA23M1	L. plantarum	0
740	FCQNA27M4	L. plantarum	0
741	FCQNA28M4	L. plantarum	0
742	FCQNA29M3	L. plantarum	0
743	FCQNA30M6	L. plantarum	0
744	FCQNA31M2	L. plantarum	1	TypeIIA	GTCTTGAATAGTAGTCATATCAAACAGGTTTAGAAC	36	30	Cas1	Cas2	Cas9	Csn2
745	FCQNA32M4	L. plantarum	1	TypeIIA	GTTCTAAACCTGTTTGATATGACTACTATTCAAGAC	36	9	Cas1	Cas2	Cas9	Csn2
746	FCQNA34M6	L. plantarum	0
747	FCQNA35M1	L. plantarum	0
748	FFJLY44L1	L. plantarum	1	TypeIIA	GTCTTGAATAGTAGTCATATCAAACAGGTTTAGAAC	36	13	Cas1	Cas2	Cas9	Csn2
749	FFJNDD7M7	L. plantarum	1	TypeIIA	GTCTTGAATAGTAGTCATATCAAACAGGTTTAGAAC	36	17	Cas1	Cas2	Cas9	Csn2
750	FGDLZ1M5	L. plantarum	1	TypeIIA	GTCTTGAATAGTAGTCATATCAAACAGGTTTAGAAC	36	27	Cas1	Cas2	Cas9	Csn2
751	FGDLZ2M10	L. plantarum	0
752	FGDLZ6M2	L. plantarum	0
753	FGDLZ8M3	L. plantarum	0
754	FGDLZ9M2	L. plantarum	0
755	FGDLZ10M8	L. plantarum	1	TypeIIA	GTTCTAAACCTGTTTGATATGACTACTATTCAAGAC	36	27	Cas1	Cas2	Cas9	Csn2
756	FGSYC22_5_L2	L. plantarum	1	TypeIIA	GTTTCAGAAGGACATTAAATCAATAAGGTCAAGACC	36	12	Cas1	Cas2	Cas9	Csn2
757	FGSYC67M2	L. plantarum	0
758	FGSZY33M3	L. plantarum	0
759	FHeNa1501_8G3	L. plantarum	1	TypeIIA	GTCTTGAATAGTAGTCATATCAAACAGGTTTAGAAC	36	17	Cas1	Cas2	Cas9	Csn2
760	FHuNHHMY6M5	L. plantarum	0
761	FHuNHHMY13M5	L. plantarum	0
762	FHuNHHMY22M4	L. plantarum	0
763	FHuNHHMY24M8	L. plantarum	1	TypeIE	GGATCACCCCCGCATACACGGGGAATAG	28	11	Cas1	Cas2	Cas3	Cas5	Cas6	Cas7	Cse1	Cse2
764	FHuNHHMY71L1	L. plantarum	1	TypeIIA	GTTCTAAACCTGTTTGATATGACTACTATTCAAGAC	36	16	Cas1	Cas2	Cas9	Csn2
765	FJLHD2M9	L. plantarum	0
766	FJLHD4M3	L. plantarum	1	TypeIIA	GTTCTAAACCTGTTTGATATGACTACTATTCAAGAC	36	15	Cas1	Cas2	Cas9	Csn2
767	FJLHD9M2	L. plantarum	0
768	FJLHD9M9	L. plantarum	1	TypeIIA	GTTCTAAACCTGTTTGATATGACTACTATTCAAGAC	36	18	Cas1	Cas2	Cas9	Csn2
769	FJLHD20M4	L. plantarum	1	TypeIIA	GTCTTGAATAGTAGTCATATCAAACAGGTTTAGAAC	36	17	Cas1	Cas2	Cas9	Csn2
770	FJLHD37M1	L. plantarum	1	TypeIIA	GTTCTAAACCTGTTTGATATGACTACTATTCAAGAC	36	37	Cas1	Cas2	Cas9	Csn2
771	FJLHD46M1	L. plantarum	1	TypeIIA	GTTCTAAACCTGTTTGATATGACTACTATTCAAGAC	36	37	Cas1	Cas2	Cas9	Csn2
772	FJLHD48M1	L. plantarum	1	TypeIIA	GTTCTAAACCTGTTTGATATGACTACTATTCAAGAC	36	13	Cas1	Cas2	Cas9	Csn2
773	FJLHD57M1	L. plantarum	1	TypeIIA	GTTCTAAACCTGTTTGATATGACTACTATTCAAGAC	36	6	Cas1	Cas2	Cas9	Csn2
774	FJSCZD4L4	L. plantarum	0
775	FJSCZD5L9	L. plantarum	0
776	FJSNJPK4G1	L. plantarum	1	TypeIIA	GTCTTGAATAGTAGTCATATCAAACAGGTTTAGAAC	36	17	Cas1	Cas2	Cas9	Csn2
777	FJSWX14L1	L. plantarum	0
778	FNXYCHL89L1	L. plantarum	0
779	FNXYCHL89L5	L. plantarum	0
780	FSCDJY69L1	L. plantarum	0
781	FSCDJY73L1	L. plantarum	0
782	FSCDJY76L1	L. plantarum	1	TypeIE	GGATCACCCCCGTATACACGGGGAACAG	28	25	Cas1	Cas2	Cas3	Cas5	Cas6	Cas7	Cse1	Cse2
783	FSCDJY92L1	L. plantarum	0
784	FSCDJY93L1	L. plantarum	1	TypeIIA	GTCTTGAATAGTAGTCATATCAAACAGGTTTAGAAC	36	22	Cas1	Cas2	Cas9	Csn2
785	FSCPS6L4	L. plantarum	0
786	FSCPS8L3	L. plantarum	0
787	FSCPS35L5	L. plantarum	0
788	FXJCJ22M3	L. plantarum	1	TypeIIA	GTCTTGAATAGTAGTCATATCAAACAGGTTTAGAAC	36	20	Cas1	Cas2	Cas9	Csn2
789	FXJCJ25M3	L. plantarum	0
790	FXJCJ26M6	L. plantarum	0
791	FXJKS16M1	L. plantarum	0
792	FXJKS18M4	L. plantarum	0
793	FXJKS21M3	L. plantarum	1	TypeIE	GTGTTCCCCATGTATGCGGGGGTGATCCT	29	9	Cas1	Cas2	Cas3	Cas5	Cas6	Cas7	Cse1	Cse2
794	FXJKS33M3	L. plantarum	0
795	FXJSW29M6	L. plantarum	0
796	FXJWS1M3	L. plantarum	0
797	FXJWS5M4	L. plantarum	1	TypeIIA	GTCTTGAATAGTAGTCATATCAAACAGGTTTAGAAC	36	18	Cas1	Cas2	Cas9	Csn2
798	FXJWS11M2	L. plantarum	0
799	FZJHZD26M2	L. plantarum	0
800	FZJTZ16M7	L. plantarum	1	TypeIIA	GTTCTAAACCTGTTTGATATGACTACTATTCAAGAC	36	10	Cas1	Cas2	Cas9	Csn2
801	FZJTZ19M1	L. plantarum	0
802	FZJTZ20M1	L. plantarum	0
803	FZJTZ29M8	L. plantarum	1	TypeIE	GTGTTCCCCGTGTATGCGGGGGTGATCC	28	11	Cas1	Cas2	Cas3	Cas5	Cas6	Cas7	Cse1	Cse2
804	FZJTZ31M7	L. plantarum	0
805	FZJTZ60M3	L. plantarum	1	TypeIIA	GTCTTGAATAGTAGTCATATCAAACAGGTTTAGAAC	36	34	Cas1	Cas2	Cas9	Csn2
806	FZJTZ61M2	L. plantarum	0
807	FZJTZ63M2	L. plantarum	0
808	5_2	L. plantarum	0
809	10CH	L. plantarum	0
810	B21	L. plantarum	0
811	CAUH2	L. plantarum	0
812	HFC8	L. plantarum	0
813	JBE245	L. plantarum	0
814	JDM1	L. plantarum	0
815	KP	L. plantarum	0
816	LY_78	L. plantarum	1	TypeIIA	GTTCTAAACCTGTTTGATATGACTACTATTCAAGAC	36	7	Cas1	Cas2	Cas9	Csn2
817	LZ95	L. plantarum	0
818	LZ206	L. plantarum	1	TypeIIA	GTTCTAAACCTGTTTGATATGACTACTATTCAAGAC	36	10	Cas1	Cas2	Cas9	Csn2
819	LZ227	L. plantarum	1	TypeIIA	GTTCTAAACCTGTTTGATATGACTACTATTCAAGAC	36	11	Cas1	Cas2	Cas9	Csn2
820	MF1298	L. plantarum	1	TypeIIA	GTCTTGAATAGTAGTCATATCAAACAGGTTTAGAAC	36	35	Cas1	Cas2	Cas9	Csn2
821	P_8	L. plantarum	0
822	STIII	L. plantarum	0
823	WCFS1	L. plantarum	0
824	Zhang_LL	L. plantarum	0
825	ZJ316	L. plantarum	1	TypeIIA	GTCTTGAATAGTAGTCATATCAAACAGGTTTAGAAC	36	9	Cas1	Cas2	Cas9	Csn2
826	ZS2058	L. plantarum	1	TypeIIA	GTCTTGAATAGTAGTCATATCAAACAGGTTTAGAAC	36	17	Cas1	Cas2	Cas9	Csn2
827	VCQBB3_125_L8	L. plantarum	0
828	VCQDDK5M2	L. plantarum	0
829	VCQDJ1M5	L. plantarum	1	TypeIIA	GTTCTAAACCTGTTTGATATGACTACTATTCAAGAC	36	36	Cas1	Cas2	Cas9	Csn2
830	VCQKX1M2	L. plantarum	1	TypeIIA	GTTCTAAACCTGTTTGATATGACTACTATTCAAGAC	36	36	Cas1	Cas2	Cas9	Csn2
831	VCQLP6M2	L. plantarum	1	TypeIIA	GTCTTGAATAGTAGTCATATCAAACAGGTTTAGAAC	36	36	Cas1	Cas2	Cas9	Csn2
832	VCQWS1M2	L. plantarum	1	TypeIIA	GTCTTGAATAGTAGTCATATCAAACAGGTTTAGAAC	36	36	Cas1	Cas2	Cas9	Csn2
833	VCQYB1M3	L. plantarum	1	TypeIIA	GTCTTGAATAGTAGTCATATCAAACAGGTTTAGAAC	36	36	Cas1	Cas2	Cas9	Csn2
834	VCQYC1M1	L. plantarum	1	TypeIIA	GTTCTAAACCTGTTTGATATGACTACTATTCAAGAC	36	36	Cas1	Cas2	Cas9	Csn2
835	VCQYD1M3	L. plantarum	1	TypeIIA	GTCTTGAATAGTAGTCATATCAAACAGGTTTAGAAC	36	36	Cas1	Cas2	Cas9	Csn2
836	VCQZX1M2	L. plantarum	1	TypeIIA	GTTCTAAACCTGTTTGATATGACTACTATTCAAGAC	36	36	Cas1	Cas2	Cas9	Csn2
837	VHuNHHMY2L1	L. plantarum	1	TypeIIA	GTTCTAAACCTGTTTGATATGACTACTATTCAAGAC	36	13	Cas1	Cas2	Cas9	Csn2
838	VHuNHHMY3L2	L. plantarum	1	TypeIIA	GTTCTAAACCTGTTTGATATGACTACTATTCAAGAC	36	19	Cas1	Cas2	Cas9	Csn2
839	VHuNHHMY9L1	L. plantarum	1	TypeIE	ACTGTTCCCCGTGTATACGGGGGTGATCCTA	31	22	Cas1	Cas2	Cas3	Cas5	Cas6	Cas7	Cse1	Cse2
840	VHuNHHMY10L1	L. plantarum	1	TypeIIA	GTTTTAGAAGGATGTTAAATCAATAAGGTTAAACCC	36	14	Cas1	Cas2	Cas9	Csn2
841	VHuNHHMY12L1	L. plantarum	0
842	VHuNHHMY13L2	L. plantarum	0
843	VJLHD4L1	L. plantarum	0
844	VJLHD5L1	L. plantarum	1	TypeIIA	GTTCTAAACCTGTTTGATATGACTACTATTCAAGAC	36	13	Cas1	Cas2	Cas9	Csn2
845	VJLHD6L1	L. plantarum	1	TypeIIA	GTTCTAAACCTGTTTGATATGACTACTATTCAAGAC	36	11	Cas1	Cas2	Cas9	Csn2
846	VJLHD7L1	L. plantarum	0
847	VJLHD9L1	L. plantarum	0
848	VJLHD11L1	L. plantarum	1	TypeIIA	GTTCTAAACCTGTTTGATATGACTACTATTCAAGAC	36	7	Cas1	Cas2	Cas9	Csn2
849	VJLHD12L4	L. plantarum	0
850	VJLHD14L1	L. plantarum	1	TypeIIA	GTTCTAAACCTGTTTGATATGACTACTATTCAAGAC	36	11	Cas1	Cas2	Cas9	Csn2
851	VJLHD16L1	L. plantarum	0
852	VJLHD18L1	L. plantarum	0
853	VJXSRYG1L1	L. plantarum	0
854	VJXSRYG2L1	L. plantarum	0
855	VSCDJY5L5	L. plantarum	1	TypeIIA	GTCTTGAATAGTAGTCATATCAAACAGGTTTAGAAC	36	20	Cas1	Cas2	Cas9	Csn2
856	VSCDJY12L1	L. plantarum	0
857	VSCPS1L3	L. plantarum	0
858	VSCQS6M1	L. plantarum	1	TypeIIA	GTCTTGAATAGTAGTCATATCAAACAGGTTTAGAAC	36	12	Cas1	Cas2	Cas9	Csn2
859	104S2	L. paracasei	1	TypeIIA	GCTCTTGAACTGATTGATTCGACATCTACCTGAGAC	36	50	Cas1	Cas2	Cas9	Csn2
860	17005	L. paracasei	1	TypeIIA	GTCTCAGGTAGATGTCGAATCAATCAGTTCAAGAGC	36	49	Cas1	Cas2	Cas9	Csn2
861	CQBS21	L. paracasei	1	TypeIIA	GCTCTTGAACTGATTGATTCGACATCTACCTGAGAC	36	22	Cas1	Cas2	Cas9	Csn2
862	CQYY18	L. paracasei	0
863	DJXSRYG2L10	L. paracasei	1	TypeIIA	GTCTCAGGTAGATGTCGAATCAATCAGTTCAAGAGC	36	15	Cas1	Cas2	Cas9	Csn2
864	DP11	L. paracasei	1	TypeIIA	GCTCTTGAACTGATTGATTCGACATCTACCTGAGAC	36	35	Cas1	Cas2	Cas9	Csn2
865	F_FJND_D7_M6	L. paracasei	1	TypeIIA	GCTCTTGAACTGATTGATTCGACATCTACCTGAGAC	36	21	Cas1	Cas2	Cas9	Csn2
866	F_ZJHZ2_D2_M1	L. paracasei	1	TypeIIA	GCTCTTGAACTGATTGATTCGACATCTACCTGAGAC	36	9	Cas1	Cas2	Cas9	Csn2
867	FAHBZ47M5	L. paracasei	0
868	FAHBZ60M3	L. paracasei	0
869	FBJCY3_2	L. paracasei	0
870	FBJCY4L7	L. paracasei	0
871	FBJHD3_8	L. paracasei	0
872	FBJHD18L1	L. paracasei	1	TypeIIA	CGTCTCAGGTAGATGTCGAATCAATCAGTTCAAGAGC	37	8	Cas1	Cas2	Cas9	Csn2
873	FBJHD50L1	L. paracasei	0
874	FBJHD53L3	L. paracasei	0
875	FBJSY11L4	L. paracasei	1	TypeIIA	GTCTCAGGTAGATGTCGAATCAATCAGTTCAAGAGC	36	45	Cas1	Cas2	Cas9	Csn2
876	FBJSY22_1	L. paracasei	0
877	FBJSY36_3	L. paracasei	1	TypeIIA	GTCTCAGGTAGATGTCGAATCAATCAGTTCAAGAGC	36	41	Cas1	Cas2	Cas9	Csn2
878	FBJSY63L1	L. paracasei	0
879	FBJSY66L5	L. paracasei	1	TypeIIA	GCTCTTGAACTGATTGATTCGACATCTACCTGAGAC	36	28	Cas1	Cas2	Cas9	Csn2
880	FCQHC12L3	L. paracasei	1	TypeIIA	GTCTCAGGTAGATGTCGAATCAATCAGTTCAAGAGC	36	56	Cas1	Cas2	Cas9	Csn2
881	FCQHC25L1	L. paracasei	0
882	FCQNA9L2	L. paracasei	1	TypeIE	GGATCACCCCCGCATGTGCGGGGAAAAC	28	36	Cas1	Cas2	Cas3	Cas5	Cas6	Cas7	Cse2
883	FCQNA15L3	L. paracasei	0
884	FCQNA19L3	L. paracasei	0
885	FCQNA30M5	L. paracasei	1	TypeIE	GGATCACCCCCGCATGTGCGGGGAAAAC	28	36	Cas1	Cas2	Cas3	Cas5	Cas6	Cas7	Cse2
886	FCQNA33L2	L. paracasei	1	TypeIIA	GTCTCAGGTAGATGTCGAATCAATCAGTTCAAGAGC	36	45	Cas1	Cas2	Cas9	Csn2
887	FCQNA35M4	L. paracasei	1	TypeIIA	GCTCTTGAACTGATTGATTCGACATCTACCTGAGAC	36	38	Cas1	Cas2	Cas9	Csn2
888	FCQNA38L1	L. paracasei	1	TypeIIA	GCTCTTGAACTGATTGATTCGACATCTACCTGAGAC	36	13	Cas1	Cas2	Cas9	Csn2
889	FCQNA42L2	L. paracasei	1	TypeIIA	GCTCTTGAACTGATTGATTCGACATCTACCTGAGAC	36	13	Cas1	Cas2	Cas9	Csn2
890	FFJLY55L1	L. paracasei	1	TypeIIA	GCTCTTGAACTGATTGATTCGACATCTACCTGAGAC	36	32	Cas1	Cas2	Cas9	Csn2
891	FFJND1L2	L. paracasei	1	TypeIIA	GCTCTTGAACTGATTGATTCGACATCTACCTGAGAC	36	34	Cas1	Cas2	Cas9	Csn2
892	FFJND15L2	L. paracasei	1	TypeIIA	GTCTCAGGTAGATGTCGAATCAATCAGTTCAAGAGC	36	12	Cas1	Cas2	Cas9	Csn2
893	FGDLZ5M2	L. paracasei	0
894	FGDLZ6M8	L. paracasei	1	TypeIIA	GTTTTAGAAGGATGTTAAATCAATAAGGTTAAACCC	36	18	Cas1	Cas2	Cas9	Csn2
895	FGDLZ41	L. paracasei	0
896	FHeNJZ3_3	L. paracasei	1	TypeIIA	GCTCTTGAACTGATTGATTCGACATCTACCTGAGAC	36	17	Cas1	Cas2	Cas9	Csn2
897	FHeNXX1L1	L. paracasei	1	TypeIIA	GCTCTTGAACTGATTGATTCGACATCTACCTGAGAC	36	14	Cas1	Cas2	Cas9	Csn2
898	FHNFQ4L3	L. paracasei	1	TypeIIA	GTCTCAGGTAGATGTCGAATCAATCAGTTCAAGAGC	36	47	Cas1	Cas2	Cas9	Csn2
899	FHNFQ20L8	L. paracasei	1	TypeIIA	GTCTCAGGTAGATGTCGAATCAATCAGTTCAAGAGCA	37	23	Cas1	Cas2	Cas9	Csn2
900	FHNMY13M7	L. paracasei	2	TypeIIA	GCTCTTGAACTGATTGATTCGACATCTACCTGAGAC	36	23	Cas1	Cas2	Cas9	Csn2
	FHNMY13M7	L. paracasei		TypeIC	ATTTCAATTCACGCACCTACGTGAGGTGCGAC	32	47	Cas3	Cas5	Cas7	Cas8c
901	FHNMY20M6	L. paracasei	2	TypeIIA	GCTCTTGAACTGATTGATTCGACATCTACCTGAGAC	36	23	Cas1	Cas2	Cas9	Csn2
	FHNMY20M6	L. paracasei		TypeIC	ATTTCAATTCACGCACCTACGTGAGGTGCGAC	32	47	Cas3	Cas5	Cas7	Cas8c
902	FHNMY59L1	L. paracasei	1	TypeIIA	GTCTCAGGTAGATGTCGAATCAATCAGTTCAAGAGC	36	40	Cas1	Cas2	Cas9	Csn2
903	FHNMY60L3	L. paracasei	0
904	FHNMY61L4	L. paracasei	1	TypeIIA	GTCTCAGGTAGATGTCGAATCAATCAGTTCAAGAGC	36	32	Cas1	Cas2	Cas9	Csn2
905	FHNMY65L3	L. paracasei	1	TypeIIA	GCTCTTGAACTGATTGATTCGACATCTACCTGAGAC	36	30	Cas1	Cas2	Cas9	Csn2
906	FJFZ2L5	L. paracasei	1	TypeIE	GTTTTCCCCGCACATGCGGGGGTGATCC	28	36	Cas1	Cas2	Cas3	Cas5	Cas6	Cas7	Cse2
907	FJSCZD2L3	L. paracasei	1	TypeIIA	GTCTCAGGTAGATGTCGAATCAATCAGTTCAAGAGC	36	14	Cas1	Cas2	Cas9	Csn2
908	FJSSZ3L1	L. paracasei	1	TypeIE	GGATCACCCCCGCATGTGCGGGGAAAAC	28	35	Cas1	Cas2	Cas3	Cas5	Cas6	Cas7	Cse2
909	FJSSZ4L8	L. paracasei	0
910	FJSWX33L1	L. paracasei	0
911	FNMGWLCB1L2	L. paracasei	1	TypeIIA	GTCTCAGGTAGATGTCGAATCAATCAGTTCAAGAGCA	37	23	Cas1	Cas2	Cas9	Csn2
912	FNMHLBE10L1	L. paracasei	0
913	FNMHLBE11L4	L. paracasei	0
914	FNMHLBE12L1	L. paracasei	1	TypeIIA	GCTCTTGAACTGATTGATTCGACATCTACCTGAGAC	36	18	Cas1	Cas2	Cas9	Csn2
915	FNMHLBE25M1	L. paracasei	0
916	FQHXN23L6	L. paracasei	0
917	FQHXN78L2	L. paracasei	0
918	FQHXN79L1	L. paracasei	0
919	FQHXN83L2	L. paracasei	0
920	FQHXN84L6	L. paracasei	0
921	FQHXN85L3	L. paracasei	0
922	FQHXN89L3	L. paracasei	0
923	FQHXN90L4	L. paracasei	1	TypeIIA	GCTCTTGAACTGATTGATTCGACATCTACCTGAGAC	36	23	Cas1	Cas2	Cas9	Csn2
924	FQHXN96L1	L. paracasei	0
925	FQHXN98L4	L. paracasei	0
926	FQHXN106L4	L. paracasei	0
927	FQHXN113L1	L. paracasei	0
928	FSCDJY22L1	L. paracasei	0
929	FSDHZ5L7	L. paracasei	1	TypeIIA	GCTCTTGAACTGATTGATTCGACATCTACCTGAGAC	36	10	Cas1	Cas2	Cas9	Csn2
930	FSDHZ8L2	L. paracasei	1	TypeIIA	GTCTCAGGTAGATGTCGAATCAATCAGTTCAAGAGCA	37	23	Cas1	Cas2	Cas9	Csn2
931	FSDLZ14M1	L. paracasei	1	TypeIIA	GTCTCAGGTAGATGTCGAATCAATCAGTTCAAGAGC	36	33	Cas1	Cas2	Cas9	Csn2
932	FSDLZ33L5	L. paracasei	1	TypeIIA	GCTCTTGAACTGATTGATTCGACATCTACCTGAGAC	36	44	Cas1	Cas2	Cas9	Csn2
933	FSDLZ34M3	L. paracasei	1	TypeIIA	GCTCTTGAACTGATTGATTCGACATCTACCTGAGAC	36	15	Cas1	Cas2	Cas9	Csn2
934	FSDLZ35M1	L. paracasei	1	TypeIIA	GCTCTTGAACTGATTGATTCGACATCTACCTGAGAC	36	10	Cas1	Cas2	Cas9	Csn2
935	FSDLZ36M1	L. paracasei	1	TypeIIA	GCTCTTGAACTGATTGATTCGACATCTACCTGAGAC	36	15	Cas1	Cas2	Cas9	Csn2
936	FSDWF1L2	L. paracasei	1	TypeIIA	GCTCTTGAACTGATTGATTCGACATCTACCTGAGAC	36	28	Cas1	Cas2	Cas9	Csn2
937	FSDWH1L4	L. paracasei	1	TypeIIA	GTCTCAGGTAGATGTCGAATCAATCAGTTCAAGAGC	36	14	Cas1	Cas2	Cas9	Csn2
938	FSDYT1_4	L. paracasei	1	TypeIIA	GTCTCAGGTAGATGTCGAATCAATCAGTTCAAGAGC	36	32	Cas1	Cas2	Cas9	Csn2
939	FXJCJ22M1	L. paracasei	1	TypeIIA	GCTCTTGAACTGATTGATTCGACATCTACCTGAGAC	36	9	Cas1	Cas2	Cas9	Csn2
940	FXJKS17M1	L. paracasei	1	TypeIIA	GCTCTTGAACTGATTGATTCGACATCTACCTGAGAC	36	23	Cas1	Cas2	Cas9	Csn2
941	FXJWS3M2	L. paracasei	1	TypeIIA	GCTCTTGAACTGATTGATTCGACATCTACCTGAGAC	36	37	Cas1	Cas2	Cas9	Csn2
942	FXJWS7M1	L. paracasei	0
943	FXJWS28L1	L. paracasei	0
944	FZJHZ2M2	L. paracasei	1	TypeIIA	GTCTCAGGTAGATGTCGAATCAATCAGTTCAAGAGC	36	26	Cas1	Cas2	Cas9	Csn2
945	FZJHZ11L2	L. paracasei	0
946	FZJHZ22L2	L. paracasei	1	TypeIIA	GCTCTTGAACTGATTGATTCGACATCTACCTGAGAC	36	12	Cas1	Cas2	Cas9	Csn2
947	FZJHZ24L8	L. paracasei	1	TypeIE	GTTTTCCCCGCACATGCGGGGGTGATCC	28	36	Cas1	Cas2	Cas3	Cas5	Cas6	Cas7	Cse2
948	FZJHZD7L8	L. paracasei	1	TypeIIA	GTCTCAGGTAGATGTCGAATCAATCAGTTCAAGAGC	36	26	Cas1	Cas2	Cas9	Csn2
949	FZJHZD11L5	L. paracasei	1	TypeIE	GGATCACCCCCGCATGTGCGGGGAAAAC	28	36	Cas1	Cas2	Cas3	Cas5	Cas6	Cas7	Cse2
950	FZJHZD29L1	L. paracasei	1	TypeIIA	GCTCTTGAACTGATTGATTCGACATCTACCTGAGAC	36	7	Cas1	Cas2	Cas9	Csn2
951	FZJJH2L6	L. paracasei	1	TypeIE	GTTTTCCCCGCACATGCGGGGGTGATCC	28	36	Cas1	Cas2	Cas3	Cas5	Cas6	Cas7	Cse2
952	FZJJH3L1	L. paracasei	1	TypeIE	GTTTTCCCCGCACATGCGGGGGTGATCC	28	36	Cas1	Cas2	Cas3	Cas5	Cas6	Cas7	Cse2
953	FZJZJ3L4	L. paracasei	1	TypeIIA	GTCTCAGGTAGATGTCGAATCAATCAGTTCAAGAGC	36	35	Cas1	Cas2	Cas9	Csn2
954	HN131	L. paracasei	1	TypeIIA	GTCTCAGGTAGATGTCGAATCAATCAGTTCAAGAGC	36	30	Cas1	Cas2	Cas9	Csn2
955	JSWX3L3	L. paracasei	1	TypeIIA	GCTCTTGAACTGATTGATTCGACATCTACCTGAGAC	36	26	Cas1	Cas2	Cas9	Csn2
956	M206F01L423	L. paracasei	0
957	M207F01L6_1_1	L. paracasei	1	TypeIIA	GCTCTTGAACTGATTGATTCGACATCTACCTGAGAC	36	25	Cas1	Cas2	Cas9	Csn2
958	NT52_1	L. paracasei	2	TypeIIA	GCTCTTGAACTGATTGATTCGACATCTACCTGAGAC	36	22	Cas1	Cas2	Cas9	Csn2
	NT52_1	L. paracasei		TypeIE	AGGATCACCCCCACATGCGTGGGGAATAC	29	13	Cas1	Cas2	Cas3	Cas5	Cas6	Cas7
959	NT72_1	L. paracasei	1	TypeIIA	GTCTCAGGTAGATGTCGAATCAATCAGTTCAAGAGC	36	41	Cas1	Cas2	Cas9	Csn2
960	NT75_2	L. paracasei	1	TypeIIA	GCTCTTGAACTGATTGATTCGACATCTACCTGAGAC	36	27	Cas1	Cas2	Cas9	Csn2
961	NT157	L. paracasei	1	TypeIIA	GCTCTTGAACTGATTGATTCGACATCTACCTGAGAC	36	25	Cas1	Cas2	Cas9	Csn2
962	PCQDXC1_3	L. paracasei	1	TypeIIA	GCTCTTGAACTGATTGATTCGACATCTACCTGAGAC	36	22	Cas1	Cas2	Cas9	Csn2
963	PS54	L. paracasei	2	TypeIIA	GCTCTTGAACTGATTGATTCGACATCTACCTGAGAC	36	48	Cas1	Cas2	Cas9	Csn2
	PS54	L. paracasei		TypeIC	GTCGCACCTCACGTAGGTGCGTGAATTGAAAT	32	30	Cas3	Cas5	Cas7	Cas8c
964	RS8_5	L. paracasei	0
965	RS29_1	L. paracasei	0
966	RS53_10	L. paracasei	0
967	RS241	L. paracasei	0
968	V_CQWX3_102_L7	L. paracasei	1	TypeIIA	GCTCTTGAACTGATTGATTCGACATCTACCTGAGAC	36	27	Cas1	Cas2	Cas9	Csn2
969	V_CQWX4_103_L1	L. paracasei	1	TypeIIA	GTCTCAGGTAGATGTCGAATCAATCAGTTCAAGAGC	36	26	Cas1	Cas2	Cas9	Csn2
970	V_CQWX5_L7	L. paracasei	1	TypeIIA	GTCTCAGGTAGATGTCGAATCAATCAGTTCAAGAGC	36	25	Cas1	Cas2	Cas9	Csn2
971	VCQBB3_125L12	L. paracasei	1	TypeIIA	GCTCTTGAACTGATTGATTCGACATCTACCTGAGAC	36	22	Cas1	Cas2	Cas9	Csn2
972	VCQBB4_126L6	L. paracasei	1	TypeIIA	GTCTCAGGTAGATGTCGAATCAATCAGTTCAAGAGC	36	31	Cas1	Cas2	Cas9	Csn2
973	VCQJJ2_96L4	L. paracasei	0
974	VCQJLP2_131L2	L. paracasei	0
975	VCQQJ4_174M3	L. paracasei	1	TypeIIA	GCTCTTGAACTGATTGATTCGACATCTACCTGAGAC	36	16	Cas1	Cas2	Cas9	Csn2
976	VCQQJ30173L8	L. paracasei	0
977	VCQRC7_161M2	L. paracasei	1	TypeIIA	GTCTCAGGTAGATGTCGAATCAATCAGTTCAAGAGC	36	21	Cas1	Cas2	Cas9	Csn2
978	VCQY0Y1_157M2	L. paracasei	1	TypeIIA	GTCTCAGGTAGATGTCGAATCAATCAGTTCAAGAGC	36	39	Cas1	Cas2	Cas9	Csn2
979	VCQYB7_171M7	L. paracasei	1	TypeIIA	GTCTCAGGTAGATGTCGAATCAATCGGTTCAAGAGC	36	18	Cas1	Cas2	Cas9	Csn2
980	12A	L. casei	0
981	87002	L. paracasei	1	TypeIIA	GCTCTTGAACTGATTGATTCGACATCTACCTGAGAC	36	25	Cas1	Cas2	Cas9	Csn2
982	ATCC334	L. paracasei	1	TypeIE	GTTTTCCCCGCACATGCGGGGGTGATCC	28	25	Cas1	Cas2	Cas3	Cas5	Cas6	Cas7	Cse2
983	ATCC393	L. casei	0
984	BDII	L. paracasei	1	TypeIIA	GCTCTTGAACTGATTGATTCGACATCTACCTGAGAC	36	26	Cas1	Cas2	Cas9	Csn2
985	BL23	L. casei	1	TypeIIA	GCTCTTGAACTGATTGATTCGACATCTACCTGAGAC	36	26	Cas1	Cas2	Cas9	Csn2
986	CAUH35	L. paracasei	0
987	CECT9104	L. casei	2	TypeIC	GTCGCAGTCCACGTGACTGCGTGAATTGAAAT	32	30	Cas1	Cas2	Cas3	Cas4	Cas5	Cas7	Cas8c
	CECT9104	L. casei		TypeIIA	GCTCTTGAACTGATTGATCTGACATCTACCTGAGAC	36	47	Cas1	Cas2	Cas9	Csn2
988	EG9	L. paracasei	1	TypeIIA	GCTCTTGAACTGATTGATTCGACATCTACCTGAGAC	36	22	Cas1	Cas2	Cas9	Csn2
989	FAM18149	L. paracasei	0
990	HD1.7	L. paracasei	1	TypeIIA	GCTCTTGAACTGATTGATTCGACATCTACCTGAGAC	36	37	Cas1	Cas2	Cas9	Csn2
991	HDS01	L. paracasei	1	TypeIIA	GCTCTTGAACTGATTGATTCGACATCTACCTGAGAC	36	35	Cas1	Cas2	Cas9	Csn2
992	IIA	L. paracasei	1	TypeIIA	GTCTCAGGTAGATGTCGAATCAATCAGTTCAAGAGC	36	40	Cas1	Cas2	Cas9	Csn2
993	JCM8130	L. paracasei	0
994	KL1	L. paracasei	0
995	L9	L. paracasei	1	TypeIIA	GCTCTTGAACTGATTGATTCGACATCTACCTGAGAC	36	51	Cas1	Cas2	Cas9	Csn2
996	LC2W	L. paracasei	1	TypeIIA	GCTCTTGAACTGATTGATTCGACATCTACCTGAGAC	36	26	Cas1	Cas2	Cas9	Csn2
997	LC5	L. casei	0
998	LC355	L. paracasei	3	TypeIIA	GCTCTTGAACTGATTGATTCGACATCTACCTGAGAC	36	57	Cas1	Cas2	Cas9	Csn2
	LC355	L. paracasei		TypeIE	GTTTTCCCCGCACATGCGGGGGTGATCC	28	70	Cas1	Cas2	Cas3	Cas5	Cas6	Cas7	Cse2
	LC355	L. paracasei		TypeIC	ATTTCAATTCACGCACCTACGTGAGGTGCGAC	32	31	Cas3	Cas5	Cas7	Cas8c
999	LOCK919	L. paracasei	1	TypeIIA	GCTCTTGAACTGATTGATTCGACATCTACCTGAGAC	36	16	Cas1	Cas2	Cas9	Csn2
1000	Lpc10	L. paracasei	1	TypeIIA	GTCTCAGGTAGATGTCGAATCAATCAGTTCAAGAGC	36	27	Cas1	Cas2	Cas9	Csn2
1001	N1115	L. paracasei	0
1002	TK1501	L. paracasei	1	TypeIIA	GCTCTTGAACTGATTGATTCGACATCTACCTGAGAC	36	29	Cas1	Cas2	Cas9	Csn2
1003	TMW1.1434	L. paracasei	2	TypeIE	GTTTTCCCCGCACATGCGGGGGTGATCC	28	135	Cas1	Cas2	Cas3	Cas5	Cas6	Cas7	Cse2
	TMW1.1434	L. paracasei		TypeIIA	GCTCTTGAACTGATTGATTCGACATCTACCTGAGAC	36	27	Cas1	Cas2	Cas9	Csn2
1004	W56	L. casei	1	TypeIIA	GCTCTTGAACTGATTGATTCGACATCTACCTGAGAC	36	34	Cas1	Cas2	Cas9	Csn2
1005	Zhang	L. paracasei	1	TypeIIA	GCTCTTGAACTGATTGATTCGACATCTACCTGAGAC	36	21	Cas1	Cas2	Cas9	Csn2
1006	FAHWH2L1	L. rhamnosus	1	TypeIIA	GTTCTTGAACTGATTGATCTGACATCTACCTGAGAC	36	43	Cas1	Cas2	Cas9	Csn2
1007	FAHWH5L1	L. rhamnosus	1	TypeIIA	GTTCTTGAACTGATTGATCTGACATCTACCTGAGAC	36	17	Cas1	Cas2	Cas9	Csn2
1008	FAHWH26-L1	L. rhamnosus	1	TypeIIA	GTTCTTGAACTGATTGATCTGACATCTACCTGAGAC	36	43	Cas1	Cas2	Cas9	Csn2
1009	FAHWH30-L11	L. rhamnosus	1	TypeIIA	GTCTCAGGTAGATGTCAGATCAATCAGTTCAAGAAC	36	43	Cas1	Cas2	Cas9	Csn2
1010	FAHWH35L1	L. rhamnosus	1	TypeIIA	GTCTCAGGTAGATGTCAGATCAATCAGTTCAAGAGC	36	38	Cas1	Cas2	Cas9	Csn2
1011	FAHWH38L5	L. rhamnosus	1	TypeIIA	GCTCTTGAACTGATTGATCTGACATCTACCTGAGAC	36	22	Cas1	Cas2	Cas9	Csn2
1012	FAHWHD30L7	L. rhamnosus	1	TypeIIA	GCTCTTGAACTGATTGATCTGACATCTACCTGAGAC	36	22	Cas1	Cas2	Cas9	Csn2
1013	FBJCY2L1	L. rhamnosus	1	TypeIIA	GTCTCAGGTAGATGTCAGATCAATCAGTTCAAGAGC	36	28	Cas1	Cas2	Cas9	Csn2
1014	FBJCY3L1	L. rhamnosus	1	TypeIIA	GTCTCAGGTAGATGTCAGATCAATCAGTTCAAGAGC	36	28	Cas1	Cas2	Cas9	Csn2
1015	FBJSY7L3	L. rhamnosus	1	TypeIIA	GCTCTTGAACTGATTGATCTGACATCTACCTGAGAC	36	40	Cas1	Cas2	Cas9	Csn2
1016	FBJSY31L2	L. rhamnosus	1	TypeIIA	GTCTCAGGTAGATGTCAGATCAATCAGTTCAAGAGC	36	37	Cas1	Cas2	Cas9	Csn2
1017	FBJSY60L1	L. rhamnosus	0
1018	FBJSY66L1	L. rhamnosus	1	TypeIIA	GCTCTTGAACTGATTGATCTGACATCTACCTGAGAC	36	29	Cas1	Cas2	Cas9	Csn2
1019	FFJLY7L1	L. rhamnosus	1	TypeIIA	GCTCTTGAACTGATTGATCTGACATCTACCTGAGAC	36	28	Cas1	Cas2	Cas9	Csn2
1020	FFJND15L1	L. rhamnosus	1	TypeIIA	GTTCTTGAACTGATTGATCTGACATCTACCTGAGAC	36	18	Cas1	Cas2	Cas9	Csn2
1021	FGSZY12L6	L. rhamnosus	1	TypeIIA	GTCTCAGGTAGATGTCAGATCAATCAGTTCAAGAGC	36	28	Cas1	Cas2	Cas9	Csn2
1022	FH28-1	L. rhamnosus	1	TypeIIA	GCTCTTGAACTGATTGATCTGACATCTACCTGAGAC	36	28	Cas1	Cas2	Cas9	Csn2
1023	FHeNJZ4L2	L. rhamnosus	1	TypeIIA	GTTCTTGAACTGATTGATCTGACATCTACCTGAGAC	36	43	Cas1	Cas2	Cas9	Csn2
1024	FHeNJZ7L1	L. rhamnosus	1	TypeIIA	GTCTCAGGTAGATGTCAGATCAATCAGTTCAAGAGC	36	44	Cas1	Cas2	Cas9	Csn2
1025	FHeNJZ8L1	L. rhamnosus	1	TypeIIA	GTCTCAGGTAGATGTCAGATCAATCAGTTCAAGAGC	36	22	Cas1	Cas2	Cas9	Csn2
1026	FHNFQ3L5	L. rhamnosus	1	TypeIIA	GTCTCAGGTAGATGTCAGATCAATCAGTTCAAGAGC	36	54	Cas1	Cas2	Cas9	Csn2
1027	FHNFQ4L1	L. rhamnosus	1	TypeIIA	GTCTCAGGTAGATGTCAGATCAATCAGTTCAAGAGC	36	54	Cas1	Cas2	Cas9	Csn2
1028	FHNFQ14L7	L. rhamnosus	1	TypeIIA	GTCTCAGGTAGATGTCAGATCAATCAGTTCAAGAAC	36	31	Cas1	Cas2	Cas9	Csn2
1029	FJSNJ1-1-M2	L. rhamnosus	1	TypeIIA	GTCTCAGGTAGATGTCAGATCAATCAGTTCAAGAGC	36	25	Cas1	Cas2	Cas9	Csn2
1030	FJSSZ2L1	L. rhamnosus	1	TypeIIA	GCTCTTGAACTGATTGATCTGACATCTACCTGAGAC	36	28	Cas1	Cas2	Cas9	Csn2
1031	FJSWX1L3	L. rhamnosus	1	TypeIIA	GTCTCAGGTAGATGTCAGATCAATCAGTTCAAGAGC	36	26	Cas1	Cas2	Cas9	Csn2
1032	FJSWX2L6	L. rhamnosus	1	TypeIIA	GCTCTTGAACTGATTGATCTGACATCTACCTGAGAC	36	28	Cas1	Cas2	Cas9	Csn2
1033	FJSWX3-L2	L. rhamnosus	1	TypeIIA	GTCTCAGGTAGATGTCAGATCAATCAGTTCAAGAAC	36	19	Cas1	Cas2	Cas9	Csn2
1034	FJSWX9L1	L. rhamnosus	1	TypeIIA	GCTCTTGAACTGATTGATCTGACATCTACCTGAGAC	36	28	Cas1	Cas2	Cas9	Csn2
1035	FJSWX22-4	L. rhamnosus	1	TypeIIA	GTCTCAGGTAGATGTCAGATCAATCAGTTCAAGAGC	36	26	Cas1	Cas2	Cas9	Csn2
1036	FJSWX24-1	L. rhamnosus	1	TypeIIA	GCTCTTGAACTGATTGATCTGACATCTACCTGAGAC	36	28	Cas1	Cas2	Cas9	Csn2
1037	FJSWX28L2	L. rhamnosus	1	TypeIIA	GTTCTTGAACTGATTGATCTGACATCTACCTGAGAC	36	43	Cas1	Cas2	Cas9	Csn2
1038	FJSYC1-5	L. rhamnosus	1	TypeIIA	GCTCTTGAACTGATTGATCTGACATCTACCTGAGAC	36	28	Cas1	Cas2	Cas9	Csn2
1039	FJSYC4-1	L. rhamnosus	1	TypeIIA	GTTCTTGAACTGATTGATCTGACATCTACCTGAGAC	36	43	Cas1	Cas2	Cas9	Csn2
1040	FJSZJ2-1	L. rhamnosus	1	TypeIIA	GTCTCAGGTAGATGTCAGATCAATCAGTTCAAGAAC	36	43	Cas1	Cas2	Cas9	Csn2
1041	FJXSRPYH4L2	L. rhamnosus	0
1042	FNMGEL5-1	L. rhamnosus	0
1043	FNMGHLBE6-L3	L. rhamnosus	0
1044	FNMGHLBE18-L5	L. rhamnosus	0
1045	FNXYCHL9M3	L. rhamnosus	1	TypeIIA	TCACAAGCCGCAGCATCACAGGCTGC	26	10	Cas1	Cas2	Cas9	Csn2
1046	FPAL5	L. rhamnosus	1	TypeIIA	GCTCTTGAACTGATTGATCTGACATCTACCTGAGAC	36	28	Cas1	Cas2	Cas9	Csn2
1047	FQHXN3M6	L. rhamnosus	0
1048	FQHXN4M2	L. rhamnosus	0
1049	FSCYA1-L2	L. rhamnosus	1	TypeIIA	GTCTCAGGTAGATGTCAGATCAATCAGTTCAAGAAC	36	43	Cas1	Cas2	Cas9	Csn2
1050	FSDLZ7-M12	L. rhamnosus	1	TypeIIA	GTCTCAGGTAGATGTCAGATCAATCAGTTCAAGAAC	36	31	Cas1	Cas2	Cas9	Csn2
1051	FSHMX1-2	L. rhamnosus	1	TypeIIA	GTCTCAGGTAGATGTCAGATCAATCAGTTCAAGAGC	36	30	Cas1	Cas2	Cas9	Csn2
1052	FSHMX3-1	L. rhamnosus	1	TypeIIA	GCTCTTGAACTGATTGATCTGACATCTACCTGAGAC	36	28	Cas1	Cas2	Cas9	Csn2
1053	FTJDG4-G3	L. rhamnosus	1	TypeIIA	GTTCTTGAACTGATTGATCTGACATCTACCTGAGAC	36	17	Cas1	Cas2	Cas9	Csn2
1054	FTJDG9-L1	L. rhamnosus	1	TypeIIA	GTCTCAGGTAGATGTCAGATCAATCAGTTCAAGAAC	36	17	Cas1	Cas2	Cas9	Csn2
1055	FTJDG10-L2	L. rhamnosus	1	TypeIIA	GCTCTTGAACTGATTGATCTGACATCTACCTGAGAC	36	28	Cas1	Cas2	Cas9	Csn2
1056	FTJDG11-L1	L. rhamnosus	1	TypeIIA	GTCTCAGGTAGATGTCAGATCAATCAGTTCAAGAAC	36	17	Cas1	Cas2	Cas9	Csn2
1057	FWXBH7L3	L. rhamnosus	0
1058	FXJSW6-1	L. rhamnosus	0
1059	FXJSW24-M2	L. rhamnosus	0
1060	FXJWS2-M1	L. rhamnosus	1	TypeIIA	GTCTCAGGTAGATGTCAGATCAATCAGTTCAAGAAC	36	20	Cas1	Cas2	Cas9	Csn2
1061	FXJWS3-M4	L. rhamnosus	1	TypeIIA	GTCTCAGGTAGATGTCAGATCAATCAGTTCAAGAAC	36	43	Cas1	Cas2	Cas9	Csn2
1062	FXJWS10-M1	L. rhamnosus	0
1063	FXJWS12L6	L. rhamnosus	0
1064	FXJWS13L6	L. rhamnosus	0
1065	FXJWS19L2	L. rhamnosus	1	TypeIIA	GTCTCAGGTAGATGTCAGATCAATCAGTTCAAGAGC	36	34	Cas1	Cas2	Cas9	Csn2
1066	FXJWS25L4	L. rhamnosus	1	TypeIIA	GTTCTTGAACTGATTGATCTGACATCTACCTGAGAC	36	17	Cas1	Cas2	Cas9	Csn2
1067	FXJWS27L1	L. rhamnosus	0
1068	FXJWS37M4	L. rhamnosus	1	TypeIIA	GTCTCAGGTAGATGTCAGATCAATCAGTTCAAGAAC	36	17	Cas1	Cas2	Cas9	Csn2
1069	FXJWS38L2	L. rhamnosus	0
1070	FXJWS44-L2	L. rhamnosus	0
1071	FZJHZ4L6	L. rhamnosus	0
1072	FZJHZ14L3	L. rhamnosus	1	TypeIIA	GTCTCAGGTAGATGTCAGATCAATCAGTTCAAGAGC	36	28	Cas1	Cas2	Cas9	Csn2
1073	FZJHZD11L1	L. rhamnosus	0
1074	FZJJH6L2	L. rhamnosus	1	TypeIIA	GTCTCAGGTAGATGTCAGATCAATCAGTTCAAGAGC	36	28	Cas1	Cas2	Cas9	Csn2
1075	FZJTZ46L6	L. rhamnosus	1	TypeIIA	GTCTCAGGTAGATGTCAGATCAATCAGTTCAAGAAC	36	18	Cas1	Cas2	Cas9	Csn2
1076	Hubei28L1	L. rhamnosus	1	TypeIIA	GTCTCAGGTAGATGTCAGATCAATCAGTTCAAGAGC	36	28	Cas1	Cas2	Cas9	Csn2
1077	JSWX241	L. rhamnosus	1	TypeIIA	GCTCTTGAACTGATTGATCTGACATCTACCTGAGAC	36	26	Cas1	Cas2	Cas9	Csn2
1078	JSWX3L2	L. rhamnosus	1	TypeIIA	GTCTCAGGTAGATGTCAGATCAATCAGTTCAAGAAC	36	19	Cas1	Cas2	Cas9	Csn2
1079	TJDG10L1061	L. rhamnosus	1	TypeIIA	GTCTCAGGTAGATGTCAGATCAATCAGTTCAAGAAC	36	17	Cas1	Cas2	Cas9	Csn2
1080	TJDG9L1051	L. rhamnosus	1	TypeIIA	GTCTCAGGTAGATGTCAGATCAATCAGTTCAAGAAC	36	17	Cas1	Cas2	Cas9	Csn2
1081	51B	L. rhamnosus	1	TypeIIA	GCTCTTGAACTGATTGATCTGACATCTACCTGAGAC	36	22	Cas1	Cas2	Cas9	Csn2
1082	DSM 14870	L. rhamnosus	1	TypeIIA	GTTCTTGAACTGATTGATCTGACATCTACCTGAGAC	36	39	Cas1	Cas2	Cas9	Csn2
1083	GG	L. rhamnosus	1	TypeIIA	GCTCTTGAACTGATTGATCTGACATCTACCTGAGAC	36	28	Cas1	Cas2	Cas9	Csn2
1084	Lc 705	L. rhamnosus	0
1085	R0011	L. rhamnosus	1	TypeIIA	GTTCTTGAACTGATTGATCTGACATCTACCTGAGAC	36	33	Cas1	Cas2	Cas9	Csn2
1086	4B15	L. rhamnosus	0
1087	24	L. rhamnosus	1	TypeIIA	GTCTCAGGTAGATGTCAGATCAATCAGTTCAAGAGC	36	28	Cas1	Cas2	Cas9	Csn2
1088	308	L. rhamnosus	0
1089	313	L. rhamnosus	0
1090	ASCC 290	L. rhamnosus	0
1091	ASCC 3016	L. rhamnosus	0
1092	ASCC 3018	L. rhamnosus	0
1093	BFE5264	L. rhamnosus	1	TypeIIA	GCTCTTGAACTGATTGATCTGACATCTACCTGAGAC	36	38	Cas1	Cas2	Cas9	Csn2
1094	LR5	L. rhamnosus	1	TypeIIA	GTTCTTGAACTGATTGATCTGACATCTACCTGAGAC	36	11	Cas1	Cas2	Cas9	Csn2
1095	Lr108	L. rhamnosus	1	TypeIIA	GTTCTTGAACTGATTGATCTGACATCTACCTGAGAC	36	31	Cas1	Cas2	Cas9	Csn2
1096	Lrh22	L. rhamnosus	1	TypeIIA	GTTCTTGAACTGATTGATCTGACATCTACCTGAGAC	36	11	Cas1	Cas2	Cas9	Csn2
1097	Lrh29	L. rhamnosus	0
1098	Lrh31	L. rhamnosus	0
1099	Lrh32	L. rhamnosus	1	TypeIIA	GTCTCAGGTAGATGTCAGATCAATCAGTTCAAGAGC	36	25	Cas1	Cas2	Cas9	Csn2
1100	Pen	L. rhamnosus	1	TypeIIA	GTCTCAGGTAGATGTCAGATCAATCAGTTCAAGAAC	36	21	Cas1	Cas2	Cas9	Csn2
1101	WQ2	L. rhamnosus	1	TypeIIA	GCTCTTGAACTGATTGATCTGACATCTACCTGAGAC	36	28	Cas1	Cas2	Cas9	Csn2
1102	51	L. reuteri	1	TypeIIA	GTTCTAAACATTATTGATTTGAAGTACATCTAAAAC	36	32	Cas1	Cas2	Cas9	Csn2
1103	72	L. reuteri	1	TypeIIA	ATTCTAAACATTATTGATTTGAAGTACACCTAAAAC	36	17	Cas1	Cas2	Cas9	Csn2
1104	82	L. reuteri	1	TypeIIA	GTTCTAAACATTATTGATTTGAAGTACACCTAAAAC	36	14	Cas1	Cas2	Cas9	Csn2
1105	92	L. reuteri	1	TypeIIA	GTTTTAGGTGTACTTCAAATCAATAATGTTTAGAAC	36	14	Cas1	Cas2	Cas9	Csn2
1106	95	L. reuteri	1	TypeIIA	GTTTTAGGTGTACTTCAAATCAATAATGTTTAGAAT	36	18	Cas1	Cas2	Cas9	Csn2
1107	138_1_da	L. reuteri	0
1108	138_1_xiao	L. reuteri	0
1109	311	L. reuteri	0
1110	325	L. reuteri	0
1111	339	L. reuteri	0
1112	3532	L. reuteri	1	TypeIIA	GTTTTAGATGTACTTCAAATCAATAATGTTTAGAAC	36	33	Cas1	Cas2	Cas9	Csn2
1113	AA38	L. reuteri	0
1114	DYNDL2M15	L. reuteri	0
1115	DYNDL8M31	L. reuteri	0
1116	DYNDL11M59	L. reuteri	0
1117	DYNDL22M62	L. reuteri	0
1118	DYNDL42M2	L. reuteri	0
1119	DYNDL56M17	L. reuteri	0
1120	DYNDL215	L. reuteri	0
1121	DYNDL216	L. reuteri	0
1122	FAHBZ3L1	L. reuteri	0
1123	FCQHC8L6	L. reuteri	0
1124	FCQHC27L4	L. reuteri	1	TypeIIA	GTTTTAGATGTACTTCAAATCAATAATGTTTAGAAC	36	15	Cas1	Cas2	Cas9	Csn2
1125	FCQNA25M2	L. reuteri	0
1126	FGDLZ10M5	L. reuteri	0
1127	FGSYC2L3	L. reuteri	0
1128	FGSYC5L2	L. reuteri	0
1129	FGSZY33L6	L. reuteri	1	TypeIIA	GTTTTAGATGTACTTCAAATCAATAATGTTTAGAAC	36	30	Cas1	Cas2	Cas9	Csn2
1130	FHNXY12L1	L. reuteri	1	TypeIIA	GTTTTAGATGTACTTCAAATCAATAATGTTTAGAAC	36	41	Cas1	Cas2	Cas9	Csn2
1131	FHNXY67L4	L. reuteri	0
1132	FHNXY71L8	L. reuteri	1	TypeIIA	GTTCTAAACATTATTGATTTGAAGTACATCTAAAAC	36	26	Cas1	Cas2	Cas9	Csn2
1133	FJLHD58L2	L. reuteri	0
1134	FJSXYWG3L1	L. reuteri	0
1135	FNMHLBE36L2	L. reuteri	0
1136	FNXYCHL79L1	L. reuteri	0
1137	FNXYCHL81L1	L. reuteri	0
1138	FQHXN127L1	L. reuteri	0
1139	FSCDJY33_3	L. reuteri	0
1140	FSCPS25M1	L. reuteri	0
1141	FSCPS76L4	L. reuteri	0
1142	FSCPS79L4	L. reuteri	1	TypeIIA	GTTCTAAACATTATTGATTTGAAGTACATCTAAAAC	36	33	Cas1	Cas2	Cas9	Csn2
1143	FSDLZ8M22	L. reuteri	0
1144	FSDLZ12M1	L. reuteri	0
1145	FSDLZ13M1	L. reuteri	0
1146	FSDLZ13M6	L. reuteri	0
1147	FSDLZ14M21	L. reuteri	0
1148	FSDQZ12L6	L. reuteri	1	TypeIIA	GTTTTAGATGTACTTCAAATCAATAATGTTTAGAAC	36	16	Cas1	Cas2	Cas9	Csn2
1149	FSH2M2	L. reuteri	0
1150	FSH6M1	L. reuteri	0
1151	FSH14M1	L. reuteri	0
1152	FSH36M2	L. reuteri	0
1153	FSH39M2	L. reuteri	0
1154	FSH40M1	L. reuteri	0
1155	FWXBH12M3	L. reuteri	0
1156	FXJCJ4M2	L. reuteri	0
1157	FXJKS17M8	L. reuteri	0
1158	FXJWS25L9	L. reuteri	0
1159	FYNDL1_3	L. reuteri	0
1160	FYNDL2_1	L. reuteri	0
1161	FYNDL5_6	L. reuteri	0
1162	FYNLJ22M3	L. reuteri	0
1163	FYNLJ82L1	L. reuteri	0
1164	FYNLJ83L8	L. reuteri	1	TypeIIA	GTTTTAGATGTACTTCAAATCAATAATGTTTAGAAC	36	53	Cas1	Cas2	Cas9	Csn2
1165	FYNLJ84L1	L. reuteri	1	TypeIIA	GTTCTAAACATTATTGATTTGAAGTACATCTAAAAC	36	34	Cas1	Cas2	Cas9	Csn2
1166	FYNLJ86L6	L. reuteri	0
1167	FYNLJ87L1	L. reuteri	0
1168	FYNLJ109L1	L. reuteri	0
1169	FZJTZ20M3	L. reuteri	0
1170	GDLZ105	L. reuteri	0
1171	HeN4M1	L. reuteri	0
1172	L103	L. reuteri	0
1173	QAHBZ5L1	L. reuteri	0
1174	YNDL13	L. reuteri	0
1175	ATCC53608	L. reuteri	0
1176	ATG-F4	L. reuteri	0
1177	Byun-re-01	L. reuteri	0
1178	DSM20016	L. reuteri	0
1179	I49	L. reuteri	1	TypeIIA	GTTCTAAACATTATTGATTTGAAGTACATCTAAAAC	36	11	Cas1	Cas2	Cas9	Csn2
1180	I5007	L. reuteri	0
1181	IRT	L. reuteri	0
1182	JCM1112	L. reuteri	0
1183	LL7	L. reuteri	0
1184	SD2112	L. reuteri	0
1185	SKKU-OGDONS-01	L. reuteri	0
1186	TD1	L. reuteri	1	TypeIIA	TTCTAAACATTATTGATTTGAAGTACATCTAAAAC	35	9	Cas1	Cas2	Cas9	Csn2
1187	WHH1689	L. reuteri	0
1188	YSJL-12	L. reuteri	0
1189	ZLR003	L. reuteri	0
1190	ATCC25644	L. ruminis	1	TypeIIA	GTTCATAACATCATTGATATGACATCCAGCTGAAAC	36	30	Cas1	Cas2	Cas9	Csn2
1191	ATCC27780	L. ruminis	2	TypeIIIA	GTTTTCGTCTCCTTCACTCGGAGATAGGTAATTATC	36	18	Cas1	Cas2	Cas6	Cas10	Csm2	Csm3_IIIA	Csm3_IIID	Csm4
	ATCC27780	L. ruminis		TypeIC	ATTTCAACTCACGCCCCCTATACAGAGGGCGAC	33	31	Cas1	Cas2	Cas3	Cas4	Cas5	Cas7	Cas8c
1192	ATCC27782	L. ruminis	1	TypeIIIA	GTTTTCGTCTCCTTCACTCGGAGATAGGTAATTATC	36	19	Cas1	Cas2	Cas6	Cas10	Csm2	Csm3_IIIA	Csm3_IIID	Csm4
1193	bz_0080	L. ruminis	2	TypeIE	AGAATCACCCCCATGTGTATGGGGAGTAC	29	10	Cas2	Cas3	Cas5	Cas6	Cas7	Cse2
	bz_0080	L. ruminis		TypeIE	GGATCACCCCCGCATACACGGGGAACAC	28	9	Cas1	Cas2	Cas3	Cas5	Cas6	Cas7
1194	DPC6830	L. ruminis	1	TypeIIIA	GATCATTACCTATCTCCGAGTTAAGGAGACGAAAAC	36	16	Cas1	Cas2	Cas6	Cas10	Csm2	Csm3_IIIA	Csm3_IIID	Csm4
1195	DPC6832	L. ruminis	1	TypeIB	GTTTTTATCTAACTGATGAGGAATGTAAAT	30	42	Cas1	Cas2	Cas3	Cas4	Cas5	Cas6	Cas7	Cas8a1
1196	GRL1172	L. ruminis	1	TypeIC	GTCGCCCTCTGTATAGGGGGCGTGAGTTGAAATA	34	7	Cas1	Cas2	Cas3	Cas4	Cas5	Cas7	Cas8c
1197	ICIS540	L. ruminis	1	TypeIC	ATTTCAACTCACGCCCCCTATACAGAGGGCGAC	33	11	Cas1	Cas2	Cas3	Cas4	Cas5	Cas7	Cas8c
1198	FAHBZ1M8	L. ruminis	2	TypeIE	GTGTTCCCCGTGTATGCGGGGGTGATCC	28	36	Cas1	Cas2	Cas3	Cas5	Cas6	Cas7	Cse2
	FAHBZ1M8	L. ruminis		TypeIE	GTACTCCCCATACACATGGGGGTGATTCT	29	25	Cas3	Cas5	Cas6	Cas7	Cse2
1199	FAHBZ5M8	L. ruminis	2	TypeIE	GAATCACCCCCATGTGTATGGGGAGTAC	28	18	Cas3_0	Cas3_1	Cas5	Cas6	Cas7	Cse2
	FAHBZ5M8	L. ruminis		TypeIE	GGATCACCCCCGCATACACGGGGAACAC	28	29	Cas1	Cas2	Cas3	Cas5	Cas6	Cas7	Cse2
1200	FAHBZ11M1	L. ruminis	1	TypeIIIA	GTTTTCGTCTCCTTAACTCGGAGATAGGTAATAATC	36	22	Cas1	Cas2	Cas6	Cas10	Csm2	Csm3_IIIA	Csm3_IIID	Csm4
1201	FAHBZ17M1	L. ruminis	1	TypeIIA	TGTTCATAACATCATTGATATGACATCCAGCTGAAAC	37	23	Cas1	Cas2	Cas9	Csn2
1202	FAHBZ18M4	L. ruminis	2	TypeIIIA	GATTATTACCTATCTCCGAGTTAAGGAGACGAAAAC	36	28	Cas1	Cas2	Cas6	Cas10	Csm2	Csm3_IIIA	Csm3_IIID	Csm4
	FAHBZ18M4	L. ruminis		TypeIIA	GTTCATAACATCATTGATATGACATCCAGCTGAAAC	36	20	Cas1	Cas2	Cas9	Csn2
1203	FAHBZ22L1	L. ruminis	1	TypeIIA	GTTCATAACATCATTGATATGACATCCAGCTGAAAC	36	38	Cas1	Cas2	Cas9	Csn2
1204	FAHBZ34M1	L. ruminis	1	TypeIIIA	GATTATTACCTATCTCCGAGTTAAGGAGACGAAAAC	36	25	Cas1	Cas2	Cas6	Cas10	Csm2	Csm3_IIIA	Csm3_IIID	Csm4
1205	FAHBZ44M1	L. ruminis	1	TypeIB	GTTTTTATCTAACTGATGAGGAATGTAAAT	30	36	Cas3	Cas4	Cas6	Cas7	Cas8a1
1206	FAHBZ53M1	L. ruminis	1	TypeIE	GGATCACCCCCGCATACACGGGGAACAC	28	26	Cas1	Cas2	Cas3	Cas5	Cas6	Cas7	Cse1	Cse2
1207	FAHBZ56M1	L. ruminis	1	TypeIIA	GTTCATAACATCATTGATATGACATCCAGCTGAAAC	36	44	Cas1	Cas2	Cas9	Csn2
1208	FAHBZ57M1	L. ruminis	1	TypeIIA	GTTTCAGCTGGATGTCATATCAATGATGTTATGAAC	36	38	Cas1	Cas2	Cas9	Csn2
1209	FGSYC14L1	L. ruminis	1	TypeIB	ATTTACATTCCTCATCAGTTAGATAAAAAC	30	33	Cas1	Cas2	Cas3	Cas4	Cas6	Cas7	Cas8a1
1210	FGSYC25L1	L. ruminis	1	TypeIIIA	GGATCATTACCTATCTCCGAGTGAAGGAGACGAAAAC	37	9	Cas1	Cas2	Cas6	Cas10	Csm2	Csm3_IIIA	Csm3_IIID	Csm4
1211	FGSYC34L1	L. ruminis	2	TypeIB	ATTTACATTCCTCATCAGTTAGATAAAAAC	30	25	Cas1	Cas2	Cas3	Cas4	Cas6	Cas7	Cas8a1
	FGSYC34L1	L. ruminis		TypeIE	GTACTCCCCATACACATGGGGGTGATTCT	29	20	Cas3	Cas5	Cas6	Cas7	Cse2
1212	FGSYC55L1	L. ruminis	1	TypeIIA	GTTTCAGCTGGATGTCATATCAATGATGTTATGAAC	36	35	Cas1	Cas2	Cas9	Csn2
1213	FGSYC56L1	L. ruminis	1	TypeIIA	GTTCATAACATCATTGATATGACATCCAGCTGAAAC	36	44	Cas1	Cas2	Cas9	Csn2
1214	FGSYC59L3	L. ruminis	0
1215	FGSYC70L1	L. ruminis	1	TypeIIA	ATTCATAACATCATTGATATGACATCCAGCTGAAAC	36	22	Cas1	Cas2	Cas9	Csn2
1216	FGSYC87L4	L. ruminis	1	TypeIIA	GTTTCAGCTGGATGTCATATCAATGATGTTATGAAC	36	30	Cas1	Cas2	Cas9	Csn2
1217	FGSYC90L1	L. ruminis	1	TypeIIA	GTTCATAACATCATTGATATGACATCCAGCTGAAAC	36	43	Cas1	Cas2	Cas9	Csn2
1218	FGSZY14L1	L. ruminis	1	TypeIB	ATTTACATTCCTCATCAGTTAGATAAAAAC	30	37	Cas1	Cas2	Cas3	Cas4	Cas6	Cas7	Cas8a1
1219	FGSZY39L2	L. ruminis	2	TypeIB	GTTTTCGTCTCCTTAACTCGGAGATAGGTAATGATC	36	28	Cas1	Cas2	Cas3	Cas4	Cas6	Cas7	Cas8a1
	FGSZY39L2	L. ruminis		TypeIE	ATTTACATTCCTCATCAGTTAGATAAAAAC	30	42	Cas3	Cas5	Cas6	Cas7	Cse2
1220	FGSZY49L1	L. ruminis	1	TypeIIA	GTTTCAGCTGGATGTCATATCAATGATGTTATGAAC	36	71	Cas1	Cas2	Cas9	Csn2
1221	FHNFQ7L4	L. ruminis	1	TypeIIA	GTTTCAGCTGGATGTCATATCAATGATGTTATGAAC	36	39	Cas1	Cas2	Cas9	Csn2
1222	FHNFQ11L6	L. ruminis	2	TypeIIIA	GTTTTCGTCTCCTTAACTCGGAGATAGGTAATGATC	36	9	Cas1	Cas2	Cas6	Cas10	Csm2	Csm3_IIIA	Csm3_IIID	Csm4
	FHNFQ11L6	L. ruminis		TypeIIA	GTTCATAACATCATTGATATGACATCCAGCTGAAAC	36	19	Cas1	Cas2	Cas9	Csn2
1223	FHNFQ26L1	L. ruminis	2	TypeIIA	GTTTCAGCTGGATGTCATATCAATGATGTTATGAAC	36	29	Cas1	Cas2	Cas9	Csn2
	FHNFQ26L1	L. ruminis		TypeIIIA	GATTATTACCTATCTCCGAGTTAAGGAGACGAAAAC	36	40	Cas1	Cas2	Cas6	Cas10	Csm2	Csm3_IIIA	Csm3_IIID	Csm4
1224	FHNFQ27L1	L. ruminis	2	TypeIIIA	GTTTTCGTCTCCTTAACTCGGAGATAGGTAATAATC	36	35	Cas1	Cas2	Cas6	Cas10	Csm2	Csm3_IIIA	Csm3_IIID	Csm4
	FHNFQ27L1	L. ruminis		TypeIIA	GTTCATAACATCATTGATATGACATCCAGCTGAAAC	36	29	Cas1	Cas2	Cas9	Csn2
1225	FHNFQ28L2	L. ruminis	2	TypeIIIA	GTTTTCGTCTCCTTAACTCGGAGATAGGTAATAATC	36	35	Cas1	Cas2	Cas6	Cas10	Csm2	Csm3_IIIA	Csm3_IIID	Csm4
	FHNFQ28L2	L. ruminis		TypeIIA	GTTCATAACATCATTGATATGACATCCAGCTGAAAC	36	29	Cas1	Cas2	Cas9	Csn2
1226	FHNFQ30L1	L. ruminis	2	TypeIIA	GTTTCAGCTGGATGTCATATCAATGATGTTATGAAG	36	30	Cas1	Cas2	Cas9	Csn2
	FHNFQ30L1	L. ruminis		TypeIIIA	GATTATTACCTATCTCCGAGTTAAGGAGACGAAAAC	36	20	Cas1	Cas2	Cas6	Cas10	Csm2	Csm3_IIIA	Csm3_IIID	Csm4
1227	FHNFQ35L2	L. ruminis	1	TypeIE	AGGATCACCCCCGCATACACGGGGAACAC	29	27	Cas1	Cas2	Cas3	Cas5	Cas6	Cas7	Cse1	Cse2
1228	FHNFQ39L1	L. ruminis	1	TypeIE	TCCCCATACACATGGGGGTGATTC	24	10	Cas2	Cas3	Cas5	Cas6	Cas7	Cse2
1229	FHNFQ43L1	L. ruminis	1	TypeIB	GTTTTTATCTAACTGATGAGGAATGTAAAT	30	25	Cas3	Cas4	Cas6	Cas7	Cas8a1
1230	FHNFQ44L2	L. ruminis	1	TypeIE	GTACTCCCCATACACATGGGGGTGATTCT	29	20	Cas2	Cas3	Cas5	Cas6	Cas7	Cse2
1231	FHNFQ56L6	L. ruminis	2	TypeIE	AGGATCACCCCCGCATACACGGGGAACAC	29	29	Cas1	Cas2	Cas3	Cas5	Cas6	Cas7	Cse2
	FHNFQ56L6	L. ruminis		TypeIE	GAATCACCCCCATGTGTATGGGGAGTAC	28	18	Cas3	Cas5	Cas6	Cas7	Cse2
1232	FHNXY1L2	L. ruminis	2	TypeIIIA	GATCATTACCTATCTCCGAGTTAAGGAGACGAAAAC	36	39	Cas1	Cas6	Cas10	Csm2	Csm3_IIIA	Csm3_IIID	Csm4
	FHNXY1L2	L. ruminis		Unknown	GTTTTTATCTAACTGATGAGGAATGTAAAT	30	28	Cas1	Cas4
1233	FHNXY9L3	L. ruminis	1	TypeIC	GTCGCCCTCTGTATAGGGGGCGTGAGTTGAAAT	33	20	Cas1	Cas2	Cas3	Cas4	Cas5	Cas7	Cas8c
1234	FHNXY20L6	L. ruminis	1	TypeIIA	GTTCATAACATCATTGATATGACATCCAGCTGAAAC	36	11	Cas1	Cas2	Cas9	Csn2
1235	FHNXY31L1	L. ruminis	1	TypeIIA	GTTTCAGCTGGATGTCATATCAATGATGTTATGAAC	36	10	Cas1	Cas2	Cas9	Csn2
1236	FHNXY32L2	L. ruminis	2	TypeIIIA	GATCATTACCTATCTCCGAGTTAAGGAGACGAAAAC	36	32	Cas1	Cas2	Cas6	Cas10	Csm2	Csm3_IIIA	Csm3_IIID	Csm4
	FHNXY32L2	L. ruminis		Unknown	GTTTTTATCTAACTGATGAGGAATGTAAAT	30	27	Cas1	Cas4
1237	FHNXY33L3	L. ruminis	2	TypeIIA	GTTTCAGCTGGATGTCATATCAATGATGTTATGAAC	36	25	Cas1	Cas2	Cas9	Csn2
	FHNXY33L3	L. ruminis		TypeIIIA	GATTATTACCTATCTCCGAGTTAAGGAGACGAAAAC	36	36	Cas1	Cas2	Cas6	Cas10	Csm2	Csm3_IIIA	Csm3_IIID	Csm4
1238	FHNXY36L2	L. ruminis	2	TypeIIA	GTTTCAGCTGGATGTCATATCAATGATGTTATGAAC	36	35	Cas1	Cas2	Cas9	Csn2
	FHNXY36L2	L. ruminis		TypeIIIA	GATTATTACCTATCTCCGAGTTAAGGAGACGAAAAC	36	44	Cas1	Cas2	Cas6	Cas10	Csm2	Csm3_IIIA	Csm3_IIID	Csm4
1239	FHNXY38L2	L. ruminis	1	TypeIIA	GTTTCAGCTGGATGTCATATCAATGATGTTATGAAC	36	36	Cas1	Cas2	Cas9	Csn2
1240	FHNXY42L4	L. ruminis	2	TypeIE	AGAATCACCCCCATGTGTATGGGGAGTAC	29	17	Cas3	Cas5	Cas6	Cas7	Cse2
	FHNXY42L4	L. ruminis		TypeIE	AGGATCACCCCCGCATACACGGGGAACAC	29	30	Cas1	Cas2	Cas3	Cas5	Cas6	Cas7	Cse2
1241	FHNXY44L3	L. ruminis	1	TypeIIIA	GATTATTACCTATCTCCGAGTTAAGGAGACGAAAAC	36	37	Cas1	Cas2	Cas6	Cas10	Csm2	Csm3_IIIA	Csm3_IIID	Csm4
1242	FHNXY54L6	L. ruminis	2	TypeIE	AGAATCACCCCCATGTGTATGGGGAGTAC	29	14	Cas3	Cas5	Cas6	Cas7	Cse2
	FHNXY54L6	L. ruminis		TypeIE	GGATCACCCCCGCATACACGGGGAACAC	28	40	Cas1	Cas2	Cas3	Cas5	Cas6	Cas7	Cse2
1243	FHNXY55L1	L. ruminis	1	TypeIIA	GTTTCAGCTGGATGTCATATCAATGATGTTATGAAC	36	39	Cas1	Cas2	Cas9	Csn2
1244	FHNXY68L1	L. ruminis	1	TypeIIA	GTTTCAGCTGGATGTCATATCAATGATGTTATGAAC	36	10	Cas1	Cas2	Cas9	Csn2
1245	FJXPY8L1	L. ruminis	1	TypeIC	GTCGCCCTCTGTATAGGGGGCGTGAGTTGAAAT	33	23	Cas1	Cas2	Cas3	Cas4	Cas5	Cas7	Cas8c
1246	FJXPY9L1	L. ruminis	1	TypeIC	GTCGCCCTCTGTATAGGGGGCGTGAGTTGAAAT	33	20	Cas1	Cas2	Cas3	Cas4	Cas5	Cas7	Cas8c
1247	FJXPY22L2	L. ruminis	2	TypeIIA	GTTTCAGCTGGATGTCATATCAATGATGTTATGAAC	36	18	Cas1	Cas2	Cas9	Csn2
	FJXPY22L2	L. ruminis		TypeIIIA	GATTATTACCTATCTCCGAGTTAAGGAGACGAAAAC	36	26	Cas1	Cas2	Cas6	Cas10	Csm2	Csm3_IIIA	Csm3_IIID	Csm4
1248	FJXPY23L1	L. ruminis	2	TypeIIA	GTTTCAGCTGGATGTCATATCAATGATGTTATGAAC	36	28	Cas1	Cas2	Cas9	Csn2
	FJXPY23L1	L. ruminis		TypeIIIA	GATTATTACCTATCTCCGAGTTAAGGAGACGAAAAC	36	28	Cas1	Cas2	Cas6	Cas10	Csm2	Csm3_IIIA	Csm3_IIID	Csm4
1249	FQHXN51L6	L. ruminis	1	TypeIIA	GTTTCAGCTGGATGTCATATCAATGATGTTATGAAC	36	34	Cas1	Cas2	Cas9	Csn2
1250	FQHXN53L1	L. ruminis	1	TypeIB	GTTTTTATCTAACTGATGAGGAATGTAAAT	30	28	Cas1	Cas2	Cas3	Cas4	Cas6	Cas7	Cas8a1
1251	FQHXN59L1	L. ruminis	1	TypeIIA	GTTTCAGCTGGATGTCATATCAATGATGTTATGAAC	36	23	Cas1	Cas2	Cas9	Csn2
1252	FXJCJ31L1	L. ruminis	2	Unknown	GTTTTTATCTAACTGATGAGGAATGTAAAT	30	25	Cas1	Cas4
	FXJCJ31L1	L. ruminis		TypeIIIA	GATCATTACCTATCTCCGAGTTAAGGAGACGAAAAC	36	35	Cas1	Cas2	Cas6	Cas10	Csm2	Csm3_IIIA	Csm3_IIID	Csm4
1253	FXJKS20L3	L. ruminis	1	TypeIIA	GTTCATAACATCATTGATATGACATCCAGCTGAAAC	36	42	Cas1	Cas2	Cas9	Csn2
1254	FXJSW14L5	L. ruminis	2	Unknown	ATTTACATTCCTCATCAGTTAGATAAAAAC	30	28	Cas1	Cas4
	FXJSW14L5	L. ruminis		TypeIIIA	GATCATTACCTATCTCCGAGTTAAGGAGACGAAAAC	36	34	Cas1	Cas2	Cas6	Cas10	Csm2	Csm3_IIIA	Csm3_IIID	Csm4
1255	FXJSW17L1	L. ruminis	2	Unknown	GTTTTTATCTAACTGATGAGGAATGTAAAT	30	28	Cas1	Cas2	Cas4
	FXJSW17L1	L. ruminis		TypeIIIA	GATCATTACCTATCTCCGAGTTAAGGAGACGAAAAC	36	17	Cas1	Cas2	Cas6	Cas10	Csm2	Csm3_IIIA	Csm3_IIID	Csm4
1256	FXJSW19L1	L. ruminis	1	Unknown	ATTTACATTCCTCATCAGTTAGATAAAAAC	30	32	Cas1	Cas2	Cas4
1257	FXJSW22L1	L. ruminis	1	Unknown	ATTTACATTCCTCATCAGTTAGATAAAAAC	30	28	Cas1	Cas4
1258	FXJWS23L1	L. ruminis	3	TypeIIIA	GTTTTCGTCTCCTTAACTCGGAGATAGGTAATGATC	36	25	Cas1	Cas2	Cas6	Cas10	Csm2	Csm3_IIIA	Csm3_IIID	Csm4
	FXJWS23L1	L. ruminis		TypeIB	ATTTACATTCCTCATCAGTTAGATAAAAAC	30	53	Cas1	Cas4	Cas7	Cas8a
	FXJWS23L1	L. ruminis		TypeIE	GTACTCCCCATACACATGGGGGT	23	9	Cas3	Cas5	Cas6	Cas7	Cse2
1259	FXJWS27L3	L. ruminis	1	Unknown	ATTTACATTCCTCATCAGTTAGATAAAAAC	30	28	Cas1	Cas4
1260	FXJWS43L1	L. ruminis	1	TypeIB	ATTTACATTCCTCATCAGTTAGATAAAAAC	30	33	Cas3	Cas4	Cas6	Cas7	Cas8a1
1261	FXJWS49L1	L. ruminis	0
1262	FYNLJ19L1	L. ruminis	1	TypeIIA	GTTTCAGCTGGATGTCATATCAATGATGTTATGAAC	36	30	Cas1	Cas2	Cas9	Csn2
1263	FYNLJ31L4	L. ruminis	1	TypeIB	GTTTTTATCTAACTGATGAGGAATGTAAAT	30	33	Cas1	Cas2	Cas3	Cas4	Cas6	Cas7	Cas8a1
1264	FYNLJ94L3	L. ruminis	1	TypeIE	GTGTTCCCCGTGCATACGGGGGTGATCCT	29	32	Cas1	Cas2	Cas3	Cas5	Cas6	Cas7	Cse1	Cse2
1265	FYNLJ99L1	L. ruminis	1	TypeIE	AGGATCACCCCCGTATGCACGGGGAACAC	29	35	Cas1	Cas2	Cas3	Cas5	Cas6	Cas7	Cse1	Cse2
1266	FYNLJ111L2	L. ruminis	1	TypeIB	ATTTACATTCCTCATCAGTTAGATAAAAAC	30	36	Cas1	Cas2	Cas3	Cas4	Cas6	Cas7	Cas8a1
1267	M1DZ01L1	L. ruminis	1	Unknown	CTTTACATTCCTCATCAGTTAGATAAAAAC	30	24	Cas1	Cas2
1268	M1DZ02L1	L. ruminis	1	TypeIB	GTTTTTATCTAACTGATGAGGAATGTAAAG	30	25	Cas1	Cas2	Cas3	Cas4	Cas6	Cas7	Cas8a1
1269	M1DZ03L1	L. ruminis	1	TypeIB	GTTTTTATCTAACTGATGAGGAATGTAAAG	30	25	Cas1	Cas2	Cas3	Cas4	Cas6	Cas7	Cas8a1
1270	M1DZ04L3	L. ruminis	1	TypeIIA	GTTCATAACATCATTGATATGACATCCAGCTGAAAC	36	31	Cas1	Cas2	Cas9	Csn2
1271	M1DZ05L3	L. ruminis	1	TypeIIA	GTTCATAACATCATTGATATGACATCCAGCTGAAAC	36	23	Cas1	Cas2	Cas9	Csn2
1272	M1DZ06L1	L. ruminis	1	Unknown	GTTTTTATCTAACTGATGAGGAATGTAAAG	30	24	Cas1	Cas2
1273	M1DZ07L2	L. ruminis	1	TypeIC	ATTTCAACTCACGCCCCCTATACAGAGGGCGAC	33	33	Cas1	Cas2	Cas3	Cas4	Cas5	Cas7	Cas8c
1274	M1DZ09L5	L. ruminis	1	TypeIB	ATTTACATTCCTCATCAGTTAGATAAAAAC	30	38	Cas1	Cas2	Cas3	Cas4	Cas6	Cas7	Cas8a1
1275	M2CF07L3	L. ruminis	2	Unknown	GTTTTTATCTAACTGATGAGGAATGTAAAT	30	57	Cas1	Cas2
	M2CF07L3	L. ruminis		TypeIB	AATAATCAGACATAATGGAATGTAAAT	27	15	Cas5	Cas6	Cas7	Cas8a1
1276	M2CF08L1	L. ruminis	1	TypeIIA	GTTCATAACATCATTGATATGACATCCAGCTGAAAC	36	23	Cas1	Cas2	Cas9	Csn2
1277	M124R01L32	L. ruminis	2	TypeIB	GTTTTTATCTAACTGATGAGGAATGTAAAG	30	31	Cas3	Cas4	Cas6	Cas7	Cas8a1
	M124R01L32	L. ruminis		TypeIE	GTACTCCCCATACACATGGGGGTGATTCTA	30	11	Cas3	Cas5	Cas6	Cas7	Cse2
1278	FSCPS79L2	L. ruminis	1	TypeIC	ATTACCTATCTCCGAGTGAAGGAGACGAAAAC	32	7	Cas1	Cas2	Cas3	Cas4	Cas5	Cas7	Cas8c
1279	PEL65	L. ruminis	2	TypeIC	GTCGCCCTCTGTATAGGGGGCGTGAGTTGAAAT	33	31	Cas1	Cas2	Cas3	Cas4	Cas5	Cas7	Cas8c
	PEL65	L. ruminis		TypeIIIA	GATAATTACCTATCTCCGAGTGAAGGAGACGAAAAC	36	18	Cas1	Cas2	Cas6	Cas10	Csm2	Csm3_IIIA	Csm3_IIID	Csm4
1280	PEL66	L. ruminis	2	TypeIIIA	GTTTTCGTCTCCTTCACTCGGAGATAGGTAATTATC	36	19	Cas1	Cas2	Cas6	Cas10	Csm2	Csm3_IIIA	Csm3_IIID	Csm4
	PEL66	L. ruminis		TypeIB	GTTTTTATCTAACTGATGAGGAATGTAAAT	30	41	Cas1	Cas2	Cas3	Cas4	Cas6	Cas7	Cas8a1
1281	S23	L. ruminis	0
1282	SPM0211	L. ruminis	1	TypeIB	GTTTTTATCTAACTGATGAGGAATGTAAAT	30	35	Cas1	Cas2	Cas3	Cas4	Cas6	Cas7	Cas8a1
1283	TF10-9AT	L. ruminis	1	TypeIC	GTCGCCCTCTGTATAGGGGGCGTGAGTTGAAATA	34	22	Cas1	Cas2	Cas3	Cas4	Cas5	Cas7	Cas8c
1284	UBA626	L. ruminis	0
1285	23K	L. sakei	0
1286	ATCC15521	L. sakei	0
1287	CECT9267	L. sakei	0
1288	CECT9624	L. sakei	2	TypeIIA	GTTTTAGAAGAGTATCAAATCAATGAGTAGTTCAAC	36	13	Cas1	Cas2	Cas9	Csn2
	CECT9624	L. sakei		TypeIIC	ATTTCATCTTAACCGAATGTTGAAGGAAACA	31	7	Cas1	Cas2	Cas9
1289	DS4	L. sakei	1	TypeIIA	GCTATTGTTTCCTTCAACATTCGGTTAAGATGAAAT	36	31	Cas1	Cas2	Cas9	Csn2
1290	DSM15831	L. sakei	1	TypeIIA	GTTGAACTACTCATTGATTTGATACTCTTCTAAAAC	36	26	Cas1	Cas2	Cas9	Csn2
1291	DSM20017	L. sakei	0
1292	FAM18311	L. sakei	0
1293	FBL1	L. sakei	0
1294	FLEC01	L. sakei	1	TypeIIA	GTTGAACTACTCATTGATTTGATACTCTTCTAAAAC	36	40	Cas1	Cas2	Cas9	Csn2
1295	J18	L. sakei	1	TypeIIA	GTTTTAGAAGAGTATCAAATCAATGAGTAGTTCAAC	36	19	Cas1	Cas2	Cas9	Csn2
1296	J54	L. sakei	0
1297	J64	L. sakei	1	TypeIIA	GTTGAACTACTCATTGATTTGATACTCTTCTAAAAC	36	29	Cas1	Cas2	Cas9	Csn2
1298	J112	L. sakei	1	TypeIIA	GCTATTGTTTCCTTCAACATTCGGTTAAGATGAAAC	36	97	Cas1	Cas2	Cas9	Csn2
1299	J156	L. sakei	1	TypeIIA	GTTGAACTACTCATTGATTTGATACTCTTCTAAAAC	36	34	Cas1	Cas2	Cas9	Csn2
1300	J160x1	L. sakei	0
1301	L15	L. sakei	1	TypeIIA	GTTTTAGAAGAGTATCAAATCAATGAGTAGTTCAAC	36	23	Cas1	Cas2	Cas9	Csn2
1302	LK-145	L. sakei	0
1303	LS25	L. sakei	0
1304	LZ217	L. sakei	0
1305	MFPB16A1401	L. sakei	0
1306	MFPB19	L. sakei	0
1307	Probio65	L. sakei	0
1308	RI-394	L. sakei	0
1309	RI-403	L. sakei	1	TypeIIA	GTTTTAGAAGAGTATCAAATCAATGAGTGGTTCAAC	36	45	Cas1	Cas2	Cas9	Csn2
1310	RI-404	L. sakei	1	TypeIIA	GTTTTAGAAGAGTATCAAATCAATGAGTGGTTCAAC	36	42	Cas1	Cas2	Cas9	Csn2
1311	RI-409	L. sakei	0
1312	RI-410	L. sakei	0
1313	RI-412	L. sakei	0
1314	RI-493	L. sakei	0
1315	RI-496	L. sakei	0
1316	RI-499	L. sakei	0
1317	RI-500	L. sakei	0
1318	RI-516	L. sakei	0
1319	RI-517	L. sakei	0
1320	TMW1.411	L. sakei	0
1321	wikim22	L. sakei	0
1322	WiKim0063	L. sakei	0
1323	WiKim0072	L. sakei	0
1324	WiKim0073	L. sakei	0
1325	WiKim0074	L. sakei	0
1326	ZFM220	L. sakei	0
1327	ZFM225	L. sakei	0
1328	ZFM229	L. sakei	0
1329	6_2	L. salivarius	1	TypeIIA	GTTTCAGAAGGATGTTAAATCAATTAGGTTAAGACC	36	40	Cas1	Cas2	Cas9	Csn2
1330	E6_1	L. salivarius	1	TypeIIA	GGTCTTAACCTAATTGATTTAACATCCTTCTGAAAC	36	59	Cas1	Cas2	Cas9	Csn2
1331	FSDHZD3L5	L. salivarius	1	TypeIIA	GGTCTTAACCTAATTGATTTAACATCCTTCTGAAAC	36	18	Cas1	Cas2	Cas9	Csn2
1332	FAHBZ8M2	L. salivarius	1	TypeIIA	GTCTTAACCTAATTGATTTAACATACTTCTGAAAC	35	8	Cas1	Cas2	Cas9	Csn2
1333	FBJSY202	L. salivarius	1	TypeIIA	GGTCTTAACCTAATTGATTTAACATACTTCTGAAAC	36	23	Cas1	Cas2	Cas9	Csn2
1334	FBJSY612	L. salivarius	0
1335	FCQHC3L61	L. salivarius	1	TypeIIA	GTTTCAGAAGGATGTTAAATCAATTAGGTTAAGACC	36	35	Cas1	Cas2	Cas9	Csn2
1336	FCQHC3L62	L. salivarius	1	TypeIIA	GGTCTTAACCTAATTGATTTAACATCCTTCTGAAAC	36	33	Cas1	Cas2	Cas9	Csn2
1337	FCQHC8L1	L. salivarius	1	TypeIIA	GTTTCAGAAGGATGTTAAATCAATTAGGTTAAGACC	36	27	Cas1	Cas2	Cas9	Csn2
1338	FCQNA25M6	L. salivarius	1	TypeIIA	GTTTCAGAAGGATGTTAAATCAATTAGGTTAAGACC	36	36	Cas1	Cas2	Cas9	Csn2
1339	FFJND2L3	L. salivarius	2	TypeIIIA	TAGTAAGAACATATCTCCGAATATAGGAGACGAAAAC	37	20	Cas1	Cas2	Cas6	Cas10	Csm2	Csm3_IIIA	Csm3_IIID	Csm4
	FFJND2L3	L. salivarius		TypeIIA	AGTCTTAACCTAATTGATTTAACATCCTTCTGAAAC	36	37	Cas1	Cas2	Cas9	Csn2
1340	FGDLZ183	L. salivarius	2	TypeIIIA	GTTTTCGTCTCCTATATTCGGAGATATGTTCTTACT	36	15	Cas1	Cas2	Cas6	Cas10	Csm2	Csm3_IIIA	Csm3_IIID	Csm4	Csm6
	FGDLZ183	L. salivarius		TypeIIA	GGTCTTAACCTAATTGATTTAACATACTTCTGAAAC	36	34	Cas1	Cas2	Cas9	Csn2
1341	FGDLZ192	L. salivarius	2	TypeIIIA	GTTTTCGTCTCCTATATTCGGAGATATGTTCTTACT	36	15	Cas1	Cas2	Cas6	Cas10	Csm2	Csm3_IIIA	Csm3_IIID	Csm4	Csm6
	FGDLZ192	L. salivarius		TypeIIA	GTTTCAGAAGTATGTTAAATCAATTAGGTTAAGACC	36	27	Cas1	Cas2	Cas9	Csn2
1342	FGDLZ352	L. salivarius	1	TypeIIA	GGTCTTAACCTAATTGATTTAACATCCTTCTGAAAC	36	29	Cas1	Cas2	Cas9	Csn2
1343	FGSYC2M41	L. salivarius	2	TypeIIIA	AGTAAGAACATATCTCCGAATATAGGAGACGAAAACT	37	16	Cas1	Cas2	Cas6	Cas10	Csm2	Csm3_IIIA	Csm3_IIID	Csm4	Csm6
	FGSYC2M41	L. salivarius		TypeIIA	GGTCTTAACCTAATTGATTTAACATCCTTCTGAAAC	36	23	Cas1	Cas2	Cas9	Csn2
1344	FGSYC2M42	L. salivarius	2	TypeIIIA	AGTAAGAACATATCTCCGAATATAGGAGACGAAAACT	37	16	Cas1	Cas2	Cas6	Cas10	Csm2	Csm3_IIIA	Csm3_IIID	Csm4	Csm6
	FGSYC2M42	L. salivarius		TypeIIA	GTTTCAGAAGGATGTTAAATCAATTAGGTTAAGACC	36	20	Cas1	Cas2	Cas9	Csn2
1345	FGSYC47M10	L. salivarius	1	TypeIIA	AACTGCATTTTTTGCAGTTCCGCTTGTATCAAGGGTTT	38	6	Cas1	Cas2	Cas9	Csn2
1346	FHNXY27L3	L. salivarius	1	TypeIIA	GTTTCAGAAGGATGTTAAATCAATTAGGTTAAGACC	36	30	Cas1	Cas2	Cas9	Csn2
1347	FHNXY73M9	L. salivarius	1	TypeIIA	GTTTCAGAAGTATGTTAAATCAATAAGGTTAAGACC	36	40	Cas1	Cas2	Cas9	Csn2
1348	FJLHD2M8	L. salivarius	1	TypeIIA	GTTTCAGAAGGATGTTAAATCAATTAGGTTAAGACC	36	25	Cas1	Cas2	Cas9	Csn2
1349	FJLHD4M1	L. salivarius	1	TypeIIA	GGTCTTAACCTAATTGATTTAACATCCTTCTGAAAC	36	44	Cas1	Cas2	Cas9	Csn2
1350	FJLHD7M2	L. salivarius	1	TypeIIA	GTTTCAGAAGGATGTTAAATCAATTAGGTTAAGACC	36	27	Cas1	Cas2	Cas9	Csn2
1351	FJLHD9M1	L. salivarius	1	TypeIIA	GTTTCAGAAGGATGTTAAATCAATTAGGTTAAGACC	36	51	Cas1	Cas2	Cas9	Csn2
1352	FJLHD10M2	L. salivarius	1	TypeIIA	GTTTCAGAAGGATGTTAAATCAATTAGGTTAAGACC	36	19	Cas1	Cas2	Cas9	Csn2
1353	FJLHD14M6	L. salivarius	1	TypeIIA	GGTCTTAACCTAATTGATTTAACATACTTCTGAAAC	36	7	Cas1	Cas2	Cas9	Csn2
1354	FJLHD16M3	L. salivarius	2	TypeIIIA	GTTTTCGTCTCCTATATTCGGAGATATGTTCTTACTAT	38	18	Cas1	Cas2	Cas6	Cas10	Csm2	Csm3_IIIA	Csm3_IIID	Csm4	Csm6
	FJLHD16M3	L. salivarius		TypeIIA	GTTTCAGAAGGATGTTAAATCAATTAGGTTAAGACC	36	21	Cas1	Cas2	Cas9	Csn2
1355	FJLHD18M1	L. salivarius	2	TypeIIIA	AGTAAGAACATATCTCCGAATATAGGAGACGAAAAC	36	42	Cas1	Cas2	Cas6	Cas10	Csm2	Csm3_IIIA	Csm3_IIID	Csm4	Csm6
	FJLHD18M1	L. salivarius		TypeIIA	GGTCTTAACCTAATTGATTTAACATCCTTCTGAAAC	36	47	Cas1	Cas2	Cas9	Csn2
1356	FJLHD24M1	L. salivarius	1	TypeIIA	GTTTCAGAAGGATGTTAAATCAATTAGGTTAAGACC	36	49	Cas1	Cas2	Cas9	Csn2
1357	FJLHD25M7	L. salivarius	1	TypeIIA	GTTTCAGAAGGATGTTAAATCAATTAGGTTAAGACC	36	34	Cas1	Cas2	Cas9	Csn2
1358	FJLHD27M4	L. salivarius	2	TypeIIIA	GTTTTCGTCTCCTATATTCGGAGATATGTTCTTACTAT	38	18	Cas1	Cas2	Cas6	Cas10	Csm2	Csm3_IIIA	Csm3_IIID	Csm4	Csm6
	FJLHD27M4	L. salivarius		TypeIIA	GGTCTTAACCTAATTGATTTAACATCCTTCTGAAAC	36	16	Cas1	Cas2	Cas9	Csn2
1359	FJLHD32M4	L. salivarius	1	TypeIIA	GGTCTTAACCTAATTGATTTAACATACTTCTGAAAC	36	20	Cas1	Cas2	Cas9	Csn2
1360	FJSWX34JL5	L. salivarius	1	TypeIIA	GTTTCAGAAGGATGTTAAATCAATTAGGTTAAGACC	36	33	Cas1	Cas2	Cas9	Csn2
1361	FJSWX102	L. salivarius	1	TypeIIA	GGTCTTAACCTAATTGATTTAACATCCTTCTGAAAC	36	45	Cas1	Cas2	Cas9	Csn2
1362	FJSYZ1L1	L. salivarius	1	TypeIIC	AGTTTCAGAAGGATGTTAAATCAATTAGGTTAAGACC	37	40	Cas1	Cas2	Cas9
1363	FNMGHLBE2L7	L. salivarius	2	TypeIIIA	GTTTTCGTCTCCTATATTCGGAGATATGTTCTTACT	36	23	Cas1	Cas2	Cas6	Cas10	Csm2	Csm3_IIIA	Csm3_IIID	Csm4	Csm6
	FNMGHLBE2L7	L. salivarius		TypeIIA	GGTCTTAACCTAATTGATTTAACATCCTTCTGAAAC	36	46	Cas1	Cas2	Cas9	Csn2
1364	FNMGHLBE8L1	L. salivarius	2	TypeIIIA	AGTAAGAACATATCTCCGAATATAGGAGACGAAAAC	36	15	Cas1	Cas2	Cas6	Cas10	Csm2	Csm3_IIIA	Csm3_IIID	Csm4	Csm6
	FNMGHLBE8L1	L. salivarius		TypeIIA	GTTTCAGAAGGATGTTAAATCAATTAGGTTAAGACC	36	39	Cas1	Cas2	Cas9	Csn2
1365	FNMGHLBE11L11	L. salivarius	2	TypeIIIA	AGTAAGAACATATCTCCGAATATAGGAGACGAAAAC	36	15	Cas1	Cas2	Cas6	Cas10	Csm2	Csm3_IIIA	Csm3_IIID	Csm4	Csm6
	FNMGHLBE11L11	L. salivarius		TypeIIA	GTTTCAGAAGGATGTTAAATCAATTAGGTTAAGACC	36	39	Cas1	Cas2	Cas9	Csn2
1366	FNMGHLBE11L12	L. salivarius	2	TypeIIIA	GTTTTCGTCTCCTATATTCGGAGATATGTTCTTACT	36	15	Cas1	Cas2	Cas6	Cas10	Csm2	Csm3_IIIA	Csm3_IIID	Csm4	Csm6
	FNMGHLBE11L12	L. salivarius		TypeIIA	GTTTCAGAAGGATGTTAAATCAATTAGGTTAAGACC	36	15	Cas1	Cas2	Cas9	Csn2
1367	FNMGHLBE13L1	L. salivarius	2	TypeIIIA	AGTAAGAACATATCTCCGAATATAGGAGACGAAAAC	36	17	Cas1	Cas2	Cas6	Cas10	Csm2	Csm3_IIIA	Csm3_IIID	Csm4	Csm6
	FNMGHLBE13L1	L. salivarius		TypeIIA	GGTCTTAACCTAATTGATTTAACATCCTTCTGAAAC	36	39	Cas1	Cas2	Cas9	Csn2
1368	FNXYC6M7	L. salivarius	1	TypeIIA	GTTTCAGAAGGATGTTAAATCAATTAGGTTAAGACC	36	36	Cas1	Cas2	Cas9	Csn2
1369	FQHXN39M3	L. salivarius	1	TypeIIA	GGTCTTAACCTAATTGATTTAACATACTTCTGAAAC	36	14	Cas1	Cas2	Cas9	Csn2
1370	FQHXN76M7	L. salivarius	1	TypeIIA	GGTCTTAACCTAATTGATTTAACATCCTTCTGAAAC	36	13	Cas1	Cas2	Cas9	Csn2
1371	FQHXN78M1	L. salivarius	1	TypeIIA	GTTTCAGAAGGATGTTAAATCAATTAGGTTAAGACC	36	14	Cas1	Cas2	Cas9	Csn2
1372	FQHXN79M10	L. salivarius	1	TypeIIA	GTTTCAGAAGGATGTTAAATCAATTAGGTTAAGACC	36	15	Cas1	Cas2	Cas9	Csn2
1373	FQHXN83M8	L. salivarius	1	TypeIIA	GTTTCAGAAGGATGTTAAATCAATTAGGTTAAGACC	36	18	Cas1	Cas2	Cas9	Csn2
1374	FQHXN84M4	L. salivarius	1	TypeIIA	GGTCTTAACCTAATTGATTTAACATCCTTCTGAAAC	36	19	Cas1	Cas2	Cas9	Csn2
1375	FSDLZ17M12	L. salivarius	2	TypeIIIA	GTTTTCGTCTCCTATATTCGGAGATATGTTCTTACT	36	32	Cas1	Cas2	Cas6	Cas10	Csm2	Csm3_IIIA	Csm3_IIID	Csm4	Csm6
	FSDLZ17M12	L. salivarius		TypeIIA	GGTCTTAACCTAATTGATTTAACATCCTTCTGAAAC	36	18	Cas1	Cas2	Cas9	Csn2
1376	FSDLZ18M11	L. salivarius	2	TypeIIIA	GTTTTCGTCTCCTATATTCGGAGATATGTTCTTACT	36	32	Cas1	Cas2	Cas6	Cas10	Csm2	Csm3_IIIA	Csm3_IIID	Csm4	Csm6
	FSDLZ18M11	L. salivarius		TypeIIA	GGTCTTAACCTAATTGATTTAACATCCTTCTGAAAC	36	18	Cas1	Cas2	Cas9	Csn2
1377	FSDLZ20M11	L. salivarius	2	TypeIIIA	AGTAAGAACATATCTCCGAATATAGGAGACGAAAAC	36	31	Cas1	Cas2	Cas6	Cas10	Csm2	Csm3_IIIA	Csm3_IIID	Csm4	Csm6
	FSDLZ20M11	L. salivarius		TypeIIA	GGTCTTAACCTAATTGATTTAACATCCTTCTGAAAC	36	19	Cas1	Cas2	Cas9	Csn2
1378	FSDLZ20M12	L. salivarius	2	TypeIIIA	AGTAAGAACATATCTCCGAATATAGGAGACGAAAAC	36	38	Cas1	Cas2	Cas6	Cas10	Csm2	Csm3_IIIA	Csm3_IIID	Csm4	Csm6
	FSDLZ20M12	L. salivarius		TypeIIA	GGTCTTAACCTAATTGATTTAACATCCTTCTGAAAC	36	23	Cas1	Cas2	Cas9	Csn2
1379	FWXBH22	L. salivarius	1	TypeIIA	GGTCTTAACCTAATTGATTTAACATCCTTCTGAAAC	36	31	Cas1	Cas2	Cas9	Csn2
1380	FWXBH31	L. salivarius	1	TypeIIA	GTTTCAGAAGTATGTTAAATCAATTAGGTTAAGACC	36	17	Cas1	Cas2	Cas9	Csn2
1381	FWXBH41	L. salivarius	1	TypeIIA	GGTCTTAACCTAATTGATTTAACATCCTTCTGAAAC	36	14	Cas1	Cas2	Cas9	Csn2
1382	FWXBH92	L. salivarius	1	TypeIIA	GGTCTTAACCTAATTGATTTAACATCCTTCTGAAAC	36	17	Cas1	Cas2	Cas9	Csn2
1383	FWXBH185	L. salivarius	1	TypeIIA	GTTTCAGAAGGATGTTAAATCAATTAGGTTAAGACC	36	19	Cas1	Cas2	Cas9	Csn2
1384	FWXBH253	L. salivarius	1	TypeIIA	GTTTCAGAAGGATGTTAAATCAATTAGGTTAAGACC	36	41	Cas1	Cas2	Cas9	Csn2
1385	FWXBH352	L. salivarius	1	TypeIIA	GGTCTTAACCTAATTGATTTAACATCCTTCTGAAAC	36	35	Cas1	Cas2	Cas9	Csn2
1386	FWXBH361	L. salivarius	2	TypeIIIA	GTTTTCGTCTCCTATATTCGGAGATATGTTCTTACT	36	18	Cas1	Cas2	Cas6	Cas10	Csm2	Csm3_IIIA	Csm3_IIID	Csm4	Csm6
	FWXBH361	L. salivarius		TypeIIA	GTTTCAGAAGGATGTTAAATCAATTAGGTTAAGACT	36	34	Cas1	Cas2	Cas9	Csn2
1387	FXJCJ72	L. salivarius	1	TypeIIA	GGTCTTAACCTAATTGATTTAACATCCTTCTGAAAC	36	31	Cas1	Cas2	Cas9	Csn2
1388	FXJCJ92	L. salivarius	1	TypeIIA	GTTTCAGAAGGATGTTAAATCAATTAGGTTAAGACC	36	16	Cas1	Cas2	Cas9	Csn2
1389	FXJCJ21M6	L. salivarius	2	TypeIIIA	GTCTCCTATATTCGGAGATATGTTCTTACT	30	6	Cas1	Cas2	Cas6	Cas10	Csm2	Csm3_IIIA	Csm3_IIID	Csm4	Csm6
	FXJCJ21M6	L. salivarius		TypeIE	AGGATCACCCCCACATACATGGGGAACAC	29	23	Cas1	Cas2	Cas3	Cas5	Cas6	Cas7	Cse2
1390	FXJCJ23M1	L. salivarius	1	TypeIIA	GTTTCAGAAGGATGTTAAATCAATTAGGTTAAGACC	36	47	Cas1	Cas2	Cas9	Csn2
1391	FXJKS17M7	L. salivarius	1	TypeIIA	GTTTCAGAAGGATGTTAAATCAATTAGGTTAAGACC	36	36	Cas1	Cas2	Cas9	Csn2
1392	FXJKS25M8	L. salivarius	1	TypeIIA	GGTCTTAACCTAATTGATTTAACATACTTCTGAAAC	36	13	Cas1	Cas2	Cas9	Csn2
1393	FXJSW23	L. salivarius	1	TypeIIA	GGTCTTAACCTAATTGATTTAACATCCTTCTGAAAC	36	35	Cas1	Cas2	Cas9	Csn2
1394	FXJSW20M41	L. salivarius	0
1395	FXJSW20M42	L. salivarius	1	TypeIIA	GGTCTTAACCTAATTGATTTAACATACTTCTGAAAC	36	23	Cas1	Cas2	Cas9	Csn2
1396	FXJWS6M41	L. salivarius	1	TypeIIA	GTTTCAGAAGGATGTTAAATCAATTAGGTTAAGACC	36	19	Cas1	Cas2	Cas9	Csn2
1397	FXJWS6M42	L. salivarius	1	TypeIIA	GTTTCAGAAGGATGTTAAATCAATTAGGTTAAGACC	36	28	Cas1	Cas2	Cas9	Csn2
1398	FXJWS412	L. salivarius	1	TypeIIA	GTTTCAGAAGGATGTTAAATCAATTAGGTTAAGACC	36	19	Cas1	Cas2	Cas9	Csn2
1399	FYNDL24	L. salivarius	1	TypeIIA	GGTCTTAACCTAATTGATTTAACATACTTCTGAAAC	36	15	Cas1	Cas2	Cas9	Csn2
1400	FYNDL37	L. salivarius	1	TypeIIA	AGTCTTAACCTAATTGATTTAACATCCTTCTGAAAC	36	12	Cas1	Cas2	Cas9	Csn2
1401	FYNDL51	L. salivarius	1	TypeIIA	GTTTCAGAGGTATGTTAAATCAATTAGGTTAAGACC	36	23	Cas1	Cas2	Cas9	Csn2
1402	FYNDL63	L. salivarius	1	TypeIIA	GTTTCAGAAGTATGTTAAATCAATTAGGTTAAGACC	36	15	Cas1	Cas2	Cas9	Csn2
1403	FYNLJ232	L. salivarius	2	TypeIIIA	GTTTTCGTCTCCTATATTCGGAGATATGTTCTTACT	36	23	Cas1	Cas2	Cas6	Cas10	Csm2	Csm3_IIIA	Csm3_IIID	Csm4	Csm6
	FYNLJ232	L. salivarius		TypeIIA	GGTCTTAACCTAATTGATTTAACATCCTTCTGAAAC	36	14	Cas1	Cas2	Cas9	Csn2
1404	FZJTZ1M1	L. salivarius	1	TypeIIA	GTTTCAGAAGGATGTTAAATCAATTAGGTTAAGACC	36	37	Cas1	Cas2	Cas9	Csn2
1405	FZJTZ9M6	L. salivarius	1	TypeIIA	GTTTCAGAAGGATGTTAAATCAATTAGGTTAAGACC	36	28	Cas1	Cas2	Cas9	Csn2
1406	FZJTZ10M2	L. salivarius	1	TypeIIA	GTTTCAGAAGGATGTTAAATCAATTAGGTTAAGACC	36	28	Cas1	Cas2	Cas9	Csn2
1407	FZJTZ13M4	L. salivarius	1	TypeIIA	GTTTCAGAAGGATGTTAAATCAATTAGGTTAAGACC	36	17	Cas1	Cas2	Cas9	Csn2
1408	FZJTZ15M5	L. salivarius	2	TypeIIIA	GTTTTCGTCTCCTATATTCGGAGATATGTTCTTACT	36	15	Cas1	Cas2	Cas6	Cas10	Csm2	Csm3_IIIA	Csm3_IIID	Csm4	Csm6
	FZJTZ15M5	L. salivarius		TypeIIA	GTTTCAGAAGTATGTTAAATCAATTAGGTTAAGACC	36	45	Cas1	Cas2	Cas9	Csn2
1409	FZJTZ27M61	L. salivarius	1	TypeIIA	GTTTCAGAAGGATGTTAAATCAATTAGGT	29	6	Cas1	Cas2	Cas9	Csn2
1410	FZJTZ27M62	L. salivarius	1	TypeIIA	GGTCTTAACCTAATTGATTTAACATCCTTCTGAAAC	36	14	Cas1	Cas2	Cas9	Csn2
1411	FZJTZ28M4	L. salivarius	1	TypeIIA	GTTTCAGAAGGATGTTAAATCAATTAGGTTAAGACC	36	25	Cas1	Cas2	Cas9	Csn2
1412	FZJTZ57M3	L. salivarius	2	TypeIIIA	AGTAAGAACATATCTCCGAATATAGGAGACGAAAAC	36	14	Cas1	Cas2	Cas6	Cas10	Csm2	Csm3_IIIA	Csm3_IIID	Csm4	Csm6
	FZJTZ57M3	L. salivarius		TypeIIA	GTTTCAGAAGTATGTTAAATCAATTAGGTTAAGACC	36	38	Cas1	Cas2	Cas9	Csn2
1413	FZJTZ58M1	L. salivarius	2	TypeIIIA	AGTAAGAACATATCTCCGAATATAGGAGACGAAAAC	36	16	Cas1	Cas2	Cas6	Cas10	Csm2	Csm3_IIIA	Csm3_IIID	Csm4	Csm6
	FZJTZ58M1	L. salivarius		TypeIIA	GGTCTTAACCTAATTGATTTAACATACTTCTGAAAC	36	21	Cas1	Cas2	Cas9	Csn2
1414	FZJTZ59M2	L. salivarius	2	TypeIIIA	AGTAAGAACATATCTCCGAATATAGGAGACGAAAAC	36	15	Cas1	Cas2	Cas6	Cas10	Csm2	Csm3_IIIA	Csm3_IIID	Csm4	Csm6
	FZJTZ59M2	L. salivarius		TypeIIA	GTTTCAGAAGTATGTTAAATCAATTAGGTTAAGACC	36	27	Cas1	Cas2	Cas9	Csn2
1415	FZJTZ63M3	L. salivarius	2	TypeIIIA	AGTAAGAACATATCTCCGAATATAGGAGACGAAAAC	36	41	Cas1	Cas2	Cas6	Cas10	Csm2	Csm3_IIIA	Csm3_IIID	Csm4	Csm6
	FZJTZ63M3	L. salivarius		TypeIIA	AGTCTTAACCTAATTGATTTAACATCCTTCTGAAAC	36	46	Cas1	Cas2	Cas9	Csn2
1416	FZJTZ64M3	L. salivarius	2	TypeIIIA	GTTTTCGTCTCCTATATTCGGAGATATGTTCTTACT	36	26	Cas1	Cas2	Cas6	Cas10	Csm2	Csm3_IIIA	Csm3_IIID	Csm4	Csm6
	FZJTZ64M3	L. salivarius		TypeIIA	GGTCTTAACCTAATTGATTTAACATCCTTCTGAAAC	36	21	Cas1	Cas2	Cas9	Csn2
1417	FZJTZ691	L. salivarius	1	TypeIIA	GGTCTTAACCTAATTGATTTAACATCCTTCTGAAAC	36	22	Cas1	Cas2	Cas9	Csn2
1418	HENA173	L. salivarius	1	TypeIIA	GTTTCAGAAGTATGTTAAATCAATTAGGTTAAGACC	36	21	Cas1	Cas2	Cas9	Csn2
1419	HN185	L. salivarius	2	TypeIIIA	GTTTTCGTCTCCTATATTCGGAGATATGTTCTTACT	36	35	Cas1	Cas2	Cas6	Cas10	Csm2	Csm3_IIIA	Csm3_IIID	Csm4	Csm6
	HN185	L. salivarius		TypeIIA	GTTTCAGAAGGATGTTAAATCAATTAGGTTAAGACT	36	58	Cas1	Cas2	Cas9	Csn2
1420	HN242	L. salivarius	2	TypeIIA	GTTTCAGAAGGATGTTAAATCAATTAGGTTAAGACC	36	32	Cas1	Cas2	Cas9	Csn2
	HN242	L. salivarius		TypeIIIA	GTTTTCGTCTCCTATATTCGGAGATATGTTCTTACT	36	25	Cas1	Cas2	Cas6	Cas10	Csm2	Csm3_IIIA	Csm3_IIID	Csm4	Csm6
1421	HN264	L. salivarius	2	TypeIIA	GGTCTTAACCTAATTGATTTAACATCCTTCTGAAAC	36	32	Cas1	Cas2	Cas9	Csn2
	HN264	L. salivarius		TypeIIIA	AGTAAGAACATATCTCCGAATATAGGAGACGAAAAC	36	25	Cas1	Cas2	Cas6	Cas10	Csm2	Csm3_IIIA	Csm3_IIID	Csm4	Csm6
1422	JSWX51	L. salivarius	1	TypeIIA	GGTCTTAACCTAATTGATTTAACATCCTTCTGAAAC	36	21	Cas1	Cas2	Cas9	Csn2
1423	NT48	L. salivarius	1	TypeIIA	GGTCTTAACCTAATTGATTTAACATACTTCTGAAAC	36	29	Cas1	Cas2	Cas9	Csn2
1424	NT151	L. salivarius	1	TypeIIA	GGTCTTAACCTAATTGATTTAACATCCTTCTGAAAC	36	34	Cas1	Cas2	Cas9	Csn2
1425	NT332	L. salivarius	2	TypeIIIA	GTTTTCGTCTCCTATATTCGGAGATATGTTCTTACT	36	21	Cas1	Cas2	Cas6	Cas10	Csm2	Csm3_IIIA	Csm3_IIID	Csm4	Csm6
	NT332	L. salivarius		TypeIIA	GTTTCAGAAGGATGTTAAATCAATTAGGTTAAGACC	36	41	Cas1	Cas2	Cas9	Csn2
1426	NT445	L. salivarius	1	TypeIIA	GTTTCAGAAGGATGTTAAATCAATTAGGTTAAGACC	36	14	Cas1	Cas2	Cas9	Csn2
1427	NT625	L. salivarius	2	TypeIIIA	AGTAAGAACATATCTCCGAATATAGGAGACGAAAACA	37	15	Cas1	Cas2	Cas6	Cas10	Csm2	Csm3_IIIA	Csm3_IIID	Csm4	Csm6
	NT625	L. salivarius		TypeIIA	GGTCTTAACCTAATTGATTTAACATCCTTCTGAAAC	36	43	Cas1	Cas2	Cas9	Csn2
1428	NT641	L. salivarius	2	TypeIIIA	AGTAAGAACATATCTCCGAATATAGGAGACGAAAACA	37	15	Cas1	Cas2	Cas6	Cas10	Csm2	Csm3_IIIA	Csm3_IIID	Csm4	Csm6
	NT641	L. salivarius		TypeIIA	GGTCTTAACCTAATTGATTTAACATCCTTCTGAAAC	36	51	Cas1	Cas2	Cas9	Csn2
1429	01M14315	L. salivarius	2	TypeIIIA	AGTAAGAACATATCTCCGAATATAGGAGACGAAAAC	36	17	Cas1	Cas2	Cas6	Cas10	Csm2	Csm3_IIIA	Csm3_IIID	Csm4	Csm6
	01M14315	L. salivarius		TypeIIA	GTTTCAGAAGTATGTTAAATCAATTAGGTTAAGACC	36	17	Cas1	Cas2	Csn2	Cas9
1430	609_LSAL	L. salivarius	2	TypeIIIA	AGTAAGAACATATCTCCGAATGTAGGAGACGAAAAC	36	10	Cas1	Cas2	Cas6	Cas10	Csm2	Csm3_IIIA	Csm3_IIID	Csm4	Csm6
	609_LSAL	L. salivarius		TypeIE	GTGTTCCCCATGTATGTGGGGGTGATCC	28	30	Cas1	Cas2	Cas3	Cas5	Cas6	Cas7	Cse2
1431	778_LSAL	L. salivarius	1	TypeIIA	GTTTCAGAAGGATGTTAAATCAATTAGGTTAAGA	34	10	Cas1	Cas2	Cas9	Csn2
1432	AH4231	L. salivarius	2	TypeIIIA	AGTAAGAACATATCTCCGAATATAGGAGACGAAAAC	36	30	Cas1	Cas2	Cas6	Cas10	Csm2	Csm3_IIIA	Csm3_IIID	Csm4	Csm6
	AH4231	L. salivarius		TypeIIA	GTTTCAGAAGGATGTTAAATCAATTAGGTTAAGACT	36	64	Cas1	Cas2	Csn2	Cas9
1433	AH4331	L. salivarius	2	TypeIIIA	AGTAAGAACATATCTCCGAATATAGGAGACGAAAAC	36	30	Cas1	Cas2	Cas6	Cas10	Csm2	Csm3_IIIA	Csm3_IIID	Csm4	Csm6
	AH4331	L. salivarius		TypeIIA	GTTTCAGAAGGATGTTAAATCAATTAGGTTAAGACT	36	34	Cas1	Cas2	Csn2	Cas9
1434	AH43324	L. salivarius	2	TypeIIIA	AGTAAGAACATATCTCCGAATATAGGAGACGAAAAC	36	35	Cas1	Cas2	Cas6	Cas10	Csm2	Csm3_IIIA	Csm3_IIID	Csm4	Csm6
	AH43324	L. salivarius		TypeIIA	GTTTCAGAAGGATGTTAAATCAATTAGGTTAAGACT	36	66	Cas1	Cas2	Csn2	Cas9
1435	AH43348	L. salivarius	1	TypeIIA	GTTTCAGAAGTATGTTAAATCAATAAGGTTAAGACC	36	33	Cas1	Cas2	Cas9	Csn2
1436	ATCC11741	L. salivarius	1	TypeIIIA	AATAAGAACATATCTCCGAATGAAGGAGACGAAAAC	36	16	Cas1	Cas2	Cas6	Cas10	Csm2	Csm3_IIIA	Csm3_IIID	Csm6
1437	BCRC14759	L. salivarius	1	TypeIIIA	GTTTTCGTCTCCTATATTCGGAGATATGTTCTTACT	36	28	Cas1	Cas2	Cas6	Cas10	Csm2	Csm3_IIIA	Csm3_IIID	Csm4	Csm6
1438	BCRC12574	L. salivarius	1	TypeIIIA	AATAAGAACATATCTCCGAATGAAGGAGACGAAAAC	36	16	Cas1	Cas2	Cas6	Cas10	Csm2	Csm3_IIIA	Csm3_IIID	Csm6
1439	CCuG2753OB	L. salivarius	1	TypeIIA	GTTTCAGAAGTATGTTAAATCAATTAGGTTAAGACC	36	23	Cas1	Cas2	Cas9	Csn2
1440	CCuG38008	L. salivarius	1	TypeIIA	GTTTCAGAAGGATGTTAAATCAATTAGGTTAAGACC	36	26	Cas1	Cas2	Cas9	Csn2
1441	CCuG44481	L. salivarius	0
1442	CCuG45735	L. salivarius	2	TypeIIIA	AGTAAGAACATATCTCCGAATATAGGAGACGAAAAC	36	23	Cas1	Cas2	Cas6	Cas10	Csm2	Csm3_IIIA	Csm3_IIID	Csm4	Csm6
	CCuG45735	L. salivarius		TypeIIA	GTTTCAGAAGGATGTTAAATCAATTAGGTTAAGACT	36	44	Cas1	Cas2	Cas9	Csn2
1443	CCuG47171	L. salivarius	1	TypeIIIA	AGTAAGAACATATCTCCGAATAAAGGAGACGAAAAC	36	15	Cas1	Cas2	Cas6	Cas10	Csm2	Csm3_IIIA	Csm3_IIID	Csm6
1444	CCuG47826	L. salivarius	2	TypeIIA	GTTTCAGAAGTATGTTAAATCAATTAGGTTAAGACC	36	27	Cas1	Cas2	Cas9	Csn2
	CCuG47826	L. salivarius		TypeIIIA	AGTAAGAACATATCTCCGAATATAGGAGACGAAAAC	36	20	Cas1	Cas2	Cas6	Cas10	Csm2	Csm3_IIIA	Csm3_IIID	Csm4	Csm6
1445	CECT5713	L. salivarius	1	TypeIIA	GTTTCAGAAGTATGTTAAATCAATAAGGTTAAGACC	36	33	Cas1	Cas2	Cas9	Csn2
1446	CICC23174	L. salivarius	1	TypeIE	AGGATCACCCCCACATACATGGGGAACAC	29	15	Cas1	Cas2	Cas3	Cas5	Cas6	Cas7	Cse2
1447	cp400	L. salivarius	1	TypeIIIA	AGTAAGAACATATCTCCGAATATAGGAGACGAAAAC	36	32	Cas1	Cas2	Cas6	Cas10	Csm2	Csm3_IIIA	Csm3_IIID	Csm4	Csm6
1448	DJ_sa_01	L. salivarius	0
1449	DSM20492	L. salivarius	2	TypeIIA	GTTTCAGAAGTATGTTAAATCAATTAGGTTAAGACC	36	22	Cas1	Cas2	Cas9	Csn2
	DSM20492	L. salivarius		TypeIIIA	AGTAAGAACATATCTCCGAATATAGGAGACGAAAAC	36	26	Cas1	Cas2	Cas6	Cas10	Csm2	Csm3_IIIA	Csm3_IIID	Csm4	Csm6
1450	DSM20554	L. salivarius	1	TypeIIIA	AGTAAGAACATATCTCCGAATATAGGAGACGAAAAC	36	26	Cas1	Cas2	Cas6	Cas10	Csm2	Csm3_IIIA	Csm3_IIID	Csm4	Csm6
1451	gul1	L. salivarius	1	TypeIIIA	AATAAGAACATATCTCCGAATGAAGGAGACGAAAAC	36	16	Cas1	Cas2	Cas6	Cas10	Csm2	Csm3_IIIA	Csm3_IIID	Csm6
1452	gul2	L. salivarius	1	TypeIIIA	AATAAGAACATATCTCCGAATGAAGGAGACGAAAAC	36	16	Cas1	Cas2	Cas6	Cas10	Csm2	Csm3_IIIA	Csm3_IIID	Csm6
1453	JCM1040	L. salivarius	2	TypeIIA	GTTTCAGAAGTATGTTAAATCAATTAGGTTAAGACC	36	20	Cas1	Cas2	Cas9	Csn2
	JCM1040	L. salivarius		TypeIIIA	AGTAAGAACATATCTCCGAATATAGGAGACGAAAAC	36	22	Cas1	Cas2	Cas6	Cas10	Csm2	Csm3_IIIA	Csm3_IIID	Csm4	Csm6
1454	JCM1042	L. salivarius	1	TypeIIA	GTTTCAGAAGTATGTTAAATCAATTAGGTTAAGACC	36	23	Cas1	Cas2	Cas9	Csn2
1455	JCM1044	L. salivarius	1	TypeIIA	GTTTCAGAAGTATGTTAAATCAATTAGGTTAAGACC	36	23	Cas1	Cas2	Cas9	Csn2
1456	JCM1045	L. salivarius	0
1457	JCM1046	L. salivarius	1	TypeIIIA	AGTAAGAACATATCTCCGAATATAGGAGACGAAAAC	36	31	Cas1	Cas2	Cas6	Cas10	Csm2	Csm3_IIIA	Csm3_IIID	Csm4	Csm6
1458	JCM1047	L. salivarius	0
1459	JCM1230	L. salivarius	1	TypeIIA	GTTTCAGAAGTATGTTAAATCAATTAGGTTAAGGCC	36	45	Cas1	Cas2	Cas9	Csn2
1460	L21	L. salivarius	2	TypeIIIA	AGTAAGAACATATCTCCGAATATAGGAGACGAAAAC	36	18	Cas1	Cas2	Cas6	Cas10	Csm2	Csm3_IIIA	Csm3_IIID	Csm4	Csm6
	L21	L. salivarius		TypeIIA	GTTTCAGAAGTATGTTAAATCAATTAGGTTAAGACC	36	31	Cas1	Cas2	Csn2	Cas9
1461	LMG14476	L. salivarius	0
1462	LMG14477	L. salivarius	0
1463	LPM01	L. salivarius	0
1464	NCIMB8816	L. salivarius	1	TypeIIA	GTTTCAGAAGTATGTTAAATCAATTAGGTTAAGACC	36	12	Cas1	Cas2	Csn2	Cas9
1465	NCIMB8817	L. salivarius	1	TypeIIA	GTTTCAGAAGTATGTTAAATCAATTAGGTTAAGACC	36	55	Cas1	Cas2	Csn2	Cas9
1466	NCIMB8818	L. salivarius	1	TypeIIA	GTTTCAGAAGTATGTTAAATCAATAAGGTTAAGACC	36	13	Cas1	Cas2	Csn2	Cas9
1467	NCIMB702343	L. salivarius	2	TypeIIIA	GTTTTCGTCTCCTATATTCGGAGATATGTTCTTACT	36	24	Cas1	Cas2	Cas6	Cas10	Csm2	Csm3_IIIA	Csm3_IIID	Csm4	Csm6
	NCIMB702343	L. salivarius		TypeIIA	GTTTCAGAAGTATGTTAAATCAATTAGGTTAAGACC	36	55	Cas1	Cas2	Csn2	Cas9
1468	Ren	L. salivarius	2	TypeIIA	GTTTCAGAAGTATGTTAAATCAATTAGGTTAAGACC	36	16	Cas1	Cas2	Csn2	Cas9
	Ren	L. salivarius		TypeIIIA	AGTAAGAACATATCTCCGAATATAGGAGACGAAAAC	36	22	Cas1	Cas2	Cas6	Cas10	Csm2	Csm3_IIIA	Csm3_IIID	Csm4	Csm6
1469	SGL03	L. salivarius	0
1470	SMXD51	L. salivarius	1	TypeIIA	GTTTCAGAAGTATGTTAAATCAATAAGGTTAAGACC	36	29	Cas1	Cas2	Csn2	Cas9
1471	UCC118	L. salivarius	1	TypeIIA	GTTTCAGAAGTATGTTAAATCAATAAGGTTAAGACC	36	32	Cas1	Cas2	Csn2	Cas9
1472	ZLS006	L. salivarius	0
